# Supplementary material for: An influenza virus-triggered SUMO switch orchestrates co-opted endogenous retroviruses to stimulate host antiviral immunity
Source: Proc Natl Acad Sci U S A. 2019 Aug 7;116(35):17399–408. doi: 10.1073/pnas.1907031116 (PMC6717285; doi:10.1073/pnas.1907031116)
Supplement: Supplementary File [file pnas.1907031116.sd01.xlsx]

## Sheet: Info
	Tab 'IAV SUMO'
	506 host proteins qualified as SUMO1 and SUMO2 substrates in the IAV experiments
	Changes to SUMO1 or SUMO2 substrate modification following IAV infection are indicated by log2 ratio
	Data are sorted by average SUMO1/SUMO2 log2 ratio
	Colors based on arbitrary 2-fold cut-off
	Red, IAV-induced SUMOylation (83 host substrates); blue, IAV-induced loss of SUMOylation (270 host substrates)
	Tab 'IAV Total'
	4674 proteins quantified in total abundance in both IAV experiments (10 viral)
	Changes to total abundance following IAV infection are indicated by log2 ratio
	Data are sorted by average log2 ratio
	Colors based on arbitrary 2-fold cut-off
	Red, IAV-induced increase (5 host proteins); blue, IAV-induced loss (24 host proteins)
	Tab 'IAV SUMO GO TERMS'
	Pathway enrichment analyses of infection-induced SUMO changers (2-fold cut-off) with DAVID (Huang da et al., 2009a, Huang da et al., 2009b)
	List of all identified SUMO substrates was used as background dataset
	Cut-offs: Gene Count> 5; % of identified pathway genes> 5; p value < 0.001; FDR < 0.05
	Experimental set-up (see also Domingues et al., Cell Reports, 2015):
	E1) A549 cells overexpressing either TAP only or TAP-SUMO1 were infected with IAV (MOI of 2 PFU/cell) for 10h
	E2) A549 cells overexpressing either TAP only or TAP-SUMO2 were infected with IAV (MOI of 2 PFU/cell) for 10h
	SILAC experimental setup E1:						SILAC experimental setup E2:
	L (light): A549/TAP infected with IAV						L (light): A549/TAP infected with IAV
	M (medium): A549/TAP-SUMO1 not infected (mock)						M (medium): A549/TAP-SUMO2 not infected (mock)
	H (heavy): A549/TAP-SUMO1 infected with IAV						H (heavy): A549/TAP-SUMO2 infected with IAV
	Original cut-off ratios defining changes in SUMO1 modification (PUR H/M log2 ratios E1):
	a) ≤-1.08 (decreased SUMOylation)
	b) -1.07 to 1.07 (unchanged SUMOylation)
	c) ≥1.08 (increased SUMOylation)
	Original cut-off ratios defining changes in SUMO2 modification (PUR H/M log2 ratios E2):
	a) ≤-1.12 (decreased SUMOylation)
	b) -1.11 to 1.11 (unchanged SUMOylation)
	c) ≥1.12 (increased SUMOylation)
	Huang da W, et al., (2009) Systematic and integrative analysis of large gene lists using DAVID bioinformatics resources. Nature protocols 4(1):44-57.
	Huang da W, et al., (2009) Bioinformatics enrichment tools: paths toward the comprehensive functional analysis of large gene lists. Nucleic acids research 37(1):1-13.

## Sheet: IAV SUMO
PROTEIN NAMES	GENE NAMES	E1 Log2 (SUMO1 IAV/SUMO1 Mock)	E2 Log2 (SUMO2 IAV/SUMO2 Mock)	Average Log2 (SUMO IAV/SUMO Mock)
zinc finger, RAN-binding domain containing 2	ZRANB2	5.167	5.335	5.251
phosphatidylinositol-4-phosphate 3-kinase, catalytic subunit type 2 alpha	PIK3C2A	6.842	3.392	5.117
zinc finger CCCH-type containing 18	ZC3H18	5.075	5.087	5.081
upstream binding transcription factor, RNA polymerase I	UBTF	4.618	4.531	4.5745
chromodomain helicase DNA binding protein 1	CHD1	4.738	4.131	4.4345
natural killer-tumor recognition sequence	NKTR	4.671	4.129	4.4
IWS1 homolog (S. cerevisiae)	IWS1	4.81	3.945	4.3775
Leo1, Paf1/RNA polymerase II complex component, homolog (S. cerevisiae)	LEO1	4.671	3.772	4.2215
Snf2-related CREBBP activator protein	SRCAP	4.833	3.43	4.1315
non-SMC element 1 homolog (S. cerevisiae)	NSMCE1	3.492	4.505	3.9985
necdin-like 2	NDNL2	3.135	4.673	3.904
structural maintenance of chromosomes 6	SMC6	3.69	3.879	3.7845
HIV-1 Tat specific factor 1	HTATSF1	3.954	3.512	3.733
structural maintenance of chromosomes 5	SMC5	3.485	3.723	3.604
chromodomain helicase DNA binding protein 8	CHD8	4.1	3.099	3.5995
CTR9, Paf1/RNA polymerase II complex component	CTR9	3.731	3.452	3.5915
cell division cycle 73	CDC73	3.412	3.734	3.573
Bloom syndrome, RecQ helicase-like	BLM	3.122	3.92	3.521
structure specific recognition protein 1	SSRP1	3.21	3.552	3.381
chromosome 18 open reading frame 25	C18orf25	3.346	3.378	3.362
Paf1, RNA polymerase II associated factor, homolog (S. cerevisiae)	PAF1	3.449	3.167	3.308
craniofacial development protein 1	CFDP1	3.598	2.787	3.1925
non-SMC element 2, MMS21 homolog (S. cerevisiae)	NSMCE2	2.842	3.451	3.1465
suppressor of Ty 16 homolog (S. cerevisiae)	SUPT16H	2.866	3.395	3.1305
CLK4-associating serine/arginine rich protein	CLASRP	2.363	3.815	3.089
zinc finger RNA binding protein	ZFR	3.41	2.705	3.0575
non-SMC element 4 homolog A (S. cerevisiae)	NSMCE4A	2.546	3.548	3.047
bromodomain containing 2	BRD2	3.2	2.873	3.0365
suppressor of Ty 5 homolog (S. cerevisiae)	SUPT5H	3.285	2.686	2.9855
Rtf1, Paf1/RNA polymerase II complex component, homolog (S. cerevisiae)	RTF1	2.981	2.941	2.961
protein phosphatase 1, regulatory subunit 26	PPP1R26	2.93	2.919	2.9245
G patch domain containing 8	GPATCH8	2.849	2.932	2.8905
retinoblastoma binding protein 6	RBBP6	2.403	3.218	2.8105
protein inhibitor of activated STAT, 4	PIAS4	2.824	2.712	2.768
ELL associated factor 1	EAF1	2.395	3.128	2.7615
chromodomain helicase DNA binding protein 2	CHD2	2.55	2.965	2.7575
B-cell CLL/lymphoma 9-like	BCL9L	2.59	2.92	2.755
AF4/FMR2 family, member 4	AFF4	2.338	2.962	2.65
cyclin-dependent kinase 11B	CDK11B	2.194	3.018	2.606
essential meiotic structure-specific endonuclease 1	EME1	2.055	3.026	2.5405
RAD18 homolog (S. cerevisiae)	RAD18	2.026	3.009	2.5175
ring finger protein 111	RNF111	2.366	2.499	2.4325
acidic (leucine-rich) nuclear phosphoprotein 32 family, member B	ANP32B	1.917	2.737	2.327
SAP30 binding protein	SAP30BP	1.463	2.856	2.1595
caspase 8 associated protein 2	CASP8AP2	0.939	3.375	2.157
PHD finger protein 2	PHF2	2.453	1.86	2.1565
myeloid/lymphoid or mixed-lineage leukemia (trithorax homolog, Drosophila); translocated to, 3	MLLT3	1.567	2.745	2.156
PAP associated domain containing 5	PAPD5	1.347	2.893	2.12
interleukin enhancer binding factor 2	ILF2	3.251	0.982	2.1165
death-domain associated protein	DAXX	1.738	2.448	2.093
factor interacting with PAPOLA and CPSF1	FIP1L1	1.8	2.34	2.07
RAD54-like 2 (S. cerevisiae)	RAD54L2	2.14	1.9	2.02
senataxin	SETX	1.318	2.523	1.9205
TAF1 RNA polymerase II, TATA box binding protein (TBP)-associated factor, 250kDa	TAF1	1.897	1.86	1.8785
chromodomain helicase DNA binding protein 9	CHD9	3.53	0.189	1.8595
zinc finger, CCHC domain containing 7	ZCCHC7	1.627	2.075	1.851
bromodomain adjacent to zinc finger domain, 2B	BAZ2B	2.274	1.423	1.8485
WD repeat domain 33	WDR33	1.713	1.978	1.8455
homeodomain interacting protein kinase 2	HIPK2	2.018	1.64	1.829
ankyrin repeat domain 11	ANKRD11	0.956	2.639	1.7975
splicing factor proline/glutamine-rich	SFPQ	1.702	1.879	1.7905
TAF3 RNA polymerase II, TATA box binding protein (TBP)-associated factor, 140kDa	TAF3	1.428	2.047	1.7375
cleavage and polyadenylation specific factor 2, 100kDa	CPSF2	1.456	1.712	1.584
serine/arginine repetitive matrix 2	SRRM2	0.231	2.78	1.5055
zinc finger, MIZ-type containing 2	ZMIZ2	1.893	1.098	1.4955
structural maintenance of chromosomes 2	SMC2	1.056	1.917	1.4865
excision repair cross-complementing rodent repair deficiency, complementation group 4	ERCC4	0.828	2.12	1.474
spen family transcriptional repressor	SPEN	1.28	1.451	1.3655
zinc finger protein 609	ZNF609	1.21	1.471	1.3405
pinin, desmosome associated protein	PNN	0.738	1.878	1.308
trinucleotide repeat containing 18	TNRC18	2.019	0.592	1.3055
SLX4 interacting protein	C20orf94	0.71	1.881	1.2955
ESF1, nucleolar pre-rRNA processing protein, homolog (S. cerevisiae)	ESF1	0.096	2.443	1.2695
bromodomain containing 3	BRD3	2.287	0.23	1.2585
Sin3A-associated protein, 18kDa	SAP18	-0.072	2.588	1.258
myeloid/lymphoid or mixed-lineage leukemia (trithorax homolog, Drosophila); translocated to, 1	MLLT1	1.89	0.55	1.22
cleavage and polyadenylation specific factor 1, 160kDa	CPSF1	1.143	1.282	1.2125
SLX4 structure-specific endonuclease subunit	SLX4	0.736	1.638	1.187
small ubiquitin-like modifier 2	SUMO2	1.137	1.216	1.1765
zinc finger, MIZ-type containing 1	ZMIZ1	1.459	0.873	1.166
polymerase (RNA) II (DNA directed) polypeptide A, 220kDa	POLR2A	0.636	1.67	1.153
non-SMC condensin II complex, subunit H2	NCAPH2	1.001	1.149	1.075
alpha thalassemia/mental retardation syndrome X-linked	ATRX	0.008	2.042	1.025
nuclear protein, ataxia-telangiectasia locus	NPAT	-0.149	2.087	0.969
zinc finger, MYM-type 1	ZMYM1	0.785	1.124	0.9545
M-phase phosphoprotein 8	MPHOSPH8	0.488	1.189	0.8385
S1 RNA binding domain 1	SRBD1	-0.214	1.767	0.7765
RNA binding motif protein 27	RBM27	1.049	0.491	0.77
SWI/SNF-related, matrix-associated actin-dependent regulator of chromatin, subfamily a, containing DEAD/H box 1	SMARCAD1	0.126	1.334	0.73
ubinuclein 2	UBN2	-0.786	2.22	0.717
histone cluster 2, H3c	HIST2H3A	-0.435	1.862	0.7135
dihydropyrimidinase-like 5	DPYSL5	-0.324	1.544	0.61
family with sequence similarity 208, member A	FAM208A	1.04	0.163	0.6015
small ubiquitin-like modifier 3	SUMO3	1.08	0.073	0.5765
ribosomal protein S27a	RPS27A	0.159	0.968	0.5635
symplekin	SYMPK	0.329	0.49	0.4095
AHNAK nucleoprotein 2	AHNAK2	0.431	0.364	0.3975
M-phase phosphoprotein 6	MPHOSPH6	-0.52	1.306	0.393
TAF6 RNA polymerase II, TATA box binding protein (TBP)-associated factor, 80kDa	TAF6	0.072	0.707	0.3895
far upstream element (FUSE) binding protein 3	FUBP3	-0.213	0.968	0.3775
AHNAK nucleoprotein	AHNAK	0.423	0.329	0.376
cleavage stimulation factor, 3' pre-RNA, subunit 2, 64kDa	CSTF2	0.503	0.211	0.357
microtubule-associated protein 1B	MAP1B	0.335	0.328	0.3315
Rho GDP dissociation inhibitor (GDI) alpha	ARHGDIA	0.629	0.022	0.3255
family with sequence similarity 178, member A	FAM178A	-0.536	1.173	0.3185
ubiquitin interaction motif containing 1	UIMC1	-0.215	0.833	0.309
family with sequence similarity 208, member B	FAM208B	0.022	0.546	0.284
promyelocytic leukemia	PML	-0.008	0.561	0.2765
small ubiquitin-like modifier 1	SUMO1	-0.256	0.797	0.2705
CWC22 spliceosome-associated protein homolog (S. cerevisiae)	CWC22	-0.538	0.965	0.2135
polypyrimidine tract binding protein 1	PTBP1	0.211	0.147	0.179
cortactin	CTTN	0.511	-0.162	0.1745
histone cluster 1, H3a	HIST1H3A	-1.098	1.445	0.1735
suppressor of Ty 6 homolog (S. cerevisiae)	SUPT6H	-0.34	0.62	0.14
Ran GTPase activating protein 1	RANGAP1	-0.001	0.254	0.1265
tyrosine 3-monooxygenase/tryptophan 5-monooxygenase activation protein, theta	YWHAQ	0.169	0.044	0.1065
ribosomal L1 domain containing 1	RSL1D1	-0.703	0.861	0.079
atrophin 1	ATN1	-0.066	0.195	0.0645
exosome component 9	EXOSC9	-0.787	0.905	0.059
heterogeneous nuclear ribonucleoprotein U-like 1	HNRNPUL1	0.145	-0.038	0.0535
CD2-associated protein	CD2AP	0.126	-0.074	0.026
nucleolar protein interacting with the FHA domain of MKI67	MKI67IP	-0.609	0.642	0.0165
complement factor B	CFB	-0.199	0.132	-0.0335
guanine nucleotide binding protein-like 2 (nucleolar)	GNL2	-0.252	0.18	-0.036
jun proto-oncogene	JUN	-0.931	0.795	-0.068
zinc finger and BTB domain containing 9	ZBTB9	-0.208	0.051	-0.0785
breast cancer 1, early onset	BRCA1	-0.395	0.228	-0.0835
kinesin family member 4A	KIF4A	-0.453	0.181	-0.136
thyroid hormone receptor associated protein 3	THRAP3	-1.322	1.041	-0.1405
zinc finger protein 496	ZNF496	-1.168	0.871	-0.1485
thymine-DNA glycosylase	TDG	-0.522	0.214	-0.154
tumor protein p53 binding protein 1	TP53BP1	-1.179	0.836	-0.1715
SP100 nuclear antigen	SP100	-1.438	1.07	-0.184
SMAD family member 4	SMAD4	-0.611	0.237	-0.187
MORC family CW-type zinc finger 3	MORC3	-0.626	0.249	-0.1885
histone cluster 1, H4a	HIST1H4A	-1.241	0.855	-0.193
lysine-rich nucleolar protein 1	C16orf88	-0.751	0.35	-0.2005
exportin 1 (CRM1 homolog, yeast)	XPO1	-0.356	-0.051	-0.2035
SKI-like oncogene	SKIL	-0.494	0.08	-0.207
MORC family CW-type zinc finger 4	MORC4	-0.934	0.482	-0.226
SEC22 vesicle trafficking protein homolog B (S. cerevisiae) (gene/pseudogene)	SEC22B	-0.687	0.226	-0.2305
B double prime 1, subunit of RNA polymerase III transcription initiation factor IIIB	BDP1	-0.546	0.08	-0.233
ubiquitin-conjugating enzyme E2K	UBE2K	-0.061	-0.411	-0.236
TAF4 RNA polymerase II, TATA box binding protein (TBP)-associated factor, 135kDa	TAF4	-0.49	-0.002	-0.246
apoptotic chromatin condensation inducer 1	ACIN1	-0.776	0.283	-0.2465
gon-4-like (C. elegans)	GON4L	-0.599	0.098	-0.2505
nuclear assembly factor 1 ribonucleoprotein	NAF1	-0.234	-0.275	-0.2545
zinc finger and BTB domain containing 33	ZBTB33	-0.496	-0.022	-0.259
PCF11 cleavage and polyadenylation factor subunit	PCF11	-0.364	-0.156	-0.26
U2 snRNP-associated SURP domain containing	U2SURP	-0.433	-0.109	-0.271
myosin light chain kinase 2	MYLK2	-0.477	-0.072	-0.2745
annexin A1	ANXA1	-0.197	-0.36	-0.2785
RNA binding motif protein 19	RBM19	-0.426	-0.159	-0.2925
NOP2 nucleolar protein	NOP2	-0.764	0.168	-0.298
RAN binding protein 2	RANBP2	-0.2	-0.401	-0.3005
protein inhibitor of activated STAT, 3	PIAS3	-0.347	-0.268	-0.3075
catenin (cadherin-associated protein), alpha 1, 102kDa	CTNNA1	-0.367	-0.279	-0.323
transferrin receptor	TFRC	-0.629	-0.018	-0.3235
DEAD (Asp-Glu-Ala-Asp) box helicase 24	DDX24	-0.673	0.015	-0.329
ubiquitin-like modifier activating enzyme 2	UBA2	-0.606	-0.054	-0.33
ribosomal RNA processing 15 homolog (S. cerevisiae)	RRP15	-1.233	0.517	-0.358
NHP2 ribonucleoprotein	NHP2	-0.847	0.115	-0.366
proteasome (prosome, macropain) 26S subunit, non-ATPase, 8	PSMD8	-0.568	-0.208	-0.388
ubiquitin-conjugating enzyme E2I	UBE2I	-0.834	0.052	-0.391
zinc finger and BTB domain containing 1	ZBTB1	-1.202	0.406	-0.398
nucleolin	NCL	-0.913	0.11	-0.4015
exosome component 10	EXOSC10	-1.589	0.783	-0.403
zinc finger and BTB domain containing 25	ZBTB25	-1.222	0.41	-0.406
RNA binding motif protein 28	RBM28	-0.854	-0.048	-0.451
BCL2-associated transcription factor 1	BCLAF1	-1.708	0.786	-0.461
zinc finger protein 106	ZFP106	-0.989	0.056	-0.4665
heat shock transcription factor 1	HSF1	-0.246	-0.703	-0.4745
UTP14, U3 small nucleolar ribonucleoprotein, homolog A (yeast)	UTP14A	-1.129	0.18	-0.4745
M-phase phosphoprotein 10 (U3 small nucleolar ribonucleoprotein)	MPHOSPH10	-0.574	-0.39	-0.482
KIAA1958	KIAA1958	-0.568	-0.407	-0.4875
claspin	CLSPN	-2.49	1.452	-0.519
zinc finger and BTB domain containing 2	ZBTB2	-1.413	0.318	-0.5475
DnaJ (Hsp40) homolog, subfamily C, member 9	DNAJC9	-0.988	-0.125	-0.5565
Smad nuclear interacting protein 1	SNIP1	-0.964	-0.176	-0.57
TAF10 RNA polymerase II, TATA box binding protein (TBP)-associated factor, 30kDa	TAF10	-0.777	-0.377	-0.577
chromosome 11 open reading frame 84	C11orf84	-0.866	-0.301	-0.5835
polymerase (RNA) III (DNA directed) polypeptide F, 39 kDa	POLR3F	-0.697	-0.496	-0.5965
translocated promoter region, nuclear basket protein	TPR	-1.112	-0.094	-0.603
nucleolar protein 11	NOL11	-0.831	-0.388	-0.6095
chromobox homolog 4	CBX4	-0.675	-0.562	-0.6185
SET domain, bifurcated 1	SETDB1	-1.887	0.65	-0.6185
zinc finger protein 318	ZNF318	-1.4	0.16	-0.62
zinc finger, MYM-type 2	ZMYM2	-1.562	0.316	-0.623
nuclear receptor corepressor 2	NCOR2	-0.526	-0.745	-0.6355
TAF5 RNA polymerase II, TATA box binding protein (TBP)-associated factor, 100kDa	TAF5	-0.829	-0.458	-0.6435
proteasome (prosome, macropain) 26S subunit, non-ATPase, 7	PSMD7	-0.974	-0.342	-0.658
WD repeat domain 3	WDR3	-0.642	-0.686	-0.664
WD repeat domain 43	WDR43	-1.07	-0.272	-0.671
poly (ADP-ribose) polymerase 1	PARP1	-1.045	-0.3	-0.6725
nuclear receptor corepressor 1	NCOR1	-0.976	-0.377	-0.6765
NOP56 ribonucleoprotein	NOP56	-1.244	-0.109	-0.6765
zinc finger CCCH-type containing 11A	ZC3H11A	-0.969	-0.386	-0.6775
DEAD (Asp-Glu-Ala-Asp) box polypeptide 27	DDX27	-1.225	-0.16	-0.6925
splicing factor 3b, subunit 2, 145kDa	SF3B2	-0.597	-0.792	-0.6945
zinc finger protein 445	ZNF445	-1.953	0.551	-0.701
poly(rC) binding protein 1	PCBP1	-1.231	-0.204	-0.7175
zinc finger and BTB domain containing 44	ZBTB44	-1.175	-0.261	-0.718
matrin 3	MATR3	-0.782	-0.683	-0.7325
cell division cycle and apoptosis regulator 1	CCAR1	-0.209	-1.271	-0.74
zinc finger protein 451	ZNF451	-0.733	-0.749	-0.741
KIAA1551	C12orf35	-1.219	-0.274	-0.7465
v-maf avian musculoaponeurotic fibrosarcoma oncogene homolog F	MAFF	-1.424	-0.08	-0.752
superkiller viralicidic activity 2-like 2 (S. cerevisiae)	SKIV2L2	-1.445	-0.077	-0.761
zinc finger and BTB domain containing 10	ZBTB10	-0.459	-1.07	-0.7645
deoxynucleotidyltransferase, terminal, interacting protein 2	DNTTIP2	-1.041	-0.489	-0.765
H2A histone family, member Y	H2AFY	-1.749	0.205	-0.772
coilin	COIL	-1.363	-0.196	-0.7795
programmed cell death 11	PDCD11	-1.203	-0.363	-0.783
potassium channel tetramerization domain containing 1	KCTD1	-1.436	-0.195	-0.8155
chromosome 17 open reading frame 85	C17orf85	-1.4	-0.236	-0.818
interferon regulatory factor 2 binding protein-like	IRF2BPL	-1.17	-0.49	-0.83
transformer 2 alpha homolog (Drosophila)	TRA2A	-1.521	-0.149	-0.835
topoisomerase (DNA) II alpha 170kDa	TOP2A	-1.486	-0.186	-0.836
protein inhibitor of activated STAT, 1	PIAS1	-1.092	-0.604	-0.848
DnaJ (Hsp40) homolog, subfamily C, member 8	DNAJC8	-1.477	-0.226	-0.8515
CDKN1A interacting zinc finger protein 1	CIZ1	-1.215	-0.505	-0.86
zinc finger and BTB domain containing 38	ZBTB38	-1.451	-0.276	-0.8635
basic helix-loop-helix family, member e40	BHLHE40	-1.166	-0.565	-0.8655
RuvB-like AAA ATPase 1	RUVBL1	-0.765	-0.986	-0.8755
activating transcription factor 6 beta	ATF6B	-1.007	-0.808	-0.9075
small nuclear ribonucleoprotein polypeptide A'	SNRPA1	-1.082	-0.752	-0.917
HEAT repeat containing 1	HEATR1	-1.255	-0.593	-0.924
zinc finger protein 280D	ZNF280D	-1.644	-0.258	-0.951
LAS1-like (S. cerevisiae)	LAS1L	-1.28	-0.646	-0.963
v-myb avian myeloblastosis viral oncogene homolog-like 2	MYBL2	-1.534	-0.398	-0.966
BEN domain containing 3	BEND3	-1.493	-0.447	-0.97
UTP3, small subunit (SSU) processome component, homolog (S. cerevisiae)	UTP3	-1.064	-0.881	-0.9725
SIN3 transcription regulator family member A	SIN3A	-1.359	-0.592	-0.9755
YLP motif containing 1	YLPM1	-1.52	-0.434	-0.977
nuclear factor of activated T-cells, cytoplasmic, calcineurin-dependent 2	NFATC2	-1.051	-0.928	-0.9895
lysine (K)-specific demethylase 1A	KDM1A	-1.712	-0.277	-0.9945
RNA binding motif protein 8A	RBM8A	-1.856	-0.135	-0.9955
zinc finger protein 280C	ZNF280C	-1.816	-0.176	-0.996
pre-mRNA processing factor 3	PRPF3	-1.552	-0.448	-1
adenosine deaminase, RNA-specific	ADAR	-1.007	-0.996	-1.0015
H2A histone family, member Z	H2AFZ	-2.504	0.492	-1.006
potassium channel tetramerization domain containing 15	KCTD15	-1.707	-0.313	-1.01
interferon regulatory factor 2 binding protein 1	IRF2BP1	-1.279	-0.747	-1.013
histone cluster 2, H2ab	HIST2H2AB	-2.367	0.31	-1.0285
B-cell CLL/lymphoma 11B (zinc finger protein)	BCL11B	-1.149	-0.924	-1.0365
transcription factor binding to IGHM enhancer 3	TFE3	-1.307	-0.77	-1.0385
polymerase (RNA) III (DNA directed) polypeptide E (80kD)	POLR3E	-1.244	-0.848	-1.046
nucleophosmin (nucleolar phosphoprotein B23, numatrin)	NPM1	-1.725	-0.407	-1.066
NOP58 ribonucleoprotein	NOP58	-1.729	-0.404	-1.0665
splicing factor 3b, subunit 1, 155kDa	SF3B1	-1.465	-0.675	-1.07
Fanconi anemia, complementation group D2	FANCD2	-2.243	0.073	-1.085
mastermind-like 1 (Drosophila)	MAML1	-1.349	-0.835	-1.092
Fanconi anemia, complementation group I	FANCI	-1.995	-0.193	-1.094
marker of proliferation Ki-67	MKI67	-1.723	-0.475	-1.099
lin-37 homolog (C. elegans)	LIN37	-1.691	-0.511	-1.101
ets variant 6	ETV6	-1.394	-0.817	-1.1055
activating transcription factor 7 interacting protein	ATF7IP	-2.112	-0.103	-1.1075
histone cluster 2, H2aa3	HIST2H2AA3	-1.677	-0.556	-1.1165
DGCR8 microprocessor complex subunit	DGCR8	-1.249	-0.991	-1.12
zinc finger protein 638	ZNF638	-1.688	-0.574	-1.131
transcription factor 20 (AR1)	TCF20	-2.024	-0.25	-1.137
zinc finger and BTB domain containing 4	ZBTB4	-1.572	-0.713	-1.1425
zinc finger protein 462	ZNF462	-2.067	-0.223	-1.145
serine/arginine repetitive matrix 1	SRRM1	-1.451	-0.862	-1.1565
zinc finger, MYM-type 4	ZMYM4	-1.896	-0.445	-1.1705
MYST/Esa1-associated factor 6	C1orf149	-1.493	-0.851	-1.172
death inducer-obliterator 1	DIDO1	-1.946	-0.401	-1.1735
forkhead box M1	FOXM1	-1.657	-0.714	-1.1855
SWI/SNF related, matrix associated, actin dependent regulator of chromatin, subfamily a, member 1	SMARCA1	-1.469	-0.905	-1.187
homeobox and leucine zipper encoding	HOMEZ	-1.291	-1.086	-1.1885
topoisomerase (DNA) I	TOP1	-2.446	0.067	-1.1895
BCL6 corepressor	BCOR	-1.219	-1.162	-1.1905
zinc fingers and homeoboxes 1	ZHX1	-2.362	-0.023	-1.1925
Nipped-B homolog (Drosophila)	NIPBL	-1.739	-0.688	-1.2135
topoisomerase I binding, arginine/serine-rich, E3 ubiquitin protein ligase	TOPORS	-2.094	-0.344	-1.219
polymerase (RNA) III (DNA directed) polypeptide D, 44kDa	POLR3D	-1.256	-1.184	-1.22
jun B proto-oncogene	JUNB	-1.614	-0.827	-1.2205
centromere protein Q	CENPQ	-1.863	-0.579	-1.221
BEN domain containing 7	BEND7	-2.213	-0.235	-1.224
zinc finger protein 618	ZNF618	-1.42	-1.037	-1.2285
Sp1 transcription factor	SP1	-1.152	-1.31	-1.231
structural maintenance of chromosomes 3	SMC3	-1.964	-0.509	-1.2365
nuclear receptor binding SET domain protein 1	NSD1	-1.768	-0.734	-1.251
splicing factor 3a, subunit 1, 120kDa	SF3A1	-1.602	-0.901	-1.2515
zinc finger and BTB domain containing 5	ZBTB5	-2.282	-0.221	-1.2515
formin binding protein 4	FNBP4	-1.867	-0.652	-1.2595
SIN3 transcription regulator family member B	SIN3B	-1.666	-0.854	-1.26
zinc finger protein 24	ZNF24	-1.876	-0.652	-1.264
zinc finger protein 532	ZNF532	-2.022	-0.513	-1.2675
heat shock 70kDa protein 14	HSPA14	-2.11	-0.427	-1.2685
lamin A/C	LMNA	-1.413	-1.126	-1.2695
general transcription factor IIIC, polypeptide 3, 102kDa	GTF3C3	-1.483	-1.114	-1.2985
chromosome 14 open reading frame 93	C14orf93	-1.884	-0.718	-1.301
structural maintenance of chromosomes 1A	SMC1A	-1.824	-0.801	-1.3125
general transcription factor IIi	GTF2I	-2.2	-0.445	-1.3225
SAFB-like, transcription modulator	SLTM	-2.106	-0.55	-1.328
GATA zinc finger domain containing 2B	GATAD2B	-1.897	-0.768	-1.3325
zinc finger protein 800	ZNF800	-2.305	-0.365	-1.335
zinc fingers and homeoboxes 3	ZHX3	-1.733	-0.94	-1.3365
thymopoietin	TMPO	-1.726	-0.953	-1.3395
prothymosin, alpha	PTMA	-1.417	-1.289	-1.353
SON DNA binding protein	SON	-1.881	-0.838	-1.3595
REST corepressor 1	RCOR1	-2.349	-0.382	-1.3655
retinoblastoma binding protein 8	RBBP8	-1.903	-0.834	-1.3685
FOS-like antigen 2	FOSL2	-1.88	-0.862	-1.371
zinc finger protein 202	ZNF202	-1.732	-1.022	-1.377
heat shock transcription factor 2	HSF2	-1.746	-1.022	-1.384
xeroderma pigmentosum, complementation group C	XPC	-1.897	-0.88	-1.3885
host cell factor C1 (VP16-accessory protein)	HCFC1	-1.712	-1.067	-1.3895
nuclear receptor interacting protein 1	NRIP1	-1.166	-1.641	-1.4035
zinc finger CCCH-type containing 13	ZC3H13	-2.375	-0.438	-1.4065
interferon regulatory factor 2 binding protein 2	IRF2BP2	-1.614	-1.2	-1.407
zinc finger and BTB domain containing 20	ZBTB20	-1.975	-0.846	-1.4105
ADNP homeobox 2	ADNP2	-1.535	-1.296	-1.4155
PHD finger protein 14	PHF14	-2.223	-0.632	-1.4275
chromosome 11 open reading frame 30	C11orf30	-2.161	-0.704	-1.4325
SWI/SNF related, matrix associated, actin dependent regulator of chromatin, subfamily a, member 5	SMARCA5	-1.716	-1.159	-1.4375
basonuclin 2	BNC2	-2.464	-0.414	-1.439
gem (nuclear organelle) associated protein 5	GEMIN5	-2.007	-0.908	-1.4575
SNW domain containing 1	SNW1	-1.988	-0.933	-1.4605
histone cluster 1, H2ac	HIST1H2AC	-2.218	-0.708	-1.463
minichromosome maintenance complex component 2	MCM2	-2.11	-0.858	-1.484
estrogen-related receptor alpha	ESRRA	-1.612	-1.362	-1.487
high mobility group 20A	HMG20A	-2.124	-0.851	-1.4875
GATA zinc finger domain containing 2A	GATAD2A	-2.275	-0.714	-1.4945
zinc finger protein 777	ZNF777	-1.986	-1.012	-1.499
PHD finger protein 20-like 1	PHF20L1	-2.309	-0.697	-1.503
general transcription factor IIIC, polypeptide 2, beta 110kDa	GTF3C2	-2.033	-0.983	-1.508
cell division cycle 5-like	CDC5L	-1.95	-1.067	-1.5085
nuclear factor related to kappaB binding protein	NFRKB	-2.316	-0.701	-1.5085
lysine (K)-specific methyltransferase 2D	MLL2	-2.026	-0.996	-1.511
THO complex 2	THOC2	-2.647	-0.405	-1.526
retinoic acid induced 1	RAI1	-2.079	-1.003	-1.541
inner centromere protein antigens 135/155kDa	INCENP	-2.505	-0.587	-1.546
zinc finger, HIT-type containing 6	ZNHIT6	-2.075	-1.018	-1.5465
RNA binding motif protein 26	RBM26	-2.296	-0.802	-1.549
RAP1 interacting factor homolog (yeast)	RIF1	-2.114	-0.986	-1.55
chromodomain helicase DNA binding protein 3	CHD3	-2.346	-0.757	-1.5515
SAP domain containing ribonucleoprotein	SARNP	-1.797	-1.322	-1.5595
small nuclear ribonucleoprotein 200kDa (U5)	SNRNP200	-2.093	-1.04	-1.5665
transcription elongation regulator 1	TCERG1	-2.144	-0.989	-1.5665
TCF3 (E2A) fusion partner (in childhood Leukemia)	TFPT	-2.795	-0.342	-1.5685
squamous cell carcinoma antigen recognized by T cells	SART1	-2.629	-0.509	-1.569
lysine (K)-specific demethylase 5A	KDM5A	-2.208	-0.933	-1.5705
zinc finger protein 148	ZNF148	-1.792	-1.367	-1.5795
TPX2, microtubule-associated	TPX2	-2.278	-0.897	-1.5875
nuclear receptor coactivator 2	NCOA2	-1.52	-1.663	-1.5915
activating transcription factor 7	ATF7	-1.194	-2.016	-1.605
ligand dependent nuclear receptor interacting factor 1	LRIF1	-1.726	-1.495	-1.6105
nuclear factor of activated T-cells 5, tonicity-responsive	NFAT5	-1.316	-1.922	-1.619
high mobility group 20B	HMG20B	-2.34	-0.907	-1.6235
SUZ12 polycomb repressive complex 2 subunit	SUZ12	-2.248	-1.003	-1.6255
forkhead box K2	FOXK2	-2.166	-1.1	-1.633
nuclear factor I/C (CCAAT-binding transcription factor)	NFIC	-1.545	-1.73	-1.6375
stromal antigen 1	STAG1	-2.095	-1.183	-1.639
bromodomain adjacent to zinc finger domain, 1A	BAZ1A	-2.153	-1.138	-1.6455
zinc finger protein 292	ZNF292	-2.036	-1.255	-1.6455
general transcription factor IIIC, polypeptide 4, 90kDa	GTF3C4	-2.074	-1.225	-1.6495
DNA cross-link repair 1A	DCLRE1A	-2.066	-1.246	-1.656
MIS18 binding protein 1	MIS18BP1	-2.398	-0.915	-1.6565
lysine (K)-specific methyltransferase 2C	MLL3	-2.134	-1.183	-1.6585
l(3)mbt-like 2 (Drosophila)	L3MBTL2	-2.445	-0.879	-1.662
pleckstrin homology domain interacting protein	PHIP	-2.128	-1.199	-1.6635
RNA binding motif protein 25	RBM25	-2.202	-1.135	-1.6685
zinc finger, MYND-type containing 11	ZMYND11	-2.39	-0.957	-1.6735
pogo transposable element with ZNF domain	POGZ	-2.016	-1.338	-1.677
CCCTC-binding factor (zinc finger protein)	CTCF	-2.088	-1.272	-1.68
PHD finger protein 12	PHF12	-2.17	-1.192	-1.681
ZFP91 zinc finger protein	ZFP91	-2.089	-1.277	-1.683
myocyte enhancer factor 2D	MEF2D	-1.972	-1.412	-1.692
zinc finger protein 579	ZNF579	-1.986	-1.406	-1.696
zinc finger and BTB domain containing 7A	ZBTB7A	-2.285	-1.118	-1.7015
minichromosome maintenance complex component 4	MCM4	-1.884	-1.521	-1.7025
ribosomal RNA processing 12 homolog (S. cerevisiae)	RRP12	-2.112	-1.299	-1.7055
zinc finger protein 281	ZNF281	-2.008	-1.403	-1.7055
general transcription factor IIIC, polypeptide 1, alpha 220kDa	GTF3C1	-2.264	-1.152	-1.708
glioma tumor suppressor candidate region gene 1	GLTSCR1	-2.209	-1.209	-1.709
cell division cycle associated 2	CDCA2	-2.207	-1.232	-1.7195
zinc fingers and homeoboxes 2	ZHX2	-2.728	-0.715	-1.7215
elongation factor Tu GTP binding domain containing 2	EFTUD2	-2.099	-1.383	-1.741
ubiquitin specific peptidase 39	USP39	-2.466	-1.031	-1.7485
transcription factor AP-2 alpha (activating enhancer binding protein 2 alpha)	TFAP2A	-2.173	-1.332	-1.7525
PDS5, regulator of cohesion maintenance, homolog B (S. cerevisiae)	PDS5B	-2.16	-1.355	-1.7575
YEATS domain containing 2	YEATS2	-2.216	-1.355	-1.7855
BMS1 ribosome biogenesis factor	BMS1	-1.89	-1.716	-1.803
MGA, MAX dimerization protein	MGA	-2.726	-0.881	-1.8035
CSRP2 binding protein	CSRP2BP	-2.073	-1.537	-1.805
centromere protein O	CENPO	-2.247	-1.364	-1.8055
RAD21 homolog (S. pombe)	RAD21	-2.394	-1.223	-1.8085
zinc finger, ZZ-type containing 3	ZZZ3	-2.141	-1.482	-1.8115
Myb/SANT-like DNA-binding domain containing 2	MSANTD2	-1.945	-1.679	-1.812
zinc finger protein 644	ZNF644	-2.545	-1.082	-1.8135
breast cancer metastasis-suppressor 1-like	BRMS1L	-2.661	-0.979	-1.82
host cell factor C2	HCFC2	-2.482	-1.161	-1.8215
AT rich interactive domain 2 (ARID, RFX-like)	ARID2	-1.865	-1.784	-1.8245
rearranged L-myc fusion	RLF	-2.451	-1.21	-1.8305
zinc finger, MYM-type 3	ZMYM3	-2.314	-1.35	-1.832
remodeling and spacing factor 1	RSF1	-2.393	-1.284	-1.8385
scaffold attachment factor B2	SAFB2	-2.372	-1.329	-1.8505
zinc finger with KRAB and SCAN domains 1	ZKSCAN1	-2.026	-1.679	-1.8525
mediator complex subunit 7	MED7	-2.12	-1.59	-1.855
anaphase promoting complex subunit 4	ANAPC4	-2.165	-1.569	-1.867
IK cytokine, down-regulator of HLA II	IK	-2.802	-0.943	-1.8725
bromodomain containing 9	BRD9	-2.151	-1.608	-1.8795
interferon regulatory factor 2	IRF2	-2.357	-1.402	-1.8795
bromodomain adjacent to zinc finger domain, 2A	BAZ2A	-2.044	-1.719	-1.8815
scaffold attachment factor B	SAFB	-2.337	-1.467	-1.902
down-regulator of transcription 1, TBP-binding (negative cofactor 2)	DR1	-2.586	-1.232	-1.909
ligand dependent nuclear receptor corepressor	LCOR	-2.127	-1.709	-1.918
centromere protein F, 350/400kDa	CENPF	-2.066	-1.779	-1.9225
widely interspaced zinc finger motifs	WIZ	-2.682	-1.167	-1.9245
bromodomain containing 4	BRD4	-2.33	-1.527	-1.9285
activity-dependent neuroprotector homeobox	ADNP	-2.605	-1.279	-1.942
E1A binding protein p400	EP400	-2.187	-1.709	-1.948
zinc finger protein 444	ZNF444	-2.72	-1.176	-1.948
Sin3A-associated protein, 130kDa	SAP130	-2.746	-1.163	-1.9545
zinc finger and BTB domain containing 21	ZNF295	-2.309	-1.64	-1.9745
MORC family CW-type zinc finger 2	MORC2	-2.71	-1.24	-1.975
THO complex 1	THOC1	-2.575	-1.378	-1.9765
integrin beta 3 binding protein (beta3-endonexin)	ITGB3BP	-2.452	-1.512	-1.982
chromosome 5 open reading frame 24	C5orf24	-2.484	-1.498	-1.991
bromodomain PHD finger transcription factor	BPTF	-2.46	-1.528	-1.994
bromodomain adjacent to zinc finger domain, 1B	BAZ1B	-2.495	-1.508	-2.0015
male-specific lethal 1 homolog (Drosophila)	MSL1	-2.642	-1.372	-2.007
forkhead box A1	FOXA1	-2.11	-1.906	-2.008
centromere protein U	MLF1IP	-2.593	-1.437	-2.015
integrator complex subunit 4	INTS4	-1.742	-2.296	-2.019
zinc finger protein 282	ZNF282	-2.445	-1.594	-2.0195
AT hook containing transcription factor 1	AHCTF1	-2.342	-1.706	-2.024
zinc finger E-box binding homeobox 1	ZEB1	-2.624	-1.434	-2.029
zinc finger protein 518A	ZNF518A	-2.464	-1.594	-2.029
retinoid X receptor, alpha	RXRA	-2.033	-2.041	-2.037
nucleus accumbens associated 1, BEN and BTB (POZ) domain containing	NACC1	-2.312	-1.769	-2.0405
methyl-CpG binding domain protein 1	MBD1	-2.485	-1.603	-2.044
euchromatic histone-lysine N-methyltransferase 1	EHMT1	-2.636	-1.454	-2.045
zinc finger protein 263	ZNF263	-2.734	-1.358	-2.046
PHD finger protein 10	PHF10	-2.354	-1.758	-2.056
Kruppel-like factor 3 (basic)	KLF3	-2.026	-2.089	-2.0575
SRY (sex determining region Y)-box 9	SOX9	-1.851	-2.275	-2.063
AT rich interactive domain 1A (SWI-like)	ARID1A	-2.239	-1.907	-2.073
pre-mRNA processing factor 8	PRPF8	-2.812	-1.336	-2.074
SWI/SNF related, matrix associated, actin dependent regulator of chromatin, subfamily a, member 2	SMARCA2	-2.383	-1.771	-2.077
SWI/SNF related, matrix associated, actin dependent regulator of chromatin, subfamily c, member 1	SMARCC1	-2.323	-1.84	-2.0815
megakaryoblastic leukemia (translocation) 1	MKL1	-2.426	-1.74	-2.083
PR domain containing 2, with ZNF domain	PRDM2	-2.362	-1.805	-2.0835
centromere protein I	CENPI	-2.349	-1.853	-2.101
v-maf avian musculoaponeurotic fibrosarcoma oncogene homolog K	MAFK	-2.74	-1.465	-2.1025
heterochromatin protein 1, binding protein 3	HP1BP3	-2.464	-1.753	-2.1085
Myb-related transcription factor, partner of profilin	MYPOP	-3.106	-1.115	-2.1105
nucleoporin 153kDa	NUP153	-2.094	-2.129	-2.1115
mbt domain containing 1	MBTD1	-3.016	-1.208	-2.112
zinc finger protein 592	ZNF592	-2.692	-1.535	-2.1135
structural maintenance of chromosomes flexible hinge domain containing 1	SMCHD1	-2.885	-1.345	-2.115
DEAD (Asp-Glu-Ala-Asp) box polypeptide 23	DDX23	-3.041	-1.206	-2.1235
chromosome 10 open reading frame 12	C10orf12	-2.716	-1.565	-2.1405
Wolf-Hirschhorn syndrome candidate 1-like 1	WHSC1L1	-2.569	-1.735	-2.152
chromobox homolog 5	CBX5	-3.014	-1.307	-2.1605
AT rich interactive domain 1B (SWI1-like)	ARID1B	-2.152	-2.176	-2.164
PDS5, regulator of cohesion maintenance, homolog A (S. cerevisiae)	PDS5A	-2.92	-1.448	-2.184
Kruppel-like factor 5 (intestinal)	KLF5	-2.742	-1.634	-2.188
glyoxylate reductase 1 homolog (Arabidopsis)	GLYR1	-2.828	-1.553	-2.1905
nuclear mitotic apparatus protein 1	NUMA1	-2.76	-1.625	-2.1925
integrator complex subunit 3	INTS3	-2.241	-2.179	-2.21
chromosome alignment maintaining phosphoprotein 1	CHAMP1	-2.752	-1.696	-2.224
vesicle-associated membrane protein 5	VAMP5	-2.776	-1.68	-2.228
tripartite motif containing 28	TRIM28	-2.649	-1.812	-2.2305
v-maf avian musculoaponeurotic fibrosarcoma oncogene homolog G	MAFG	-2.699	-1.763	-2.231
zinc finger protein 687	ZNF687	-3.013	-1.457	-2.235
euchromatic histone-lysine N-methyltransferase 2	EHMT2	-2.698	-1.79	-2.244
suppressor of Ty 7 (S. cerevisiae)-like	SUPT7L	-2.963	-1.534	-2.2485
centromere protein H	CENPH	-2.397	-2.108	-2.2525
MAP3K12 binding inhibitory protein 1	MBIP	-2.608	-1.946	-2.277
BCL6 corepressor-like 1	BCORL1	-3.021	-1.561	-2.291
bromodomain containing 7	BRD7	-2.722	-1.878	-2.3
AT rich interactive domain 4B (RBP1-like)	ARID4B	-2.703	-1.902	-2.3025
Myb/SANT-like DNA-binding domain containing 4 with coiled-coils	MSANTD4	-2.912	-1.779	-2.3455
chromodomain helicase DNA binding protein 4	CHD4	-3.01	-1.732	-2.371
cAMP responsive element binding protein 3-like 2	CREB3L2	-1.618	-3.124	-2.371
telomeric repeat binding factor 2, interacting protein	TERF2IP	-2.719	-2.049	-2.384
centromere protein C	CENPC	-3.015	-1.76	-2.3875
lysine (K)-specific demethylase 5B	KDM5B	-2.621	-2.186	-2.4035
NACC family member 2, BEN and BTB (POZ) domain containing	NACC2	-2.731	-2.118	-2.4245
cut-like homeobox 1	CUX1	-2.943	-1.929	-2.436
centromere protein B, 80kDa	CENPB	-2.966	-1.908	-2.437
SATB homeobox 2	SATB2	-2.689	-2.208	-2.4485
SWI/SNF related, matrix associated, actin dependent regulator of chromatin, subfamily c, member 2	SMARCC2	-2.575	-2.322	-2.4485
SWI/SNF related, matrix associated, actin dependent regulator of chromatin, subfamily e, member 1	SMARCE1	-2.866	-2.095	-2.4805
zinc finger protein 646	ZNF646	-3.303	-1.669	-2.486
PR domain containing 11	PRDM11	-3.323	-1.665	-2.494
ras responsive element binding protein 1	RREB1	-3.111	-1.884	-2.4975
centromere protein T	CENPT	-3.097	-1.957	-2.527
suppressor of Ty 3 homolog (S. cerevisiae)	SUPT3H	-2.951	-2.109	-2.53
zinc finger homeobox 3	ZFHX3	-2.968	-2.126	-2.547
nuclear receptor coactivator 3	NCOA3	-3.131	-1.967	-2.549
fibrinogen silencer binding protein	FSBP	-2.699	-2.401	-2.55
AT rich interactive domain 4A (RBP1-like)	ARID4A	-3.102	-2.025	-2.5635
GTF2I repeat domain containing 1	GTF2IRD1	-3.4	-1.756	-2.578
bromodomain containing 8	BRD8	-3.193	-2.163	-2.678
CCAAT/enhancer binding protein (C/EBP), beta	CEBPB	-2.869	-2.734	-2.8015
CCAAT/enhancer binding protein (C/EBP), alpha	CEBPA	-3.359	-2.264	-2.8115
forkhead box P4	FOXP4	-3.072	-2.559	-2.8155
jun D proto-oncogene	JUND	-3.135	-2.499	-2.817
tripartite motif containing 24	TRIM24	-3.051	-2.591	-2.821
polybromo 1	PBRM1	-3.219	-2.597	-2.908
CCAAT/enhancer binding protein (C/EBP), delta	CEBPD	-2.872	-2.965	-2.9185
nuclear factor, interleukin 3 regulated	NFIL3	-3.284	-2.63	-2.957

## Sheet: IAV Total
PROTEIN NAMES	GENE NAMES	E1 Log2 (Total IAV/Total Mock)	E2 Log2 (Total IAV/Total Mock)	Average Log2 (Total IAV/Total Mock)
nonstructural protein 1 (IAV)	NS1	4.23802	4.90516	4.57159
nuclear export protein (IAV)	NEP	4.68812	4.0822	4.38516
matrix protein (IAV)	M1	4.24065	3.70213	3.97139
polymerase PB1 (IAV)	PB1	3.87064	4.01162	3.94113
polymerase PA (IAV)	PA	3.78857	4.07235	3.93046
neuraminidase (IAV)	NA	3.42807	4.35969	3.89388
nucleocapsid protein (IAV)	NP	3.56343	4.18931	3.87637
polymerase PB2 (IAV)	PB2	3.73022	3.89059	3.81041
M2 protein (IAV)	M2	4.10964	3.43936	3.7745
haemagglutinin (IAV)	HA	3.98246	3.5089	3.74568
NT-3 growth factor receptor;Tyrosine-protein kinase receptor	NTRK3	2.38706	1.70996	2.04851
CD99 antigen	CD99	1.98445	2.06613	2.02529
Delta-aminolevulinic acid dehydratase	ALAD	-0.0650349	2.28717	1.11107
Glutathione peroxidase 2	GPX2	1.165	0.934968	1.04998
Selenoprotein T	SELT	0.797981	1.2204	1.00919
Protein CYR61	CYR61	0.79512	1.08132	0.938223
Vezatin	VEZT	-0.130752	1.91107	0.890157
Centromere protein J	CENPJ	0.146786	1.57357	0.86018
Transcription factor jun-B	JUNB	0.622097	1.09085	0.856475
UHRF1-binding protein 1	UHRF1BP1	2.37706	-0.722688	0.827187
Galactose-1-phosphate uridylyltransferase	GALT	0.855813	0.765442	0.810628
Mitogen-activated protein kinase kinase kinase kinase 5	MAP4K5	-0.0186994	1.63404	0.807669
Immortalization up-regulated protein	IMUP	0.962816	0.642752	0.802784
Zinc finger protein 622	ZNF622	-0.105784	1.67297	0.783591
Tryptophan--tRNA ligase, mitochondrial	WARS2	0.607232	0.957915	0.782573
Disks large-associated protein 5	DLGAP5	0.677671	0.788595	0.733133
Nuclear ubiquitous casein and cyclin-dependent kinase substrate 1	NUCKS1	0.80882	0.645962	0.727391
WAS protein family homolog 2;Putative WAS protein family homolog 3;WAS protein family homolog 1	WASH2P;WASH3P;WASH1	-0.210433	1.53454	0.662053
Zinc finger C3H1 domain-containing protein	ZFC3H1	0.548053	0.71532	0.631687
ATP-dependent (S)-NAD(P)H-hydrate dehydratase	CARKD	1.28544	-0.0372337	0.624101
Nuclear factor NF-kappa-B p100 subunit;Nuclear factor NF-kappa-B p52 subunit	NFKB2	0.312278	0.888373	0.600325
Myotubularin-related protein 12	MTMR12	0.569491	0.58088	0.575185
Protein NDRG1	NDRG1	0.371094	0.762487	0.566791
Putative phospholipase B-like 2;Putative phospholipase B-like 2 32 kDa form;Putative phospholipase B-like 2 45 kDa form	PLBD2	0.802951	0.321426	0.562189
Quinone oxidoreductase-like protein 1	CRYZL1	0.638769	0.447407	0.543088
Transmembrane protein 120A	TMEM120A	0.491939	0.567926	0.529932
Aldehyde dehydrogenase family 1 member A3	ALDH1A3	0.61112	0.424338	0.517729
60S ribosomal protein L26-like 1	RPL26L1	0.632061	0.38801	0.510036
Gamma-interferon-inducible protein 16	IFI16	0.650765	0.353201	0.501983
Gamma-soluble NSF attachment protein	NAPG	0.382083	0.619668	0.500876
Annexin A8;Annexin A8-like protein 1;Annexin A8-like protein 2;Annexin	ANXA8;ANXA8L1;ANXA8L2	0.0836256	0.882686	0.483156
Transcription factor BTF3	BTF3	0.723534	0.217366	0.47045
ATP-binding domain-containing protein 4	ATPBD4	0.445491	0.484979	0.465235
Ferritin heavy chain;Ferritin	FTH1	0.588591	0.333673	0.461132
Putative monooxygenase p33MONOX	KIAA1191	0.522725	0.39697	0.459847
Cytochrome c	CYCS	0.360395	0.558374	0.459385
ATP synthase mitochondrial F1 complex assembly factor 1	ATPAF1	0.571542	0.325562	0.448552
Transgelin	TAGLN	-0.450063	1.34545	0.447692
Ras-related protein Rab-12	RAB12	0.533729	0.360547	0.447138
Ubiquitin-like protein ISG15	ISG15	0.556252	0.336159	0.446206
Pleckstrin homology-like domain family A member 2	PHLDA2	0.223354	0.664681	0.444017
Translationally-controlled tumor protein	TPT1	0.336855	0.531612	0.434233
RNA-binding protein 24;RNA-binding protein 38	RBM24;RBM38	0.185655	0.677974	0.431815
Dihydrofolate reductase	DHFR	0.3084	0.552398	0.430399
Cell growth-regulating nucleolar protein	LYAR	0.487486	0.365303	0.426395
Serine/arginine-rich splicing factor 5	SRSF5	0.242179	0.608501	0.42534
Rab proteins geranylgeranyltransferase component A 1	CHM	0.402722	0.437946	0.420334
60S ribosomal protein L29	RPL29	0.389812	0.447177	0.418494
Kinesin light chain 1	KLC1	0.239059	0.586112	0.412585
Protein FAM160B1	FAM160B1	0.664887	0.159994	0.412441
S-adenosylmethionine synthase isoform type-2;S-adenosylmethionine synthase	MAT2A	0.303862	0.512502	0.408182
ATP synthase subunit s, mitochondrial	ATP5S	0.618448	0.196853	0.40765
Protrudin	ZFYVE27	0.785388	0.0254603	0.405424
Hydroxymethylglutaryl-CoA synthase, cytoplasmic	HMGCS1	0.215368	0.593614	0.404491
Bifunctional polynucleotide phosphatase/kinase;Polynucleotide 3-phosphatase;Polynucleotide 5-hydroxyl-kinase	PNKP	0.462809	0.339633	0.401221
Nuclear respiratory factor 1	NRF1	0.487829	0.311225	0.399527
Coactosin-like protein	COTL1	0.350749	0.434933	0.392841
ATP synthase protein 8	MT-ATP8	0.46048	0.321928	0.391204
Mitochondrial peptide methionine sulfoxide reductase	MSRA	0.643292	0.136077	0.389685
Dolichyl-phosphate beta-glucosyltransferase	ALG5	0.460713	0.318537	0.389625
Microtubule-associated proteins 1A/1B light chain 3 beta 2;Microtubule-associated proteins 1A/1B light chain 3B	MAP1LC3B2;MAP1LC3B	0.20928	0.568878	0.389079
AP-1 complex subunit beta-1	AP1B1	0.857229	-0.0834735	0.386878
Syntaxin-binding protein 2	STXBP2	0.456865	0.31602	0.386442
Histone H1.3	HIST1H1D	0.439357	0.331431	0.385394
Tetratricopeptide repeat protein 1	TTC1	0.152868	0.614454	0.383661
B-cell receptor-associated protein 29	BCAP29	0.285435	0.48049	0.382963
DNA primase large subunit	PRIM2	0.21122	0.549294	0.380257
Glioma pathogenesis-related protein 1	GLIPR1	-0.136255	0.894712	0.379229
Uncharacterized protein C9orf142	C9orf142	0.320773	0.426206	0.37349
Plakophilin-3	PKP3	0.409376	0.337401	0.373388
Xaa-Pro aminopeptidase 1	XPNPEP1	0.37456	0.370528	0.372544
Coiled-coil domain-containing protein 94	CCDC94	-0.0180337	0.7611	0.371533
Pro-cathepsin H;Cathepsin H mini chain;Cathepsin H;Cathepsin H heavy chain;Cathepsin H light chain	CTSH	-0.107199	0.848171	0.370486
Leucine zipper transcription factor-like protein 1	LZTFL1	0.578429	0.158871	0.36865
Serine/threonine-protein phosphatase 4 regulatory subunit 2	PPP4R2	0.222805	0.51415	0.368477
Serine/threonine-protein kinase VRK1	VRK1	0.293567	0.441761	0.367664
Annexin A3;Annexin	ANXA3	0.147133	0.588095	0.367614
14-3-3 protein sigma	SFN	0.26036	0.469886	0.365123
Major facilitator superfamily domain-containing protein 10	MFSD10	0.394087	0.335662	0.364875
CTD nuclear envelope phosphatase 1	CTDNEP1	0.804329	-0.0764457	0.363942
Thymosin beta-10	TMSB10	0.35188	0.372225	0.362052
Eukaryotic translation initiation factor 4 gamma 2	EIF4G2	0.34445	0.375735	0.360092
Triple QxxK/R motif-containing protein	TRIQK	0.488743	0.230524	0.359634
Isoform 3 of Thioredoxin reductase 1, cytoplasmic	TXNRD1	0.38196	0.336904	0.359432
Centromere protein V	CENPV	0.274742	0.443491	0.359117
High mobility group protein HMG-I/HMG-Y	HMGA1	0.415037	0.301206	0.358122
Glycerol-3-phosphate acyltransferase 3	AGPAT9	0.342808	0.370771	0.356789
Desumoylating isopeptidase 2	PPPDE1	0.325514	0.386931	0.356223
UPF0585 protein C16orf13	C16orf13	0.295788	0.411898	0.353843
Protein tyrosine phosphatase type IVA 1	PTP4A1	0.626465	0.0806577	0.353561
Putative RNA-binding protein 3	RBM3	0.121634	0.58088	0.351257
Beta-centractin	ACTR1B	0.314084	0.387171	0.350627
Retinoic acid-induced protein 3	GPRC5A	0.21025	0.4899	0.350075
Nucleolar protein 12	NOL12	0.58987	0.106042	0.347956
Non-histone chromosomal protein HMG-14	HMGN1	0.346847	0.348897	0.347872
Inosine-5-monophosphate dehydrogenase;Inosine-5-monophosphate dehydrogenase 1	IMPDH1	0.635883	0.0582261	0.347055
Signal recognition particle receptor subunit alpha	SRPR	0.688454	-0.00715277	0.340651
GDP-mannose 4,6 dehydratase	GMDS	0.141215	0.540049	0.340632
Calretinin	CALB2	0.128572	0.549187	0.33888
Plasminogen receptor (KT)	PLGRKT	0.463622	0.213719	0.338671
Protein misato homolog 1	MSTO1	0.390668	0.285209	0.337938
40S ribosomal protein S27	RPS27	0.307493	0.367493	0.337493
Uncharacterized protein C8orf59	C8orf59	0.233206	0.440374	0.33679
GTP-binding protein Rheb	RHEB	0.309952	0.36067	0.335311
Autophagy-related protein 2 homolog A	ATG2A	0.11066	0.559545	0.335103
Lipase maturation factor 2	LMF2	0.208309	0.459432	0.33387
Cysteine and glycine-rich protein 1	CSRP1	0.165358	0.496362	0.33086
Eukaryotic translation initiation factor 5	EIF5	0.24394	0.416957	0.330449
Overexpressed in colon carcinoma 1 protein	C12orf75;OCC1	0.15503	0.503791	0.32941
Ribosome biogenesis protein NSA2 homolog	NSA2	0.305549	0.352709	0.329129
CTP synthase 1	CTPS	0.0621831	0.595275	0.328729
Uveal autoantigen with coiled-coil domains and ankyrin repeats	UACA	0.339137	0.317656	0.328397
15 kDa selenoprotein	SEP15	0.413714	0.24184	0.327777
Deoxyhypusine synthase	DHPS	0.620221	0.031119	0.32567
Thioredoxin	TXN	0.368365	0.282633	0.325499
Ubiquitin-fold modifier 1	UFM1	-0.319746	0.968772	0.324513
60S ribosomal protein L23a	RPL23A	0.289507	0.357736	0.323621
Ras and Rab interactor 1	RIN1	0.121192	0.525415	0.323304
ADP-ribosylation factor GTPase-activating protein 2	ARFGAP2	0.329092	0.313372	0.321232
Rho GTPase-activating protein 12	ARHGAP12	0.4184	0.22033	0.319365
RAC-alpha serine/threonine-protein kinase	AKT1	-0.107458	0.740318	0.31643
Lymphokine-activated killer T-cell-originated protein kinase	PBK	0.119762	0.512831	0.316297
5(3)-deoxyribonucleotidase, cytosolic type	NT5C	0.338884	0.291885	0.315385
Leukocyte receptor cluster member 8	LENG8	0.435925	0.187658	0.311791
TBC1 domain family member 24	TBC1D24	-0.132314	0.755631	0.311658
AN1-type zinc finger protein 1	ZFAND1	0.286881	0.333424	0.310152
Polypeptide N-acetylgalactosaminyltransferase 1;Polypeptide N-acetylgalactosaminyltransferase 1 soluble form	GALNT1	0.222255	0.397208	0.309731
Probable ATP-dependent RNA helicase DDX58	DDX58	0.505891	0.113367	0.309629
40S ribosomal protein S25	RPS25	0.287669	0.331182	0.309426
WD repeat-containing protein 46	WDR46	0.362641	0.255435	0.309038
Secernin-3	SCRN3	0.486915	0.130931	0.308923
Survival motor neuron protein	SMN1	0.16593	0.451311	0.308621
Synapse-associated protein 1	SYAP1	0.189877	0.42679	0.308334
EF-hand domain-containing protein D2	EFHD2	0.30827	0.304765	0.306518
Putative ribosomal RNA methyltransferase 2	FTSJ2	-0.143674	0.756559	0.306443
Putative deoxyribose-phosphate aldolase	DERA	0.39762	0.214801	0.306211
60S ribosomal protein L10a	RPL10A	0.298919	0.311731	0.305325
Peptidyl-prolyl cis-trans isomerase-like 4	PPIL4	0.157906	0.451885	0.304895
Fumarylacetoacetase	FAH;DKFZp686F13224	0.401873	0.205447	0.30366
Neuroblast differentiation-associated protein AHNAK	AHNAK	0.287013	0.319668	0.30334
L-asparaginase	ASRGL1	0.486915	0.119486	0.3032
Ribosome maturation protein SBDS	SBDS	0.247185	0.355654	0.301419
Serine palmitoyltransferase 2	SPTLC2	-0.0581759	0.659726	0.300775
Stathmin	STMN1	0.21523	0.38393	0.29958
Histone H3	HIST2H3PS2	0.289113	0.309834	0.299474
Stromal membrane-associated protein 1	SMAP1	0.154742	0.443607	0.299174
N-terminal kinase-like protein	SCYL1	0.277919	0.319166	0.298542
40S ribosomal protein S12	RPS12	0.261564	0.331929	0.296747
Transforming growth factor beta-1-induced transcript 1 protein	TGFB1I1	0.0281448	0.564431	0.296288
Pre-mRNA cleavage complex 2 protein Pcf11	PCF11	0.279768	0.310593	0.295181
Protein SYS1 homolog	SYS1	0.251231	0.338269	0.29475
Prefoldin subunit 5	PFDN5	0.352759	0.235461	0.29411
E3 ubiquitin-protein ligase TRIM41	TRIM41	-0.697957	1.28218	0.292112
Heme-binding protein 2	HEBP2	0.281616	0.30146	0.291538
Sequestosome-1	SQSTM1	0.133169	0.449475	0.291322
Tyrosine-protein phosphatase non-receptor type 1	PTPN1	0.129642	0.449935	0.289788
Coiled-coil domain-containing protein 43	CCDC43	0.444785	0.134507	0.289646
Neutral cholesterol ester hydrolase 1	NCEH1	0.234978	0.342975	0.288977
Actin-related protein 2/3 complex subunit 1A	ARPC1A	0.228836	0.348405	0.28862
Thioredoxin-like protein 4A	TXNL4A	0.262634	0.313246	0.28794
Unconventional myosin-XIX	MYO19	0.539917	0.0359146	0.287916
Arginyl-tRNA--protein transferase 1	ATE1	0.388098	0.18214	0.285119
Oxysterol-binding protein-related protein 3	OSBPL3	0.0419127	0.528245	0.285079
UV excision repair protein RAD23 homolog B	RAD23B	0.273814	0.29355	0.283682
Coiled-coil domain-containing protein 93	CCDC93	0.46048	0.105766	0.283123
BTB/POZ domain-containing protein KCTD12	KCTD12	-0.534589	1.10017	0.282792
A-kinase anchor protein 12	AKAP12	0.252173	0.312741	0.282457
Coronin-1C	CORO1C	0.183963	0.379958	0.281961
Filamin A	FLNA	0.110408	0.451541	0.280974
Elongation factor 1-delta	EEF1D	0.282407	0.277985	0.280196
Alpha-1,3/1,6-mannosyltransferase ALG2	ALG2	0.316146	0.241708	0.278927
PDZ and LIM domain protein 7	PDLIM7	-0.0466561	0.604278	0.278811
Heterogeneous nuclear ribonucleoprotein A/B	HNRNPAB	0.21122	0.344582	0.277901
BolA-like protein 3	BOLA3	0.358646	0.195211	0.276928
Reticulon-1	RTN1	0.27209	0.281343	0.276717
CTP synthase 2	CTPS2	0.313697	0.23626	0.274978
Vacuolar ATPase assembly integral membrane protein VMA21	VMA21	0.234842	0.315012	0.274927
Beta-arrestin-2	ARRB2	0.378635	0.169925	0.27428
Ran-binding protein 9	RANBP9	0.271293	0.277079	0.274186
Cold-inducible RNA-binding protein	CIRBP	0.158193	0.388968	0.273581
Histone H1.4	HIST1H1E	0.308788	0.237856	0.273322
Rab-like protein 3	RABL3	0.399323	0.147307	0.273315
Trafficking protein particle complex subunit 6B	TRAPPC6B	0.621785	-0.077223	0.272281
Acidic leucine-rich nuclear phosphoprotein 32 family member E	ANP32E	0.264903	0.278243	0.271573
Nucleolar RNA helicase 2	DDX21	0.215644	0.327312	0.271478
Anaphase-promoting complex subunit 4	ANAPC4	0.116749	0.425856	0.271303
Elongation factor 1-beta	EEF1B2	0.210804	0.331057	0.270931
Isoform 4 of C-Jun-amino-terminal kinase-interacting protein 4	SPAG9	0.372457	0.168112	0.270284
Sulfotransferase 1A3/1A4	ST1A5;SULT1A3	0.723923	-0.18348	0.270221
Mitochondrial carrier homolog 1	MTCH1	0.311116	0.228116	0.269616
Kinetochore-associated protein 1	KNTC1	0.112871	0.42609	0.26948
60S ribosomal protein L38	RPL38	0.257681	0.280827	0.269254
Ubiquitin-related modifier 1 homolog	URM1	0.197586	0.340253	0.268919
Ras-related protein Rab-18	RAB18	0.235931	0.300315	0.268123
Poly [ADP-ribose] polymerase 9	PARP9	0.0568764	0.47824	0.267558
Bisphosphoglycerate mutase	BPGM	0.243263	0.290476	0.266869
Actin filament-associated protein 1	AFAP1	0.052385	0.480939	0.266662
Monoglyceride lipase	MGLL	0.22404	0.309202	0.266621
60S acidic ribosomal protein P2	RPLP2	0.201216	0.331805	0.26651
Elongation of very long chain fatty acids protein 5	ELOVL5;RP3-483K16.1	0.24813	0.279923	0.264027
60S ribosomal protein L34	RPL34	0.220743	0.306034	0.263388
Vesicle-associated membrane protein-associated protein B/C	VAPB	0.296441	0.229187	0.262814
28 kDa heat- and acid-stable phosphoprotein	PDAP1	0.298267	0.226777	0.262522
ADP-ribosylation factor-like protein 6-interacting protein 1	ARL6IP1	-0.000336668	0.523889	0.261776
Protein SAAL1	SAAL1	0.204975	0.318537	0.261756
Coiled-coil and C2 domain-containing protein 1B	CC2D1B	0.353261	0.169088	0.261174
Heterogeneous nuclear ribonucleoprotein D0	HNRNPD	0.250827	0.270854	0.26084
Bcl-2-like protein 1	BCL2L1	0.293697	0.227982	0.26084
Galectin-related protein	LGALSL	0.313052	0.208164	0.260608
Thioredoxin-related transmembrane protein 1	TMX1	0.259691	0.261204	0.260447
Sperm-associated antigen 7	SPAG7	0.127325	0.393034	0.26018
60S ribosomal protein L22-like 1	RPL22L1	-0.0603304	0.580355	0.260012
DnaJ homolog subfamily B member 1	DNAJB1	0.244752	0.274489	0.25962
Coiled-coil domain-containing protein 109B	CCDC109B	0.304641	0.21426	0.25945
Vinexin	SORBS3	0.222255	0.296362	0.259308
Very long-chain specific acyl-CoA dehydrogenase, mitochondrial	ACADVL	0.340657	0.174379	0.257518
Elongation factor 1-alpha 1;Putative elongation factor 1-alpha-like 3;Elongation factor 1-alpha	EEF1A1;EEF1A1P5	0.250557	0.263426	0.256992
Eukaryotic translation initiation factor 1A, X-chromosomal;Eukaryotic translation initiation factor 1A, Y-chromosomal	EIF1AX;EIF1AY	0.25446	0.256879	0.25567
Dual specificity mitogen-activated protein kinase kinase 1	MAP2K1	0.284909	0.225704	0.255307
UPF0711 protein C18orf21	C18orf21	0.200658	0.309581	0.255119
Ran-binding protein 3	RANBP3	0.314084	0.195074	0.254579
60S ribosomal protein L19	RPL19	0.229383	0.279536	0.254459
UPF0420 protein C16orf58	C16orf58	0.32103	0.185591	0.25331
Acyl-CoA-binding protein	DBI	0.240552	0.265254	0.252903
60S ribosomal protein L13a	RPL13A	0.193246	0.310214	0.25173
Serine/threonine-protein kinase A-Raf	ARAF	-0.0146291	0.516234	0.250803
Thymidine kinase 2, mitochondrial	TK2	-0.125986	0.627404	0.250709
Prefoldin subunit 6	PFDN6	0.324747	0.175768	0.250257
Phosphatidylinositol transfer protein alpha isoform	PITPNA	0.198983	0.301333	0.250158
Tubulin-specific chaperone A	TBCA	0.242044	0.258191	0.250117
Cytoplasmic dynein 1 light intermediate chain 1	DYNC1LI1	0.252846	0.246342	0.249594
Arf-GAP domain and FG repeat-containing protein 1	AGFG1	0.0937104	0.405045	0.249378
E3 ubiquitin-protein ligase RING1	RING1	0.0923277	0.405637	0.248982
Polyadenylate-binding protein 1;Polyadenylate-binding protein 3	PABPC1;PABPC3	0.206782	0.288166	0.247474
Protein ENL	MLLT1	0.289375	0.204903	0.247139
RNA-binding protein FUS	FUS	0.235659	0.256748	0.246204
YrdC domain-containing protein, mitochondrial	YRDC	0.260895	0.231326	0.246111
Uncharacterized protein C19orf29	C19orf29	0.112708	0.378994	0.245851
Huntingtin-interacting protein 1-related protein	HIP1R	0.240145	0.250303	0.245224
RPA-interacting protein	RPAIN	0.228836	0.261596	0.245216
40S ribosomal protein S30	FAU	0.182127	0.308062	0.245095
Ras-related protein Rab-21	RAB21	0.234161	0.255829	0.244995
TATA box-binding protein-like protein 1	TBPL1	0.0270439	0.462735	0.24489
60S ribosomal protein L32	RPL32	0.263569	0.225033	0.244301
E3 ubiquitin-protein ligase RNF31	RNF31	-0.0375456	0.526069	0.244262
Zinc finger protein GLI2	GLI2	0.0568609	0.431449	0.244155
Sn1-specific diacylglycerol lipase beta	DAGLB	0.092027	0.395897	0.243962
Elongation of very long chain fatty acids protein 1	ELOVL1	0.199821	0.286753	0.243287
Histone H1.0	H1F0	0.392501	0.0938835	0.243192
Ubiquitin-conjugating enzyme E2 H	UBE2H	0.229109	0.255566	0.242338
Protein S100-A10	S100A10	0.270894	0.212908	0.241901
60S ribosomal protein L30	RPL30	0.227056	0.256223	0.24164
Chromobox protein homolog 3	CBX3	0.172345	0.310593	0.241469
Mannose-P-dolichol utilization defect 1 protein	HBEBP2BPA;MPDU1	0.299049	0.183659	0.241354
High mobility group protein B1;Putative high mobility group protein B1-like 1	HMGB1;HMGB1P1	0.198704	0.281859	0.240282
NEDD8-activating enzyme E1 regulatory subunit	NAE1	0.11985	0.360547	0.240199
Apoptosis-associated speck-like protein containing a CARD	PYCARD	0.236476	0.243033	0.239754
Ezrin	EZR	0.178591	0.300569	0.23958
CTTNBP2 N-terminal-like protein	CTTNBP2NL	0.0426443	0.436324	0.239484
40S ribosomal protein S3a	RPS3A	0.208587	0.269293	0.23894
Prothymosin alpha;Thymosin alpha-1	PTMA	0.213157	0.264471	0.238814
60S ribosomal protein L15;Ribosomal protein L15	RPL15	0.217851	0.259502	0.238676
Nuclear receptor coactivator 7	NCOA7	0.567113	-0.0902519	0.23843
Thymosin beta-4;Hematopoietic system regulatory peptide	TMSB4X	0.154454	0.321677	0.238065
Retinoid-inducible serine carboxypeptidase	SCPEP1	0.293043	0.182692	0.237868
Phosphotriesterase-related protein	PTER	0.423309	0.0523705	0.23784
Sodium-coupled neutral amino acid transporter 1	SLC38A1	0.446786	0.0270463	0.236916
tRNA (guanine-N(7)-)-methyltransferase subunit WDR4	WDR4	0.0294018	0.444414	0.236908
Dynein light chain 1, axonemal	DNAL1	0.199681	0.272023	0.235852
Acylamino-acid-releasing enzyme	APEH	0.321543	0.14957	0.235557
Enolase-phosphatase E1	ENOPH1	0.203723	0.26721	0.235467
ATP synthase subunit f, mitochondrial	ATP5J2	0.181421	0.287909	0.234665
Eukaryotic translation initiation factor 1A, X-chromosomal;Eukaryotic translation initiation factor 1A, Y-chromosomal	EIF1AX;EIF1AY	0.211635	0.256879	0.234257
60S acidic ribosomal protein P0;60S acidic ribosomal protein P0-like	RPLP0;RPLP0P6	0.202749	0.265385	0.234067
Elongator complex protein 2	ELP2	0.107093	0.359937	0.233515
Ubiquitin-like-conjugating enzyme ATG3	ATG3	0.206504	0.259895	0.2332
6-phosphofructokinase type C;6-phosphofructokinase	PFKP	0.163499	0.302732	0.233116
Ubiquitin-associated protein 2	UBAP2	0.0958719	0.369558	0.232715
60S ribosomal protein L6	RPL6	0.1645	0.30006	0.23228
Inhibitor of nuclear factor kappa-B kinase-interacting protein	IKBIP	0.297746	0.165597	0.231672
Neudesin	NENF	0.1645	0.298786	0.231643
Transcriptional activator protein Pur-beta	PURB	0.314729	0.146457	0.230593
Polypyrimidine tract-binding protein 2	PTBP2	0.202888	0.256617	0.229752
Cytochrome b5	CYB5A	0.349868	0.108735	0.229302
Serine/threonine-protein kinase 10	STK10	0.180855	0.277079	0.228967
Microtubule-associated protein 1B;MAP1 light chain LC1	MAP1B	0.186782	0.270984	0.228883
Histone H1.2	HIST1H1C	0.26717	0.190546	0.228858
Superoxide dismutase [Mn], mitochondrial;Superoxide dismutase	SOD2	0.234433	0.222348	0.22839
40S ribosomal protein S2	RPS2	0.21122	0.245416	0.228318
Fatty acyl-CoA reductase 1	FAR1	-0.0403452	0.496807	0.228231
Eukaryotic translation initiation factor 3 subunit H	EIF3H	0.236884	0.219253	0.228068
Ephrin type-A receptor 2	EPHA2	-0.0378911	0.493803	0.227956
Eukaryotic peptide chain release factor subunit 1	ETF1	0.220055	0.235727	0.227891
Porphobilinogen deaminase	HMBS	0.22952	0.22624	0.22788
Calcyclin-binding protein	CACYBP	0.244887	0.208572	0.226729
Cytosolic non-specific dipeptidase	CNDP2	0.200379	0.253068	0.226724
Peroxiredoxin-1	PRDX1	0.233479	0.219522	0.226501
Mitochondrial import receptor subunit TOM34	TOMM34	0.197865	0.254121	0.225993
60S ribosomal protein L5	RPL5	0.179723	0.272023	0.225873
Inositol monophosphatase 1	IMPA1	0.274345	0.176878	0.225611
Acyl carrier protein, mitochondrial;Acyl carrier protein	NDUFAB1	0.255266	0.195485	0.225375
Protein XRP2	RP2	0.0532658	0.397446	0.225356
60S ribosomal protein L17	RPL17	0.164357	0.283149	0.223753
Cofilin-2	CFL2	0.246239	0.199724	0.222981
Myotrophin	MTPN	0.185937	0.259764	0.22285
Rootletin	CROCC	0.237156	0.205855	0.221505
Protein FAM50A	FAM50A	0.25634	0.186142	0.221241
Vesicle-associated membrane protein-associated protein A	VAPA	0.272488	0.16853	0.220509
Carbonic anhydrase-related protein	CA8	0.0481277	0.392198	0.220163
Protein kinase C iota type	PRKCI	0.223491	0.216421	0.219956
Dihydroorotate dehydrogenase (quinone), mitochondrial	DHODH	0.315244	0.123896	0.21957
Zyxin	ZYX	0.04378	0.395301	0.219541
Protein MAK16 homolog	MAK16	0.233343	0.205583	0.219463
CAP-Gly domain-containing linker protein 1	CLIP1	0.310599	0.127633	0.219116
Centromere protein X	STRA13	0.17021	0.266819	0.218515
Rho GTPase-activating protein 21	ARHGAP21	0.301783	0.134792	0.218288
Protein DPCD	DPCD;RP11-529I10.4	0.0918465	0.344705	0.218276
PDZ domain-containing protein 8	PDZD8	0.392378	0.0414258	0.216902
Protein FAM114A2	FAM114A2	0.177882	0.255566	0.216724
Brain protein 44-like protein	BRP44L	0.277522	0.155355	0.216438
Protein ARV1	ARV1	0.240009	0.192469	0.216239
Uncharacterized protein C19orf43	C19orf43	0.21371	0.218714	0.216212
ATPase family AAA domain-containing protein 3A;ATPase family AAA domain-containing protein 3B	ATAD3A;ATAD3B	0.328198	0.104147	0.216173
Core-binding factor subunit beta	CBFB	0.17021	0.261204	0.215707
60S ribosomal protein L28	RPL28	0.150834	0.28044	0.215637
Glutathione S-transferase omega-1	GSTO1	0.233206	0.197947	0.215577
Probable ATP-dependent RNA helicase DDX41	DDX41	0.0928088	0.337773	0.215291
Barrier-to-autointegration factor	BANF1	0.201355	0.229053	0.215204
Acidic leucine-rich nuclear phosphoprotein 32 family member B	ANP32B	0.179016	0.251093	0.215054
Nuclear migration protein nudC	NUDC	0.173625	0.256092	0.214858
60S ribosomal protein L7	RPL7	0.192545	0.237058	0.214802
Calmegin	CLGN	0.16135	0.267992	0.214671
Nuclear receptor coactivator 7	NCOA7	0.519486	-0.0902519	0.214617
Trafficking protein particle complex subunit 11	TRAPPC11	0.116986	0.311857	0.214421
GTP:AMP phosphotransferase, mitochondrial	AK3	0.238515	0.189859	0.214187
Eukaryotic translation initiation factor 3 subunit J	EIF3J	0.188612	0.239584	0.214098
Protein FAM3C	FAM3C	0.283461	0.143195	0.213328
Endoplasmic reticulum-Golgi intermediate compartment protein 2	ERGIC2	0.224452	0.200543	0.212497
UPF0556 protein C19orf10	C19orf10	0.213572	0.210877	0.212224
RNA-binding protein 12	RBM12	0.11836	0.305526	0.211943
60S acidic ribosomal protein P1	RPLP1	0.161637	0.261989	0.211813
WD repeat-containing protein 61	WDR61	0.292258	0.130931	0.211595
Eukaryotic translation initiation factor 5A-1;Eukaryotic translation initiation factor 5A-1-like	EIF5A;EIF5AL1	0.16092	0.260942	0.210931
Dual specificity mitogen-activated protein kinase kinase 3	MAP2K3	0.292782	0.128781	0.210781
60S ribosomal protein L21	RPL21	0.219504	0.201907	0.210705
Ran-specific GTPase-activating protein	RANBP1	0.17263	0.248324	0.210477
Voltage-dependent calcium channel subunit alpha-2/delta-1;Voltage-dependent calcium channel subunit alpha-2-1;Voltage-dependent calcium channel subunit delta-1	CACNA2D1	0.568302	-0.147932	0.210185
60S ribosomal protein L26	RPL26	0.147379	0.271244	0.209311
Protein SMG9	SMG9	-0.18204	0.600559	0.20926
Dynactin subunit 5	DCTN5	0.229109	0.189309	0.209209
Copper transport protein ATOX1	ATOX1	0.138814	0.27889	0.208852
Cofilin-1	CFL1	0.154886	0.261335	0.20811
Tudor domain-containing protein 7	TDRD7	0.185514	0.230524	0.208019
Epithelial membrane protein 3	EMP3	0.38724	0.0287229	0.207981
Palladin	PALLD	-0.00781166	0.423637	0.207912
Protein phosphatase 1B	PPM1B	0.283329	0.131504	0.207416
DNA primase small subunit;DNA primase	PRIM1	0.0737745	0.340996	0.207385
Tubulin-specific chaperone E	TBCE	0.151801	0.262904	0.207352
Ras-related protein Rab-27B	RAB27B	0.387485	0.0271848	0.207335
Protein arginine N-methyltransferase 1	PRMT1	0.138232	0.276432	0.207332
60S ribosomal protein L18a	RPL18A	0.180855	0.233728	0.207292
Nucleolar protein 8	NOL8	0.218678	0.195758	0.207218
Fibroblast growth factor 2	FGF2	0.0619221	0.351727	0.206824
60S ribosomal protein L24	RPL24	0.169497	0.244093	0.206795
Protein Njmu-R1	C17orf75	0.132438	0.281085	0.206762
TRAF-type zinc finger domain-containing protein 1	TRAFD1	0.405508	0.0059623	0.205735
60S ribosomal protein L37a	RPL37A	0.140648	0.270724	0.205686
Spermatogenesis-associated protein 5	SPATA5	0.181421	0.229855	0.205638
Inosine triphosphate pyrophosphatase	ITPA	0.205114	0.205991	0.205553
Cullin-2	CUL2	0.227467	0.182969	0.205218
KRR1 small subunit processome component homolog	KRR1	0.0897392	0.320673	0.205206
Annexin A1;Annexin	ANXA1	0.231705	0.178541	0.205123
Ubiquitin carboxyl-terminal hydrolase 16	USP16	0.231432	0.178126	0.204779
Protein FAM162A	FAM162A	0.276331	0.132934	0.204633
40S ribosomal protein S24	RPS24	0.142755	0.266167	0.204461
SH3 domain-binding protein 4	SH3BP4	0.0220482	0.386331	0.20419
La-related protein 1	LARP1	0.186923	0.219926	0.203425
M-phase phosphoprotein 6	MPHOSPH6	0.119157	0.287395	0.203276
WW domain-binding protein 11	WBP11	0.0620603	0.344335	0.203197
Thiopurine S-methyltransferase	TPMT	0.340024	0.0654374	0.202731
MMS19 nucleotide excision repair protein homolog	MMS19	0.154742	0.250434	0.202588
Heterogeneous nuclear ribonucleoprotein D-like	HNRPDL	0.172488	0.232527	0.202507
Protein diaphanous homolog 1	DIAPH1	0.179157	0.225838	0.202498
Proteasome subunit beta type-7;Proteasome subunit beta type	PSMB7	0.235114	0.169786	0.20245
Mitotic-spindle organizing protein 2B;Mitotic-spindle organizing protein 2A	MZT2B;MZT2A	0.296311	0.108444	0.202378
Carbonyl reductase [NADPH] 3	CBR3	0.334441	0.070001	0.202221
Molybdopterin synthase catalytic subunit	MOCS2	0.0890913	0.315138	0.202115
Leucine carboxyl methyltransferase 1	LCMT1	0.163356	0.240248	0.201802
Probable ATP-dependent RNA helicase DDX5	DDX5	0.0947465	0.308695	0.201721
Gamma-aminobutyric acid receptor subunit rho-2	GABRR2	0.160347	0.242636	0.201491
60S ribosomal protein L22	RPL22	0.206921	0.195895	0.201408
Proteolipid protein 2	PLP2	0.174903	0.227446	0.201175
Mitochondrial import receptor subunit TOM5 homolog	TOMM5	0.240959	0.161257	0.201108
Eukaryotic translation initiation factor 2A	EIF2A	0.150921	0.250039	0.20048
40S ribosomal protein S23	RPS23	0.189596	0.210877	0.200236
40S ribosomal protein S6	RPS6	0.145438	0.254909	0.200174
EH domain-containing protein 1	EHD1	0.186078	0.213584	0.199831
60S ribosomal protein L11	RPL11	0.189456	0.208572	0.199014
Ubiquitin-conjugating enzyme E2 D1;Ubiquitin-conjugating enzyme E2 D4	UBE2D1;UBE2D4	0.436873	-0.0395689	0.198652
Polypeptide N-acetylgalactosaminyltransferase 2;Polypeptide N-acetylgalactosaminyltransferase 2 soluble form	GALNT2	0.148869	0.248324	0.198596
14-3-3 protein zeta/delta	YWHAZ	0.163069	0.233995	0.198532
40S ribosomal protein S10	RPS10	0.173056	0.22396	0.198508
Adenylosuccinate lyase	ADSL	0.0852433	0.311351	0.198297
Protein enabled homolog	ENAH	0.140648	0.255304	0.197976
Sterile alpha motif domain-containing protein 9	SAMD9	0.492053	-0.0962575	0.197898
Ubiquitin carboxyl-terminal hydrolase isozyme L5	UCHL5	0.122533	0.272023	0.197278
Profilin-1	PFN1	0.190439	0.203814	0.197127
Charged multivesicular body protein 2b	CHMP2B	0.333042	0.0597616	0.196402
60S ribosomal protein L35	RPL35	0.158911	0.233728	0.19632
UPF0667 protein C1orf55	C1orf55	-0.181477	0.574049	0.196286
Estradiol 17-beta-dehydrogenase 12	HSD17B12	0.226509	0.165038	0.195773
Mitochondrial thiamine pyrophosphate carrier	SLC25A19	0.238651	0.152113	0.195382
Prohibitin-2	PHB2	0.216886	0.173267	0.195076
THUMP domain-containing protein 3	THUMPD3	0.0571383	0.332926	0.195032
Signal transducer and activator of transcription 1-alpha/beta	STAT1	0.183822	0.206127	0.194974
Coiled-coil domain-containing protein 97	CCDC97	0.166216	0.222751	0.194483
Ras-related protein Rab-34	RAB34	0.122224	0.266558	0.194391
Elongation factor 1-gamma	EEF1G	0.16264	0.225168	0.193904
CCA tRNA nucleotidyltransferase 1, mitochondrial	TRNT1	0.264903	0.122889	0.193896
Thyroid transcription factor 1-associated protein 26	CCDC59	0.194367	0.193155	0.193761
Eukaryotic peptide chain release factor GTP-binding subunit ERF3A	GSPT1	0.200937	0.186418	0.193677
Pterin-4-alpha-carbinolamine dehydratase 2	PCBD2	0.209419	0.177848	0.193634
40S ribosomal protein S20	RPS20	0.130316	0.256748	0.193532
Serine-threonine kinase receptor-associated protein	STRAP	0.131077	0.255041	0.193059
60S ribosomal protein L3	RPL3	0.175045	0.210741	0.192893
CD9 antigen	CD9	0.168214	0.2175	0.192857
cAMP-dependent protein kinase type I-beta regulatory subunit	PRKAR1B	0.135112	0.250303	0.192707
40S ribosomal protein S17;40S ribosomal protein S17-like	RPS17;RPS17L	0.153013	0.23226	0.192636
Aldehyde dehydrogenase family 16 member A1	ALDH16A1	0.177882	0.206806	0.192344
Translocation protein SEC62	SEC62	0.264103	0.120294	0.192198
RRP15-like protein	RRP15	0.20928	0.17424	0.19176
Guanine nucleotide-binding protein-like 3	GNL3	0.262233	0.121015	0.191624
Eukaryotic translation initiation factor 3 subunit G	EIF3G	0.182834	0.19986	0.191347
Protein S100-A3	S100A3	0.13368	0.248984	0.191332
Vacuolar protein sorting-associated protein 33B	VPS33B	0.184245	0.198221	0.191233
Probable gluconokinase	IDNK	0.038405	0.343717	0.191061
Exosome complex component RRP42	EXOSC7	0.121458	0.259633	0.190545
Gamma-enolase;Enolase	ENO2	0.303083	0.0777334	0.190408
Quinone oxidoreductase	CRYZ	0.25325	0.127346	0.190298
E3 ubiquitin-protein ligase RNF5	RNF5	0.116513	0.263688	0.1901
GTP-binding nuclear protein Ran	RAN	0.149765	0.230256	0.190011
Acetyl-coenzyme A synthetase, cytoplasmic	ACSS2	0.102098	0.277467	0.189783
40S ribosomal protein S15	RPS15	0.144119	0.235327	0.189723
Phosphatidylinositol transfer protein beta isoform	PITPNB	0.171349	0.208029	0.189689
Charged multivesicular body protein 4b	CHMP4B	0.122871	0.256223	0.189547
Putative unconventional myosin-XVB	MYO15B	0.233752	0.144898	0.189325
Proliferation-associated protein 2G4	PA2G4	0.165358	0.213043	0.189201
BTB/POZ domain-containing protein KCTD1	KCTD1	0.0817638	0.296617	0.18919
Zinc finger C2HC domain-containing protein 1A	ZC2HC1A	0.179016	0.199041	0.189028
Serine/arginine-rich splicing factor 7	SRSF7	0.150184	0.227848	0.189016
DCN1-like protein 5	DCUN1D5	0.0894228	0.288551	0.188987
40S ribosomal protein S8	RPS8	0.146583	0.231326	0.188954
Tubulin alpha-1C chain	TUBA1C	0.150964	0.226911	0.188937
NF-X1-type zinc finger protein NFXL1	NFXL1	0.153445	0.22396	0.188702
Calcium-regulated heat stable protein 1	CARHSP1	0.207615	0.169786	0.1887
Cellular nucleic acid-binding protein	CNBP	0.0840491	0.293038	0.188543
BolA-like protein 2	BOLA2;BOLA2B	0.195068	0.181587	0.188327
Glutaredoxin-1	GLRX	0.347855	0.0270771	0.187466
RWD domain-containing protein 1	RWDD1	0.343692	0.0312111	0.187452
60S ribosomal protein L7a	RPL7A	0.129202	0.245681	0.187442
Erlin-2	ERLIN2	0.133417	0.24131	0.187364
40S ribosomal protein S9	RPS9	0.138523	0.235727	0.187125
Aldo-keto reductase family 1 member B10	AKR1B10	0.35301	0.0211398	0.187075
Zinc finger MYM-type protein 4	ZMYM4	0.161064	0.212637	0.18685
Protein cornichon homolog 4	CNIH4	0.240416	0.13322	0.186818
Receptor expression-enhancing protein 5	REEP5	0.235931	0.137646	0.186789
Hsc70-interacting protein;Putative protein FAM10A5;Putative protein FAM10A4	ST13;ST13P5;ST13P4	0.238923	0.134221	0.186572
BAG family molecular chaperone regulator 1	BAG1	0.139397	0.233728	0.186562
ATP-dependent RNA helicase DDX42	DDX42	0.11805	0.254909	0.18648
40S ribosomal protein S11	RPS11	0.195628	0.177016	0.186322
40S ribosomal protein S26	RPS26	0.123166	0.249379	0.186273
Isoform 3 of Leucine-rich repeat flightless-interacting protein 1	LRRFIP1	0.2625	0.109942	0.186221
Ras-related protein Rab-43;Putative Rab-43-like protein ENSP00000330714	RAB43	0.218127	0.154228	0.186177
Transcriptional activator protein Pur-alpha	PURA	0.214401	0.157044	0.185722
Transcription factor 25	TCF25	0.155317	0.216016	0.185667
Serine/threonine-protein kinase 24;Serine/threonine-protein kinase 24 36 kDa subunit;Serine/threonine-protein kinase 24 12 kDa subunit	STK24	0.150545	0.220465	0.185505
Structural maintenance of chromosomes flexible hinge domain-containing protein 1	SMCHD1	0.148247	0.221406	0.184827
Rho GTPase-activating protein 5	ARHGAP5	0.228425	0.141205	0.184815
NADH dehydrogenase [ubiquinone] 1 alpha subcomplex subunit 7	NDUFA7	0.240959	0.128638	0.184798
Oxysterol-binding protein-related protein 11	OSBPL11	0.213572	0.155918	0.184745
Prohibitin	PHB	0.196467	0.172988	0.184728
Isoform 3 of LIM domain only protein 7	LMO7	0.178591	0.190409	0.1845
Testis-expressed sequence 264 protein	TEX264	0.108788	0.259895	0.184342
Glucosamine--fructose-6-phosphate aminotransferase [isomerizing] 2	GFPT2	0.12162	0.246474	0.184047
DNA polymerase alpha subunit B	POLA2	0.34609	0.0213561	0.183723
Spermidine synthase	SRM	0.180148	0.186969	0.183558
Spermine synthase	SMS	0.141636	0.225033	0.183335
60S ribosomal protein L7-like 1	RPL7L1	0.0753729	0.291117	0.183245
Ras-related C3 botulinum toxin substrate 1	RAC1	0.133578	0.23226	0.182919
GMP synthase [glutamine-hydrolyzing]	GMPS	0.128337	0.237191	0.182764
Thioredoxin-like protein 1	TXNL1	0.14816	0.217366	0.182763
Dynamin-1-like protein	DNM1L	-0.0704615	0.435281	0.18241
Rho GDP-dissociation inhibitor 1	ARHGDIA	0.133008	0.231726	0.182367
Transaldolase	TALDO1	0.246239	0.118374	0.182307
Importin-9	IPO9	0.148377	0.216151	0.182264
Serine/threonine-protein kinase Nek7	NEK7	0.00542394	0.358714	0.182069
40S ribosomal protein S4, X isoform	RPS4X	0.176181	0.187382	0.181782
Polyadenylate-binding protein 4	PABPC4	0.164929	0.198221	0.181575
ESF1 homolog	ESF1	0.123298	0.239717	0.181508
Programmed cell death protein 10	PDCD10	0.180714	0.18214	0.181427
Inorganic pyrophosphatase	PPA1	0.146843	0.215746	0.181295
Serine/threonine-protein kinase PAK 2;PAK-2p27;PAK-2p34	PAK2	0.0483757	0.314003	0.181189
Probable 8-oxo-dGTP diphosphatase NUDT15	NUDT15	0.13571	0.226643	0.181176
Plasminogen activator inhibitor 1 RNA-binding protein	SERBP1	0.133213	0.229053	0.181133
Destrin	DSTN	0.0728147	0.28945	0.181132
Prefoldin subunit 4	PFDN4	0.249209	0.112483	0.180846
p21-activated protein kinase-interacting protein 1	PAK1IP1	0.328709	0.0328675	0.180788
Leucine-rich repeat-containing protein 59	LRRC59	0.157619	0.203133	0.180376
Eukaryotic translation initiation factor 3 subunit F	EIF3F	0.151729	0.208979	0.180354
Glutathione S-transferase Mu 3	GSTM3	0.063549	0.296872	0.180211
Dual specificity mitogen-activated protein kinase kinase 2	MAP2K2	0.188893	0.171179	0.180036
Ras-related protein Ral-B	RALB	0.184527	0.17549	0.180009
Protein S100-A6	S100A6	0.28056	0.079367	0.179964
Beta-adducin	ADD2	0.0135456	0.346186	0.179866
Isoform 2 of NADH dehydrogenase [ubiquinone] flavoprotein 3, mitochondrial	NDUFV3	0.0955119	0.263688	0.1796
Mitochondrial fission 1 protein	FIS1	0.252981	0.106203	0.179592
ADP-ribosylation factor-related protein 1	ARFRP1	0.194928	0.163919	0.179423
Parathymosin	PTMS	0.140211	0.218444	0.179328
SH2 domain-containing protein 4A	SH2D4A	0.176606	0.181725	0.179166
RNA-binding protein 12B	RBM12B	0.278315	0.0795896	0.178952
Tescalcin	TESC	0.21523	0.1422	0.178715
Aminoacylase-1	ACY1	0.218816	0.138074	0.178445
COP9 signalosome complex subunit 8	COPS8	0.174903	0.180342	0.177623
Proteasome-associated protein ECM29 homolog	ECM29;KIAA0368	0.128895	0.22624	0.177568
Serine--tRNA ligase, cytoplasmic	SARS	0.217989	0.137076	0.177532
Coiled-coil domain-containing protein 25	CCDC25	0.167501	0.18752	0.17751
Inositol hexakisphosphate and diphosphoinositol-pentakisphosphate kinase 2	PPIP5K2	0.110259	0.244622	0.177441
Adenylate kinase isoenzyme 4, mitochondrial	AK4	0.254325	0.100451	0.177388
Fatty acid-binding protein, epidermal	FABP5	0.0622445	0.291885	0.177065
Protein phosphatase inhibitor 2;Putative protein phosphatase inhibitor 2-like protein 3	PPP1R2;PPP1R2P3	0.231978	0.121592	0.176785
Trans-2-enoyl-CoA reductase, mitochondrial	MECR	0.222667	0.130644	0.176656
DnaJ homolog subfamily C member 1	DNAJC1	0.0787313	0.274359	0.176545
60S ribosomal protein L4	RPL4	0.158911	0.194114	0.176513
Microtubule-associated protein RP/EB family member 1	MAPRE1	0.164071	0.188759	0.176415
60S ribosomal protein L27a	RPL27A	0.175897	0.175906	0.175902
Ubiquitin carboxyl-terminal hydrolase 32	USP32	0.169497	0.18214	0.175819
Abhydrolase domain-containing protein 11	ABHD11	0.309694	0.0418677	0.175781
Golgi reassembly-stacking protein 2	GORASP2	0.154454	0.19699	0.175722
Glomulin	GLMN	-0.00282403	0.35406	0.175618
Calnexin	CANX	0.177174	0.173823	0.175498
Transforming protein RhoA	RHOA	0.140008	0.210606	0.175307
OTU domain-containing protein 4	OTUD4	0.234024	0.116177	0.175101
Tubulin beta chain	TUBB	0.150487	0.199587	0.175037
Cold shock domain-containing protein E1	CSDE1	0.0800057	0.269944	0.174975
40S ribosomal protein S19	RPS19	0.130887	0.218579	0.174733
Nucleoside diphosphate kinase A	NME1	0.193106	0.15634	0.174723
Rho GTPase-activating protein 1	ARHGAP1	0.0746272	0.274748	0.174688
5-azacytidine-induced protein 1	AZI1	0.00161812	0.347419	0.174519
GTP-binding protein SAR1a	SAR1A	0.119482	0.228785	0.174133
Heterogeneous nuclear ribonucleoprotein A3	HNRNPA3	0.140226	0.208029	0.174127
Programmed cell death protein 2-like	PDCD2L	0.0891365	0.258716	0.173926
Tubulin beta-6 chain	TUBB6	0.0832625	0.264471	0.173867
Regulator of G-protein signaling 10	RGS10	0.120942	0.226643	0.173792
5-oxoprolinase	OPLAH	0.21371	0.133363	0.173537
Centromere protein S	APITD1	0.17078	0.176045	0.173412
L-lactate dehydrogenase A chain;L-lactate dehydrogenase	LDHA	0.146395	0.199997	0.173196
Heterogeneous nuclear ribonucleoprotein A0	HNRNPA0	0.154598	0.191645	0.173121
Ubiquitin-conjugating enzyme E2 N	UBE2N	0.1264	0.219657	0.173029
U3 small nucleolar ribonucleoprotein protein MPP10	MPHOSPH10	0.122754	0.222616	0.172685
Pantothenate kinase 4	PANK4	0.103979	0.240779	0.172379
60S ribosomal protein L9	RPL9	0.139411	0.205311	0.172361
Enhancer of yellow 2 transcription factor homolog	ENY2	0.0634109	0.281085	0.172248
Syntaxin-17	STX17	0.201634	0.142769	0.172201
DELTA3PRO-IL-18	IL18	0.192966	0.150418	0.171692
Interferon-induced protein with tetratricopeptide repeats 2	IFIT2	-0.188803	0.530092	0.170645
Protein LSM12 homolog	LSM12	0.146843	0.193977	0.17041
Cystatin-B	CSTB	0.243669	0.0967605	0.170215
COP9 signalosome complex subunit 3	COPS3	0.0870705	0.252937	0.170004
Protein S100-A11	S100A11	0.164786	0.175212	0.169999
Protein DEK	DEK	0.157187	0.182692	0.16994
GrpE protein homolog 1, mitochondrial;GrpE protein homolog	GRPEL1	0.212189	0.12749	0.169839
Geranylgeranyl transferase type-2 subunit beta	RABGGTB	0.222805	0.116871	0.169838
Dr1-associated corepressor	DRAP1	0.0608314	0.278761	0.169796
Chloride intracellular channel protein 1	CLIC1	0.157044	0.182278	0.169661
rRNA 2-O-methyltransferase fibrillarin	FBL	0.147495	0.191782	0.169639
Zinc finger CCHC domain-containing protein 8	ZCCHC8	0.130609	0.208572	0.16959
Dermal papilla-derived protein 6	DERP6	-0.0397354	0.378512	0.169388
Redox-regulatory protein FAM213A	FAM213A	0.187486	0.151125	0.169305
Fumarate hydratase, mitochondrial	FH	0.184245	0.154087	0.169166
40S ribosomal protein S15a	RPS15A	0.145235	0.19288	0.169058
Prefoldin subunit 1	PFDN1	0.119703	0.21804	0.168871
Frataxin, mitochondrial;Frataxin intermediate form;Frataxin(56-210);Frataxin(78-210);Frataxin mature form	FXN	0.107108	0.23039	0.168749
RNA-binding protein EWS	EWSR1	0.227741	0.109375	0.168558
60S ribosomal protein L23	RPL23	0.141186	0.195348	0.168267
Annexin A11;Annexin	ANXA11	0.150834	0.185591	0.168212
STE20-like serine/threonine-protein kinase	SLK	0.180289	0.156059	0.168174
14-3-3 protein eta	YWHAH	0.138378	0.1974	0.167889
UPF0696 protein C11orf68	C11orf68	0.0763159	0.25924	0.167778
Eukaryotic translation initiation factor 4 gamma 1	EIF4G1	0.158911	0.176462	0.167687
UDP-N-acetylglucosamine transferase subunit ALG13 homolog	ALG13	-0.0569414	0.392078	0.167569
Peptidyl-prolyl cis-trans isomerase FKBP2;Peptidyl-prolyl cis-trans isomerase	FKBP2	0.200797	0.133792	0.167295
Membrane progestin receptor gamma	PAQR5	0.370102	-0.0357862	0.167158
60S ribosomal protein L36	RPL36	0.176181	0.156762	0.166472
Calmodulin-regulated spectrin-associated protein 1	CAMSAP1	0.127105	0.205719	0.166412
Ancient ubiquitous protein 1	AUP1	0.265704	0.0668754	0.166289
TIP41-like protein	TIPRL	0.191984	0.140494	0.166239
Endophilin-A2	SH3GL1	0.0228846	0.309581	0.166233
Serine/threonine-protein phosphatase 2A 56 kDa regulatory subunit gamma isoform	PPP2R5C	9.61765e-05	0.331929	0.166013
UHRF1-binding protein 1-like	UHRF1BP1L	0.104381	0.227446	0.165914
Acyl-coenzyme A thioesterase 9, mitochondrial	ACOT9	0.21854	0.112787	0.165664
Hippocalcin-like protein 1;Neuron-specific calcium-binding protein hippocalcin	HPCAL1;HPCA	0.209696	0.121448	0.165572
Signal recognition particle 54 kDa protein	SRP54	0.131575	0.199177	0.165376
Ubiquitin-conjugating enzyme E2 L3	UBE2L3	0.168071	0.161958	0.165015
Multifunctional protein ADE2;Phosphoribosylaminoimidazole-succinocarboxamide synthase;Phosphoribosylaminoimidazole carboxylase	PAICS	0.159629	0.170343	0.164986
T-complex protein 1 subunit alpha	TCP1	0.193526	0.136363	0.164945
Myeloid leukemia factor 2	MLF2	0.0241778	0.305653	0.164916
Ras-related protein Rab-32	RAB32	0.0965317	0.232928	0.16473
L-lactate dehydrogenase B chain;L-lactate dehydrogenase	LDHB	0.170637	0.15859	0.164614
Lupus La protein	SSB	0.189456	0.13964	0.164548
Partitioning defective 6 homolog beta	PARD6B	0.316403	0.0126464	0.164525
Zinc finger matrin-type protein 2	ZMAT2	0.103501	0.225436	0.164469
Importin-4	IPO4	0.0957219	0.233194	0.164458
Serine/threonine-protein kinase 4;Serine/threonine-protein kinase 4 37kDa subunit;Serine/threonine-protein kinase 4 18kDa subunit	STK4	0.177032	0.151831	0.164431
LanC-like protein 2	LANCL2	0.201913	0.126772	0.164342
Transmembrane 9 superfamily member 3	TM9SF3;RP11-34E5.1	0.238651	0.0898813	0.164266
Peptidyl-prolyl cis-trans isomerase A;Peptidyl-prolyl cis-trans isomerase	PPIA	0.143205	0.185315	0.16426
Vinculin	VCL	0.052555	0.275525	0.16404
Armadillo repeat-containing protein 10	ARMC10	0.168357	0.159573	0.163965
Basic leucine zipper and W2 domain-containing protein 1	BZW1	0.201494	0.12591	0.163702
Deoxycytidine kinase	DCK	0.0989136	0.228384	0.163649
Peptidyl-prolyl cis-trans isomerase F, mitochondrial;Peptidyl-prolyl cis-trans isomerase	PPIF	0.177032	0.150136	0.163584
C-1-tetrahydrofolate synthase, cytoplasmic;Methylenetetrahydrofolate dehydrogenase;Methenyltetrahydrofolate cyclohydrolase;Formyltetrahydrofolate synthetase	MTHFD1	0.144525	0.182278	0.163401
Prefoldin subunit 3	VBP1	0.0959019	0.230791	0.163347
Copper homeostasis protein cutC homolog	CUTC;RP11-483F11.3	0.195488	0.130644	0.163066
Centrin-2	CETN2	0.124813	0.201088	0.162951
Translation initiation factor eIF-2B subunit alpha	EIF2B1	0.139775	0.185867	0.162821
Mitochondrial import receptor subunit TOM20 homolog	TOMM20	0.198424	0.126915	0.16267
Surfeit locus protein 2	SURF2	0.225275	0.100012	0.162644
Inosine-5-monophosphate dehydrogenase 2	IMPDH2	0.0954519	0.229588	0.16252
Ribosomal RNA small subunit methyltransferase NEP1	EMG1	0.121413	0.203542	0.162477
40S ribosomal protein S3	RPS3	0.125416	0.199314	0.162365
Glutaredoxin-3	GLRX3	0.102815	0.22181	0.162312
Platelet-activating factor acetylhydrolase IB subunit alpha	PAFAH1B1	0.166787	0.157325	0.162056
Cytosolic Fe-S cluster assembly factor NUBP1	NUBP1	0.13963	0.184349	0.161989
39S ribosomal protein L9, mitochondrial	MRPL9	0.162783	0.159854	0.161318
Eukaryotic initiation factor 4A-I	EIF4A1	0.158911	0.163079	0.160995
BAG family molecular chaperone regulator 5	BAG5	0.329219	-0.00724733	0.160986
Myoferlin	MYOF	0.139164	0.182692	0.160928
NmrA-like family domain-containing protein 1	NMRAL1	0.312665	0.00894203	0.160804
Translocating chain-associated membrane protein 1	TRAM1	0.0152597	0.306034	0.160647
Retinal dehydrogenase 1	ALDH1A1	0.146032	0.175073	0.160553
Leucine-rich repeat-containing protein 40	LRRC40	0.1121	0.208979	0.160539
60S ribosomal protein L35a	RPL35A	0.125387	0.195621	0.160504
Elongator complex protein 4	ELP4	-0.0648839	0.385851	0.160484
NudC domain-containing protein 1	NUDCD1	0.268102	0.0526729	0.160387
Histone H4	HIST1H4A	0.200379	0.120237	0.160308
Proteasome subunit beta type-3	PSMB3	0.162926	0.157606	0.160266
Signal recognition particle 14 kDa protein	SRP14	0.156037	0.164199	0.160118
Ribosomal RNA processing protein 1 homolog B	RRP1B	0.0521376	0.267731	0.159934
Rab-like protein 2A;Rab-like protein 2B	RABL2A;RABL2B	0.252981	0.0667556	0.159868
Drebrin-like protein	DBNL	0.176465	0.143053	0.159759
Signal peptidase complex subunit 3	SPCS3	0.133914	0.185591	0.159752
Phosphoglucomutase-2	PGM2	0.119201	0.200133	0.159667
WD repeat and HMG-box DNA-binding protein 1	WDHD1	0.149577	0.169507	0.159542
Inhibitor of nuclear factor kappa-B kinase subunit alpha	CHUK	0.0808092	0.238255	0.159532
Prostaglandin E synthase 3	PTGES3	0.143582	0.175212	0.159397
Protein arginine N-methyltransferase 3	PRMT3	0.10965	0.209114	0.159382
Oligosaccharyltransferase complex subunit OSTC	OSTC	0.263168	0.0555578	0.159363
Programmed cell death protein 5	PDCD5	0.165644	0.152677	0.159161
Eukaryotic translation initiation factor 3 subunit M	EIF3M	0.103307	0.214936	0.159122
Apoptosis-stimulating of p53 protein 2	TP53BP2	0.111491	0.20667	0.159081
Charged multivesicular body protein 7	CHMP7	-0.0544256	0.372104	0.158839
U3 small nucleolar RNA-associated protein 6 homolog	UTP6	0.184809	0.132505	0.158657
Small nuclear ribonucleoprotein F	SNRPF	0.17263	0.144614	0.158622
RNA-binding protein 34	RBM34	0.164786	0.152254	0.15852
Ubiquitin carboxyl-terminal hydrolase 10	USP10	0.0953919	0.221272	0.158332
Phosphomannomutase 2	PMM2	0.155893	0.160415	0.158154
Ribosomal L1 domain-containing protein 1	RSL1D1	0.131253	0.185039	0.158146
60S ribosomal protein L31	RPL31	0.119423	0.195758	0.15759
Uncharacterized protein C9orf78	C9orf78	-0.141055	0.455434	0.15719
Lysocardiolipin acyltransferase 1	LCLAT1	0.023279	0.29086	0.15707
Acyl-protein thioesterase 2	LYPLA2	0.179157	0.134221	0.156689
Guanine nucleotide-binding protein subunit beta-2-like 1	GNB2L1	0.0870102	0.22624	0.156625
2-methoxy-6-polyprenyl-1,4-benzoquinol methylase, mitochondrial	COQ5	0.0435778	0.269033	0.156305
Protein Dr1	DR1	0.23933	0.0732689	0.156299
Regulator of microtubule dynamics protein 1	FAM82B	0.159486	0.152677	0.156081
60S ribosomal protein L12	RPL12	0.148681	0.163219	0.15595
Zinc finger protein 185	ZNF185	-0.13249	0.443722	0.155616
Costars family protein ABRACL	ABRACL	0.0973561	0.213854	0.155605
Bcl-2-associated transcription factor 1	BCLAF1	0.109635	0.200815	0.155225
CAAX prenyl protease 1 homolog	ZMPSTE24	0.216196	0.0941773	0.155187
Omega-amidase NIT2	NIT2	0.198424	0.111452	0.154938
mRNA turnover protein 4 homolog	MRTO4	0.130536	0.17868	0.154608
Alanyl-tRNA editing protein Aarsd1	AARSD1	0.0957519	0.213178	0.154465
Myosin phosphatase Rho-interacting protein	MPRIP	0.0772886	0.231593	0.154441
Nitric oxide-associated protein 1	NOA1	0.253922	0.0547428	0.154332
Paxillin	PXN	0.0459555	0.262642	0.154299
SUMO-conjugating enzyme UBC9	UBE2I	0.103651	0.204631	0.154141
WD repeat-containing protein 1	WDR1	0.124916	0.183245	0.154081
AP-4 complex subunit sigma-1	AP4S1	0.153877	0.153664	0.153771
Phosducin-like protein 3	PDCL3	-0.0283778	0.335911	0.153766
GTP-binding protein SAR1b	SAR1B;DKFZp434B2017	0.200937	0.106596	0.153766
T-complex protein 1 subunit epsilon	CCT5	0.128367	0.179096	0.153731
Exosome complex component RRP46	EXOSC5	0.122533	0.184487	0.15351
Tumor protein D54	TPD52L2	0.164071	0.142911	0.153491
Ethanolamine-phosphate cytidylyltransferase	PCYT2	-0.0164763	0.323307	0.153416
SPRY domain-containing protein 7	SPRYD7	0.173199	0.133506	0.153352
Serine/threonine-protein phosphatase 2A 56 kDa regulatory subunit epsilon isoform	PPP2R5E	0.0730585	0.233595	0.153327
Ubiquitin-conjugating enzyme E2 E2	UBE2E2	-0.139183	0.445796	0.153306
40S ribosomal protein S13	RPS13	0.102188	0.204358	0.153273
cAMP-dependent protein kinase catalytic subunit beta	PRKACB	0.104888	0.201634	0.153261
Importin-7	IPO7	0.105201	0.201088	0.153145
Galactocerebrosidase	GALC	0.615521	-0.31004	0.152741
Neurabin-1	PPP1R9A	0.155317	0.150136	0.152727
Glutamine--tRNA ligase	QARS	0.137241	0.168112	0.152676
Mitochondrial import inner membrane translocase subunit TIM44	TIMM44	0.143539	0.161677	0.152608
Leucine-rich repeat-containing protein 8A	LRRC8A	0.0691369	0.235327	0.152232
DNA excision repair protein ERCC-6-like	ERCC6L	0.0460331	0.25806	0.152047
HemK methyltransferase family member 2	N6AMT1	0.053652	0.250171	0.151911
Isoform 2 of Band 4.1-like protein 1	EPB41L1	0.32641	-0.022967	0.151721
TBC1 domain family member 10B	TBC1D10B	0.25325	0.0501913	0.151721
LIM and SH3 domain protein 1	LASP1	0.159342	0.143904	0.151623
Integrin alpha-3;Integrin alpha-3 heavy chain;Integrin alpha-3 light chain	ITGA3	0.156756	0.146457	0.151607
Chloride channel CLIC-like protein 1	CLCC1	0.443842	-0.140653	0.151595
DNA ligase	LIG1	-0.00279191	0.305526	0.151367
Alcohol dehydrogenase class-3	ADH5	0.244346	0.0583165	0.151331
E3 ubiquitin-protein ligase RBBP6	RBBP6	0.261698	0.0403436	0.151021
Protein kish-A	TMEM167A	0.139673	0.162238	0.150956
Zinc finger FYVE domain-containing protein 19	ZFYVE19	0.135885	0.165597	0.150741
Obg-like ATPase 1	OLA1	0.151585	0.14957	0.150578
Kinesin-1 heavy chain	KIF5B	0.167215	0.133649	0.150432
Cullin-4B	CUL4B	0.165215	0.135506	0.150361
DnaJ homolog subfamily A member 1	DNAJA1	0.133286	0.167134	0.15021
Nucleophosmin	NPM1	0.115092	0.185177	0.150135
Acetyl-CoA acetyltransferase, cytosolic	ACAT2	0.0766655	0.223557	0.150111
ATP synthase subunit d, mitochondrial	ATP5H	0.193106	0.106887	0.149997
Proteasome activator complex subunit 2	PSME2	0.180148	0.11976	0.149954
Translocon-associated protein subunit alpha	SSR1	0.000160291	0.299678	0.149919
Histidine triad nucleotide-binding protein 1	HINT1	0.173625	0.126197	0.149911
Collagen type IV alpha-3-binding protein	COL4A3BP	0.235659	0.0641331	0.149896
Interferon-induced protein with tetratricopeptide repeats 5	IFIT5	0.120263	0.179511	0.149887
Protein SET	SET	0.133753	0.165318	0.149536
Reticulon-4	RTN4	0.128719	0.170343	0.149531
Synaptobrevin homolog YKT6	YKT6	0.135155	0.163359	0.149257
Fermitin family homolog 2	FERMT2	0.0914403	0.206942	0.149191
Protein kinase C alpha type	PRKCA	0.197027	0.10108	0.149053
Eukaryotic translation initiation factor 3 subunit B	EIF3B	0.0960819	0.201634	0.148858
Isoform 2 of Tropomyosin alpha-3 chain	TPM3	0.104814	0.19288	0.148847
40S ribosomal protein S21	RPS21	0.108922	0.188621	0.148772
Prostaglandin E synthase	PTGES	0.223354	0.0740884	0.148721
RNA-binding protein 27	RBM27	0.181845	0.115193	0.148519
Hydroxyacyl-coenzyme A dehydrogenase, mitochondrial	HADH	0.243127	0.0538971	0.148512
Adenosine kinase	ADK	0.0922526	0.204358	0.148306
Nuclear RNA export factor 1	NXF1	0.164643	0.131933	0.148288
Ubiquitin carboxyl-terminal hydrolase isozyme L3	UCHL3	0.124916	0.171457	0.148187
Hsp90 co-chaperone Cdc37	CDC37	0.132043	0.164199	0.148121
Centromere/kinetochore protein zw10 homolog	ZW10	0.103994	0.192057	0.148025
MAGUK p55 subfamily member 5	MPP5	0.169212	0.126485	0.147848
Nucleosome assembly protein 1-like 1	NAP1L1	0.0398247	0.255698	0.147761
DnaJ homolog subfamily B member 11	DNAJB11	0.233479	0.0614907	0.147485
PC4 and SFRS1-interacting protein	PSIP1	0.174051	0.120727	0.147389
Peptidyl-prolyl cis-trans isomerase FKBP4;Peptidyl-prolyl cis-trans isomerase FKBP4, N-terminally processed	FKBP4	0.186782	0.107993	0.147388
Nucleolar protein 58	NOP58	0.219504	0.074833	0.147169
Activator of basal transcription 1	ABT1	0.308141	-0.0139928	0.147074
Proteasome subunit alpha type-1	PSMA1	0.165358	0.128638	0.146998
Uncharacterized protein C2orf47, mitochondrial	C2orf47	0.225001	0.0683269	0.146664
Coiled-coil domain-containing protein 90A, mitochondrial	CCDC90A	0.573698	-0.280388	0.146655
Deubiquitinating protein VCIP135	VCPIP1	0.149144	0.143621	0.146382
Tubulin-folding cofactor B	TBCB	0.12371	0.16853	0.14612
L-aminoadipate-semialdehyde dehydrogenase-phosphopantetheinyl transferase	AASDHPPT	0.0636563	0.227848	0.145752
Ras-related protein Rab-2A	RAB2A	0.123048	0.168251	0.14565
Eukaryotic translation initiation factor 2D	EIF2D	0.117045	0.17424	0.145642
Plastin-1	PLS1	0.306457	-0.0153869	0.145535
HBS1-like protein	HBS1L	0.136396	0.15451	0.145453
Elongation factor 2	EEF2	0.112885	0.17771	0.145298
Acyl-protein thioesterase 1	LYPLA1	0.190018	0.10051	0.145264
Peptidyl-prolyl cis-trans isomerase B	PPIB	0.175755	0.114729	0.145242
Atlastin-2	ATL2	0.108253	0.18214	0.145196
Cytochrome b5 type B	CYB5B	0.240416	0.0496459	0.145031
Hepatoma-derived growth factor	HDGF	0.14748	0.142484	0.144982
Kinesin-like protein KIF1B	KIF1B	0.117636	0.172293	0.144964
FAS-associated factor 1	FAF1	0.0806122	0.208979	0.144795
Cytoplasmic dynein 1 intermediate chain 2	DYNC1I2	0.137197	0.152113	0.144655
Hexaprenyldihydroxybenzoate methyltransferase, mitochondrial	COQ3	0.257547	0.0316407	0.144594
Protein C20orf11	C20orf11	0.0140855	0.274359	0.144222
Pyridoxal kinase	PDXK	0.0133868	0.275007	0.144197
WD repeat-containing protein 5	WDR5	0.117488	0.1709	0.144194
Protein CDV3 homolog	CDV3	0.16049	0.127633	0.144062
Rho-related GTP-binding protein RhoF	RHOF	0.175613	0.112308	0.143961
Translation machinery-associated protein 16	TMA16	0.249344	0.0385431	0.143944
Serine/threonine-protein phosphatase 6 catalytic subunit	PPP6C	0.0780936	0.209114	0.143604
LETM1 and EF-hand domain-containing protein 1, mitochondrial	LETM1	0.184809	0.102322	0.143566
E3 ubiquitin-protein ligase ZNRF2	ZNRF2	0.000496843	0.286495	0.143496
MAGUK p55 subfamily member 6	MPP6	0.266637	0.0202587	0.143448
Major facilitator superfamily domain-containing protein 3	MFSD3	0.373076	-0.0862343	0.143421
3-ketoacyl-CoA thiolase, mitochondrial	ACAA2	0.202331	0.084508	0.143419
Probable cation-transporting ATPase 13A1	ATP13A1	0.146134	0.140636	0.143385
U2 snRNP-associated SURP motif-containing protein	U2SURP	0.100753	0.186004	0.143379
Tetratricopeptide repeat protein 27	TTC27	0.143655	0.143053	0.143354
Glycogenin-1	GYG1	0.150314	0.135649	0.142982
TOM1-like protein 2	TOM1L2	0.142972	0.1422	0.142586
Afadin	MLLT4	0.0890913	0.195895	0.142493
Tight junction protein ZO-1	TJP1	0.0269181	0.257273	0.142096
CDGSH iron-sulfur domain-containing protein 3, mitochondrial	CISD3	0.295527	-0.0115722	0.141977
Polycomb complex protein BMI-1	BMI1	0.446197	-0.162267	0.141965
Inorganic pyrophosphatase 2, mitochondrial	PPA2	0.203027	0.0808208	0.141924
60S ribosomal protein L27	RPL27	0.132482	0.15056	0.141521
Isoform 3 of Heterogeneous nuclear ribonucleoprotein Q	SYNCRIP	0.131458	0.151407	0.141432
Hydroxysteroid dehydrogenase-like protein 2	HSDL2	0.108298	0.174518	0.141408
Protein DJ-1	PARK7	0.134863	0.147873	0.141368
Serine/threonine-protein phosphatase PP1-gamma catalytic subunit;Serine/threonine-protein phosphatase	PPP1CC	-0.0529116	0.335538	0.141313
D-tyrosyl-tRNA(Tyr) deacylase 1	DTD1	0.0858627	0.19658	0.141221
Geranylgeranyl transferase type-1 subunit beta	PGGT1B	0.301913	-0.0198316	0.141041
G-rich sequence factor 1	GRSF1	0.101441	0.18048	0.14096
Neuronal calcium sensor 1	NCS1	0.065848	0.215881	0.140865
Glutamate--cysteine ligase regulatory subunit	GCLM	0.198843	0.0826137	0.140729
UMP-CMP kinase	CMPK1	0.173341	0.108095	0.140718
14-3-3 protein epsilon	YWHAE	0.120499	0.160836	0.140668
40S ribosomal protein S7	RPS7	0.089242	0.192057	0.140649
Activating signal cointegrator 1	TRIP4	0.0643924	0.216691	0.140542
Exportin-6	XPO6	0.0706488	0.210064	0.140356
Signal recognition particle 72 kDa protein	SRP72	0.121973	0.15873	0.140352
Adenine phosphoribosyltransferase	APRT	0.174903	0.105416	0.14016
Zinc finger CCHC-type and RNA-binding motif-containing protein 1	ZCRB1	0.0836559	0.196032	0.139844
RNA-binding protein Raly	RALY	0.132701	0.146174	0.139437
Epidermal growth factor receptor kinase substrate 8-like protein 2	EPS8L2	0.056491	0.221406	0.138949
Protein SDA1 homolog	SDAD1	-0.00715102	0.284823	0.138836
Phosphate carrier protein, mitochondrial	SLC25A3	0.16907	0.108517	0.138794
Heterogeneous nuclear ribonucleoprotein A1;Heterogeneous nuclear ribonucleoprotein A1-like 2	HNRNPA1;HNRNPA1L2	0.12016	0.157044	0.138602
Cytosolic 5-nucleotidase III-like protein	NT5C3L	0.0938606	0.183107	0.138484
Proteasomal ubiquitin receptor ADRM1	ADRM1	0.0543932	0.222348	0.13837
CDGSH iron-sulfur domain-containing protein 2	CISD2	0.184668	0.0919868	0.138327
Proteasome subunit beta type-9;Proteasome subunit beta type	PSMB9	0.206782	0.0697171	0.13825
Ribonuclease H2 subunit B	RNASEH2B	0.0715949	0.204903	0.138249
U6 snRNA-associated Sm-like protein LSm6	LSM6	0.130038	0.146174	0.138106
Isoform 3 of Nucleolar and coiled-body phosphoprotein 1	NOLC1	0.102128	0.173406	0.137767
40S ribosomal protein S29	RPS29	0.105157	0.170204	0.13768
BRCA2 and CDKN1A-interacting protein	BCCIP	0.0713966	0.203542	0.137469
Ubiquitin-fold modifier-conjugating enzyme 1	UFC1	0.151455	0.123465	0.13746
NHL repeat-containing protein 2	NHLRC2	0.136162	0.137504	0.136833
MAP kinase-activated protein kinase 2	MAPKAPK2	0.297746	-0.0242741	0.136736
Probable U3 small nucleolar RNA-associated protein 11	UTP11L	0.213572	0.0595509	0.136561
14-3-3 protein theta	YWHAQ	0.14072	0.132362	0.136541
Ras-related GTP-binding protein D;Ras-related GTP-binding protein C	RRAGD;RRAGC	0.103143	0.169507	0.136325
Proteasome subunit alpha type-6;Proteasome subunit alpha type	PSMA6	0.167072	0.105328	0.1362
Proteasome subunit alpha type-5	PSMA5	0.147741	0.124472	0.136106
Caprin-1	CAPRIN1	0.0602626	0.211689	0.135976
Structural maintenance of chromosomes protein 2	SMC2	0.0936052	0.178126	0.135865
WD repeat-containing protein 26	WDR26	0.230476	0.0411058	0.135791
Tripartite motif-containing protein 4	TRIM4	-0.0233675	0.294701	0.135667
Dihydrolipoyllysine-residue acetyltransferase component of pyruvate dehydrogenase complex, mitochondrial	DLAT	0.108238	0.163079	0.135658
Sphingosine-1-phosphate lyase 1	SGPL1	0.112114	0.158449	0.135282
Succinate dehydrogenase [ubiquinone] cytochrome b small subunit, mitochondrial	SDHD	0.233343	0.0367709	0.135057
S-formylglutathione hydrolase	ESD	0.102337	0.167693	0.135015
Serine/arginine-rich splicing factor 6	SRSF6	0.0521067	0.21777	0.134938
COX assembly mitochondrial protein homolog	CMC1	0.267036	0.00260078	0.134819
60S ribosomal protein L18	RPL18	0.134528	0.135078	0.134803
DnaJ homolog subfamily A member 2	DNAJA2	0.115344	0.153946	0.134645
Aldehyde dehydrogenase, mitochondrial	ALDH2	0.300742	-0.0315005	0.134621
Voltage-dependent anion-selective channel protein 3	VDAC3	0.174903	0.0942801	0.134592
ERO1-like protein alpha	ERO1L	0.135958	0.13322	0.134589
Serine/threonine-protein phosphatase 6 regulatory subunit 1	PPP6R1	0.0996767	0.168112	0.133894
Cytosol aminopeptidase	LAP3	0.135666	0.132076	0.133871
Ubiquitin carboxyl-terminal hydrolase 4;Ubiquitin carboxyl-terminal hydrolase	USP4	0.0329942	0.234661	0.133828
6.8 kDa mitochondrial proteolipid	C14orf2;MP68	0.201216	0.0654524	0.133334
Thioredoxin, mitochondrial	TXN2	0.214401	0.051947	0.133174
Thioredoxin reductase 2, mitochondrial	TXNRD2	0.144598	0.12116	0.132879
Receptor expression-enhancing protein 3	REEP3	0.0252336	0.240513	0.132874
Aminoacyl tRNA synthase complex-interacting multifunctional protein 1;Endothelial monocyte-activating polypeptide 2	AIMP1	0.130374	0.135364	0.132869
U2 small nuclear ribonucleoprotein A	SNRPA1	0.192825	0.0728515	0.132838
U3 small nucleolar ribonucleoprotein protein IMP4	IMP4	0.280956	-0.0159893	0.132484
Endoplasmic reticulum aminopeptidase 1	ERAP1	0.0826269	0.182278	0.132452
Acetolactate synthase-like protein	ILVBL	0.101964	0.162798	0.132381
Queuine tRNA-ribosyltransferase subunit QTRTD1	QTRTD1	0.060032	0.204222	0.132127
cAMP-specific 3,5-cyclic phosphodiesterase 4D	PDE4D	0.155174	0.109012	0.132093
Protein phosphatase 1 regulatory subunit 14B	PPP1R14B	-0.0557412	0.319919	0.132089
F-actin-capping protein subunit beta	CAPZB	0.117976	0.14589	0.131933
Coiled-coil domain-containing protein 47	CCDC47	0.134221	0.129641	0.131931
HIG1 domain family member 1A	HIGD1A	0.0660777	0.197537	0.131807
Mitotic spindle assembly checkpoint protein MAD2A	MAD2L1	0.00121776	0.262381	0.131799
SET and MYND domain-containing protein 5	SMYD5	0.0765135	0.186969	0.131741
Heat shock protein 105 kDa	HSPH1	0.115477	0.147731	0.131604
PDZ and LIM domain protein 5	PDLIM5	0.107837	0.155355	0.131596
Uncharacterized protein C3orf26	C3orf26	0.0275473	0.235594	0.131571
Mesencephalic astrocyte-derived neurotrophic factor	MANF	0.177741	0.0853508	0.131546
Peptidyl-prolyl cis-trans isomerase FKBP3	FKBP3	0.212881	0.0500852	0.131483
Tax1-binding protein 3	TAX1BP3	-0.0347678	0.297255	0.131244
Probable dimethyladenosine transferase	DIMT1	0.0779114	0.183383	0.130647
High mobility group nucleosome-binding domain-containing protein 4	HMGN4	0.0845179	0.176739	0.130628
T-complex protein 1 subunit theta	CCT8	0.116453	0.144756	0.130605
Geranylgeranyl pyrophosphate synthase	GGPS1	0.0702977	0.190684	0.130491
Ubiquitin-protein ligase E3C	UBE3C	0.193246	0.0672197	0.130233
Ubiquitin-like modifier-activating enzyme ATG7	ATG7	0.0749773	0.185453	0.130215
Poly(ADP-ribose) glycohydrolase ARH3	ADPRHL2	0.0716559	0.188621	0.130138
NADH-cytochrome b5 reductase 1	CYB5R1	0.21592	0.0442877	0.130104
Interferon-induced, double-stranded RNA-activated protein kinase	EIF2AK2	0.0532349	0.20667	0.129953
Ras-related protein Rap-1b;Ras-related protein Rap-1b-like protein	RAP1B	0.054424	0.205447	0.129935
Unconventional myosin-IXb	MYO9B	0.445962	-0.186493	0.129734
TBC1 domain family member 15	TBC1D15	0.0931244	0.166296	0.12971
Nascent polypeptide-associated complex subunit alpha	NACA	0.0279247	0.231459	0.129692
Dynamin-binding protein	RP11-114F7.3;DNMBP	0.0387171	0.220465	0.129591
Proteasome activator complex subunit 1	PSME1	0.203027	0.0559501	0.129489
Spermatogenesis-associated protein 20	SPATA20	0.356645	-0.097767	0.129439
Filamin-B	FLNB	0.100903	0.157747	0.129325
Protein FAM136A	FAM136A	0.165072	0.0934573	0.129265
Histone H2A type 1-C;Histone H2A type 1-B/E;Histone H2A type 3	HIST1H2AC;HIST1H2AB;HIST3H2A	0.154021	0.103855	0.128938
MHC class II regulatory factor RFX1	RFX1	0.25177	0.00602477	0.128897
ATP-binding cassette sub-family E member 1	ABCE1	0.110675	0.146882	0.128778
Ubiquitin carboxyl-terminal hydrolase isozyme L1	UCHL1	0.191843	0.0656922	0.128768
Signal transducer and activator of transcription 6	STAT6	-0.0347842	0.29227	0.128743
Three prime repair exonuclease 1	TREX1	0.0752816	0.18214	0.128711
ADP/ATP translocase 3	SLC25A6	0.153733	0.10368	0.128707
Serum deprivation-response protein	SDPR	0.277919	-0.0205313	0.128694
Cell division control protein 42 homolog	CDC42	0.116099	0.140636	0.128367
Heat shock 70 kDa protein 14	HSPA14	0.117872	0.138786	0.128329
Dynein light chain Tctex-type 1	DYNLT1	0.115803	0.140636	0.12822
U6 snRNA-associated Sm-like protein LSm4	LSM4	0.138043	0.117811	0.127927
Neurobeachin	NBEA	0.303862	-0.0482987	0.127782
Pre-mRNA-splicing factor CWC22 homolog	CWC22	0.140939	0.11441	0.127675
26S proteasome non-ATPase regulatory subunit 9	PSMD9	0.176748	0.0784019	0.127575
Thimet oligopeptidase	THOP1	0.147828	0.106916	0.127372
EH domain-binding protein 1-like protein 1	EHBP1L1	0.017336	0.237324	0.12733
DNA repair protein XRCC1	XRCC1	0.0672563	0.187107	0.127182
Methionine aminopeptidase 2;Methionine aminopeptidase	METAP2	0.151801	0.102351	0.127076
RAC-beta serine/threonine-protein kinase	AKT2	0.0448992	0.20925	0.127075
Fanconi anemia group I protein	FANCI	0.0511168	0.202997	0.127057
Phosphatidylinositol 5-phosphate 4-kinase type-2 gamma	PIP4K2C	0.171776	0.0822583	0.127017
Cytochrome c oxidase assembly protein COX16 homolog, mitochondrial	COX16	0.0275945	0.225972	0.126783
Actin-like protein 6A	ACTL6A	0.0896036	0.163919	0.126761
Ras-related protein Rab-8A	RAB8A	0.135185	0.118186	0.126685
Adenylosuccinate synthetase isozyme 2;Adenylosuccinate synthetase	ADSS	0.0918014	0.161537	0.126669
Ras-related protein Rab-10	RAB10	0.220468	0.0327908	0.126629
U6 snRNA-associated Sm-like protein LSm2	LSM2	0.0902964	0.162798	0.126547
Heat shock cognate 71 kDa protein	HSPA8	0.110363	0.142484	0.126424
Ubiquitin-conjugating enzyme E2 Q1	UBE2Q1	-0.0723479	0.324936	0.126294
40S ribosomal protein S27;40S ribosomal protein S27-like	RPS27L	0.107881	0.144614	0.126248
Small nuclear ribonucleoprotein Sm D2	SNRPD2	0.116823	0.135649	0.126236
U3 small nucleolar RNA-associated protein 15 homolog	UTP15	0.0815214	0.170761	0.126141
Clathrin light chain B	CLTB	0.0545012	0.197674	0.126088
YTH domain-containing protein 1	YTHDC1	0.222392	0.0296449	0.126019
Septin-10	SEPT10	0.11632	0.135649	0.125985
MIP18 family protein FAM96A	FAM96A	0.21371	0.0382071	0.125959
Heme oxygenase 2	HMOX2	0.0598167	0.191645	0.125731
Histone H2A type 2-A;Histone H2A type 2-C	HIST2H2AA3;HIST2H2AC	0.13606	0.115337	0.125699
Tyrosine-protein phosphatase non-receptor type 11	PTPN11	0.051287	0.199997	0.125642
Ubiquitin-protein ligase E3A	UBE3A	0.285435	-0.0343081	0.125564
DnaJ homolog subfamily C member 11	DNAJC11	0.132058	0.118836	0.125447
Gephyrin;Molybdopterin adenylyltransferase;Molybdopterin molybdenumtransferase	GPHN	0.0757532	0.174657	0.125205
Phosphoglycerate kinase 1;Phosphoglycerate kinase	PGK1	0.163069	0.0866361	0.124853
Serine/threonine-protein phosphatase 6 regulatory ankyrin repeat subunit A	ANKRD28	0.143901	0.105445	0.124673
Nucleolar GTP-binding protein 2	GNL2	0.0926735	0.1562	0.124437
MKI67 FHA domain-interacting nucleolar phosphoprotein	MKI67IP	0.141302	0.107339	0.12432
Stress-induced-phosphoprotein 1	STIP1	0.100888	0.14759	0.124239
Calpain-2 catalytic subunit	CAPN2	0.0698702	0.178541	0.124206
UDP-glucose 4-epimerase	GALE	0.144003	0.103826	0.123914
Voltage-gated potassium channel subunit beta-2	KCNAB2	0.228973	0.0182781	0.123625
Vacuolar protein sorting-associated protein VTA1 homolog	VTA1	0.0848353	0.162238	0.123537
GC-rich sequence DNA-binding factor 1	GCFC1	0.0926284	0.154228	0.123428
Polyribonucleotide nucleotidyltransferase 1, mitochondrial	PNPT1	0.118758	0.127633	0.123196
Calcium-binding protein 39	CAB39	0.148739	0.097347	0.123043
Protein FAM40A	FAM40A	0.0928389	0.153241	0.12304
60S ribosomal protein L14	RPL14	0.0931996	0.152818	0.123009
Dynactin subunit 6	DCTN6	0.0437644	0.202179	0.122972
Inverted formin-2	INF2	0.152292	0.0933397	0.122816
Triosephosphate isomerase	TPI1	0.136206	0.10907	0.122638
Hypoxanthine-guanine phosphoribosyltransferase	HPRT1	0.114352	0.130788	0.12257
Importin-5	IPO5	0.102083	0.143053	0.122568
40S ribosomal protein SA	RPSA;RPSAP58	0.0633802	0.181587	0.122483
Serine/threonine-protein phosphatase 4 regulatory subunit 3A	SMEK1	0.0918014	0.152818	0.12231
Protein phosphatase 1G	PPM1G	0.115078	0.129211	0.122144
SWI/SNF-related matrix-associated actin-dependent regulator of chromatin subfamily E member 1	SMARCE1	-0.0234816	0.267601	0.12206
Signal transducing adapter molecule 1	STAM	0.0908083	0.153241	0.122025
Proteasome activator complex subunit 3	PSME3	0.00692432	0.236792	0.121858
Bifunctional ATP-dependent dihydroxyacetone kinase/FAD-AMP lyase (cyclizing);ATP-dependent dihydroxyacetone kinase;FAD-AMP lyase (cyclizing)	DAK	0.298137	-0.0551741	0.121481
NHP2-like protein 1	NHP2L1	0.146887	0.0958951	0.121391
Proteasome subunit alpha type-4;Proteasome subunit alpha type;Proteasome subunit beta type	PSMA4	0.141578	0.10089	0.121234
Sorting nexin-5	SNX5	0.18241	0.0600323	0.121221
Peroxiredoxin-6	PRDX6	0.119924	0.122313	0.121118
Proteasome assembly chaperone 1	PSMG1	0.0126243	0.229588	0.121106
Coiled-coil domain-containing protein 165	CCDC165	-0.0951285	0.337028	0.12095
Pyrroline-5-carboxylate reductase 3	PYCRL	0.136979	0.104862	0.12092
Eukaryotic translation elongation factor 1 epsilon-1	EEF1E1	0.174761	0.0670401	0.120901
Transducin-like enhancer protein 1;Transducin-like enhancer protein 4	TLE1;TLE4	1.60299e-05	0.241708	0.120862
Ras-related protein Rab-1A	RAB1A	0.177032	0.064568	0.1208
Polyadenylate-binding protein 2	PABPN1	0.223628	0.0177051	0.120667
Ras suppressor protein 1	RSU1	0.0590014	0.182278	0.12064
Switch-associated protein 70	SWAP70	-0.0646995	0.30578	0.12054
Citrate synthase, mitochondrial;Citrate synthase	CS	0.134849	0.10594	0.120395
Histone H1.5	HIST1H1B	0.132526	0.107921	0.120223
Etoposide-induced protein 2.4 homolog	EI24	-0.0508013	0.291245	0.120222
Tropomyosin alpha-4 chain	TPM4	0.102128	0.138216	0.120172
Calpain small subunit 1	CAPNS1	0.0963068	0.143904	0.120106
Splicing factor 3B subunit 4	SF3B4	0.0396375	0.200543	0.12009
TAR DNA-binding protein 43	TARDBP	0.0902211	0.14957	0.119896
Ubiquitin-like domain-containing CTD phosphatase 1	UBLCP1	0.0785339	0.161257	0.119895
3-beta-hydroxysteroid-Delta(8),Delta(7)-isomerase	EBP	0.0367026	0.202861	0.119782
Heme-binding protein 1	HEBP1	0.101321	0.138216	0.119769
Epidermal growth factor receptor substrate 15	EPS15	0.0674399	0.172014	0.119727
Intraflagellar transport protein 27 homolog	IFT27	0.154021	0.0852029	0.119612
Syntaxin-binding protein 3	STXBP3	0.175329	0.063773	0.119551
Rab9 effector protein with kelch motifs	RABEPK	0.0196466	0.219253	0.11945
Chromatin accessibility complex protein 1	CHRAC1	0.0329315	0.205855	0.119393
FUN14 domain-containing protein 2	FUNDC2	0.13695	0.101752	0.119351
AP-1 complex subunit gamma-1	AP1G1	0.125225	0.113309	0.119267
T-complex protein 1 subunit beta	CCT2	0.100963	0.137076	0.119019
RAP1, GTP-GDP dissociation stimulator 1, isoform CRA_b	RAP1GDS1	0.125592	0.112425	0.119008
Mothers against decapentaplegic homolog 4	SMAD4	0.0305637	0.20735	0.118957
Ubiquitin-like modifier-activating enzyme 5	UBA5	0.136104	0.101285	0.118694
SCY1-like protein 2	SCYL2	0.244481	-0.00726309	0.118609
Transcriptional repressor CTCF	CTCF	0.0271383	0.210064	0.118601
Serine palmitoyltransferase 1	SPTLC1	-0.00718324	0.244093	0.118455
Conserved oligomeric Golgi complex subunit 7	COG7	0.152868	0.0839459	0.118407
Vasodilator-stimulated phosphoprotein	VASP	0.121723	0.114975	0.118349
Torsin-1A-interacting protein 2	TOR1AIP2	0.111907	0.12476	0.118333
Importin subunit alpha-4	KPNA4	0.122312	0.113831	0.118071
Small glutamine-rich tetratricopeptide repeat-containing protein alpha	SGTA	0.0962768	0.139783	0.11803
Ras-related protein Rab-1B;Putative Ras-related protein Rab-1C	RAB1B;RAB1C	0.140837	0.0951466	0.117992
Fatty aldehyde dehydrogenase	ALDH3A2	0.239194	-0.0034069	0.117894
PEST proteolytic signal-containing nuclear protein	PCNP	0.126767	0.10891	0.117839
CCR4-NOT transcription complex subunit 7	CNOT7	0.174903	0.0598819	0.117393
Pre-mRNA-splicing factor RBM22	RBM22	0.087312	0.147448	0.11738
Atlastin-3	ATL3	0.0496927	0.184211	0.116952
Leukocyte surface antigen CD47	CD47	-0.0149206	0.24872	0.1169
Nucleolin	NCL	0.0899651	0.143763	0.116864
Elongation factor Tu GTP-binding domain-containing protein 1	EFTUD1	0.097476	0.135792	0.116634
Nucleolar protein 14	NOP14	0.193246	0.0392757	0.116261
Secernin-1	SCRN1	0.0372651	0.195211	0.116238
ADP-ribosylation factor 6	ARF6	0.139178	0.0927222	0.11595
Protein-L-isoaspartate O-methyltransferase;Protein-L-isoaspartate(D-aspartate) O-methyltransferase	PCMT1	0.118419	0.113353	0.115886
39S ribosomal protein L40, mitochondrial	MRPL40	0.250962	-0.0195614	0.1157
Polyglutamine-binding protein 1	PQBP1	0.0440754	0.187244	0.11566
Protein disulfide-isomerase	P4HB	0.162067	0.0692389	0.115653
Voltage-dependent anion-selective channel protein 2	VDAC2	0.163069	0.0680726	0.115571
Protein FAM203B;Protein FAM203A	FAM203B;FAM203A	0.0606469	0.170064	0.115356
Actin-related protein 2/3 complex subunit 3	ARPC3	0.135885	0.0947208	0.115303
Gamma-glutamylcyclotransferase	GGCT	0.13625	0.0941626	0.115206
10 kDa heat shock protein, mitochondrial	HSPE1	0.189456	0.0403741	0.114915
Translocation protein SEC63 homolog	SEC63	0.161637	0.0678631	0.11475
Mitochondrial intermediate peptidase	MIPEP	0.0530804	0.176323	0.114702
Calmin	CLMN	-0.00782778	0.237058	0.114615
Serine hydroxymethyltransferase, mitochondrial;Serine hydroxymethyltransferase	SHMT2	0.0992428	0.129928	0.114585
Tetratricopeptide repeat protein 19, mitochondrial	TTC19	0.171207	0.0578496	0.114528
Glia maturation factor beta	GMFB	0.113612	0.115366	0.114489
Exportin-5	XPO5	0.108699	0.120222	0.114461
Proteasome subunit alpha type-7	PSMA7	0.133943	0.0946767	0.11431
Epididymal secretory protein E1	NPC2	0.0176211	0.210877	0.114249
Elongator complex protein 6 homolog	C3orf75	0.147857	0.080628	0.114242
PDZ and LIM domain protein 2	PDLIM2	-0.0644313	0.29291	0.114239
Calmodulin	CALM2;CALM1	0.10684	0.121592	0.114216
60S ribosomal protein L13	RPL13	0.06958	0.15873	0.114155
Glyceraldehyde-3-phosphate dehydrogenase	GAPDH	0.148204	0.0799457	0.114075
Peptidyl-prolyl cis-trans isomerase D	PPID	0.1196	0.108168	0.113884
NADH dehydrogenase [ubiquinone] 1 alpha subcomplex subunit 6	NDUFA6	0.141854	0.0859123	0.113883
Single-stranded DNA-binding protein, mitochondrial	SSBP1	0.11635	0.111336	0.113843
Insulin-like growth factor 2 mRNA-binding protein 3	IGF2BP3	0.220605	0.00700825	0.113807
Proteasome subunit beta type-4	PSMB4	0.111061	0.115772	0.113416
Axin interactor, dorsalization-associated protein	AIDA	0.146163	0.0806132	0.113388
UPF0468 protein C16orf80	C16orf80	0.0272484	0.19945	0.113349
Valine--tRNA ligase	VARS	0.138348	0.0880678	0.113208
Zinc finger MIZ domain-containing protein 1	ZMIZ1	0.0323517	0.193977	0.113165
Phosphatidylcholine transfer protein	PCTP	0.0818698	0.144188	0.113029
Major centromere autoantigen B	CENPB	0.0121793	0.213854	0.113017
Lamina-associated polypeptide 2, isoform alpha;Thymopoietin;Thymopentin	TMPO	0.000592986	0.225436	0.113014
Selenide, water dikinase 1	SEPHS1	0.135622	0.0902054	0.112914
Nucleolar complex protein 3 homolog	NOC3L	0.189596	0.0361899	0.112893
Anterior gradient protein 2 homolog	AGR2	0.569599	-0.343971	0.112814
F-box-like/WD repeat-containing protein TBL1XR1	TBL1XR1	0.0429244	0.182001	0.112463
26S proteasome non-ATPase regulatory subunit 1	PSMD1	0.108298	0.116596	0.112447
DnaJ homolog subfamily C member 8	DNAJC8	0.0854549	0.139071	0.112263
39S ribosomal protein L48, mitochondrial	MRPL48	0.129818	0.0946033	0.112211
Vesicle transport protein SFT2C	SFT2D3	0.0435934	0.180757	0.112175
Egl nine homolog 1	EGLN1	0.00537603	0.218309	0.111843
Endophilin-B1	SH3GLB1	0.0595706	0.163779	0.111675
Nicotinamide phosphoribosyltransferase	NAMPT;RP11-92J19.4	0.256876	-0.0336498	0.111613
H/ACA ribonucleoprotein complex subunit 1	GAR1	0.176465	0.0462025	0.111334
Actin, cytoplasmic 2;Actin, cytoplasmic 2, N-terminally processed	ACTG1	0.0713203	0.151125	0.111222
Death-inducer obliterator 1	DIDO1	0.100828	0.121592	0.11121
Cirhin	CIRH1A	0.0707252	0.151689	0.111207
COMM domain-containing protein 6	COMMD6	0.0820364	0.140067	0.111052
Protein argonaute-2	EIF2C2	0.0362493	0.185729	0.110989
Motile sperm domain-containing protein 2	MOSPD2	0.0751903	0.146599	0.110894
N(G),N(G)-dimethylarginine dimethylaminohydrolase 1	DDAH1	0.138945	0.0827026	0.110824
Translation initiation factor eIF-2B subunit gamma	EIF2B3	0.0249185	0.196717	0.110818
T-complex protein 1 subunit zeta	CCT6A	0.0855455	0.136077	0.110811
V-type proton ATPase subunit B, brain isoform	ATP6V1B2	0.158193	0.0632328	0.110713
Ribose-5-phosphate isomerase	RPIA	0.0648829	0.156481	0.110682
Luc7-like protein 3	LUC7L3	0.0918315	0.129211	0.110521
Peptidyl-prolyl cis-trans isomerase H;Peptidyl-prolyl cis-trans isomerase	PPIH	-0.00781166	0.228785	0.110487
Heat shock protein HSP 90-alpha	HSP90AA1	0.0924631	0.128207	0.110335
Eukaryotic translation initiation factor 3 subunit L	EIF3EIP;EIF3L	0.085757	0.134792	0.110275
Splicing factor 45	RBM17	-0.00377196	0.223825	0.110027
Ufm1-specific protease 2	UFSP2	0.11164	0.108095	0.109868
Dynamin-1	DNM1	0.0731652	0.146457	0.109811
Eukaryotic translation initiation factor 3 subunit E	EIF3E	0.0725556	0.146032	0.109294
Glycogen phosphorylase, brain form	PYGB	0.16593	0.052431	0.10918
Vacuolar protein sorting-associated protein 4B	VPS4B	0.162926	0.055422	0.109174
Casein kinase II subunit alpha	CSNK2A2	0.0627358	0.155496	0.109116
Protein LTV1 homolog	LTV1	-0.111712	0.329935	0.109111
Rab GDP dissociation inhibitor beta	GDI2	0.0959169	0.122024	0.108971
39S ribosomal protein L30, mitochondrial	MRPL30	0.113078	0.10473	0.108904
28S ribosomal protein S30, mitochondrial	MRPS30	0.0426443	0.174795	0.10872
Rab-like protein 1	PARF;C9orf86	0.155749	0.0611601	0.108455
NADH dehydrogenase [ubiquinone] 1 alpha subcomplex assembly factor 4	NDUFAF4	0.0968166	0.119962	0.108389
Transmembrane protein 97	TMEM97	0.146945	0.0695976	0.108271
3-hydroxyacyl-CoA dehydratase 2	PTPLB	0.111135	0.10473	0.107933
Ribose-phosphate pyrophosphokinase 1;Ribose-phosphate pyrophosphokinase	PRPS1	0.124431	0.0914128	0.107922
Nuclear envelope phosphatase-regulatory subunit 1	CNEP1R1	0.105708	0.110116	0.107912
Proline synthase co-transcribed bacterial homolog protein	PROSC	0.177741	0.0378406	0.107791
Exosome complex component RRP43	EXOSC8;DKFZp564C0482	0.222118	-0.00682186	0.107648
Transgelin-2	TAGLN2	-0.0578087	0.272802	0.107497
Serine/threonine-protein kinase SMG1	SMG1	0.138028	0.0766632	0.107346
Alpha N-terminal protein methyltransferase 1A	METTL11A	-0.00462403	0.219253	0.107314
Huntingtin-interacting protein K	HYPK	-0.0139168	0.227848	0.106966
Vacuolar protein sorting-associated protein 26A	VPS26A	0.0610004	0.152677	0.106839
Unconventional myosin-Va	MYO5A	0.104068	0.109506	0.106787
Striatin-4	STRN4	0.107539	0.105853	0.106696
Helicase SKI2W	SKIV2L	0.167929	0.0454126	0.106671
Histone H2B type 1-D;Histone H2B type 1-C/E/F/G/I;Histone H2B type 2-F;Histone H2B type 1-H;Histone H2B type 1-N;Histone H2B type 1-M;Histone H2B;Histone H2B type 1-K;Histone H2B type 1-L;Histone H2B type F-S	HIST1H2BD;HIST1H2BC;HIST2H2BF;HIST1H2BH;HIST1H2BN;HIST1H2BM;HIST1H2BK;HIST1H2BL;H2BFS	0.166501	0.0466733	0.106587
Acyl-CoA-binding domain-containing protein 5	ACBD5	0.274875	-0.0618206	0.106527
UPF0587 protein C1orf123	C1orf123	0.122651	0.0900139	0.106332
Rab GDP dissociation inhibitor alpha	GDI1	0.186641	0.0258454	0.106243
Pre-mRNA 3-end-processing factor FIP1	FIP1L1	0.152724	0.0597465	0.106235
YTH domain family protein 2	YTHDF2	-0.0426219	0.255041	0.106209
26S proteasome non-ATPase regulatory subunit 3	PSMD3	0.0985992	0.113816	0.106208
Cytochrome c oxidase protein 20 homolog	COX20	0.240145	-0.0277549	0.106195
Actin-related protein 2/3 complex subunit 2	ARPC2	0.101994	0.110218	0.106106
Long-chain-fatty-acid--CoA ligase 3	ACSL3	0.134644	0.0775254	0.106085
Early endosome antigen 1	EEA1	-0.00388447	0.215746	0.105931
Signal recognition particle 19 kDa protein	SRP19	0.139644	0.0720312	0.105838
Four and a half LIM domains protein 2	FHL2	-0.092494	0.304003	0.105755
F-actin-capping protein subunit alpha-1	CAPZA1	0.106884	0.104555	0.10572
Proteasome subunit alpha type-2	PSMA2	0.102651	0.108721	0.105686
Uridine phosphorylase 1	UPP1	0.21661	-0.00560917	0.1055
Condensin complex subunit 2	NCAPH	0.0249343	0.185867	0.1054
Mimitin, mitochondrial	NDUFAF2	0.116306	0.0944858	0.105396
Serine/threonine-protein phosphatase 1 regulatory subunit 10	PPP1R10	0.158337	0.0513721	0.104855
Ras-related protein Rab-5C	RAB5C	0.0797934	0.129785	0.104789
Ubiquitin-conjugating enzyme E2 variant 1	UBE2V1	0.0495378	0.159994	0.104766
Myc-associated zinc finger protein	MAZ	-0.0848403	0.294317	0.104738
Histone H1x	H1FX	0.12665	0.0827026	0.104676
RNA-binding protein 25	RBM25	0.0989884	0.110363	0.104676
Nuclear fragile X mental retardation-interacting protein 2	NUFIP2	-0.00378804	0.213043	0.104627
Ras-related protein Rab-35	RAB35	0.10156	0.107091	0.104326
General transcription factor IIF subunit 2	GTF2F2	-0.000208404	0.208707	0.104249
Basic leucine zipper and W2 domain-containing protein 2	BZW2	0.207754	0.000439014	0.104097
Cysteine and glycine-rich protein 2	CSRP2	-0.195047	0.402793	0.103873
COP9 signalosome complex subunit 4	COPS4	0.149577	0.0573523	0.103465
Adenosine deaminase	ADA	0.129598	0.0773173	0.103458
Glycogen phosphorylase, liver form;Phosphorylase	PYGL	0.118123	0.0885693	0.103346
Uncharacterized protein C19orf21	C19orf21	-0.00821464	0.214801	0.103293
Thioredoxin domain-containing protein 5	TXNDC5	0.109487	0.0968778	0.103182
Inositol-tetrakisphosphate 1-kinase	ITPK1	0.0373588	0.168809	0.103084
Kinesin light chain 2	KLC2	0.133271	0.0727173	0.102994
Eukaryotic translation initiation factor 5B	EIF5B	0.100365	0.105561	0.102963
tRNA (guanine-N(7)-)-methyltransferase	METTL1	0.0563986	0.149429	0.102914
Quinone oxidoreductase PIG3	TP53I3	-0.0727019	0.278502	0.1029
X-ray repair cross-complementing protein 6	XRCC6	0.103098	0.102454	0.102776
Flap endonuclease 1	FEN1	0.00885337	0.19658	0.102717
Peptidyl-tRNA hydrolase 2, mitochondrial	PTRH2	0.039388	0.165877	0.102632
G patch domain and KOW motifs-containing protein	GPKOW	0.13175	0.0733732	0.102562
High mobility group protein B2	HMGB2	0.0678834	0.136933	0.102408
Cyclin-dependent kinase 6	CDK6	-0.214631	0.419422	0.102395
Protein PRRC2A	PRRC2A	-0.0436624	0.248324	0.102331
Actin-related protein 2/3 complex subunit 5	ARPC5	0.0927787	0.111859	0.102319
Ovarian cancer-associated gene 2 protein	OVCA2	0.0529105	0.151689	0.1023
Coiled-coil domain-containing protein 9	CCDC9	0.139018	0.0655274	0.102273
Succinyl-CoA ligase [ADP/GDP-forming] subunit alpha, mitochondrial	SUCLG1	0.145119	0.0593402	0.10223
60S ribosomal protein L8	RPL8	0.0752816	0.129068	0.102175
Arfaptin-1	ARFIP1	0.0818244	0.122024	0.101924
Moesin	MSN	0.0562906	0.147448	0.101869
Galectin-1	LGALS1	0.0434689	0.160134	0.101802
Uncharacterized protein KIAA1671	KIAA1671	0.0101592	0.193429	0.101794
CD2-associated protein	CD2AP	0.159916	0.0436032	0.10176
Ubiquitin carboxyl-terminal hydrolase 7;Ubiquitin carboxyl-terminal hydrolase	USP7	0.0942361	0.109259	0.101747
tRNA (guanine(37)-N1)-methyltransferase	TRMT5	0.302303	-0.0989589	0.101672
Glutamate-rich WD repeat-containing protein 1	GRWD1	0.0566144	0.146599	0.101606
Wiskott-Aldrich syndrome protein family member 2	WASF2	-0.150846	0.353937	0.101546
Serine/threonine-protein phosphatase 6 regulatory subunit 3	PPP6R3	0.136585	0.0663813	0.101483
Condensin complex subunit 3	NCAPG	0.0768935	0.12591	0.101402
Protein phosphatase 1A	PPM1A	0.0751294	0.127633	0.101381
Glycine cleavage system H protein, mitochondrial	GCSH	0.120411	0.0822435	0.101327
Phosphoglycolate phosphatase	PGP	0.0945214	0.108008	0.101265
N-myc-interactor	NMI	0.259155	-0.0567228	0.101216
NAD(P)H dehydrogenase [quinone] 1	NQO1	0.27739	-0.0752226	0.101084
Dual specificity mitogen-activated protein kinase kinase 4	MAP2K4	0.133198	0.0685512	0.100875
Tissue factor pathway inhibitor 2	TFPI2	-0.18275	0.38441	0.10083
Calmodulin-regulated spectrin-associated protein 2	CAMSAP2	-0.0116526	0.213178	0.100763
Fermitin family homolog 1	FERMT1	0.0766959	0.124616	0.100656
Sorting nexin-2	SNX2	0.190018	0.0111067	0.100562
Transmembrane protein 126A	TMEM126A	0.106185	0.0948823	0.100533
Elongator complex protein 1	IKBKAP	0.110111	0.0908829	0.100497
Microtubule-associated protein;Microtubule-associated protein 4	MAP4	0.0751751	0.125766	0.100471
DNA polymerase epsilon subunit 3	POLE3	0.0850771	0.115829	0.100453
Sarcoplasmic/endoplasmic reticulum calcium ATPase 2	ATP2A2	0.132087	0.0687456	0.100416
Transmembrane protein 85	TMEM85	0.0785036	0.122313	0.100408
Mitochondrial import inner membrane translocase subunit TIM14	DNAJC19	0.195768	0.00471242	0.10024
WD repeat-containing protein 44	WDR44	-0.00430243	0.204767	0.100232
26S protease regulatory subunit 6A	PSMC3	0.0823998	0.117695	0.100047
26S proteasome non-ATPase regulatory subunit 7	PSMD7	0.0591091	0.140779	0.0999439
Telomere-associated protein RIF1	RIF1	0.0554888	0.14433	0.0999095
Putative hydrolase RBBP9	RBBP9	0.099587	0.100159	0.0998728
39S ribosomal protein L1, mitochondrial	MRPL1	-0.00834362	0.207485	0.0995709
Dynein light chain 2, cytoplasmic	DYNLL2	0.100499	0.0985192	0.0995092
ATP-dependent RNA helicase DDX3X;ATP-dependent RNA helicase DDX3Y	DDX3X;DDX3Y	0.141433	0.0575784	0.0995056
WD repeat-containing protein 92	WDR92;DKFZp434B156	0.00353828	0.195211	0.0993745
RNA-binding motif, single-stranded-interacting protein 2	RBMS2	-0.0668638	0.265515	0.0993257
NSFL1 cofactor p47	NSFL1C	0.145453	0.0531718	0.0993123
Muscleblind-like protein 1	MBNL1	0.0591245	0.139356	0.0992401
Dynein light chain roadblock-type 1	DYNLRB1	0.074749	0.123609	0.0991788
UBX domain-containing protein 1	UBXN1	0.134352	0.063773	0.0990627
Heat shock protein beta-8	HSPB8	0.213848	-0.0158783	0.0989851
Myosin-9	MYH9	-0.00632966	0.204086	0.0988783
Ubiquitin carboxyl-terminal hydrolase 15;Ubiquitin carboxyl-terminal hydrolase	USP15	0.134002	0.063728	0.0988649
Probable peptidyl-tRNA hydrolase	PTRH1	0.22952	-0.0318852	0.0988172
Coiled-coil domain-containing protein 86	CCDC86	-0.0774469	0.275007	0.0987801
Mitochondrial import receptor subunit TOM70	TOMM70A	0.160633	0.0369237	0.0987786
Cytosolic 5-nucleotidase 3	NT5C3	0.143539	0.053746	0.0986423
Pre-mRNA-processing factor 19	PRPF19	0.0677917	0.129355	0.0985732
Nuclear pore complex protein Nup50	NUP50	-0.0292445	0.22624	0.098498
Guanylate kinase	GUK1	0.118626	0.0782385	0.098432
Rho-associated protein kinase 2	ROCK2	0.0153548	0.18131	0.0983324
Dynein light chain Tctex-type 3	DYNLT3	0.178166	0.0183245	0.0982451
60S ribosomal export protein NMD3	NMD3	-0.149174	0.345569	0.0981976
26S proteasome non-ATPase regulatory subunit 2	PSMD2	0.0745359	0.121736	0.098136
UPF0687 protein C20orf27	C20orf27	0.0646223	0.131504	0.0980629
ADP-dependent glucokinase	ADPGK	0.132204	0.0638931	0.0980485
Succinyl-CoA ligase [GDP-forming] subunit beta, mitochondrial	SUCLG2	0.177457	0.01834	0.0978986
Tubulin beta-2A chain	TUBB2A	0.128557	0.067055	0.0978062
Phospholipase A-2-activating protein	PLAA	0.087146	0.108255	0.0977007
Eukaryotic translation initiation factor 3 subunit D	EIF3D	0.0989136	0.0964085	0.0976611
60S ribosomal protein L39;Putative 60S ribosomal protein L39-like 5	RPL39;RPL39P5	0.0919969	0.103125	0.0975611
Heat shock protein HSP 90-beta	HSP90AB1	0.107361	0.087389	0.0973748
Ceramide synthase 6	LASS6;CERS6	0.097401	0.0970978	0.0972494
Activated RNA polymerase II transcriptional coactivator p15	SUB1	0.0658021	0.128638	0.0972199
SAP domain-containing ribonucleoprotein	SARNP	0.0826875	0.111452	0.0970699
Apolipoprotein O-like	APOOL	0.0949717	0.099061	0.0970163
Hematological and neurological expressed 1 protein	HN1	-0.0256665	0.219657	0.0969951
Oxysterol-binding protein-related protein 8;Oxysterol-binding protein	OSBPL8	0.00169817	0.192057	0.0968775
GDP-L-fucose synthase	TSTA3	0.0865724	0.107106	0.096839
60S ribosomal protein L10;60S ribosomal protein L10-like	RPL10;RPL10L	0.0645457	0.128781	0.0966634
Hsp70-binding protein 1	HSPBP1	0.00737094	0.185867	0.0966187
Calcium-binding mitochondrial carrier protein SCaMC-1	SLC25A24	0.0768175	0.116177	0.0964971
Protein S100-A4	S100A4	0.254325	-0.0615096	0.0964078
La-related protein 4B	LARP4B	0.187627	0.00493123	0.0962791
Tyrosine-protein phosphatase non-receptor type 9	PTPN9	0.104754	0.0877875	0.0962708
Ubiquitin-conjugating enzyme E2 variant 2	UBE2V2	0.122798	0.0694182	0.0961081
Golgi phosphoprotein 3	GOLPH3	0.112515	0.0793967	0.0959557
Cleavage and polyadenylation specificity factor subunit 5	NUDT21	0.0663074	0.125479	0.095893
Exosome complex component RRP4	EXOSC2	0.155461	0.0362052	0.0958333
Partner of Y14 and mago	WIBG	0.0759661	0.115164	0.0955648
Apoptosis inhibitor 5	API5	0.125372	0.0657072	0.0955395
26S proteasome non-ATPase regulatory subunit 12	PSMD12	0.0842306	0.106625	0.0954278
26S proteasome non-ATPase regulatory subunit 10	PSMD10	0.0788527	0.111931	0.095392
Fanconi anemia group D2 protein	FANCD2	0.0320695	0.15859	0.0953297
4-trimethylaminobutyraldehyde dehydrogenase	ALDH9A1	0.16264	0.0279079	0.0952738
Protein FAM45B;Protein FAM45A	FAM45B;FAM45A	0.0628892	0.127346	0.0951177
V-type proton ATPase subunit H	ATP6V1H	0.0880662	0.102059	0.0950627
Superoxide dismutase [Cu-Zn]	SOD1	0.167072	0.0230084	0.0950404
Dihydroxyacetone phosphate acyltransferase	GNPAT	0.247185	-0.0577833	0.0947008
mRNA export factor	RAE1	0.0849864	0.10441	0.094698
Metastasis-associated protein MTA1	MTA1	0.0758901	0.113295	0.0945924
Adenylyl cyclase-associated protein 1;Adenylyl cyclase-associated protein	CAP1	0.00320243	0.185729	0.0944656
Mucosa-associated lymphoid tissue lymphoma translocation protein 1	MALT1	-0.128051	0.316901	0.094425
Kinesin-like protein KIF15	KIF15	0.0233421	0.165178	0.09426
Protein YIF1A	YIF1A	0.117621	0.0708373	0.0942292
Erlin-1	ERLIN1	0.224589	-0.0363329	0.0941281
Dimethyladenosine transferase 2, mitochondrial	TFB2M	0.209003	-0.0209927	0.094005
Alpha-actinin-4	ACTN4	0.0191721	0.168809	0.0939908
Transcription factor BTF3 homolog 4	BTF3L4	-0.170845	0.358592	0.0938735
Probable tRNA threonylcarbamoyladenosine biosynthesis protein OSGEP	OSGEP	0.0928539	0.0942067	0.0935303
Src substrate cortactin	CTTN	0.0950317	0.0919426	0.0934872
Eukaryotic translation initiation factor 3 subunit A	EIF3A	0.0536366	0.13322	0.0934285
Glioma tumor suppressor candidate region gene 2 protein	GLTSCR2	-0.0300626	0.216826	0.0933817
Glycerol-3-phosphate dehydrogenase 1-like protein	GPD1L	0.22253	-0.0358344	0.0933477
Peroxiredoxin-4	PRDX4	0.0779418	0.108474	0.0932077
T-complex protein 1 subunit delta	CCT4	0.0541153	0.131933	0.0930241
Uroporphyrinogen-III synthase	UROS	0.0086303	0.177294	0.0929621
Liprin-beta-1	PPFIBP1	0.0752055	0.11032	0.0927626
Ubiquitin carboxyl-terminal hydrolase 14;Ubiquitin carboxyl-terminal hydrolase	USP14	0.0942361	0.0910743	0.0926552
Eukaryotic translation initiation factor 6	EIF6	0.0662308	0.118981	0.0926058
Mini-chromosome maintenance complex-binding protein	MCMBP	-0.0186994	0.203678	0.0924892
Coatomer subunit delta	ARCN1	0.116173	0.0686559	0.0924142
Presequence protease, mitochondrial	PITRM1	0.0982548	0.0862816	0.0922682
Serine/threonine-protein kinase TAO1	TAOK1	0.0160842	0.168112	0.092098
Programmed cell death 6-interacting protein	PDCD6IP	0.0142918	0.169646	0.091969
Ran GTPase-activating protein 1	RANGAP1	0.045971	0.137218	0.0915947
Lysine--tRNA ligase	KARS	0.0906427	0.0925016	0.0915722
T-complex protein 1 subunit eta	CCT7	0.0721592	0.110828	0.0914936
Phosphopantothenoylcysteine decarboxylase	PPCDC	0.287932	-0.105068	0.0914318
Sphingosine-1-phosphate phosphatase 1	SGPP1	-0.0670318	0.249379	0.0911738
Negative elongation factor B	COBRA1	-0.0384672	0.220734	0.0911332
NAD(P)H-hydrate epimerase	APOA1BP	0.125666	0.0565232	0.0910945
Heat shock 70 kDa protein 4	HSPA4	0.09818	0.083428	0.090804
ATP-dependent RNA helicase DDX39A	DDX39A;DDX39	0.0484687	0.133077	0.0907731
Uncharacterized protein C14orf142	C14orf142	-0.0208445	0.202316	0.0907355
Tyrosine--tRNA ligase, cytoplasmic	YARS	0.0817032	0.0996611	0.0906822
Protein PAT1 homolog 1	PATL1	0.0356552	0.145607	0.0906309
Proteasome subunit beta type-2	PSMB2	0.0978505	0.0830283	0.0904394
Clathrin light chain A	CLTA	0.118227	0.0626023	0.0904146
UTP--glucose-1-phosphate uridylyltransferase	UGP2	0.205671	-0.0249281	0.0903712
Ras association domain-containing protein 2	RASSF2	-0.015439	0.196169	0.090365
Bifunctional coenzyme A synthase;Phosphopantetheine adenylyltransferase;Dephospho-CoA kinase	COASY	0.0833382	0.097303	0.0903206
Palmitoyltransferase ZDHHC5	ZDHHC5	0.114249	0.0660218	0.0901352
ATP-binding cassette sub-family F member 1	ABCF1	0.168785	0.0114023	0.0900935
Exportin-2	CSE1L	0.0680211	0.112018	0.0900197
Serine/threonine-protein phosphatase 4 regulatory subunit 1	PPP4R1	0.0705878	0.109186	0.0898869
Antigen peptide transporter 2	TAP2	0.0605855	0.11914	0.0898625
E3 ubiquitin-protein ligase RBX1	RBX1	0.0790045	0.100627	0.0898156
Aspartyl aminopeptidase	DNPEP	0.0489956	0.130215	0.0896051
Protein mago nashi homolog 2	MAGOHB	0.0828994	0.0962472	0.0895733
Set1/Ash2 histone methyltransferase complex subunit ASH2	ASH2L	0.107108	0.0719865	0.089547
Membrane-associated progesterone receptor component 1	PGRMC1	0.0567222	0.122169	0.0894454
Protein FRG1;Protein FRG1B	FRG1;FRG1B	0.0892721	0.089395	0.0893336
O-acetyl-ADP-ribose deacetylase C6orf130	C6orf130	0.253384	-0.0748592	0.0892625
C-Myc-binding protein	MYCBP	0.106869	0.0716433	0.0892564
ATP-binding cassette sub-family F member 2	ABCF2	-0.0219346	0.199997	0.089031
Migration and invasion enhancer 1	MIEN1	0.195907	-0.0178933	0.0890071
Short/branched chain specific acyl-CoA dehydrogenase, mitochondrial	ACADSB	0.103919	0.0740735	0.0889963
Nucleolar protein 7	NOL7	0.0992877	0.0785504	0.0889191
26S proteasome non-ATPase regulatory subunit 4	PSMD4	0.0843818	0.0933985	0.0888902
TOX high mobility group box family member 4	TOX4	0.00233848	0.175351	0.0888448
Actin filament-associated protein 1-like 2	AFAP1L2	-0.115354	0.293038	0.0888417
SUMO-activating enzyme subunit 2	UBA2	0.100514	0.0770498	0.088782
Voltage-dependent anion-selective channel protein 1	VDAC1	0.101172	0.0763509	0.0887614
ADP-sugar pyrophosphatase	NUDT5	0.0664298	0.111075	0.0887524
T-complex protein 1 subunit zeta-2	CCT6B	0.115965	0.0612803	0.0886229
Ras-related protein Rab-5A	RAB5A	0.0994673	0.0776591	0.0885632
Cullin-3	CUL3	0.132526	0.044242	0.0883839
78 kDa glucose-regulated protein	HSPA5	0.133213	0.0432532	0.088233
DnaJ homolog subfamily C member 9	DNAJC9	0.0490421	0.127346	0.0881941
CUGBP Elav-like family member 1	CELF1	-0.0133342	0.189721	0.0881936
40S ribosomal protein S16	RPS16	0.0840945	0.0922221	0.0881583
Probable rRNA-processing protein EBP2	EBNA1BP2	0.145917	0.0303668	0.0881417
GTPase NRas	NRAS	0.0781544	0.0978599	0.0880071
Coiled-coil-helix-coiled-coil-helix domain-containing protein 3, mitochondrial	CHCHD3	0.153589	0.0223601	0.0879746
Pericentriolar material 1 protein	PCM1	-0.00605598	0.182001	0.0879727
PRA1 family protein 2	PRAF2;WDR45	0.297746	-0.12188	0.0879327
Sorting nexin-6	SNX6	0.0257061	0.150136	0.0879209
40S ribosomal protein S18	RPS18	0.039232	0.13622	0.087726
Osteoclast-stimulating factor 1	OSTF1	0.0645303	0.110291	0.0874105
Serine/threonine-protein kinase TAO2	TAOK2	-0.0649007	0.239053	0.087076
Mitochondrial dicarboxylate carrier	SLC25A10	0.195907	-0.0226006	0.0866534
Phosphopantothenate--cysteine ligase	PPCS	0.2515	-0.0783153	0.0865925
Protein LZIC	LZIC	0.105067	0.0678931	0.0864801
LDLR chaperone MESD	MESDC2	0.131911	0.0405723	0.0862418
FAD synthase;Molybdenum cofactor biosynthesis protein-like region;FAD synthase region	FLAD1	0.106304	0.065827	0.0860653
Proteasome subunit alpha type-3	PSMA3	0.112455	0.059581	0.0860182
Membrane magnesium transporter 1	MMGT1	0.130243	0.0417001	0.0859714
Catechol O-methyltransferase	COMT	0.0838072	0.0878465	0.0858268
Annexin A13	ANXA13	0.75389	-0.582291	0.0857992
Heat shock protein beta-1	HSPB1	0.0433601	0.128207	0.0857837
Charged multivesicular body protein 6	CHMP6	0.0605086	0.110857	0.0856828
Plectin	PLEC	0.0853491	0.0858237	0.0855864
Exosome complex component CSL4	EXOSC1;RP11-452K12.9	0.0562444	0.114657	0.0854506
SWI/SNF-related matrix-associated actin-dependent regulator of chromatin subfamily D member 1	SMARCD1	0.0341688	0.136648	0.0854083
Plastin-3	PLS3	0.0602319	0.110174	0.0852031
AP-2 complex subunit mu	AP2M1	0.119747	0.0506153	0.0851812
Nucleolar GTP-binding protein 1	GTPBP4	0.0817184	0.0886431	0.0851807
Uroporphyrinogen decarboxylase	UROD	0.136512	0.0338481	0.0851802
Retinitis pigmentosa 9 protein	RP9	0.0576467	0.11257	0.0851081
Isocitrate dehydrogenase [NAD] subunit gamma, mitochondrial	IDH3G	0.120455	0.0495853	0.0850202
U2 small nuclear ribonucleoprotein B	SNRPB2	0.0245246	0.145465	0.0849947
Actin, alpha cardiac muscle 1;Actin, alpha skeletal muscle;Actin, aortic smooth muscle;Actin, gamma-enteric smooth muscle	ACTC1;ACTA1;ACTA2;ACTG2	0.0858627	0.0836056	0.0847342
WD repeat-containing protein 82	WDR82	0.0560285	0.113396	0.0847123
AP-3 complex subunit sigma-1	AP3S1	0.0051684	0.164199	0.0846835
Serine/arginine-rich splicing factor 9	SRSF9	-0.00631356	0.175629	0.0846576
Pseudouridylate synthase 7 homolog	PUS7	0.0118137	0.157466	0.0846396
Ras-related protein Rab-14	RAB14	0.10456	0.064613	0.0845866
Gem-associated protein 5	GEMIN5	0.0464678	0.122457	0.0844622
ATP-dependent RNA helicase DDX18	DDX18	0.0475074	0.121304	0.0844056
tRNA (adenine(58)-N(1))-methyltransferase non-catalytic subunit TRM6	TRMT6	0.0495378	0.119226	0.084382
RNA-binding protein 6	RBM6	-0.0129783	0.181587	0.0843041
Dipeptidyl peptidase 2	DPP7	-0.167114	0.335289	0.0840874
Ral GTPase-activating protein subunit beta	RALGAPB;RP5-1100H13.1	0.0721287	0.0959684	0.0840486
Ribosome production factor 2 homolog	RPF2;BXDC1	0.0466851	0.121304	0.0839944
40S ribosomal protein S14	RPS14	0.0396531	0.128064	0.0838585
Negative elongation factor C/D	TH1L	0.0627818	0.104424	0.083603
40S ribosomal protein S5;40S ribosomal protein S5, N-terminally processed	RPS5	0.0860591	0.0808801	0.0834696
Insulin-degrading enzyme	IDE	0.0881718	0.0783574	0.0832646
Complement component 1 Q subcomponent-binding protein, mitochondrial	C1QBP	0.163928	0.0024912	0.0832096
Echinoderm microtubule-associated protein-like 4	EML4	0.187345	-0.0211836	0.0830809
Thioredoxin domain-containing protein 12	TXNDC12	0.0340279	0.131647	0.0828373
E3 UFM1-protein ligase 1	UFL1	0.175755	-0.0101502	0.0828025
Protein CutA	CUTA	0.0958869	0.0695527	0.0827198
Fructose-bisphosphate aldolase C;Fructose-bisphosphate aldolase	ALDOC	0.065128	0.100261	0.0826945
Methionine aminopeptidase 1;Methionine aminopeptidase	METAP1	0.13014	0.0351496	0.0826448
Secernin-2	SCRN2	0.118064	0.0471438	0.0826041
Dual specificity protein phosphatase 12	DUSP12	0.0897994	0.0753689	0.0825842
Calcineurin-like phosphoesterase domain-containing protein 1	CPPED1	-0.00414167	0.169088	0.0824734
Tetratricopeptide repeat protein 37	TTC37	0.125196	0.0396572	0.0824264
Queuine tRNA-ribosyltransferase	QTRT1	0.147755	0.0170388	0.0823971
Interferon-induced 35 kDa protein	IFI35	0.0497702	0.114628	0.082199
ATPase ASNA1	ASNA1	0.0361399	0.128207	0.0821736
Protein MEMO1	MEMO1;C2orf4	0.0406197	0.123465	0.0820422
Protein canopy homolog 2	CNPY2	0.101456	0.0625873	0.0820216
N-alpha-acetyltransferase 10	NAA10	0.0825966	0.0811914	0.081894
NADH dehydrogenase [ubiquinone] 1 subunit C2	NDUFC2;NDUFC2-KCTD14	0.0982548	0.0654824	0.0818686
Small nuclear ribonucleoprotein Sm D1	SNRPD1	0.0797024	0.0840347	0.0818685
Malate dehydrogenase;Malate dehydrogenase, cytoplasmic	MDH1	0.16049	0.00313289	0.0818114
Coiled-coil domain-containing protein 12	CCDC12	0.0415545	0.12188	0.0817174
DCN1-like protein 1	DCUN1D1	0.127134	0.0361746	0.0816544
Tubulin beta-4B chain	TUBB4B	0.0486392	0.114613	0.0816262
Ubiquitin-like modifier-activating enzyme 6	UBA6	0.0208321	0.142342	0.0815872
Adenylate kinase 2, mitochondrial	AK2	0.174193	-0.0111296	0.0815319
Septin-7	SEPT7	0.0598629	0.10314	0.0815014
Proteasome subunit beta type-5	PSMB5	0.0267607	0.13622	0.0814903
B-cell receptor-associated protein 31	BCAP31	0.0916209	0.0712851	0.081453
N-acylneuraminate cytidylyltransferase	CMAS	0.157044	0.00563431	0.081339
Transmembrane and ubiquitin-like domain-containing protein 1	TMUB1	-0.0115233	0.173962	0.0812192
Dynein light chain 1, cytoplasmic	DYNLL1	0.0633342	0.0987974	0.0810658
Chromobox protein homolog 1	CBX1	0.0315207	0.130501	0.0810109
Chromobox protein homolog 5	CBX5	0.0847144	0.0772281	0.0809713
E3 ubiquitin-protein ligase	NEDD4	0.109888	0.0515991	0.0807435
Dynamin-2	DNM2	0.152436	0.00880176	0.0806188
Tether containing UBX domain for GLUT4	ASPSCR1	0.0626744	0.0984752	0.0805748
Calponin-2	CNN2	-0.14596	0.306922	0.0804808
SUMO-activating enzyme subunit 1	SAE1	0.0545938	0.105722	0.0801578
26S protease regulatory subunit 7	PSMC2	0.0856211	0.0745203	0.0800707
V-type proton ATPase subunit G 1	ATP6V1G1	0.0714423	0.0884661	0.0799542
Nucleobindin-2	NUCB2	0.143553	0.0162638	0.0799084
TELO2-interacting protein 2	TTI2	0.0448371	0.114845	0.079841
Active breakpoint cluster region-related protein	ABR	-0.0277076	0.187382	0.0798373
Cleavage and polyadenylation specificity factor subunit 6	CPSF6	0.0788527	0.0807911	0.0798219
Pre-mRNA-splicing factor ATP-dependent RNA helicase PRP16	DHX38	0.0140537	0.145181	0.0796175
Importin subunit beta-1	KPNB1	0.0568455	0.102381	0.0796131
14-3-3 protein gamma;14-3-3 protein gamma, N-terminally processed	YWHAG	0.0968615	0.0621518	0.0795066
Protein SCO1 homolog, mitochondrial	SCO1	0.0380928	0.120727	0.0794099
Replication factor C subunit 4	RFC4	0.0446195	0.114179	0.0793991
E3 ubiquitin-protein ligase UBR1	UBR1	0.213295	-0.0547017	0.0792969
Leucine-rich repeat flightless-interacting protein 2	LRRFIP2	0.182551	-0.0241306	0.0792102
Striatin-3	STRN3	0.0657102	0.0925163	0.0791132
Ketosamine-3-kinase	FN3KRP	-0.00195698	0.160134	0.0790888
Peptidyl-prolyl cis-trans isomerase FKBP1A;Peptidyl-prolyl cis-trans isomerase	FKBP1A	0.103561	0.0544861	0.0790236
Eukaryotic translation initiation factor 4B	EIF4B	0.0216376	0.13622	0.0789288
COMM domain-containing protein 8	COMMD8	0.0433912	0.114425	0.0789081
Proteasome assembly chaperone 2	PSMG2	0.0557972	0.101767	0.0787821
Nardilysin	NRD1	0.0214008	0.136077	0.078739
Exosome complex component RRP40	EXOSC3	0.04774	0.109608	0.0786738
Protein farnesyltransferase/geranylgeranyltransferase type-1 subunit alpha	FNTA	0.0384518	0.118836	0.0786441
Rho-associated protein kinase 1	ROCK1	0.141709	0.0150383	0.0783736
Geranylgeranyl transferase type-2 subunit alpha	RABGGTA	-0.0483293	0.205039	0.0783548
Proteasome subunit beta type-1;Proteasome subunit beta type	PSMB1	0.0666901	0.0898224	0.0782562
Structural maintenance of chromosomes protein 3	SMC3	0.013625	0.142769	0.0781968
Dynamin-like 120 kDa protein, mitochondrial;Dynamin-like 120 kDa protein, form S1	OPA1	0.050343	0.105736	0.0780397
WD repeat-containing protein 43	WDR43	-0.00829525	0.164339	0.0780217
Tubulin--tyrosine ligase-like protein 12	TTLL12	0.0802787	0.0757261	0.0780024
Proteasome subunit beta type-8	PSMB8	0.211635	-0.0557445	0.0779454
Succinate dehydrogenase [ubiquinone] iron-sulfur subunit, mitochondrial	SDHB	0.122165	0.0333732	0.0777689
Replication protein A 32 kDa subunit	RPA2	0.125754	0.0296449	0.0776994
Heterogeneous nuclear ribonucleoprotein R	HNRNPR	0.099153	0.0562367	0.0776949
T-complex protein 1 subunit gamma	CCT3	0.0618453	0.0933691	0.0776072
Deoxycytidylate deaminase	DCTD	0.0170984	0.138074	0.077586
Ganglioside-induced differentiation-associated protein 1	GDAP1	0.148001	0.00700825	0.0775048
Profilin-2	PFN2	0.148724	0.00616531	0.0774449
Beta-2-microglobulin;Beta-2-microglobulin form pI 5.3	B2M	0.0509466	0.103811	0.077379
Vimentin	VIM	0.0242882	0.130358	0.077323
Inhibitor of nuclear factor kappa-B kinase subunit beta	IKBKB	0.138829	0.0152555	0.0770423
Protein N-terminal glutamine amidohydrolase	WDYHV1	0.0484687	0.105139	0.0768037
Acylglycerol kinase, mitochondrial	AGK	0.0916058	0.0620015	0.0768037
Tumor necrosis factor receptor type 1-associated DEATH domain protein	TRADD	-0.0428531	0.196032	0.0765896
ADP/ATP translocase 2	SLC25A5	0.10803	0.0450022	0.0765161
Mitochondrial folate transporter/carrier	SLC25A32	-0.0194791	0.172432	0.0764764
Putative peptidyl-tRNA hydrolase PTRHD1	PTRHD1	0.163069	-0.0103555	0.0763569
Amidophosphoribosyltransferase	PPAT	0.0594168	0.0932515	0.0763342
E3 ubiquitin-protein ligase LRSAM1	LRSAM1	0.0318029	0.120727	0.076265
Ubiquitin fusion degradation protein 1 homolog	UFD1L	0.0457225	0.106596	0.0761592
Microsomal glutathione S-transferase 3	MGST3	0.202052	-0.0498887	0.0760817
DnaJ homolog subfamily C member 17	DNAJC17	0.09132	0.060679	0.0759995
UPF0368 protein Cxorf26	CXorf26	0.0514262	0.100203	0.0758144
Phosphoglycerate mutase 1	PGAM1	0.0526632	0.0989146	0.0757889
CAD protein;Glutamine-dependent carbamoyl-phosphate synthase;Aspartate carbamoyltransferase;Dihydroorotase	CAD	0.0341844	0.117088	0.0756361
Small ubiquitin-related modifier 2	SUMO2	0.0632728	0.0875219	0.0753974
Coatomer subunit gamma-2	COPG2	0.0726318	0.0778226	0.0752272
Ribosome-recycling factor, mitochondrial	MRRF	0.121988	0.0283385	0.0751632
Nuclear protein localization protein 4 homolog	NPLOC4	4.8089e-05	0.150277	0.0751626
Glucosamine--fructose-6-phosphate aminotransferase [isomerizing] 1	GFPT1	0.161637	-0.0117461	0.0749454
Sister chromatid cohesion protein PDS5 homolog B	PDS5B	0.0895584	0.0603031	0.0749307
Protein jagunal homolog 1	JAGN1	0.129481	0.0203205	0.0749007
26S protease regulatory subunit 10B	PSMC6	0.0166548	0.132934	0.0747946
Phosphoribosyltransferase domain-containing protein 1	PRTFDC1	0.0822787	0.0673095	0.0747941
Vesicle-associated membrane protein 2	VAMP2	0.434146	-0.284622	0.074762
Phosphoglucomutase-1	PGM1	0.105395	0.0439379	0.0746664
Arginine--tRNA ligase, cytoplasmic	RARS	0.0675928	0.0816657	0.0746292
26S proteasome non-ATPase regulatory subunit 13	PSMD13	0.0378742	0.110959	0.0744164
Proteasome assembly chaperone 3	PSMG3	0.133549	0.0150693	0.0743091
Thyroid hormone receptor-associated protein 3	THRAP3	0.0937104	0.0548787	0.0742945
KH domain-containing, RNA-binding, signal transduction-associated protein 1	KHDRBS1	0.0464988	0.101869	0.074184
Protein S100-A13	S100A13	0.0717017	0.0761129	0.0739073
Anion exchange protein 2	SLC4A2	-0.0540927	0.20177	0.0738388
Tetratricopeptide repeat protein 35	TTC35	0.0326181	0.114831	0.0737243
Eukaryotic translation initiation factor 3 subunit C	EIF3C;EIF3CL	0.0567068	0.0906178	0.0736623
Inositol 1,4,5-trisphosphate receptor type 3	ITPR3	0.126444	0.0208307	0.0736375
Histone H2A type 2-B	HIST2H2AB	0.0556893	0.0915453	0.0736173
Endoplasmic reticulum resident protein 44	ERP44	0.228015	-0.0808838	0.0735655
N(4)-(beta-N-acetylglucosaminyl)-L-asparaginase;Glycosylasparaginase alpha chain;Glycosylasparaginase beta chain	AGA	0.419599	-0.272487	0.073556
NEDD8	NEDD8;NEDD8-MDP1	0.143466	0.00344581	0.0734559
Ras GTPase-activating-like protein IQGAP3	IQGAP3	-0.0471695	0.193703	0.0732669
Eukaryotic translation initiation factor 3 subunit I	EIF3I	0.0416012	0.104891	0.0732461
Alpha-2-macroglobulin receptor-associated protein	LRPAP1	-0.0426879	0.189034	0.0731729
Calcium/calmodulin-dependent protein kinase type II subunit delta	CAMK2D	0.278051	-0.131915	0.0730682
Protein FAM91A1	FAM91A1	0.0181752	0.127633	0.0729042
Heat shock protein 75 kDa, mitochondrial	TRAP1	0.0915607	0.0539726	0.0727666
Tubulin beta-8 chain;Tubulin beta-8 chain B;Putative tubulin beta chain-like protein ENSP00000290377	TUBB8;RP11-631M21.2	0.0917412	0.0535798	0.0726605
Putative deoxyribonuclease TATDN1	TATDN1	-0.0035309	0.148156	0.0723126
Probable E3 ubiquitin-protein ligase HERC1	HERC1	0.189315	-0.0447681	0.0722735
Ribosome biogenesis protein BRX1 homolog	BRIX1	0.0673175	0.076797	0.0720572
Nucleosome assembly protein 1-like 4	NAP1L4;NAP1L4b	0.0383425	0.105518	0.0719301
EH domain-binding protein 1	EHBP1	0.122165	0.0214334	0.071799
HAUS augmin-like complex subunit 6	HAUS6;FAM29A	-0.0293917	0.172988	0.0717983
Peptidyl-prolyl cis-trans isomerase NIMA-interacting 1	PIN1	0.078883	0.0647029	0.071793
Ribosomal protein S6 kinase alpha-4;Ribosomal protein S6 kinase	RPS6KA4	0.0815366	0.0620316	0.0717841
Caveolin-1;Caveolin	CAV1	-0.126773	0.270334	0.0717805
N-alpha-acetyltransferase 15, NatA auxiliary subunit	NAA15	0.047771	0.095763	0.071767
Glycolipid transfer protein	GLTP	0.142668	0.000595773	0.0716317
Pinin	PNN	-0.0460271	0.189034	0.0715034
Eukaryotic translation initiation factor 2 subunit 1	EIF2S1	0.0509466	0.0918102	0.0713784
Zinc finger CCCH domain-containing protein 7B	ZC3H7B	0.039076	0.103593	0.0713342
Ras-related protein Rap-1A	RAP1A	0.121207	0.0214488	0.0713279
Peptidylprolyl isomerase domain and WD repeat-containing protein 1	PPWD1	-0.00819852	0.150842	0.0713218
Protein AHNAK2	AHNAK2	-0.0292936	0.171875	0.0712908
GPN-loop GTPase 1	GPN1	0.0444019	0.098153	0.0712774
Proteasome subunit beta type-6	PSMB6	0.126224	0.0162948	0.0712594
Aspartyl/asparaginyl beta-hydroxylase	ASPH	0.22993	-0.0879834	0.0709732
Malignant T-cell-amplified sequence 1	MCTS1	0.109353	0.0325915	0.0709723
Reticulon-3	RTN3	0.0878551	0.0539424	0.0708987
Putative helicase MOV-10	MOV10	0.168499	-0.0270357	0.0707319
Acyl-CoA dehydrogenase family member 9, mitochondrial	ACAD9	0.127237	0.0137807	0.0705089
Heterogeneous nuclear ribonucleoprotein H;Heterogeneous nuclear ribonucleoprotein H, N-terminally processed	HNRNPH1	0.0724031	0.0683568	0.0703799
Monoacylglycerol lipase ABHD12	ABHD12	0.030548	0.110087	0.0703176
Protein PRRC2C	PRRC2C	0.0292448	0.111336	0.0702905
N-alpha-acetyltransferase 25, NatB auxiliary subunit	NAA25	0.0740487	0.0663962	0.0702225
Eukaryotic translation initiation factor 2 subunit 2	EIF2S2	0.0834441	0.0568549	0.0701495
rRNA maturation factor homolog	YBEY	0.159916	-0.0197839	0.0700661
Exocyst complex component 7	EXOC7	0.0700534	0.0696275	0.0698404
Pseudouridine-5-monophosphatase	HDHD1	0.135389	0.00411834	0.0697536
PCI domain-containing protein 2	PCID2	0.0929892	0.0463696	0.0696794
Prolyl 3-hydroxylase 1	LEPRE1	0.0596629	0.0793373	0.0695001
Ras-related protein Rab-39A	RAB39A	0.213987	-0.0750574	0.0694646
Phosphoribosyl pyrophosphate synthase-associated protein 1	PRPSAP1	0.08479	0.053882	0.069336
Cytochrome c oxidase subunit 6C	COX6C	0.0751903	0.0633679	0.0692791
ADP-ribosylation factor-like protein 2-binding protein	ARL2BP	-0.0366574	0.175212	0.0692774
Tubulin-specific chaperone D	TBCD	0.0644843	0.0740288	0.0692566
Actin-related protein 2/3 complex subunit 5-like protein	ARPC5L	0.125651	0.0127863	0.0692187
Structural maintenance of chromosomes protein 4;Structural maintenance of chromosomes protein	SMC4	-0.0123477	0.15056	0.069106
Ras-related protein Rab-22A	RAB22A	0.119703	0.0183245	0.0690137
Eukaryotic translation initiation factor 4E	EIF4E	0.0840945	0.0539122	0.0690034
Apoptosis-inducing factor 2	AIFM2	0.0635336	0.0744608	0.0689972
Focal adhesion kinase 1	PTK2	-0.0189267	0.156762	0.0689178
Sorbitol dehydrogenase	SORD	0.0909136	0.046734	0.0688238
Serine/threonine-protein kinase MRCK alpha	CDC42BPA	0.171776	-0.0341475	0.0688143
Activator of 90 kDa heat shock protein ATPase homolog 1	AHSA1	0.0865271	0.0507667	0.0686469
Ataxin-2-like protein	ATXN2L	-0.0210234	0.158309	0.0686427
GTP-binding protein 10	GTPBP10	0.124578	0.0126309	0.0686045
Dual specificity protein phosphatase 3	DUSP3	0.085334	0.0514478	0.0683909
Annexin A5;Annexin	ANXA5	0.12078	0.0156279	0.0682037
DAZ-associated protein 1	DAZAP1	-0.00681276	0.1422	0.0676938
E3 ubiquitin-protein ligase RNF185	RNF185	0.168214	-0.0330881	0.067563
Probable E3 ubiquitin-protein ligase HERC4	HERC4	-0.0167196	0.151548	0.0674143
Trimeric intracellular cation channel type B	TMEM38B	0.0990183	0.0357769	0.0673976
DNA replication licensing factor MCM4	MCM4	0.03185	0.102746	0.0672979
Remodeling and spacing factor 1	RSF1	0.0657255	0.0687755	0.0672505
Tryptophan--tRNA ligase, cytoplasmic;T1-TrpRS;T2-TrpRS	WARS	0.0749012	0.0592198	0.0670605
ATP-dependent zinc metalloprotease YME1L1	YME1L1	0.0238152	0.110189	0.0670021
Tetratricopeptide repeat protein 5	TTC5	-0.0761282	0.210064	0.0669677
Actin-related protein 2/3 complex subunit 1B	ARPC1B	0.0294961	0.104205	0.0668507
NEDD8-conjugating enzyme Ubc12	UBE2M	0.00687646	0.126628	0.0667523
Lactoylglutathione lyase	GLO1	0.0417258	0.091663	0.0666944
Reticulon-4-interacting protein 1, mitochondrial	RTN4IP1	0.119393	0.0136875	0.0665403
Cyclin-dependent kinase 5	CDK5	0.0961719	0.0369085	0.0665402
Ras-related protein Ral-A	RALA	0.0257533	0.10728	0.0665168
Ethanolaminephosphotransferase 1	EPT1	0.104694	0.0281694	0.0664319
Ribose-phosphate pyrophosphokinase 2	PRPS2	-0.0742706	0.207078	0.0664037
40S ribosomal protein S28	RPS28	0.0264617	0.106334	0.0663977
26S protease regulatory subunit 6B	PSMC4	0.0594783	0.0730154	0.0662469
WD repeat-containing protein 3	WDR3	0.135973	-0.00351693	0.0662278
Syntaxin-binding protein 1	STXBP1	0.423548	-0.291189	0.0661796
Long-chain-fatty-acid--CoA ligase 1	ACSL1	0.189596	-0.0574243	0.0660859
14-3-3 protein beta/alpha;14-3-3 protein beta/alpha, N-terminally processed	YWHAB	0.0774253	0.0546824	0.0660539
Cysteine desulfurase, mitochondrial	NFS1	0.188753	-0.0569675	0.0658926
Protein RCC2	RCC2	0.0429089	0.0887905	0.0658497
WD repeat domain-containing protein 83	WDR83	-0.239415	0.371013	0.0657993
Uncharacterized protein C20orf24	C20orf24	0.0878249	0.0437553	0.0657901
Far upstream element-binding protein 1	FUBP1	0.0933348	0.0382377	0.0657862
1,4-alpha-glucan-branching enzyme	GBE1	0.129364	0.00208413	0.0657239
Alpha-enolase	ENO1	0.0705725	0.0607993	0.0656859
Heterogeneous nuclear ribonucleoprotein U	HNRNPU	0.116232	0.0148986	0.0655651
Periodic tryptophan protein 1 homolog	PWP1	-0.0713875	0.201497	0.065055
Enhancer of rudimentary homolog	ERH	0.06183	0.0677883	0.0648091
60 kDa heat shock protein, mitochondrial	HSPD1	0.1388	-0.00921873	0.0647906
Isoamyl acetate-hydrolyzing esterase 1 homolog	IAH1	0.0947315	0.0347057	0.0647186
Receptor-binding cancer antigen expressed on SiSo cells	PDAF;EBAG9	0.169783	-0.0404395	0.0646715
Transcription elongation factor A protein 1	TCEA1	0.0315207	0.0974349	0.0644778
Eukaryotic initiation factor 4A-II	EIF4A2	-0.157929	0.286881	0.0644763
E3 ubiquitin-protein ligase ARIH2	ARIH2	0.134221	-0.00540454	0.0644082
26S proteasome non-ATPase regulatory subunit 14	PSMD14	0.0393256	0.0892181	0.0642718
Peroxiredoxin-5, mitochondrial	PRDX5	0.194087	-0.0655902	0.0642484
Glutathione reductase, mitochondrial	GSR	0.153733	-0.0255505	0.0640914
Probable ATP-dependent RNA helicase DDX20	DDX20	0.0419905	0.0860896	0.0640401
Cell division cycle protein 23 homolog	CDC23	-0.112579	0.240513	0.0639674
Splicing factor 3B subunit 5	SF3B5	0.0403236	0.0875219	0.0639227
Proteasome inhibitor PI31 subunit	PSMF1	-0.00958562	0.137361	0.0638877
BRO1 domain-containing protein BROX	BROX;C1orf58	0.0935001	0.0342463	0.0638732
Paraspeckle component 1	PSPC1	-0.0699734	0.197674	0.0638503
NAD-dependent protein deacetylase sirtuin-1;SirtT1 75 kDa fragment	SIRT1	0.133169	-0.00562492	0.063772
Glycine--tRNA ligase	GARS	0.054424	0.0718223	0.0631232
UPF0586 protein C9orf41	C9orf41	0.183963	-0.0579303	0.0630163
Prostaglandin reductase 1	PTGR1	0.242857	-0.116855	0.0630006
Vitamin K epoxide reductase complex subunit 1-like protein 1	VKORC1L1	0.0799602	0.0457772	0.0628687
Transcription elongation regulator 1	TCERG1	0.0663839	0.0592198	0.0628019
Phosphoribosyl pyrophosphate synthase-associated protein 2	PRPSAP2	0.117606	0.00799106	0.0627987
Diphthine synthase	DPH5	0.231296	-0.105844	0.0627257
TATA element modulatory factor	TMF1	0.16907	-0.0437817	0.0626441
Epidermal growth factor receptor kinase substrate 8	EPS8	0.187908	-0.0627047	0.0626019
Arf-GAP with SH3 domain, ANK repeat and PH domain-containing protein 1	ASAP1	0.0336677	0.0915012	0.0625844
Serrate RNA effector molecule homolog	SRRT	0.0765439	0.0486153	0.0625796
Transmembrane protein 65	TMEM65	0.312923	-0.187975	0.0624741
Catechol O-methyltransferase domain-containing protein 1	COMTD1	0.174051	-0.0493368	0.0623572
Transcription elongation factor B polypeptide 2	TCEB2	-0.0284105	0.1531	0.062345
N-acetyltransferase 9	NAT9	-0.179787	0.304384	0.0622985
Nucleolar protein 56	NOP56	0.0842155	0.0403436	0.0622795
Nuclear envelope pore membrane protein POM 121	POM121	0.127472	-0.00295113	0.0622604
Cell death regulator Aven	AVEN	-0.0712528	0.195485	0.0621159
Beta-catenin-like protein 1	CTNNBL1	0.0638404	0.060258	0.0620492
Rho guanine nucleotide exchange factor 12	ARHGEF12	0.0400741	0.0838127	0.0619434
Transformer-2 protein homolog beta	TRA2B	0.0716864	0.0521588	0.0619226
RNA-binding protein 28	RBM28	0.0828994	0.0406333	0.0617663
Histone-lysine N-methyltransferase setd3	SETD3	0.145583	-0.0223298	0.0616267
ATP synthase subunit epsilon, mitochondrial;ATP synthase subunit epsilon-like protein, mitochondrial	ATP5E;ATP5EP2	0.0630273	0.0600323	0.0615298
Protein RER1	RER1	0.156469	-0.0335695	0.0614495
Phosphoacetylglucosamine mutase	PGM3	0.192405	-0.0698469	0.0612789
U6 snRNA-associated Sm-like protein LSm5	LSM5	0.0688924	0.0535043	0.0611983
Ceramide synthase 2	CERS2;LASS2	0.0640244	0.0582563	0.0611403
Unconventional myosin-Ic	MYO1C	0.107896	0.0142466	0.0610714
BRI3-binding protein	BRI3BP	0.0381864	0.0839459	0.0610662
Apoptotic chromatin condensation inducer in the nucleus	ACIN1	0.0528332	0.0692987	0.0610659
Alcohol dehydrogenase [NADP(+)]	AKR1A1	0.138931	-0.0173853	0.0607728
Adenosylhomocysteinase	AHCY	0.0327121	0.0883629	0.0605375
Tyrosine-protein phosphatase non-receptor type 2	PTPN2	-0.0908542	0.211689	0.0604176
DIS3-like exonuclease 2	DIS3L2	0.268102	-0.147393	0.0603543
CCAAT/enhancer-binding protein zeta	CEBPZ	0.0741553	0.0464	0.0602776
DNA replication complex GINS protein SLD5	GINS4	-0.00064134	0.12116	0.0602591
Bifunctional purine biosynthesis protein PURH;Phosphoribosylaminoimidazolecarboxamide formyltransferase;IMP cyclohydrolase	ATIC	0.0714271	0.0487214	0.0600742
Transcription elongation factor B polypeptide 1	TCEB1	0.110111	0.00972105	0.0599159
Ras GTPase-activating protein 1	RASA1	0.187627	-0.0681854	0.0597208
Zinc finger CCCH-type antiviral protein 1	ZC3HAV1	0.115951	0.00328936	0.05962
WD repeat-containing protein 7	WDR7	0.0427688	0.0764699	0.0596194
Maleylacetoacetate isomerase	GSTZ1	0.0979853	0.0211862	0.0595857
NADH-ubiquinone oxidoreductase chain 1	MT-ND1	0.0848655	0.0341391	0.0595023
Polycomb protein SUZ12	SUZ12	0.0958119	0.0230239	0.0594179
Ubiquilin-2	UBQLN2	0.0623213	0.0564026	0.0593619
Translocator protein	TSPO	0.108982	0.00970547	0.0593435
LIM and senescent cell antigen-like-containing domain protein 1	LIMS1	0.0135298	0.105124	0.059327
Transmembrane protein 111	TMEM111	0.108536	0.00983008	0.0591828
Dehydrogenase/reductase SDR family member 7B	DHRS7B	0.128997	-0.010861	0.0590681
Transmembrane 9 superfamily member 1	TM9SF1	0.0830507	0.0349965	0.0590236
V-type proton ATPase catalytic subunit A	ATP6V1A	0.063687	0.0542294	0.0589582
Zinc finger CCCH-type antiviral protein 1-like	ZC3HAV1L	-0.0475836	0.165178	0.0587972
Probable ubiquitin carboxyl-terminal hydrolase FAF-X;Probable ubiquitin carboxyl-terminal hydrolase FAF-Y	USP9X;USP9Y	0.131282	-0.0138661	0.058708
Beta-adrenergic receptor kinase 1	ADRBK1	-0.0450345	0.162378	0.0586719
ATP-dependent RNA helicase DDX3X;ATP-dependent RNA helicase DDX3Y	DDX3X;DDX3Y	0.0597552	0.0575784	0.0586668
AP2-associated protein kinase 1	AAK1	-0.0451668	0.162378	0.0586057
PRA1 family protein 3	ARL6IP5	0.12995	-0.0128057	0.058572
Neurolysin, mitochondrial	NLN	0.0253438	0.0916336	0.0584887
Sentrin-specific protease 3	SENP3	0.127633	-0.0114615	0.0580859
Glucosidase 2 subunit beta	PRKCSH	0.0734394	0.0427052	0.0580723
ATP synthase mitochondrial F1 complex assembly factor 2	ATPAF2	0.179865	-0.0637697	0.0580476
Nuclear autoantigenic sperm protein	NASP	-0.0498219	0.165737	0.0579576
Endoplasmin	HSP90B1	0.150661	-0.0347578	0.0579515
Mannose-1-phosphate guanyltransferase beta	GMPPB	0.0816881	0.0341851	0.0579366
TBC1 domain family member 13	TBC1D13	0.069305	0.0463848	0.0578449
Purine nucleoside phosphorylase	PNP	0.0191721	0.0964819	0.057827
Phosphorylase b kinase regulatory subunit beta	PHKB	0.0586474	0.0567946	0.057721
Surfeit locus protein 6	SURF6	0.0700382	0.0452758	0.057657
TBC1 domain family member 9B	TBC1D9B	0.105008	0.0101415	0.0575745
Glucose-6-phosphate isomerase	GPI	0.117887	-0.00284114	0.057523
Caspase-7;Caspase-7 subunit p20;Caspase-7 subunit p11	CASP7	0.0596475	0.0552409	0.0574442
CDK5 regulatory subunit-associated protein 3	CDK5RAP3	-0.0646492	0.179511	0.0574309
Dihydrolipoyllysine-residue succinyltransferase component of 2-oxoglutarate dehydrogenase complex, mitochondrial	DLST	0.0382801	0.0764401	0.0573601
E3 ubiquitin-protein ligase Itchy homolog;E3 ubiquitin-protein ligase	ITCH	0.00800873	0.106436	0.0572222
Ribonuclease P protein subunit p29	POP4	0.081582	0.0326835	0.0571328
V-type proton ATPase subunit C 1	ATP6V1C1	-0.0256012	0.139783	0.0570907
SH3 domain-binding glutamic acid-rich-like protein	SH3BGRL	0.12446	-0.011098	0.0566812
FACT complex subunit SSRP1	SSRP1	0.0274844	0.0858237	0.056654
Protein FAM98A	FAM98A	-0.0167358	0.129928	0.0565961
ERI1 exoribonuclease 3	ERI3;PRNPIP	0.133797	-0.0207222	0.0565376
Serine/threonine-protein phosphatase 2A 55 kDa regulatory subunit B alpha isoform	PPP2R2A	0.0579085	0.0549994	0.056454
Platelet-activating factor acetylhydrolase IB subunit beta	PAFAH1B2	0.0195675	0.093325	0.0564463
Nucleolar protein 10	NOL10	-0.00594331	0.118764	0.0564104
Nucleoporin SEH1	SEH1L	0.0214481	0.091354	0.0564011
Probable cytosolic iron-sulfur protein assembly protein CIAO1	CIAO1	0.059186	0.053474	0.05633
Astrocytic phosphoprotein PEA-15	PEA15	-0.0917934	0.204358	0.0562825
1-phosphatidylinositol 4,5-bisphosphate phosphodiesterase delta-3	PLCD3	0.0932296	0.0192842	0.0562569
Histone deacetylase 6	HDAC6	0.0343253	0.0781049	0.0562151
Phosphatidylinositide phosphatase SAC1	SACM1L	0.120927	-0.00852449	0.0562012
Aspartate aminotransferase, cytoplasmic;Aspartate aminotransferase	GOT1	0.114737	-0.00241697	0.0561601
Urotensin-2	UTS2	0.24759	-0.135355	0.0561174
Triple functional domain protein	TRIO	-0.0388953	0.150983	0.0560441
Alpha-mannosidase 2C1	MAN2C1	0.00331439	0.10875	0.0560321
Large subunit GTPase 1 homolog	LSG1	0.0849109	0.0269078	0.0559093
V-type proton ATPase subunit E 1	ATP6V1E1	0.0498786	0.0617311	0.0558048
ATP-citrate synthase	ACLY	0.0136568	0.0975229	0.0555898
ATP-dependent RNA helicase DDX19A	DDX19A	-0.01437	0.124903	0.0552667
Cathepsin B;Cathepsin B light chain;Cathepsin B heavy chain	CTSB	0.208032	-0.0975656	0.055233
Signal recognition particle 68 kDa protein	SRP68	0.0612462	0.0491307	0.0551885
Histidine--tRNA ligase, cytoplasmic	HARS	0.111506	-0.0011452	0.0551805
Putative methyltransferase NSUN4	NSUN4	0.157762	-0.0474233	0.0551695
Pyruvate dehydrogenase E1 component subunit beta, mitochondrial	PDHB	0.137504	-0.0272115	0.055146
Protein phosphatase 1 regulatory subunit 7	PPP1R7	0.160347	-0.0501322	0.0551072
Cytochrome c oxidase subunit 1	MT-CO1	0.148479	-0.0383123	0.0550832
MOB-like protein phocein	MOB4	0.0596168	0.0503427	0.0549797
Zinc finger FYVE domain-containing protein 16	ZFYVE16	0.0954819	0.0143087	0.0548953
Derlin-2	DERL2	0.0188873	0.0908093	0.0548483
DNA mismatch repair protein Msh3	MSH3	0.115551	-0.00605003	0.0547506
5-formyltetrahydrofolate cyclo-ligase	MTHFS;ST20-MTHFS	0.0148314	0.0945152	0.0546733
DNA replication complex GINS protein PSF3	GINS3	-0.0369698	0.146174	0.0546018
28S ribosomal protein S25, mitochondrial	MRPS25	0.10678	0.00214676	0.0544634
Receptor-interacting serine/threonine-protein kinase 1	RIPK1	0.0648982	0.043588	0.0542431
Poly(rC)-binding protein 1	PCBP1	0.101262	0.00713309	0.0541973
THO complex subunit 4	ALYREF	-0.029899	0.138074	0.0540873
Proteasome assembly chaperone 4	PSMG4	-0.0300463	0.137646	0.0537999
Exosome component 10	EXOSC10	0.0919067	0.0156744	0.0537905
La-related protein 7	LARP7	0.065848	0.0417001	0.053774
Diphosphoinositol polyphosphate phosphohydrolase 2	NUDT4	-0.0858778	0.193155	0.0536384
Polymerase I and transcript release factor	PTRF	-0.111366	0.218444	0.0535391
Cytoplasmic dynein 1 light intermediate chain 2	DYNC1LI2	0.0935151	0.013237	0.053376
Septin-6	SEPT6	-0.453527	0.560183	0.0533283
General transcription factor 3C polypeptide 4	GTF3C4	-0.0424898	0.149146	0.0533282
Glutathione S-transferase P	GSTP1	0.0788982	0.0273541	0.0531262
Death-associated protein kinase 3	DAPK3	-0.0786145	0.184625	0.0530054
Aspartate aminotransferase, mitochondrial;Aspartate aminotransferase	GOT2	0.104858	0.00108162	0.05297
Origin recognition complex subunit 3	ORC3	0.112856	-0.0069164	0.0529697
COP9 signalosome complex subunit 7a	COPS7A	0.148479	-0.0429252	0.0527767
Dynactin subunit 3	DCTN3	0.0329942	0.072419	0.0527066
Mitotic spindle-associated MMXD complex subunit MIP18	FAM96B	-0.015909	0.121304	0.0526974
Fragile X mental retardation syndrome-related protein 1	FXR1	0.0447127	0.060288	0.0525004
Nuclear pore glycoprotein p62	NUP62	-0.0711349	0.176045	0.0524551
Serine/threonine-protein kinase PRP4 homolog	PRPF4B	0.0646989	0.0401758	0.0524374
UPF0466 protein C22orf32, mitochondrial	C22orf32	0.129173	-0.024322	0.0524256
Katanin p60 ATPase-containing subunit A-like 2	KATNAL2	0.13096	-0.0263328	0.0523137
Malectin	MLEC	0.204975	-0.10037	0.0523025
MOB kinase activator 1A	MOB1A	-0.00496178	0.108663	0.0518504
Charged multivesicular body protein 1a	CHMP1A	0.0265876	0.0767227	0.0516551
Golgin subfamily A member 3	GOLGA3	0.0945664	0.00827174	0.0514191
E3 ubiquitin-protein ligase listerin	LTN1	-0.00459186	0.107309	0.0513588
O-acetyl-ADP-ribose deacetylase MACROD1	MACROD1	-0.0501372	0.152818	0.0513405
Inositol polyphosphate 5-phosphatase OCRL-1	OCRL	-0.0247204	0.127346	0.0513129
Pachytene checkpoint protein 2 homolog	TRIP13	-0.0384343	0.140636	0.0511011
High mobility group protein B3	HMGB3	0.141418	-0.0393755	0.0510214
Phosphatidylinositol 4-phosphate 3-kinase C2 domain-containing subunit alpha	PIK3C2A	0.0320852	0.0695229	0.050804
tRNA (adenine(58)-N(1))-methyltransferase catalytic subunit TRMT61A	TRMT61A	0.0881114	0.0133923	0.0507519
DnaJ homolog subfamily C member 7	DNAJC7	-0.0106187	0.112105	0.0507433
E3 ubiquitin-protein ligase ARIH1	ARIH1	0.102128	-0.000831357	0.0506483
26S proteasome non-ATPase regulatory subunit 6	PSMD6	-0.0224718	0.123609	0.0505684
AP-3 complex subunit delta-1	AP3D1	0.0451944	0.0558596	0.050527
NADH-ubiquinone oxidoreductase chain 5	MT-ND5	0.00567944	0.0952053	0.0504424
Casein kinase II subunit beta	CSNK2B	-0.0142243	0.114859	0.0503176
DNA topoisomerase 1	TOP1	0.0226795	0.0777334	0.0502065
ADP-ribosylation factor 5	ARF5	0.0189664	0.0813248	0.0501456
Aspartate--tRNA ligase, cytoplasmic	DARS;DKFZp781B11202	0.0650054	0.0351802	0.0500928
Protein asunder homolog	Asun;ASUN	0.0904018	0.00972105	0.0500614
MICAL-like protein 1	MICALL1	-0.0872735	0.187107	0.0499166
Kynureninase	KYNU	0.127927	-0.0281066	0.04991
Nuclear pore complex protein Nup214	NUP214	0.061661	0.0380239	0.0498424
F-box only protein 30	FBXO30	0.0982698	0.00120697	0.0497384
A-kinase anchor protein 8	AKAP8	0.103949	-0.00453908	0.0497049
Ras-related protein Rab-4A	RAB4A	0.0609543	0.0384362	0.0496952
Phostensin	PPP1R18	0.108238	-0.0089189	0.0496597
2-aminoethanethiol dioxygenase	ADO	-0.0871543	0.186418	0.0496318
1-acyl-sn-glycerol-3-phosphate acyltransferase beta	AGPAT2	-0.0346857	0.133363	0.0493389
DCC-interacting protein 13-beta	APPL2	0.1359	-0.0374751	0.0492123
CDKN2AIP N-terminal-like protein	CDKN2AIPNL	0.0620142	0.0363122	0.0491632
Serine/arginine repetitive matrix protein 1	SRRM1	0.026383	0.0718522	0.0491176
Tubulin beta-3 chain	TUBB3	-0.0706298	0.16867	0.0490201
DNA replication licensing factor MCM2	MCM2	0.00700409	0.0909712	0.0489877
39S ribosomal protein L47, mitochondrial	MRPL47	-0.0337664	0.131504	0.0488686
Malate dehydrogenase, mitochondrial;Malate dehydrogenase	MDH2	0.149129	-0.0515454	0.0487919
Protein QIL1	QIL1	0.152147	-0.054604	0.0487717
N-alpha-acetyltransferase 50	NAA50	-0.0135284	0.110973	0.0487224
COP9 signalosome complex subunit 5	COPS5	0.0648675	0.0323309	0.0485992
Ubiquitin-conjugating enzyme E2 A	UBE2A	0.0083594	0.0887168	0.0485381
Carbonyl reductase [NADPH] 1	CBR1	0.171349	-0.0744628	0.0484432
Rho-related GTP-binding protein RhoC	RHOC	0.0367651	0.0600624	0.0484138
Ubiquitin-conjugating enzyme E2 K	UBE2K	0.0599397	0.0364957	0.0482177
DNA ligase 3	LIG3	0.0622138	0.0341545	0.0481841
Low molecular weight phosphotyrosine protein phosphatase	ACP1	0.0456138	0.0507515	0.0481827
Double-stranded RNA-binding protein Staufen homolog 2	STAU2	0.00325041	0.0929869	0.0481187
Microsomal glutathione S-transferase 1	MGST1	0.127824	-0.0316928	0.0480656
Angio-associated migratory cell protein	AAMP	0.0864064	0.00970547	0.0480559
Calcium-binding protein p22	CHP	0.115522	-0.0195455	0.0479881
Heterogeneous nuclear ribonucleoprotein L	HNRNPL	0.0570921	0.0388789	0.0479855
Nuclease-sensitive element-binding protein 1	YBX1	0.0708015	0.0249209	0.0478612
NEDD8	NEDD8;NEDD8-MDP1	0.0919668	0.00344581	0.0477063
Copine-3	CPNE3	0.0377961	0.0573372	0.0475667
DnaJ homolog subfamily C member 10	DNAJC10	0.109115	-0.0142303	0.0474425
Transportin-2	TNPO2 variant protein;TNPO2	-0.0942041	0.188896	0.0473461
tRNA 2-phosphotransferase 1	TRPT1	-0.0813424	0.175768	0.0472126
Exportin-1	XPO1	0.0740334	0.0200577	0.0470455
Cytochrome c oxidase subunit 5B, mitochondrial	COX5B	0.0834744	0.0106086	0.0470415
COP9 signalosome complex subunit 6	COPS6	0.0861195	0.00786629	0.0469929
2-oxoisovalerate dehydrogenase subunit beta, mitochondrial	BCKDHB	0.325386	-0.231498	0.0469442
Chromodomain-helicase-DNA-binding protein 1-like	CHD1L	0.052555	0.041182	0.0468685
Integrin beta-6;Integrin beta	ITGB6	0.124034	-0.0304591	0.0467875
UPF0554 protein C2orf43	C2orf43	0.0944463	-0.000894121	0.0467761
Trifunctional purine biosynthetic protein adenosine-3;Phosphoribosylamine--glycine ligase;Phosphoribosylformylglycinamidine cyclo-ligase;Phosphoribosylglycinamide formyltransferase	GART	0.0302497	0.0631878	0.0467188
26S protease regulatory subunit 4	PSMC1	0.0464523	0.0469769	0.0467146
Guanine nucleotide-binding protein subunit beta-like protein 1	GNB1L	-0.0629068	0.1562	0.0466464
COP9 signalosome complex subunit 1	GPS1	-0.0356712	0.128925	0.0466267
Nck-associated protein 1	NCKAP1	0.0734699	0.0196864	0.0465782
GPI-anchor transamidase	PIGK	-0.0410048	0.134078	0.0465366
Ubiquitin carboxyl-terminal hydrolase 5	USP5	0.0951368	-0.00219708	0.0464698
Alpha-centractin	ACTR1A	0.0536366	0.0388026	0.0462196
Elongation factor Ts, mitochondrial;Elongation factor Ts	TSFM	0.0808396	0.011589	0.0462143
Myosin light chain 6B	MYL6B	0.0329158	0.0594004	0.0461581
Splicing factor, arginine/serine-rich 15	SCAF4	-0.0294081	0.121592	0.046092
SOSS complex subunit B1	OBFC2B	0.10453	-0.0123628	0.0460839
U3 small nucleolar RNA-interacting protein 2	RRP9	0.0559669	0.0361287	0.0460478
Myosin light chain 1/3, skeletal muscle isoform;Myosin light chain 3	MYL1;MYL3	-0.0143215	0.106363	0.0460207
RNA 3-terminal phosphate cyclase-like protein	RCL1	0.00510451	0.0869019	0.0460032
DNA polymerase;DNA polymerase alpha catalytic subunit	POLA1	0.00867811	0.0830135	0.0458458
Phosphomevalonate kinase	PMVK	0.0833079	0.00838088	0.0458444
Ubiquitin conjugation factor E4 A	UBE4A	0.0615535	0.0295988	0.0455762
Receptor expression-enhancing protein 4	REEP4	0.102979	-0.0119516	0.0455137
Pre-rRNA-processing protein TSR1 homolog	TSR1	-0.0424733	0.133363	0.045445
Galectin-3	LGALS3	0.0281448	0.0627074	0.0454261
Trafficking protein particle complex subunit 2-like protein	TRAPPC2L	0.0567685	0.0338788	0.0453236
Presqualene diphosphate phosphatase	PPAPDC2	0.198564	-0.108158	0.0452029
CDGSH iron-sulfur domain-containing protein 1	CISD1	0.163642	-0.073258	0.0451919
Rho guanine nucleotide exchange factor 7	ARHGEF7	0.225138	-0.134804	0.0451668
Protein phosphatase 1 regulatory subunit 14A	PPP1R14A	0.151152	-0.0610024	0.0450746
WD repeat-containing protein 62	WDR62	-0.066142	0.1562	0.0450288
7,8-dihydro-8-oxoguanine triphosphatase	NUDT1	0.00224245	0.087758	0.0450002
Protein MIS12 homolog	MIS12	0.0693203	0.0205834	0.0449518
Protein-methionine sulfoxide oxidase MICAL2	MICAL2	-0.274797	0.364694	0.0449487
Mitogen-activated protein kinase kinase kinase MLT	MLTK	0.279504	-0.189691	0.0449066
Ubiquitin carboxyl-terminal hydrolase 24;Ubiquitin carboxyl-terminal hydrolase	USP24	-0.052712	0.142484	0.0448862
Dedicator of cytokinesis protein 9	DOCK9	0.0378586	0.0518865	0.0448725
Sperm-specific antigen 2	SSFA2	0.0561673	0.0334805	0.0448239
Eukaryotic translation initiation factor 3 subunit K	EIF3K	-0.0262377	0.115699	0.0447307
Glycerol-3-phosphate dehydrogenase, mitochondrial	GPD2	0.0779114	0.0114334	0.0446724
Mitochondrial import receptor subunit TOM22 homolog	TOMM22	0.0727537	0.0165428	0.0446483
Charged multivesicular body protein 3	CHMP3	0.0627051	0.0265538	0.0446294
Putative heat shock protein HSP 90-beta 2	HSP90AB2P	0.0470109	0.0421723	0.0445916
S1 RNA-binding domain-containing protein 1	SRBD1	-0.0594281	0.148439	0.0445054
Alpha-parvin	PARVA	-0.0859628	0.174795	0.0444163
Radixin	RDX	0.051024	0.0377947	0.0444094
Sjoegren syndrome/scleroderma autoantigen 1	SSSCA1	0.146438	-0.058469	0.0439845
Ras-related protein Rab-7a	RAB7A	0.00850283	0.0793373	0.0439201
Bifunctional UDP-N-acetylglucosamine 2-epimerase/N-acetylmannosamine kinase;UDP-N-acetylglucosamine 2-epimerase;N-acetylmannosamine kinase	GNE	0.023279	0.064313	0.043796
26S proteasome non-ATPase regulatory subunit 8	PSMD8	0.0819758	0.00550934	0.0437426
Farnesyl pyrophosphate synthase	FDPS	-0.0483293	0.135649	0.0436599
Transgelin-3	TAGLN3	-0.117909	0.205175	0.0436329
Mitogen-activated protein kinase 1	MAPK1	0.0394816	0.0476294	0.0435555
General transcription factor 3C polypeptide 2	GTF3C2	0.132672	-0.0456256	0.0435231
Intersectin-2	ITSN2	0.186219	-0.0992109	0.043504
Shootin-1	KIAA1598	0.219504	-0.132568	0.0434683
Vacuolar protein sorting-associated protein 26B	VPS26B	-0.00587892	0.0927957	0.0434584
AMP deaminase 2	AMPD2	0.0728299	0.0138428	0.0433364
RING finger protein 214	RNF214	0.138654	-0.0523745	0.0431399
Thymidine kinase, cytosolic	TK1	-0.0936053	0.17965	0.0430221
Derlin-1	DERL1	0.0787464	0.00725791	0.0430022
Developmentally-regulated GTP-binding protein 2	DRG2	-0.032733	0.118678	0.0429723
Torsin-4A	TOR4A	-0.00782778	0.0937659	0.0429691
Cleavage and polyadenylation specificity factor subunit 7	CPSF7	0.0509776	0.034476	0.0427268
dCTP pyrophosphatase 1	DCTPP1	0.0295432	0.0558898	0.0427165
Metaxin-2	MTX2	0.0716712	0.0137186	0.0426949
Peptidyl-prolyl cis-trans isomerase;Peptidyl-prolyl cis-trans isomerase-like 3	PPIL3	0.140226	-0.0548646	0.0426807
Ras-related protein R-Ras2	RRAS2	0.20247	-0.117331	0.0425693
5-3 exoribonuclease 2	XRN2	0.00144197	0.0836204	0.0425312
Alpha-actinin-1	ACTN1	-0.066142	0.150983	0.0424207
Actin-related protein 3	ACTR3	0.0353893	0.0493429	0.0423661
PIH1 domain-containing protein 1	PIH1D1	0.140851	-0.0563803	0.0422355
HEAT repeat-containing protein 1	HEATR1	0.00325041	0.0811321	0.0421913
Probable methylthioribulose-1-phosphate dehydratase	APIP	0.0502347	0.0341391	0.0421869
ATP-dependent RNA helicase DDX55	DDX55	-0.00446322	0.0883924	0.0419646
PDZ domain-containing protein 11	PDZD11	0.076103	0.00774152	0.0419222
Mitochondrial import receptor subunit TOM7 homolog	TOMM7	0.0926585	-0.00884001	0.0419092
Ribosomal RNA processing protein 1 homolog A	RRP1	-0.0831073	0.166855	0.0418739
ES1 protein homolog, mitochondrial	C21orf33	0.165215	-0.0820287	0.0415933
Core histone macro-H2A.1;Histone H2A	H2AFY	-0.000256502	0.083206	0.0414747
Replication factor C subunit 3	RFC3	-0.000913996	0.083798	0.041442
Translation initiation factor IF-3, mitochondrial	MTIF3	0.141898	-0.0590407	0.0414285
Phospholipase DDHD2	DDHD2	0.179723	-0.0973811	0.0411711
Uridine 5-monophosphate synthase;Orotate phosphoribosyltransferase;Orotidine 5-phosphate decarboxylase;Orotidine 5-phosphate decarboxylase	UMPS	-0.0118627	0.0938247	0.040981
Sorting and assembly machinery component 50 homolog	SAMM50	0.0120362	0.0694481	0.0407422
1,2-dihydroxy-3-keto-5-methylthiopentene dioxygenase	ADI1	1.60299e-05	0.0814137	0.0407149
Protein LYRIC	MTDH	0.107301	-0.0259496	0.0406757
Cullin-1	CUL1	0.0152438	0.065827	0.0405354
Proliferating cell nuclear antigen	PCNA	0.0297945	0.0511148	0.0404546
Serine/arginine-rich splicing factor 1	SRSF1	0.0330255	0.0477508	0.0403881
Cell division cycle and apoptosis regulator protein 1	CCAR1	0.0846539	-0.00389426	0.0403798
Dihydropteridine reductase	QDPR	0.123033	-0.0422953	0.040369
Cysteine and histidine-rich domain-containing protein 1	CHORDC1	-0.000497014	0.0811173	0.0403101
UPF0160 protein MYG1, mitochondrial	C12orf10	0.00980896	0.070688	0.0402485
Aflatoxin B1 aldehyde reductase member 2	AKR7A2	0.098719	-0.0183856	0.0401667
Polypyrimidine tract-binding protein 3	PTBP3;ROD1	-0.0234327	0.10349	0.0400288
Rab3 GTPase-activating protein non-catalytic subunit	RAB3GAP2	-0.0145643	0.0941039	0.0397698
LisH domain and HEAT repeat-containing protein KIAA1468	KIAA1468	0.141011	-0.0616078	0.0397017
Cohesin subunit SA-1	STAG1;DKFZp781D1416	0.10271	-0.0233176	0.0396964
Synaptogyrin-2	SYNGR2	0.137591	-0.0585507	0.0395201
Chitinase domain-containing protein 1	CHID1	0.148406	-0.0694683	0.039469
Exocyst complex component 6B	EXOC6B	0.173767	-0.0948333	0.0394669
Coiled-coil domain-containing protein 22	CCDC22	0.180431	-0.101783	0.0393238
Double-stranded RNA-specific adenosine deaminase	ADAR	0.0182227	0.060258	0.0392403
Gamma-aminobutyric acid receptor-associated protein-like 2	GABARAPL2	-0.0741356	0.152536	0.0392003
Oxysterol-binding protein;Oxysterol-binding protein-related protein 9	OSBPL9	0.158624	-0.0803034	0.0391604
Protein CASC3	CASC3	-0.050685	0.128925	0.0391197
Dynactin subunit 2	DCTN2	-0.0099891	0.0881121	0.0390615
Tumor necrosis factor alpha-induced protein 2	TNFAIP2	0.0781696	-0.000360719	0.0389044
Matrin-3	MATR3	0.0311599	0.0464	0.0387799
Cytosolic Fe-S cluster assembly factor NUBP2	NUBP2	0.0375618	0.039825	0.0386934
5-AMP-activated protein kinase subunit beta-1	PRKAB1	-0.0441251	0.12116	0.0385172
Heterogeneous nuclear ribonucleoproteins A2/B1	HNRNPA2B1	0.0410249	0.0359452	0.038485
UPF0364 protein C6orf211	C6orf211	-0.0366739	0.113643	0.0384843
Pyruvate kinase isozymes M1/M2;Pyruvate kinase	PKM2	0.058986	0.0179219	0.038454
Rho guanine nucleotide exchange factor 10	ARHGEF10	-0.0600463	0.136933	0.0384434
Transmembrane protein 41B	TMEM41B	0.0800057	-0.00312399	0.0384409
Pyridoxine-5-phosphate oxidase	PNPO	0.0501727	0.0266769	0.0384248
Rho-guanine nucleotide exchange factor	RGNEF	-0.0244432	0.100758	0.0381576
Vesicle-associated membrane protein 3	VAMP3	0.0158464	0.0604685	0.0381575
Leucine zipper protein 1	LUZP1	-0.142311	0.218579	0.0381341
Thioredoxin domain-containing protein 17	TXNDC17	0.139571	-0.0636058	0.0379828
FACT complex subunit SPT16	SUPT16H	-0.0133666	0.0893213	0.0379773
Ubiquitin-like protein 7	UBL7	-0.051233	0.127059	0.037913
Uncharacterized protein CXorf38	CXorf38	-0.10948	0.185039	0.0377797
SEC23-interacting protein	SEC23IP	0.0404015	0.0350577	0.0377296
ADP-ribosylation factor GTPase-activating protein 1	ARFGAP1	-0.0182772	0.0935749	0.0376488
Serpin B6	SERPINB6	0.0650361	0.0099391	0.0374876
Ubiquitin-associated protein 2-like	UBAP2L	0.0340435	0.0409077	0.0374756
LYR motif-containing protein 4	LYRM4	0.239737	-0.164832	0.0374529
Clathrin heavy chain 1	CLTC	0.0594168	0.0153641	0.0373905
Ubiquitin carboxyl-terminal hydrolase 48	USP48	0.0203264	0.0539424	0.0371344
Golgi to ER traffic protein 4 homolog	GET4	-0.070916	0.145181	0.0371326
Twinfilin-1	TWF1	0.0211954	0.0529451	0.0370702
RuvB-like 1	RUVBL1	0.0724641	0.00150464	0.0369844
Cullin-4A	CUL4A	-0.0199341	0.0938541	0.03696
Pyrroline-5-carboxylate reductase;Pyrroline-5-carboxylate reductase 1, mitochondrial	PYCR1	0.133286	-0.0595472	0.0368693
Nicalin	NCLN	0.0567839	0.0168528	0.0368184
BRISC complex subunit Abro1	FAM175B	-0.0179201	0.0914276	0.0367537
Uncharacterized protein C1orf109	C1orf109	0.120632	-0.0472613	0.0366854
Ubiquitin carboxyl-terminal hydrolase 8;Ubiquitin carboxyl-terminal hydrolase	USP8	0.0249815	0.0483878	0.0366847
cAMP-dependent protein kinase type II-alpha regulatory subunit	PRKAR2A	0.0951368	-0.0219158	0.0366105
Nuclear receptor 2C2-associated protein	NR2C2AP	0.071244	0.0015673	0.0364056
Cleft lip and palate transmembrane protein 1	CLPTM1	-0.0126387	0.0852916	0.0363265
Prefoldin subunit 2	PFDN2	-0.00197303	0.0745799	0.0363034
U6 snRNA-associated Sm-like protein LSm7	LSM7	0.0434223	0.0290149	0.0362186
Acyl-CoA-binding domain-containing protein 6	ACBD6	-0.0628063	0.135221	0.0362072
Myeloid-associated differentiation marker	MYADM	0.0268079	0.0452454	0.0360267
Rho GTPase-activating protein 17	ARHGAP17	0.132102	-0.0601193	0.0359911
Caspase-8;Caspase-8 subunit p18;Caspase-8 subunit p10	CASP8	-0.127981	0.19986	0.0359395
Baculoviral IAP repeat-containing protein 6	BIRC6	0.0709999	0.000846551	0.0359232
Serine hydroxymethyltransferase, cytosolic;Serine hydroxymethyltransferase	SHMT1	0.150011	-0.078216	0.0358974
39S ribosomal protein L11, mitochondrial	MRPL11	0.0234841	0.0482362	0.0358601
Sec1 family domain-containing protein 1	SCFD1	0.00251451	0.0691941	0.0358543
Transmembrane emp24 domain-containing protein 4	TMED4	0.0957519	-0.0243539	0.035699
Heat shock-related 70 kDa protein 2	HSPA2	-0.0488764	0.120179	0.0356512
Large neutral amino acids transporter small subunit 1	SLC7A5	0.0303596	0.0406943	0.0355269
OCIA domain-containing protein 2	OCIAD2	0.0227742	0.0481755	0.0354748
Myosin-10	MYH10	-0.0245573	0.0954695	0.0354561
Protein arginine N-methyltransferase 5;Protein arginine N-methyltransferase 5, N-terminally processed	PRMT5	0.0407911	0.0301057	0.0354484
Cytospin-A	SPECC1L	0.0212744	0.0494186	0.0353465
Anoctamin-6	ANO6	0.130755	-0.0601847	0.0352852
Aldehyde dehydrogenase;Aldehyde dehydrogenase, dimeric NADP-preferring	ALDH3A1	0.27739	-0.206946	0.0352221
Acetoacetyl-CoA synthetase	AACS	-0.018878	0.0892181	0.03517
Protein FAM192A	FAM192A;NIP30	-0.00631356	0.0766334	0.0351599
Suppressor of SWI4 1 homolog	PPAN-P2RY11;PPAN	0.0648982	0.00538437	0.0351413
1-acyl-sn-glycerol-3-phosphate acyltransferase epsilon	AGPAT5	0.0751294	-0.00519993	0.0349648
Rab3 GTPase-activating protein catalytic subunit	RAB3GAP1	0.00483294	0.0648079	0.0348204
Selenocysteine-specific elongation factor	EEFSEC	-0.028296	0.0979039	0.0348039
Ubiquitin-conjugating enzyme E2 S	UBE2S	-0.274196	0.343593	0.0346987
ATP-dependent DNA helicase Q1	RECQL	0.0555813	0.0138118	0.0346965
Phosphatidylethanolamine-binding protein 1;Hippocampal cholinergic neurostimulating peptide	PEBP1	0.0638864	0.0054781	0.0346822
Charged multivesicular body protein 2a	CHMP2A	0.155174	-0.086251	0.0344613
U1 small nuclear ribonucleoprotein A	SNRPA	0.104754	-0.0358827	0.0344357
NADH-ubiquinone oxidoreductase chain 2	MT-ND2	0.091681	-0.0229511	0.034365
UBX domain-containing protein 4	UBXN4	0.164214	-0.0955201	0.034347
Glyoxylate reductase/hydroxypyruvate reductase	GRHPR	0.0693203	-0.000658772	0.0343307
COMM domain-containing protein 3	COMMD3	0.0338869	0.0346904	0.0342887
Vesicle-fusing ATPase	NSF	0.152724	-0.0842713	0.0342265
28S ribosomal protein S18c, mitochondrial	MRPS18C	-0.132244	0.200679	0.0342175
Nuclear pore complex protein Nup153	NUP153;NUP153 variant protein	-0.00231016	0.0705984	0.0341441
Cap-specific mRNA (nucleoside-2-O-)-methyltransferase 1	FTSJD2	0.156181	-0.0879834	0.0340987
28S ribosomal protein S36, mitochondrial	MRPS36	0.0832928	-0.0154661	0.0339133
DNA-directed RNA polymerase I subunit RPA43	TWISTNB	-0.355231	0.423052	0.0339105
Protein disulfide-isomerase A3	PDIA3	0.0518902	0.0158916	0.0338909
Eukaryotic initiation factor 4A-III	EIF4A3	0.00353828	0.0639081	0.0337232
E3 ubiquitin-protein ligase KCMF1	KCMF1	0.0446661	0.0220049	0.0333355
BAG family molecular chaperone regulator 3	BAG3	0.0202948	0.046157	0.0332259
tRNA (cytosine(34)-C(5))-methyltransferase	NSUN2	0.00376213	0.0624671	0.0331146
39S ribosomal protein L35, mitochondrial	MRPL35	0.0480501	0.0175347	0.0327924
Beta/gamma crystallin domain-containing protein 3	CRYBG3	0.313826	-0.248536	0.032645
Enoyl-CoA delta isomerase 1, mitochondrial	ECI1;DCI	0.135652	-0.0704066	0.0326225
SWI/SNF-related matrix-associated actin-dependent regulator of chromatin subfamily A containing DEAD/H box 1	SMARCAD1	0.0188241	0.0462481	0.0325361
Kinesin-like protein KIF13A	KIF13A	0.0746881	-0.0101028	0.0322927
RNA 3-terminal phosphate cyclase	RTCD1	0.01	0.0543351	0.0321676
Heterogeneous nuclear ribonucleoprotein F;Heterogeneous nuclear ribonucleoprotein F, N-terminally processed	HNRNPF	0.0226795	0.0416544	0.0321669
Protoporphyrinogen oxidase	PPOX	0.146177	-0.0819789	0.0320992
Vacuolar protein sorting-associated protein 13A	VPS13A	0.0889858	-0.0251036	0.0319411
Splicing factor U2AF 35 kDa subunit;Splicing factor U2AF 26 kDa subunit	U2AF1;U2AF1L4	-0.00250284	0.0660667	0.0317819
Vacuolar protein sorting-associated protein 29	VPS29	-0.00969858	0.0731347	0.0317181
[truncated: 2,675 more rows]

## Sheet: IAV SUMO GOTERMS
Category	Term	Count	%	PValue	Genes	Fold Enrichment	Bonferroni	Benjamini	FDR
GOTERM_BP_DIRECT	GO:0006351~transcription, DNA-templated	153	44.4767	2.23512e-51	4209, 84146, 51575, 6018, 23512, 7753, 1108, 1106, 1107, 27332, 9925, 1105, 6421, 11016, 1523, 23309, 27336, 57178, 29994, 54815, 79811, 58499, 22882, 23269, 29844, 26009, 6294, 9913, 339344, 112939, 55193, 283149, 1616, 54796, 23476, 546, 1810, 8019, 54799, 6601, 9640, 64324, 9646, 23314, 79595, 11083, 5253, 22850, 55311, 54880, 56981, 26145, 5757, 138151, 55729, 7799, 359948, 2975, 23421, 4097,…	3.61076	2.43404e-48	2.43404e-48	3.56979e-48
GOTERM_BP_DIRECT	GO:0006355~regulation of transcription, DNA-templated	95	27.6163	5.99864e-17	6595, 4798, 51575, 84146, 6018, 55689, 23512, 1108, 1106, 1107, 27332, 9925, 984, 11016, 9406, 1051, 23309, 51274, 55274, 8464, 2101, 51773, 29994, 3054, 7586, 5411, 23269, 9913, 26009, 29844, 57592, 4298, 55193, 63035, 1616, 27125, 54796, 546, 55791, 54799, 9640, 23314, 9646, 79595, 22850, 3660, 65980, 3607, 56981, 26145, 51105, 7799, 10363, 10362, 84458, 8202, 23421, 359948, 84324, 25909, 6239,…	2.42627	1.20903e-13	2.42029e-14	1.77636e-13
GOTERM_BP_DIRECT	GO:0000122~negative regulation of transcription from RNA polymerase II promoter	77	22.3837	1.1177e-07	6595, 688, 55689, 23512, 7753, 6829, 1108, 7707, 22938, 3727, 6421, 3726, 7020, 10919, 11016, 1050, 1523, 23309, 29915, 4152, 2101, 10155, 55609, 3054, 54815, 54623, 2120, 5927, 83860, 11244, 22882, 57594, 6256, 339344, 79813, 10915, 23168, 10664, 25836, 1810, 6601, 64324, 23314, 9646, 79595, 5932, 6935, 23051, 3660, 54880, 55729, 10363, 3169, 57659, 8204, 23013, 6239, 9678, 28996, 51341, 8289, 4…	1.83288	0.00012171	8.69406e-06	0.000178512
GOTERM_BP_DIRECT	GO:0045944~positive regulation of transcription from RNA polymerase II promoter	71	20.6395	6.18726e-12	6595, 4209, 688, 6599, 6018, 6829, 7707, 6872, 22938, 3727, 3726, 7020, 1050, 1051, 1052, 57178, 55023, 2101, 5885, 6613, 9794, 23036, 10155, 3054, 6662, 83637, 54623, 58499, 5926, 2120, 7975, 6294, 6256, 7030, 57591, 3298, 283149, 23168, 10664, 25836, 23476, 546, 10725, 23064, 23314, 9646, 6935, 3660, 3607, 2355, 3169, 8202, 8204, 4097, 28996, 6942, 10274, 64919, 4782, 10902, 123169, 64764, 7957…	2.38338	6.73794e-09	7.4866e-10	9.88192e-09
GOTERM_BP_DIRECT	GO:0006357~regulation of transcription from RNA polymerase II promoter	48	13.9535	1.53873e-12	6595, 55311, 988, 3607, 6599, 6829, 2355, 1108, 1106, 1107, 1105, 22938, 9849, 3727, 8204, 3726, 8467, 1523, 9202, 4097, 29915, 6046, 9203, 27336, 8464, 8289, 5885, 10902, 79811, 9443, 5926, 10847, 6294, 7975, 51742, 10284, 9569, 3298, 9667, 116113, 8019, 29117, 6601, 2969, 23314, 5932, 6935, 6605	3.23575	1.67572e-09	2.39389e-10	2.45762e-09
GOTERM_BP_DIRECT	GO:0045892~negative regulation of transcription, DNA-templated	48	13.9535	4.41047e-08	6595, 23051, 7572, 54880, 55689, 7707, 138151, 55729, 57659, 22938, 6421, 7020, 1050, 23468, 1051, 23013, 1052, 51341, 4152, 51773, 10155, 55609, 54815, 6662, 8427, 5926, 11244, 22882, 51588, 2305, 1063, 23528, 112939, 57649, 79813, 23186, 1616, 463, 57680, 10664, 8805, 25836, 29117, 6601, 10765, 10127, 6605, 6935	2.37546	4.80289e-05	3.69461e-06	7.04412e-05
GOTERM_BP_DIRECT	GO:0006366~transcription from RNA polymerase II promoter	47	13.6628	3.93295e-24	4798, 4209, 3660, 688, 3607, 6829, 7753, 7707, 3169, 6872, 3727, 3726, 7020, 11198, 1050, 1051, 4097, 6239, 64919, 10274, 1052, 8464, 4152, 4783, 6749, 5885, 4782, 23036, 3054, 6662, 64764, 5926, 2120, 5927, 83860, 7975, 2305, 4298, 3298, 10915, 463, 27125, 10664, 8805, 10725, 5430, 2969	6.43109	4.28298e-21	2.14149e-21	6.28146e-21
GOTERM_BP_DIRECT	GO:0045893~positive regulation of transcription, DNA-templated	38	11.0465	2.02699e-06	6595, 6594, 688, 6599, 6018, 3608, 55729, 8202, 8204, 7020, 641, 8467, 28996, 6239, 8464, 8289, 55023, 51773, 10155, 6662, 64764, 5927, 4869, 2305, 7030, 23528, 6667, 10210, 10743, 463, 57680, 8805, 10664, 54778, 29117, 6601, 2186, 64324	2.35072	0.00220496	0.000129838	0.00323733
GOTERM_BP_DIRECT	GO:0016569~covalent chromatin modification	30	8.72093	8.78312e-20	6594, 65980, 6599, 1106, 3169, 10363, 1105, 8467, 6046, 8289, 51773, 10155, 196528, 10771, 57492, 83746, 63035, 55193, 80205, 1616, 57680, 10664, 23476, 546, 8019, 54799, 6601, 2186, 23314, 6605	9.18293	9.56481e-17	3.18827e-17	1.40278e-16
GOTERM_BP_DIRECT	GO:0051301~cell division	25	7.26744	1.58632e-12	8243, 286053, 22974, 984, 23421, 4926, 9126, 157313, 10274, 5885, 10713, 23137, 23244, 9937, 79577, 10592, 1063, 1060, 80152, 23047, 29945, 23126, 55320, 64282, 5932	6.22337	1.72747e-09	2.15933e-10	2.53352e-09
GOTERM_BP_DIRECT	GO:0007067~mitotic nuclear division	20	5.81395	1.38677e-13	3619, 9937, 286053, 1063, 22974, 984, 55193, 1060, 23421, 80152, 4926, 9126, 157313, 10274, 5885, 29945, 55320, 5932, 64282, 23137	9.61004	1.51008e-10	2.51681e-11	2.21467e-10
GOTERM_BP_DIRECT	GO:0016925~protein sumoylation	20	5.81395	2.63149e-05	8243, 3619, 83746, 79677, 7150, 51588, 286053, 7508, 10210, 641, 51602, 9126, 197370, 10274, 5885, 6613, 9972, 10155, 54780, 23137	3.09537	0.0282506	0.0013637	0.0420202
GOTERM_BP_DIRECT	GO:0016032~viral process	17	4.94186	1.32736e-17	4869, 7150, 10847, 55729, 6872, 6667, 22938, 23186, 11016, 1050, 1616, 23468, 23013, 29915, 23476, 9972, 10771	20.6616	1.4455e-14	3.61374e-15	2.11998e-14
GOTERM_BP_DIRECT	GO:0007062~sister chromatid cohesion	17	4.94186	1.91699e-10	23244, 8243, 3619, 79172, 1063, 64946, 1060, 23421, 80152, 25909, 2491, 55166, 9126, 10274, 5885, 23047, 23137	8.16853	2.0876e-07	1.89782e-08	3.06169e-07
GOTERM_BP_DIRECT	GO:0008380~RNA splicing	17	4.94186	9.20256e-06	9939, 9343, 9984, 10284, 27332, 6421, 9406, 9129, 11129, 10594, 55677, 58517, 57187, 10250, 10713, 6651, 9416	3.83876	0.00997159	0.000500956	0.0146967
GOTERM_BP_DIRECT	GO:1901796~regulation of signal transduction by p53 class mediator	14	4.06977	2.69695e-11	83860, 1108, 1107, 6872, 22974, 79813, 10919, 641, 11198, 28996, 8805, 29117, 6749, 5932	12.8561	2.93698e-08	2.93698e-09	4.3074e-08
GOTERM_BP_DIRECT	GO:0034080~CENP-A containing nucleosome assembly	11	3.19767	1.98958e-08	23421, 8467, 80152, 2491, 55166, 79172, 4869, 51773, 64946, 55320, 1060	11.6553	2.16663e-05	1.80554e-06	3.17762e-05
GOTERM_BP_DIRECT	GO:0016575~histone deacetylation	10	2.90698	8.05107e-06	23309, 84312, 5926, 11176, 1108, 138151, 51742, 1107, 10284, 10362	7.24968	0.00872933	0.000461349	0.0128579
GOTERM_BP_DIRECT	GO:0032508~DNA duplex unwinding	8	2.32558	1.12999e-07	57680, 1108, 546, 1106, 1107, 1105, 23064, 641	18.3659	0.000123049	8.20372e-06	0.000180475
GOTERM_BP_DIRECT	GO:0031124~mRNA 3'-end processing	8	2.32558	3.87888e-07	53981, 84324, 9939, 9984, 81608, 10250, 57187, 29894	15.7422	0.000422321	2.64003e-05	0.000619508
GOTERM_BP_DIRECT	GO:0007596~blood coagulation	6	1.74419	5.46246e-06	23186, 23468, 4097, 3660, 7975, 10362	20.6616	0.00593098	0.000330425	0.00872394
