# Supplementary material for: An influenza virus-triggered SUMO switch orchestrates co-opted endogenous retroviruses to stimulate host antiviral immunity
Source: Proc Natl Acad Sci U S A. 2019 Aug 7;116(35):17399–408. doi: 10.1073/pnas.1907031116 (PMC6717285; doi:10.1073/pnas.1907031116)
Supplement: Supplementary File [file pnas.1907031116.sd02.xlsx]

## Sheet: Info
	Tab 'IBV SUMO'
	675 host proteins qualified as SUMO2 substrates in both IBV experiments
	Changes to SUMO2 substrate modification following IBV infection are indicated by log2 ratio
	Data are sorted by average SUMO2 log2 ratio
	Colors based on arbitrary 2-fold cut-off
	Red, IBV-induced SUMOylation (81 host substrates); blue, IBV-induced loss of SUMOylation (295 host substrates)
	Tab 'IBV Total'
	4128 proteins quantified in total abundance in both IBV experiments (8 viral)
	Changes to total abundance following IBV infection are indicated by log2 ratio
	Data are sorted by average log2 ratio
	Colors based on arbitrary 2-fold cut-off
	Red, IBV-induced increase (26 host proteins); blue, IBV-induced loss (41 host proteins)
	Tab 'IBV SUMO GO TERMS'
	Pathway enrichment analyses of infection-induced SUMO changers (2-fold cut-off) with DAVID (Huang da et al., 2009a, Huang da et al., 2009b)
	List of all identified SUMO substrates was used as background dataset
	Cut-offs: Gene Count> 5; % of identified pathway genes> 5; p value < 0.001; FDR < 0.05
	Experimental set-up (see also Domingues et al., Cell Reports, 2015 for similar methodology):
	E1) A549 cells expressing TAP only or TAP-SUMO2 were infected with IBV (MOI of 5 PFU/cell) for 24h at 33˚C
	E2) A549 cells expressing TAP only or TAP-SUMO2 were infected with IBV (MOI of 5 PFU/cell) for 24h at 33˚C
	SILAC experimental setup E1:						SILAC experimental setup E2:
	L (light): A549/TAP infected with IBV						L (light): A549/TAP infected with IBV
	M (medium): A549/TAP-SUMO2 uninfected (mock)						M (medium): A549/TAP-SUMO2 infected with IBV
	H (heavy): A549/TAP-SUMO2 infected with IBV						H (heavy): A549/TAP-SUMO2 uninfected (mock)
	Original cut-off ratios defining changes in SUMO2 modification (PUR H/M log2 ratios E1):
	a) ≤-1.15 (decreased SUMOylation)
	b) -1.14 to 1.14 (unchanged SUMOylation)
	c) ≥1.15 (increased SUMOylation)
	Original cut-off ratios defining changes in SUMO2 modification (PUR M/H log2 ratios E2):
	a) ≤-1.10 (decreased SUMOylation)
	b) -1.09 to 1.09 (unchanged SUMOylation)
	c) ≥1.1 (increased SUMOylation)
	Huang da W, et al., (2009) Systematic and integrative analysis of large gene lists using DAVID bioinformatics resources. Nature protocols 4(1):44-57.
	Huang da W, et al., (2009) Bioinformatics enrichment tools: paths toward the comprehensive functional analysis of large gene lists. Nucleic acids research 37(1):1-13.

## Sheet: IBV SUMO
PROTEIN NAMES	GENE NAMES	E1 Log2 (SUMO2 IBV/SUMO2 Mock)	E2 Log2 (SUMO2 IBV/SUMO2 Mock)	Average Log2 (SUMO2 IBV/SUMO2 Mock)
RNA-binding protein with serine-rich domain 1	RNPS1	13.331	4.11134	8.72118
Ubiquitin carboxyl-terminal hydrolase 34	USP34	8.37876	4.0739	6.22633
NK-tumor recognition protein;Putative peptidyl-prolyl cis-trans isomerase	NKTR	7.79704	4.55089	6.17397
RNA polymerase-associated protein RTF1 homolog	RTF1	7.63964	4.33085	5.98524
SAP30-binding protein	SAP30BP	7.2194	4.18053	5.69996
Protein phosphatase 1G	PPM1G	5.61566	5.2341	5.42488
Acidic leucine-rich nuclear phosphoprotein 32 family member B	ANP32B	5.50829	4.90846	5.20837
Chromodomain-helicase-DNA-binding protein 1	CHD1	4.97034	4.8067	4.88852
Histone deacetylase complex subunit SAP18	SAP18	4.57484	4.90736	4.7411
Nucleolar and coiled-body phosphoprotein 1	NOLC1	4.8884	4.41107	4.64973
Zinc finger CCCH domain-containing protein 18	ZC3H18	5.1978	4.02427	4.61103
Cyclin-L1	CCNL1	5.04647	3.85476	4.45062
Acidic leucine-rich nuclear phosphoprotein 32 family member A	ANP32A	4.54115	4.01058	4.27587
Parafibromin	CDC73	3.82322	4.25766	4.04044
Pinin	PNN	4.53872	3.50607	4.02239
Chromodomain-helicase-DNA-binding protein 2	CHD2	3.82322	4.08054	3.95188
RNA polymerase-associated protein LEO1	LEO1	3.57678	3.61344	3.59511
RNA polymerase-associated protein CTR9 homolog	CTR9	3.92984	3.1811	3.55547
CASP8-associated protein 2	CASP8AP2	3.47009	3.47696	3.47353
Arginine/serine-rich protein PNISR	PNISR	3.66676	3.26302	3.46489
B-cell CLL/lymphoma 9-like protein	BCL9L	3.52202	2.95185	3.23694
Bromodomain-containing protein 3	BRD3	4.5488	1.86343	3.20612
ESF1 homolog	ESF1	3.06881	3.34003	3.20442
Histone-lysine N-methyltransferase SETD1B	SETD1B	2.8835	3.40116	3.14233
G patch domain-containing protein 8	GPATCH8	3.14039	2.91272	3.02656
GPALPP motifs-containing protein 1	GPALPP1	2.88739	3.08911	2.98825
Bromodomain-containing protein 2	BRD2	2.76106	3.20205	2.98156
DNA excision repair protein ERCC-1	ERCC1	3.02846	2.40661	2.71754
Bloom syndrome protein	BLM	2.69153	2.74115	2.71634
Zinc finger Ran-binding domain-containing protein 2	ZRANB2	2.1893	2.94569	2.5675
Protein CASC3	CASC3	2.51217	2.60108	2.55662
Polymerase I and transcript release factor	PTRF	2.30805	2.67043	2.48924
FACT complex subunit SSRP1	SSRP1	2.29127	2.49635	2.39381
H/ACA ribonucleoprotein complex non-core subunit NAF1	NAF1	2.47728	2.26379	2.37053
E3 ubiquitin-protein ligase Arkadia	RNF111	1.96704	2.56537	2.2662
FACT complex subunit SPT16	SUPT16H	2.91807	1.53961	2.22884
Protein NPAT	NPAT	2.23471	2.2228	2.22875
RNA-binding protein 8A	RBM8A	2.05716	2.39638	2.22677
Structure-specific endonuclease subunit SLX4	SLX4	1.97173	2.3891	2.18041
Non-structural maintenance of chromosomes element 4 homolog A	NSMCE4A	2.06034	2.28109	2.17071
AF4/FMR2 family member 4	AFF4	1.88915	2.36882	2.12898
Protein SPT2 homolog	SPTY2D1	1.75941	2.48011	2.11976
Melanoma-associated antigen G1	NDNL2	2.31238	1.92548	2.11893
Protein SLX4IP	SLX4IP	1.92052	2.31394	2.11723
Peptidyl-prolyl cis-trans isomerase G;Peptidyl-prolyl cis-trans isomerase	PPIG	1.89295	2.33786	2.1154
Protein AF-9	MLLT3	1.91825	2.29318	2.10571
Pescadillo homolog	PES1	1.90547	2.23562	2.07054
Non-structural maintenance of chromosomes element 1 homolog	NSMCE1	2.11631	1.97105	2.04368
DNA repair endonuclease XPF	ERCC4	1.81025	2.21897	2.01461
Small ubiquitin-related modifier 1	SUMO1	1.90602	2.06798	1.987
Homeodomain-interacting protein kinase 2	HIPK2	1.70081	2.15799	1.9294
Antigen KI-67	MKI67	1.579	2.13174	1.85537
Pre-mRNA-splicing factor CWC22 homolog	CWC22	1.65519	2.04331	1.84925
Ubinuclein-2	UBN2	1.60718	1.97789	1.79253
Treacle protein	TCOF1	2.01491	1.54859	1.78175
Zinc finger protein 496	ZNF496	1.51379	1.99495	1.75437
HIV Tat-specific factor 1	HTATSF1	1.64704	1.84918	1.74811
Death domain-associated protein 6	DAXX	1.54467	1.94145	1.74306
40S ribosomal protein S15	RPS15	-1.12519	4.6032	1.739
Structural maintenance of chromosomes protein 6	SMC6	1.67065	1.78375	1.7272
Protein PML	PML	1.46429	1.87238	1.66834
Nuclear autoantigen Sp-100	SP100	1.32186	1.91157	1.61671
Microtubule-associated tumor suppressor 1	MTUS1	1.58359	1.57758	1.58058
Helicase ARIP4	RAD54L2	1.38286	1.69985	1.54136
Small ubiquitin-related modifier 2	SUMO2	0.967871	2.04467	1.50627
Probable helicase senataxin	SETX	1.194	1.76479	1.47939
Zinc finger and BTB domain-containing protein 6	ZBTB6	0.974704	1.84565	1.41018
Zinc finger MIZ domain-containing protein 2	ZMIZ2	1.21701	1.59163	1.40432
RecQ-mediated genome instability protein 1	RMI1	1.07618	1.65124	1.36371
Microphthalmia-associated transcription factor	MITF	1.06408	1.62948	1.34678
Nucleoprotein TPR	TPR	1.09705	1.59496	1.346
Cellular tumor antigen p53	TP53	0.857412	1.79626	1.32683
Pericentriolar material 1 protein	PCM1	0.894748	1.7313	1.31302
Chromodomain-helicase-DNA-binding protein 8	CHD8	0.957296	1.60023	1.27876
Structural maintenance of chromosomes protein 5	SMC5	1.17442	1.26691	1.22067
Exportin-1	XPO1	0.984112	1.35887	1.17149
Zinc finger protein 532	ZNF532	2.00856	0.319289	1.16393
SUMO-interacting motif-containing protein 1	SIMC1	1.09174	1.01495	1.05335
Ferritin heavy chain;Ferritin heavy chain, N-terminally processed;Ferritin	FTH1	1.08722	1.00271	1.04497
Sentrin-specific protease 6	SENP6	0.236748	1.75743	0.997089
Nucleolin	NCL	1.05435	0.936112	0.995232
H/ACA ribonucleoprotein complex subunit 2	NHP2	0.810296	1.11738	0.963839
Ferritin light chain	FTL	1.03864	0.883832	0.961235
Dystonin	DST	-1.74627	3.64812	0.950924
Cip1-interacting zinc finger protein	CIZ1	0.642867	1.15408	0.898474
DNA topoisomerase 1	TOP1	0.563274	1.21398	0.888628
Crossover junction endonuclease EME1	EME1	0.570232	1.18844	0.879333
Msx2-interacting protein	SPEN	0.396107	1.34523	0.870666
Transcription factor TFIIIB component B homolog	BDP1	0.744366	0.923474	0.83392
Double-strand break repair protein MRE11A	MRE11A	1.32172	0.330594	0.826158
Protein FAM111A	FAM111A	-0.0476132	1.5114	0.731896
Myb/SANT-like DNA-binding domain-containing protein 4	MSANTD4	0.364439	1.0977	0.731068
Alpha-globin transcription factor CP2	TFCP2	0.450159	0.957861	0.70401
Upstream-binding protein 1	UBP1	0.306596	1.08323	0.694913
Zinc finger and BTB domain-containing protein 2	ZBTB2	0.414007	0.947773	0.68089
Zinc finger and BTB domain-containing protein 5	ZBTB5	0.346991	1.01414	0.680563
Zinc finger CCCH domain-containing protein 14	ZC3H14	0.508791	0.831809	0.6703
Small ubiquitin-related modifier 3	SUMO3	0.638681	0.689288	0.663984
Zinc finger and BTB domain-containing protein 1	ZBTB1	0.311725	0.961343	0.636534
M-phase phosphoprotein 6	MPHOSPH6	0.395455	0.86544	0.630447
Trinucleotide repeat-containing gene 18 protein	TNRC18	0.438039	0.77235	0.605195
Zinc finger MIZ domain-containing protein 1	ZMIZ1	0.336827	0.860667	0.598747
Zinc finger MYM-type protein 1	ZMYM1	-0.0127484	1.19109	0.589172
Zinc finger CCCH domain-containing protein 11A	ZC3H11A	0.294183	0.840039	0.567111
Bromodomain adjacent to zinc finger domain protein 2B	BAZ2B	0.054187	1.00648	0.530332
TCF3 fusion partner	TFPT	0.299635	0.750977	0.525306
Growth hormone-inducible transmembrane protein	GHITM	0.0461418	0.978662	0.512402
Histone-lysine N-methyltransferase SETDB1	SETDB1	0.0619572	0.916629	0.489293
Complement factor B;Complement factor B Ba fragment;Complement factor B Bb fragment	CFB	0.389829	0.588395	0.489112
Ubiquitin-40S ribosomal protein S27a;Ubiquitin;40S ribosomal protein S27a	RPS27A	0.20929	0.740244	0.474767
Tumor suppressor candidate 3	TUSC3	0.413233	0.510025	0.461629
Zinc finger and BTB domain-containing protein 20	ZBTB20	-0.0105841	0.796385	0.392901
Transcriptional enhancer factor TEF-3	TEAD4	-1.32171	2.0535	0.365895
Zinc finger MYM-type protein 2	ZMYM2	-0.0801968	0.786093	0.352948
E3 ubiquitin-protein ligase RAD18	RAD18	0.574159	0.0882011	0.33118
E3 SUMO-protein ligase NSE2	NSMCE2	0.160628	0.459153	0.309891
Serine/arginine repetitive matrix protein 2	SRRM2	-0.00139184	0.592254	0.295431
Zinc finger protein 451	ZNF451	-0.0236538	0.57361	0.274978
Uncharacterized protein C17orf85	C17orf85	-0.0955847	0.604507	0.254461
HMG box transcription factor BBX	BBX	-0.0690555	0.543288	0.237117
Histone-lysine N-methyltransferase 2D	KMT2D	-0.247333	0.65164	0.202153
DNA helicase INO80	INO80	-0.189861	0.545524	0.177832
Ankyrin repeat domain-containing protein 11	ANKRD11	-0.526151	0.873416	0.173632
Protein EMSY	EMSY;C11orf30	-0.198487	0.541092	0.171303
DNA repair protein RAD50	RAD50	0.116175	0.198841	0.157508
BEN domain-containing protein 7	BEND7	-0.0896145	0.401178	0.155782
Probable leucine--tRNA ligase, mitochondrial	LARS2	-3.46323	3.77412	0.155446
SAFB-like transcription modulator	SLTM	-0.0586969	0.36698	0.154142
Biorientation of chromosomes in cell division protein 1-like 1	BOD1L1	-0.156265	0.415876	0.129806
BRCA1-A complex subunit RAP80	UIMC1	-0.066913	0.300862	0.116975
Zinc finger and BTB domain-containing protein 9	ZBTB9	-0.164904	0.373637	0.104367
Zinc finger protein 318	ZNF318	0.0165642	0.167377	0.0919708
Zinc finger protein 462	ZNF462	-0.484105	0.59846	0.0571776
Zinc finger protein 609	ZNF609	-0.325367	0.429619	0.0521257
Zinc finger and BTB domain-containing protein 25	ZBTB25	-0.171717	0.25051	0.0393969
Bromodomain-containing protein 4	BRD4	-0.400977	0.462039	0.030531
Interferon regulatory factor 2-binding protein-like	IRF2BPL	-0.459052	0.469015	0.00498185
RNA-binding protein 6	RBM6	-0.424757	0.415713	-0.004522
Serine/threonine-protein phosphatase 1 regulatory subunit 10	PPP1R10	-0.340119	0.323042	-0.00853841
G/T mismatch-specific thymine DNA glycosylase	TDG	-0.296942	0.269409	-0.0137664
Sentrin-specific protease 2	SENP2	-0.49174	0.458783	-0.0164789
Tumor suppressor p53-binding protein 1	TP53BP1	-0.185772	0.15258	-0.0165958
Probable ubiquitin carboxyl-terminal hydrolase FAF-X	USP9X	0.00574216	-0.0672394	-0.0307486
Peroxiredoxin-1	PRDX1	-0.0825228	0.0174828	-0.03252
Zinc finger protein 48	ZNF48	-0.275641	0.205048	-0.0352965
Transformer-2 protein homolog alpha	TRA2A	-0.292538	0.204624	-0.0439573
Aryl hydrocarbon receptor nuclear translocator-like protein 1	ARNTL	-0.314946	0.208303	-0.0533218
E3 SUMO-protein ligase CBX4	CBX4	-0.52937	0.393329	-0.0680204
Zinc finger protein 777	ZNF777	-0.389817	0.239552	-0.0751325
RNA-binding protein 27	RBM27	-0.29692	0.112787	-0.0920669
Neutral amino acid transporter B(0)	SLC1A5	-0.13058	-0.0722636	-0.101422
B-cell lymphoma/leukemia 11B	BCL11B	-0.506353	0.290686	-0.107833
Lysine-specific histone demethylase 1A	KDM1A	-0.314455	0.0846856	-0.114885
Cyclic AMP-responsive element-binding protein 3-like protein 2;Processed cyclic AMP-responsive element-binding protein 3-like protein 2	CREB3L2	-0.699667	0.457536	-0.121066
Sequestosome-1	SQSTM1	-0.325432	0.0828662	-0.121283
Ski-like protein	SKIL	-0.507939	0.263479	-0.12223
Smad nuclear-interacting protein 1	SNIP1	-0.466176	0.20307	-0.131553
Transcription factor ETV6	ETV6	-0.314263	0.0456846	-0.134289
E3 ubiquitin-protein ligase RBBP6	RBBP6	-0.339815	0.0708377	-0.134488
Nuclear factor related to kappa-B-binding protein	NFRKB	-0.384763	0.100244	-0.142259
Zinc finger protein 592	ZNF592	-0.589633	0.295946	-0.146843
Protein C-ets-1	ETS1	-0.613583	0.313288	-0.150148
Heat shock-related 70 kDa protein 2	HSPA2	-0.664506	0.352801	-0.155853
Zinc finger protein 106	ZNF106	-0.451446	0.134564	-0.158441
Mediator of RNA polymerase II transcription subunit 9	MED9	-0.796724	0.471173	-0.162776
Zinc finger protein 800	ZNF800	-0.380419	0.0472042	-0.166608
THO complex subunit 2	THOC2	-0.626305	0.28564	-0.170333
Cytochrome c oxidase assembly protein COX11, mitochondrial	COX11	-0.364787	0.0171104	-0.173838
SWI/SNF-related matrix-associated actin-dependent regulator of chromatin subfamily E member 1-related	HMG20B	-0.496821	0.143612	-0.176605
Splicing factor, arginine/serine-rich 19	SCAF1	-0.452903	0.0833858	-0.184758
MKL/myocardin-like protein 2	MKL2	-0.667094	0.289847	-0.188624
RNA-binding protein 26	RBM26	-0.340576	-0.0426864	-0.191631
Zinc finger protein 280D	ZNF280D	-0.492223	0.103271	-0.194476
Far upstream element-binding protein 1	FUBP1	-0.955989	0.556249	-0.19987
Death-inducer obliterator 1	DIDO1	-0.48312	0.0788455	-0.202137
Peroxiredoxin-4	PRDX4	-0.56158	0.148905	-0.206338
Transcription factor MafF	MAFF	-0.329807	-0.104672	-0.21724
Translocation protein SEC62	SEC62	0.0317145	-0.466685	-0.217485
Interferon regulatory factor 2-binding protein 1	IRF2BP1	-0.667694	0.222254	-0.22272
SUMO-activating enzyme subunit 2	UBA2	-0.493359	0.0249495	-0.234205
EF-hand domain-containing protein D2	EFHD2	-0.482256	-0.01249	-0.247373
Stromal interaction molecule 1	STIM1	-0.581694	0.073416	-0.254139
Zinc fingers and homeoboxes protein 3	ZHX3	-0.600894	0.0807896	-0.260052
Histone-lysine N-methyltransferase ASH1L	ASH1L	-1.29037	0.756539	-0.266917
RNA-binding motif protein, X chromosome;RNA-binding motif protein, X chromosome, N-terminally processed	RBMX	-0.790235	0.213554	-0.28834
MORC family CW-type zinc finger protein 4	MORC4	-0.457589	-0.121904	-0.289746
Zinc finger and BTB domain-containing protein 12	ZBTB12	-0.658936	0.0776803	-0.290628
ETS translocation variant 4	ETV4	-0.276681	-0.304669	-0.290675
Nuclear factor of activated T-cells, cytoplasmic 2	NFATC2	-0.930658	0.338124	-0.296267
Large neutral amino acids transporter small subunit 1	SLC7A5	-0.533988	-0.0614928	-0.297741
DNA-directed RNA polymerase III subunit RPC6	POLR3F	-0.391461	-0.265419	-0.32844
Filamin-A	FLNA	-0.459737	-0.20063	-0.330183
GATA zinc finger domain-containing protein 1	GATAD1	-0.49653	-0.16913	-0.33283
Zinc fingers and homeoboxes protein 2	ZHX2	-0.576409	-0.106724	-0.341566
Transferrin receptor protein 1;Transferrin receptor protein 1, serum form	TFRC	-0.653631	-0.0591407	-0.356386
Zinc finger CCCH domain-containing protein 13	ZC3H13	-0.720656	0.00771013	-0.356473
DnaJ homolog subfamily A member 1	DNAJA1	-1.04823	0.329191	-0.359522
Phosphorylated adapter RNA export protein	PHAX	-0.300512	-0.41887	-0.359691
Enhancer of polycomb homolog 1	EPC1	-0.781795	0.0567388	-0.362528
Mothers against decapentaplegic homolog 4	SMAD4	-0.855985	0.119698	-0.368143
Small subunit processome component 20 homolog	UTP20	1.23908	-1.97602	-0.36847
Neuroblast differentiation-associated protein AHNAK	AHNAK	-0.503525	-0.236982	-0.370254
Centromere protein Q	CENPQ	-0.352982	-0.396127	-0.374554
Histone H3	HIST2H3PS2	-0.680134	-0.0713302	-0.375732
Zinc finger MYM-type protein 4	ZMYM4	-0.767427	0.0137638	-0.376832
DNA repair protein XRCC4	XRCC4	-0.762378	0.00266423	-0.379857
Nicotinamide N-methyltransferase	NNMT	-1.30333	0.529169	-0.38708
Zinc finger and BTB domain-containing protein 38	ZBTB38	-0.589607	-0.18626	-0.387933
Splicing factor, proline- and glutamine-rich	SFPQ	-0.792196	0.000209206	-0.395994
Procollagen-lysine,2-oxoglutarate 5-dioxygenase 2	PLOD2	-0.933115	0.129726	-0.401695
Transcriptional repressor p66-beta	GATAD2B	-0.709744	-0.0963226	-0.403033
Tyrosyl-DNA phosphodiesterase 1	TDP1	-0.636282	-0.201377	-0.418829
Zinc finger and BTB domain-containing protein 37	ZBTB37	-0.858692	0.00980752	-0.424442
Uncharacterized protein KIAA1958	KIAA1958	-0.906794	0.04404	-0.431377
Methyl-CpG-binding protein 2	MECP2	-0.669633	-0.203082	-0.436357
MORC family CW-type zinc finger protein 3	MORC3	-0.759933	-0.119648	-0.439791
Kinesin-1 heavy chain	KIF5B	-0.61753	-0.272644	-0.445087
Plastin-3	PLS3	-0.789849	-0.101361	-0.445605
Poly [ADP-ribose] polymerase 1	PARP1	-0.866844	-0.0455408	-0.456192
PHD finger protein 12	PHF12	-0.824316	-0.0894236	-0.45687
Vesicle-trafficking protein SEC22b	SEC22B	-0.555535	-0.361229	-0.458382
Integrin beta-1	ITGB1	-0.722979	-0.193892	-0.458435
Zinc finger protein basonuclin-2	BNC2	-0.942921	0.0138876	-0.464517
14-3-3 protein theta	YWHAQ	-1.49435	0.552557	-0.470897
Protein disulfide-isomerase A3	PDIA3	-0.951863	0.0014362	-0.475214
Protein disulfide-isomerase	P4HB	-0.878132	-0.0743616	-0.476247
Adenylate kinase 2, mitochondrial;Adenylate kinase 2, mitochondrial;Adenylate kinase 2, mitochondrial, N-terminally processed	AK2	-0.713626	-0.24145	-0.477538
40S ribosomal protein S18	RPS18	-0.815553	-0.145045	-0.480299
Transcription factor MafK	MAFK	-0.706209	-0.26756	-0.486884
Centromere protein U	CENPU;MLF1IP	-0.703438	-0.281853	-0.492645
Glucocorticoid receptor	NR3C1	-0.728176	-0.266643	-0.497409
Leucine-rich repeat flightless-interacting protein 1	LRRFIP1	-0.761068	-0.237711	-0.499389
La-related protein 7	LARP7	-0.692821	-0.315056	-0.503939
Zinc finger protein 280C	ZNF280C	-0.903031	-0.10604	-0.504536
Cyclic AMP-dependent transcription factor ATF-3	ATF3	-1.00389	-0.0306115	-0.517249
E3 SUMO-protein ligase PIAS4	PIAS4	-0.897934	-0.150579	-0.524256
Transcription factor 20	TCF20	-0.882717	-0.166401	-0.524559
SWI/SNF-related matrix-associated actin-dependent regulator of chromatin subfamily A containing DEAD/H box 1	SMARCAD1	-0.835949	-0.215809	-0.525879
Cytochrome c	CYCS	-1.30749	0.242364	-0.532562
Filamin-B	FLNB	-0.958623	-0.108545	-0.533584
Dihydropyrimidinase-related protein 5	DPYSL5	-0.655983	-0.413632	-0.534808
Calnexin	CANX	-0.655117	-0.440809	-0.547963
Vinculin	VCL	-0.803513	-0.294606	-0.549059
Translin-associated protein X	TSNAX;DISC1	-0.659695	-0.441802	-0.550749
Polycomb protein SUZ12	SUZ12	-0.728375	-0.376802	-0.552588
Serine/threonine-protein phosphatase 2A 65 kDa regulatory subunit A alpha isoform	PPP2R1A	-0.728005	-0.396686	-0.562345
Caldesmon	CALD1	-0.884872	-0.240516	-0.562694
Chromodomain-helicase-DNA-binding protein 3	CHD3	-0.861716	-0.26705	-0.564383
Aldehyde dehydrogenase, dimeric NADP-preferring	ALDH3A1	-0.40668	-0.725231	-0.565956
Transcription initiation factor TFIID subunit 12	TAF12	-0.892185	-0.240308	-0.566246
Transcriptional repressor p66-alpha	GATAD2A	-0.90615	-0.226749	-0.56645
Brain acid soluble protein 1	BASP1	-1.01301	-0.120889	-0.566949
Annexin A1	ANXA1	-1.35639	0.216258	-0.570064
Centromere protein I	CENPI	-1.33756	0.174833	-0.581361
Thyroid hormone receptor-associated protein 3	THRAP3	-0.747711	-0.417585	-0.582648
RNA-binding protein 33	RBM33	-0.890655	-0.274673	-0.582664
Interferon regulatory factor 2-binding protein 2	IRF2BP2	-0.881292	-0.291904	-0.586598
U4/U6 small nuclear ribonucleoprotein Prp3	PRPF3	-0.693627	-0.480637	-0.587132
Zinc fingers and homeoboxes protein 1	ZHX1	-0.891165	-0.284573	-0.587869
Nucleoside diphosphate kinase A	NME1	-0.974836	-0.209	-0.591918
Histone deacetylase complex subunit SAP130	SAP130	-1.00251	-0.194856	-0.598683
Cyclin-K	CCNK	-0.779935	-0.421894	-0.600915
SUMO-conjugating enzyme UBC9	UBE2I	-0.888937	-0.350786	-0.619861
Atrophin-1	ATN1	-0.872901	-0.393142	-0.633021
Synemin	SYNM	-0.91983	-0.363137	-0.641484
Uncharacterized protein C14orf93	C14orf93	-0.899951	-0.396033	-0.647992
E3 ubiquitin-protein ligase Topors	TOPORS	-0.974094	-0.330547	-0.65232
Hsc70-interacting protein;Putative protein FAM10A5;Putative protein FAM10A4	ST13;ST13P5;ST13P4	-0.890305	-0.417677	-0.653991
Ubiquitin-conjugating enzyme E2 K	UBE2K	-0.825563	-0.487826	-0.656695
Eukaryotic translation initiation factor 4B	EIF4B	-1.16031	-0.160049	-0.660179
Src substrate cortactin	CTTN	-0.821885	-0.502443	-0.662164
BCL-6 corepressor-like protein 1	BCORL1	-1.09604	-0.230517	-0.66328
Leucine-rich repeat-containing protein 59	LRRC59	-0.966321	-0.362088	-0.664205
Zinc finger protein 687	ZNF687	-1.17017	-0.168802	-0.669486
STAGA complex 65 subunit gamma	SUPT7L	-1.04827	-0.291203	-0.669736
Coilin	COIL	-0.758218	-0.59376	-0.675989
Histone H2B;Histone H2B type 1-M;Histone H2B type 1-N;Histone H2B type 1-H;Histone H2B type 2-F;Histone H2B type 1-C/E/F/G/I;Histone H2B type 1-D;Histone H2B type 1-K;Histone H2B type 1-L;Histone H2B type F-S	HIST1H2BN;HIST1H2BM;HIST1H2BH;HIST2H2BF;HIST1H2BC;HIST1H2BD;HIST1H2BK;HIST1H2BL;H2BFS	-0.841663	-0.517684	-0.679673
Breast cancer metastasis-suppressor 1-like protein	BRMS1L	-0.587541	-0.785166	-0.686353
Zinc finger protein 638	ZNF638	-0.93282	-0.444057	-0.688439
26S proteasome non-ATPase regulatory subunit 8	PSMD8	-0.957989	-0.427923	-0.692956
CCAAT/enhancer-binding protein delta	CEBPD	-0.931608	-0.460727	-0.696167
Protein S100-A11;Protein S100-A11, N-terminally processed	S100A11	-1.25297	-0.152456	-0.702713
High mobility group protein 20A	HMG20A	-0.826629	-0.581192	-0.703911
Zinc finger protein 202	ZNF202	-1.02453	-0.394542	-0.709534
Histone H2A.V;Histone H2A.Z;Histone H2A	H2AFV;H2AFZ	-0.971902	-0.448018	-0.70996
Protein FAM208B	FAM208B	-0.989288	-0.434834	-0.712061
Protein AHNAK2	AHNAK2	-0.923832	-0.505296	-0.714564
Nucleoside diphosphate kinase;Nucleoside diphosphate kinase B	NME1-NME2;NME2	-1.2252	-0.209035	-0.717118
Bcl-2-associated transcription factor 1	BCLAF1	-0.922073	-0.513481	-0.717777
Twinfilin-2	TWF2	-1.04664	-0.396965	-0.721801
Histone H4	HIST1H4A	-0.912925	-0.531663	-0.722294
Paired amphipathic helix protein Sin3b	SIN3B	-1.09681	-0.348187	-0.722501
Reticulon-4;Reticulon	RTN4	-0.990858	-0.469078	-0.729968
Targeting protein for Xklp2	TPX2	-1.05982	-0.401893	-0.730858
PR domain zinc finger protein 15	PRDM15;ZNF298	-1.06743	-0.402264	-0.734849
DNA topoisomerase 2-beta;DNA topoisomerase 2	TOP2B	-1.04278	-0.432291	-0.737533
26S proteasome non-ATPase regulatory subunit 11	PSMD11	-0.845979	-0.635327	-0.740653
ATPase family AAA domain-containing protein 5	ATAD5	-1.28647	-0.198067	-0.742269
Centromere protein C	CENPC	-0.903031	-0.588306	-0.745669
Activating transcription factor 7-interacting protein 1	ATF7IP	-0.519587	-0.976048	-0.747818
DNA-directed RNA polymerase III subunit RPC5	POLR3E	-0.967395	-0.53894	-0.753168
PHD finger protein 3	PHF3	-1.01221	-0.496544	-0.754378
Bromodomain-containing protein 7	BRD7	-1.05786	-0.459211	-0.758534
60S ribosomal protein L29	RPL29	-1.19614	-0.335901	-0.766022
Tight junction protein ZO-1	TJP1	-1.52551	-0.00932567	-0.767417
Exportin-2	CSE1L	-0.776489	-0.76503	-0.770759
Uncharacterized protein C11orf84	C11orf84	-0.860343	-0.683081	-0.771712
DNA topoisomerase 2-alpha	TOP2A	-1.15678	-0.387247	-0.772014
DnaJ homolog subfamily C member 8	DNAJC8	-1.1546	-0.397431	-0.776016
ETS translocation variant 5	ETV5	-1.0504	-0.515198	-0.7828
26S proteasome non-ATPase regulatory subunit 4	PSMD4	-1.03427	-0.531409	-0.782841
E3 SUMO-protein ligase PIAS1	PIAS1	-0.950602	-0.618013	-0.784307
Annexin A5;Annexin	ANXA5	-1.07556	-0.493237	-0.784397
Proline-, glutamic acid- and leucine-rich protein 1	PELP1	-1.19284	-0.385276	-0.789059
Pseudouridine-5-monophosphatase	HDHD1	-0.582054	-1.00181	-0.791934
Catenin alpha-1	CTNNA1	-1.02743	-0.562133	-0.794781
MBT domain-containing protein 1	MBTD1	-0.932066	-0.661535	-0.796801
Eukaryotic translation initiation factor 5A-1;Eukaryotic translation initiation factor 5A-1-like	EIF5A;EIF5AL1	-1.26646	-0.330059	-0.798259
Splicing factor 3B subunit 1	SF3B1	-0.961497	-0.63509	-0.798294
40S ribosomal protein S5;40S ribosomal protein S5, N-terminally processed	RPS5	-1.22151	-0.377746	-0.799628
Nuclear receptor corepressor 1	NCOR1	-1.18822	-0.42226	-0.805238
Transgelin-2	TAGLN2	-1.2651	-0.350401	-0.807749
40S ribosomal protein S25	RPS25	-1.26915	-0.353092	-0.81112
Methyl-CpG-binding domain protein 3	MBD3	-1.24729	-0.387997	-0.817644
U4/U6.U5 tri-snRNP-associated protein 1	SART1	-1.14949	-0.487039	-0.818262
Histone-lysine N-methyltransferase NSD3	WHSC1L1	-1.29454	-0.342105	-0.818322
Transcription factor MafG	MAFG	-1.05675	-0.582749	-0.819749
Protein Wiz	WIZ	-1.17745	-0.463842	-0.820648
Pre-mRNA-splicing factor RBM22	RBM22	-1.30464	-0.353956	-0.829299
Eukaryotic translation initiation factor 3 subunit E	EIF3E	-0.800997	-0.858689	-0.829843
Formin-binding protein 4	FNBP4	-1.18704	-0.483973	-0.835508
U2 small nuclear ribonucleoprotein A	SNRPA1	-1.05525	-0.616174	-0.835711
Ran GTPase-activating protein 1	RANGAP1	-1.1175	-0.556307	-0.836902
NAD-dependent protein deacetylase sirtuin-1;SirtT1 75 kDa fragment	SIRT1	-1.13372	-0.540122	-0.836922
Thioredoxin	TXN	-1.11144	-0.584876	-0.848156
Stress-induced-phosphoprotein 1	STIP1	-1.07773	-0.633747	-0.855739
Centromere protein T	CENPT	-1.03836	-0.683081	-0.86072
pre-rRNA processing protein FTSJ3	FTSJ3	-1.61022	-0.115692	-0.862958
Transcription initiation protein SPT3 homolog	SUPT3H	-1.29117	-0.435469	-0.86332
La-related protein 1	LARP1	-1.04316	-0.693507	-0.868336
Fos-related antigen 2	FOSL2	-1.12823	-0.609197	-0.868714
Chromodomain-helicase-DNA-binding protein 9	CHD9	-0.850276	-0.889929	-0.870103
Protein S100;Protein S100-A6	S100A6	-1.15044	-0.589855	-0.870147
Serine/arginine repetitive matrix protein 1	SRRM1	-0.954757	-0.805586	-0.880171
E3 ubiquitin-protein ligase RING2	RNF2	-1.22259	-0.541133	-0.881863
Lysine-specific demethylase 2B	KDM2B	-1.35274	-0.411236	-0.881988
Protein IWS1 homolog	IWS1	-1.10651	-0.664091	-0.8853
Transcriptional adapter 3	TADA3	-1.20471	-0.573961	-0.889335
High mobility group protein B1	HMGB1	-1.31123	-0.470761	-0.890997
Pogo transposable element with ZNF domain	POGZ	-1.22809	-0.557057	-0.892576
Peptidyl-prolyl cis-trans isomerase FKBP3	FKBP3	-1.2651	-0.52452	-0.894808
Periphilin-1	PPHLN1	-0.961363	-0.828623	-0.894993
Homeobox-containing protein 1	HMBOX1	-1.25834	-0.531833	-0.895088
REST corepressor 1	RCOR1	-1.19508	-0.607749	-0.901415
Centromere protein O	CENPO	-1.00423	-0.805024	-0.904628
Zinc finger and BTB domain-containing protein 44	ZBTB44	-1.13312	-0.687885	-0.910503
Vigilin	HDLBP	-1.01676	-0.811886	-0.914321
Hepatocyte nuclear factor 3-alpha	FOXA1	-0.66089	-1.17213	-0.916508
Heterogeneous nuclear ribonucleoprotein A/B	HNRNPAB	-1.17067	-0.670963	-0.920817
Ran-specific GTPase-activating protein	RANBP1	-1.18794	-0.659673	-0.923808
Sin3 histone deacetylase corepressor complex component SDS3	SUDS3	-1.19111	-0.660449	-0.925782
Myosin light chain kinase 2, skeletal/cardiac muscle	MYLK2	-1.57679	-0.282659	-0.929726
General transcription factor 3C polypeptide 3	GTF3C3	-1.20895	-0.65267	-0.93081
AT-rich interactive domain-containing protein 2	ARID2	-1.22665	-0.635011	-0.930829
Dynein light chain 2, cytoplasmic;Dynein light chain 1, cytoplasmic	DYNLL2;DYNLL1	-1.19878	-0.663859	-0.931321
Complexin-2	CPLX2	-0.717659	-1.15725	-0.937453
Nuclear factor of activated T-cells 5	NFAT5	-1.33028	-0.560387	-0.945335
Splicing factor 3A subunit 1	SF3A1	-1.22267	-0.669884	-0.946278
Nuclear receptor coactivator 3	NCOA3	-0.0186344	-1.8795	-0.949068
AT-rich interactive domain-containing protein 1A	ARID1A	-1.28702	-0.613211	-0.950114
Double-stranded RNA-specific adenosine deaminase	ADAR	-1.15445	-0.751982	-0.953215
Nucleolar protein 56	NOP56	-1.13568	-0.773376	-0.95453
Class E basic helix-loop-helix protein 40	BHLHE40	-1.453	-0.46837	-0.960683
Histone-lysine N-methyltransferase, H3 lysine-36 and H4 lysine-20 specific	NSD1	-1.32856	-0.603801	-0.966178
Mediator of RNA polymerase II transcription subunit 7	MED7	-1.14614	-0.788861	-0.967499
Zinc finger protein 281	ZNF281	-1.33089	-0.607588	-0.969238
PHD finger protein 14	PHF14	-1.36494	-0.5807	-0.972821
Zinc finger E-box-binding homeobox 2	ZEB2	-1.42949	-0.539784	-0.984637
Zinc finger MYM-type protein 6	ZMYM6	-1.34325	-0.629632	-0.986442
Histone-lysine N-methyltransferase 2C	KMT2C	-1.30066	-0.676344	-0.988502
26S proteasome non-ATPase regulatory subunit 7	PSMD7	-1.22159	-0.772658	-0.997125
Beta-catenin-like protein 1	CTNNBL1	-1.25031	-0.75736	-1.00384
E3 SUMO-protein ligase RanBP2	RANBP2	-1.23588	-0.774524	-1.0052
Zinc finger and BTB domain-containing protein 43	ZBTB43	-1.48692	-0.523753	-1.00534
Sister chromatid cohesion protein PDS5 homolog B	PDS5B	-1.35656	-0.663782	-1.01017
Pre-mRNA cleavage complex 2 protein Pcf11	PCF11	-1.27853	-0.742851	-1.01069
Pre-mRNA-processing factor 6	PRPF6	-1.27072	-0.755182	-1.01295
Retinoic acid-induced protein 1	RAI1	-1.33951	-0.687504	-1.01351
Microprocessor complex subunit DGCR8	DGCR8	-1.37827	-0.649156	-1.01372
General transcription factor 3C polypeptide 1	GTF3C1	-1.28718	-0.744975	-1.01608
Hepatoma-derived growth factor-related protein 2	HDGFRP2	-0.905153	-1.12826	-1.0167
PHD finger protein 10	PHF10	-1.23754	-0.804673	-1.02111
Lethal(3)malignant brain tumor-like protein 2	L3MBTL2	-1.357	-0.685981	-1.02149
Histone-lysine N-methyltransferase 2A;MLL cleavage product N320;MLL cleavage product C180	KMT2A	-1.21619	-0.829452	-1.02282
Cyclin-dependent kinase 12	CDK12	-1.42616	-0.621923	-1.02404
Ubiquitin-conjugating enzyme E2 N;Putative ubiquitin-conjugating enzyme E2 N-like	UBE2N;UBE2NL	-0.877154	-1.1755	-1.02632
Kanadaptin	SLC4A1AP	-1.22544	-0.838395	-1.03192
General transcription factor 3C polypeptide 4	GTF3C4	-1.1787	-0.898638	-1.03867
Tyrosine-protein kinase BAZ1B	BAZ1B	-1.34897	-0.736977	-1.04298
40S ribosomal protein S12	RPS12	-1.49039	-0.609358	-1.04987
Cell division cycle 5-like protein	CDC5L	-1.26044	-0.839766	-1.0501
Nuclear speckle splicing regulatory protein 1	CCDC55;NSRP1	-1.43352	-0.671656	-1.05259
MGA, MAX Dimerization Protein	MGA	-1.40814	-0.718688	-1.06341
BEN domain-containing protein 3	BEND3	-1.34347	-0.784667	-1.06407
60S ribosomal protein L23a	RPL23A	-1.37622	-0.766184	-1.0712
Tubulin-specific chaperone A	TBCA	-1.26468	-0.878168	-1.07143
Zinc finger protein 445	ZNF445	-1.36937	-0.775598	-1.07249
Protein Red	IK	-1.32981	-0.820105	-1.07496
Cohesin subunit SA-1	STAG1;DKFZp781D1416	-1.36565	-0.786943	-1.0763
Nucleophosmin	NPM1	-1.31623	-0.844623	-1.08043
S-phase kinase-associated protein 1	SKP1	-1.34897	-0.815932	-1.08245
PHD finger protein 20-like protein 1	PHF20L1	-1.17951	-0.988154	-1.08383
Transcription factor Sp1	SP1	-1.25338	-0.918367	-1.08587
DNA-directed RNA polymerase III subunit RPC4	POLR3D	-1.28987	-0.900741	-1.09531
Structural maintenance of chromosomes protein 3	SMC3	-1.29197	-0.901464	-1.09672
Vascular endothelial zinc finger 1	VEZF1	-1.41174	-0.786019	-1.09888
Probable global transcription activator SNF2L1	SMARCA1	-1.51492	-0.685371	-1.10014
Box C/D snoRNA protein 1	ZNHIT6	-1.33617	-0.865907	-1.10104
Transcription elongation regulator 1	TCERG1	-1.51973	-0.683921	-1.10183
Lamina-associated polypeptide 2, isoform alpha;Thymopoietin;Thymopentin	TMPO	-1.38687	-0.81809	-1.10248
Homeobox and leucine zipper protein Homez	HOMEZ	-1.36871	-0.837709	-1.10321
Zinc finger protein 292	ZNF292	-1.46836	-0.751909	-1.11013
Protein DEK	DEK	-1.35169	-0.871883	-1.11179
Heterogeneous nuclear ribonucleoprotein M	HNRNPM	-1.48803	-0.737198	-1.11261
Nuclear factor interleukin-3-regulated protein	NFIL3	-1.69116	-0.538603	-1.11488
Transcriptional regulator Kaiso	ZBTB33	-1.37506	-0.85781	-1.11644
SAP domain-containing ribonucleoprotein	SARNP	-1.40659	-0.850279	-1.12843
Hepatoma-derived growth factor	HDGF	-1.30706	-0.955264	-1.13116
WW domain-binding protein 11	WBP11	-1.2551	-1.01292	-1.13401
Transcription initiation factor TFIID subunit 5	TAF5	-1.41692	-0.855914	-1.13642
Protein lin-37 homolog	LIN37	-0.947485	-1.32576	-1.13662
E3 SUMO-protein ligase PIAS3	PIAS3	-1.4469	-0.834481	-1.14069
Zinc finger protein 579	ZNF579	-1.40709	-0.875163	-1.14113
Transcriptional repressor CTCF	CTCF	-1.46698	-0.816698	-1.14184
PHD finger protein 23	PHF23	-1.52348	-0.766472	-1.14498
Telomere-associated protein RIF1	RIF1	-1.52348	-0.770288	-1.14689
Structural maintenance of chromosomes protein 1A	SMC1A	-1.37792	-0.920312	-1.14911
Zinc finger protein 644	ZNF644	-1.50743	-0.82295	-1.16519
Probable ATP-dependent RNA helicase DDX46	DDX46	-1.4569	-0.876766	-1.16684
YEATS domain-containing protein 2	YEATS2	-1.52605	-0.813283	-1.16967
Heterogeneous nuclear ribonucleoprotein R	HNRNPR	-1.46931	-0.877701	-1.17351
Ras-responsive element-binding protein 1	RREB1	-1.6226	-0.729527	-1.17606
U4/U6.U5 tri-snRNP-associated protein 2	USP39	-1.53752	-0.82662	-1.18207
Origin recognition complex subunit 2	ORC2	-1.29012	-1.07518	-1.18265
Ligand-dependent corepressor	LCOR	-1.64686	-0.725008	-1.18594
Double-strand-break repair protein rad21 homolog	RAD21	-1.31324	-1.07145	-1.19234
U5 small nuclear ribonucleoprotein 200 kDa helicase	SNRNP200	-1.53299	-0.852386	-1.19269
Anterior gradient protein 2 homolog	AGR2	-0.91341	-1.4787	-1.19606
Splicing factor 3B subunit 2	SF3B2	-1.52501	-0.868059	-1.19654
Zinc finger protein 646	ZNF646	-1.47279	-0.920572	-1.19668
Forkhead box protein K2	FOXK2	-1.52788	-0.870408	-1.19915
Methyl-CpG-binding domain protein 1	MBD1	-1.49963	-0.911277	-1.20546
Uncharacterized protein KIAA1143	KIAA1143	-1.5133	-0.90271	-1.208
Transcription elongation factor SPT6	SUPT6H	-1.32756	-1.10382	-1.21569
AT-rich interactive domain-containing protein 1B	ARID1B	-1.23346	-1.20244	-1.21795
Host cell factor 2	HCFC2	-1.54067	-0.895741	-1.2182
M-phase phosphoprotein 8	MPHOSPH8	-0.115579	-2.32718	-1.22138
Zinc finger protein 282	ZNF282	-1.57515	-0.899953	-1.23755
Prelamin-A/C;Lamin-A/C	LMNA	-1.44704	-1.02983	-1.23843
Nipped-B-like protein	NIPBL	-1.52403	-0.953302	-1.23866
Jun dimerization protein 2	JDP2	-1.5991	-0.89145	-1.24527
Nuclear mitotic apparatus protein 1	NUMA1	-1.5925	-0.913883	-1.25319
Mediator of RNA polymerase II transcription subunit 13	MED13	-1.48019	-1.03031	-1.25525
Histone deacetylase 4	HDAC4	-1.4676	-1.05755	-1.26258
Zinc finger E-box-binding homeobox 1	ZEB1	-1.57536	-0.958486	-1.26692
Transcription factor AP-2-alpha	TFAP2A	-1.56724	-0.974614	-1.27093
SWI/SNF-related matrix-associated actin-dependent regulator of chromatin subfamily B member 1	SMARCB1	-1.52897	-1.01304	-1.27101
Zinc finger protein 35	ZNF35	-1.59023	-0.954885	-1.27256
Myocyte-specific enhancer factor 2D	MEF2D	-1.68767	-0.870408	-1.27904
MKL/myocardin-like protein 1	mkl1;MKL1	-1.86894	-0.689559	-1.27925
Nucleolar protein 58	NOP58	-1.4469	-1.12297	-1.28494
Poly(U)-binding-splicing factor PUF60	PUF60	-1.57444	-0.999239	-1.28684
NGFI-A-binding protein 1	NAB1	-1.73439	-0.84141	-1.2879
Myb-related protein B	MYBL2	-1.65804	-0.919794	-1.28892
YLP motif-containing protein 1	YLPM1	-1.62424	-0.969488	-1.29686
Luc7-like protein 3	LUC7L3	-1.44797	-1.14992	-1.29895
Nucleolar protein 11	NOL11	-1.37979	-1.21971	-1.29975
RRP15-like protein	RRP15	-1.47833	-1.12483	-1.30158
RuvB-like 1	RUVBL1	-1.69099	-0.91947	-1.30523
PH-interacting protein	PHIP	-1.52962	-1.09385	-1.31174
Anaphase-promoting complex subunit 4	ANAPC4	-1.65983	-0.976485	-1.31816
SWI/SNF-related matrix-associated actin-dependent regulator of chromatin subfamily E member 1	SMARCE1	-1.53603	-1.10598	-1.32101
BTB/POZ domain-containing protein KCTD15	KCTD15	-1.55256	-1.1041	-1.32833
Cleavage and polyadenylation specificity factor subunit 2	CPSF2	-1.04788	-1.61072	-1.3293
Transcription factor AP-2-delta	TFAP2D	-1.70335	-0.958928	-1.33114
Hepatocyte nuclear factor 3-beta	FOXA2	-1.67166	-0.999791	-1.33572
Core histone macro-H2A.2;Histone H2A	H2AFY2	-1.2146	-1.46615	-1.34038
Heat shock factor protein 1	HSF1	-1.48043	-1.20845	-1.34444
Lysine-rich nucleolar protein 1	KNOP1	-1.81912	-0.880834	-1.34998
Chromatin modification-related protein MEAF6	MEAF6	-1.66991	-1.03971	-1.35481
Bromodomain adjacent to zinc finger domain protein 2A	BAZ2A	-1.49721	-1.22339	-1.3603
Oxysterols receptor LXR-beta	NR1H2	-1.80172	-0.921802	-1.36176
Zinc finger protein with KRAB and SCAN domains 5	ZKSCAN5	-1.68121	-1.04453	-1.36287
Probable RNA-binding protein 19	RBM19	-0.344365	-2.39218	-1.36827
Symplekin	SYMPK	-1.78493	-0.957224	-1.37108
Transcription factor AP-2 gamma	TFAP2C	-1.77796	-0.96516	-1.37156
Protein FAM172A	FAM172A	-1.7446	-1.00206	-1.37333
Transcription factor SOX-9	SOX9	-1.74477	-1.00414	-1.37446
Heat shock factor protein 2	HSF2	-1.64193	-1.1192	-1.38056
E1A-binding protein p400	EP400	-1.69249	-1.08324	-1.38787
Protein Dr1	DR1	-1.40827	-1.36761	-1.38794
Krueppel-like factor 12	KLF12	-1.80118	-0.979597	-1.39039
U2 snRNP-associated SURP motif-containing protein	U2SURP	-1.72641	-1.06542	-1.39592
Tensin-4	TNS4	-1.61964	-1.17642	-1.39803
DNA repair protein complementing XP-C cells	XPC	-1.79211	-1.01656	-1.40433
Zinc finger protein with KRAB and SCAN domains 1	ZKSCAN1	-1.76845	-1.04215	-1.4053
REST corepressor 3	RCOR3	-1.64316	-1.17468	-1.40892
Zinc finger BED domain-containing protein 1	ZBED1	-1.61164	-1.21327	-1.41246
Zinc finger protein with KRAB and SCAN domains 8	ZKSCAN8	-1.8806	-0.944982	-1.41279
Breast cancer type 1 susceptibility protein	BRCA1	-1.68534	-1.14183	-1.41359
Zinc finger protein 24	ZNF24	-1.78203	-1.04584	-1.41393
Lysine-specific demethylase 5A	KDM5A	-1.46442	-1.37321	-1.41881
Nuclear receptor corepressor 2	NCOR2	-1.87152	-0.993276	-1.4324
Cadherin-13	CDH13	-1.46068	-1.40791	-1.4343
Acidic leucine-rich nuclear phosphoprotein 32 family member E	ANP32E	-1.50445	-1.36485	-1.43465
Heterochromatin protein 1-binding protein 3	HP1BP3	-1.88028	-0.991612	-1.43595
Major centromere autoantigen B	CENPB	-1.52013	-1.353	-1.43656
Bromodomain and PHD finger-containing protein 3	BRPF3	-1.71515	-1.16831	-1.44173
Scaffold attachment factor B2	SAFB2	-1.83509	-1.04904	-1.44207
Cohesin subunit SA-2	STAG2	-1.71887	-1.173	-1.44594
Upstream stimulatory factor 1	USF1	-1.30413	-1.59409	-1.44911
Putative oxidoreductase GLYR1	GLYR1	-1.70006	-1.205	-1.45253
Prothymosin alpha;Prothymosin alpha, N-terminally processed;Thymosin alpha-1	PTMA	-1.76851	-1.15235	-1.46043
Lysine-specific demethylase 4A	KDM4A	-1.64783	-1.27978	-1.46381
Cactin	CACTIN	-1.52655	-1.40291	-1.46473
Histone-lysine N-methyltransferase EHMT1	EHMT1	-1.92204	-1.01213	-1.46708
HEAT repeat-containing protein 1;HEAT repeat-containing protein 1, N-terminally processed	HEATR1	-1.74904	-1.2093	-1.47917
DNA ligase 1;DNA ligase	LIG1	-1.87435	-1.0923	-1.48333
PR domain zinc finger protein 2	PRDM2	-1.75801	-1.20904	-1.48352
Telomeric repeat-binding factor 2	TERF2	-1.35766	-1.61213	-1.48489
DNA-binding protein RFX2;Transcription factor RFX3	RFX2;RFX3	-1.42778	-1.54786	-1.48782
Kinetochore-associated protein DSN1 homolog	DSN1	-1.58265	-1.39394	-1.48829
Polycomb group RING finger protein 6	PCGF6	-1.74414	-1.23631	-1.49022
ETS-related transcription factor Elf-2	ELF2	-1.67078	-1.31767	-1.49422
General transcription factor II-I	GTF2I	-1.71385	-1.28377	-1.49881
Tigger transposable element-derived protein 5	TIGD5	-1.86293	-1.1529	-1.50792
Zinc finger and BTB domain-containing protein 10	ZBTB10	-1.85229	-1.16809	-1.51019
ZZ-type zinc finger-containing protein 3	ZZZ3	-1.79145	-1.23427	-1.51286
Zinc finger protein 827	ZNF827	-1.71808	-1.31387	-1.51598
Protein SCAF11	SCAF11	-1.75285	-1.28769	-1.52027
Structural maintenance of chromosomes flexible hinge domain-containing protein 1	SMCHD1	-1.90708	-1.13977	-1.52343
Zinc finger and BTB domain-containing protein 7A	ZBTB7A	-1.83295	-1.22171	-1.52733
Zinc finger protein 618	ZNF618	-1.77214	-1.28975	-1.53095
Bromodomain-containing protein 9	BRD9	-1.89656	-1.17055	-1.53355
SNW domain-containing protein 1	SNW1	-1.81846	-1.25029	-1.53437
Uncharacterized protein C10orf12	C10orf12	-1.90837	-1.18831	-1.54834
Zinc finger MYM-type protein 3	ZMYM3	-1.8305	-1.27325	-1.55188
ATPase family AAA domain-containing protein 2	ATAD2	-1.48389	-1.66869	-1.57629
Bromodomain-containing protein 1	BRD1	-2.06974	-1.09787	-1.58381
Nucleolar GTP-binding protein 2	GNL2	-1.30019	-1.87486	-1.58753
Chromosome alignment-maintaining phosphoprotein 1	CHAMP1	-1.90419	-1.28764	-1.59591
Scaffold attachment factor B1	SAFB	-2.01069	-1.19748	-1.60408
Nucleolar protein 14	NOP14	-1.68115	-1.53294	-1.60704
Zinc finger MYND domain-containing protein 11	ZMYND11	-1.94137	-1.29065	-1.61601
Activity-dependent neuroprotector homeobox protein	ADNP	-2.02257	-1.2147	-1.61864
CCAAT/enhancer-binding protein beta	CEBPB	-2.02648	-1.23537	-1.63093
Deoxynucleotidyltransferase terminal-interacting protein 2	DNTTIP2	-1.74523	-1.51811	-1.63167
Pre-mRNA-processing-splicing factor 8	PRPF8	-2.00875	-1.25729	-1.63302
ADNP homeobox protein 2	ADNP2	-1.74161	-1.52878	-1.63519
Zinc finger protein 213	ZNF213	-1.69477	-1.57943	-1.6371
Lysine-specific demethylase 2A	KDM2A	-1.79634	-1.4816	-1.63897
WD repeat and HMG-box DNA-binding protein 1	WDHD1	-1.63898	-1.67058	-1.65478
Ubiquilin-1	UBQLN1	-1.84647	-1.47072	-1.65859
Nucleolar protein 4-like	NOL4L	-1.89617	-1.42537	-1.66077
Nucleus accumbens-associated protein 2	NACC2	-2.26915	-1.0666	-1.66787
Zinc finger protein 148	ZNF148	-2.02593	-1.31111	-1.66852
CCAAT/enhancer-binding protein alpha	CEBPA	-1.88281	-1.46509	-1.67395
Fibrinogen silencer-binding protein	FSBP	-1.79855	-1.55393	-1.67624
Fanconi anemia group D2 protein	FANCD2	-1.67851	-1.67807	-1.67829
Nucleus accumbens-associated protein 1	NACC1	-2.05418	-1.30799	-1.68108
Chromosome-associated kinesin KIF4A	KIF4A	-2.18849	-1.18841	-1.68845
Probable ATP-dependent RNA helicase DDX23	DDX23	-2.05696	-1.32796	-1.69246
Forkhead box protein M1	FOXM1	-1.82471	-1.57112	-1.69791
DNA (cytosine-5)-methyltransferase 1	DNMT1	-1.93053	-1.48103	-1.70578
DDB1- and CUL4-associated factor 13	DCAF13	-1.6784	-1.74673	-1.71257
Histone acetyltransferase p300	EP300	-1.77967	-1.66405	-1.72186
SWI/SNF complex subunit SMARCC1	SMARCC1	-2.00571	-1.44194	-1.72383
Zinc finger and BTB domain-containing protein 21	ZBTB21	-2.10632	-1.35994	-1.73313
116 kDa U5 small nuclear ribonucleoprotein component	EFTUD2	-2.04373	-1.42436	-1.73405
Zinc finger protein 770	ZNF770	-0.59863	-2.89849	-1.74856
Myb/SANT-like DNA-binding domain-containing protein 2	MSANTD2	-2.20716	-1.31111	-1.75914
Zinc finger protein 518A	ZNF518A	-2.14697	-1.37179	-1.75938
Zinc finger and BTB domain-containing protein 14	ZBTB14	-2.16998	-1.3503	-1.76014
CREB-binding protein	CREBBP	-2.10307	-1.425	-1.76404
Zinc finger protein 500	ZNF500	-2.15904	-1.37217	-1.7656
Chromatin assembly factor 1 subunit A	CHAF1A	-1.92263	-1.61717	-1.7699
UPF0461 protein C5orf24	C5orf24	-2.14227	-1.40495	-1.77361
Krueppel-like factor 5	KLF5	-1.8227	-1.73764	-1.78017
Homeobox protein cut-like 1	CUX1	-2.22769	-1.3377	-1.78269
Forkhead box protein C1	FOXC1	-1.84808	-1.72207	-1.78508
DNA-directed RNA polymerase II subunit RPB1	POLR2A	-2.03568	-1.54975	-1.79271
Myb-binding protein 1A	MYBBP1A	-1.82855	-1.76167	-1.79511
Forkhead box protein P1	FOXP1	-2.45328	-1.14071	-1.797
Histone-lysine N-methyltransferase EHMT2	EHMT2	-2.152	-1.44635	-1.79918
Protein polybromo-1	PBRM1	-2.04827	-1.57491	-1.81159
Probable JmjC domain-containing histone demethylation protein 2C	JMJD1C	-2.17509	-1.45031	-1.8127
Zinc finger protein ubi-d4	DPF2	-1.99233	-1.63758	-1.81495
Mastermind-like protein 1	MAML1	-1.86044	-1.78378	-1.82211
General transcription factor II-I repeat domain-containing protein 1	GTF2IRD1	-2.21504	-1.44455	-1.8298
Zinc finger protein 263	ZNF263	-2.29176	-1.37548	-1.83362
Nuclear pore complex protein Nup153	NUP153	-2.0232	-1.64579	-1.83449
RNA-binding protein 28	RBM28	-1.7674	-1.90876	-1.83808
U3 small nucleolar RNA-associated protein 14 homolog A	UTP14A	-1.88821	-1.78989	-1.83905
Protein RRP5 homolog	PDCD11	-1.83203	-1.8789	-1.85547
WD repeat-containing protein 3	WDR3	-2.05639	-1.65645	-1.85642
Telomeric repeat-binding factor 2-interacting protein 1	TERF2IP	-2.05703	-1.67481	-1.86592
Mastermind-like protein 2	MAML2	-2.18419	-1.55422	-1.86921
Zinc finger protein GLI2	GLI2	-2.01763	-1.72304	-1.87033
Zinc finger protein GLIS3	GLIS3	-2.14363	-1.59948	-1.87155
THO complex subunit 1	THOC1	-2.23819	-1.51232	-1.87525
AT-rich interactive domain-containing protein 3A	ARID3A	-2.31499	-1.43868	-1.87684
Zinc finger protein Rlf	RLF	-2.28346	-1.47765	-1.88055
Interferon regulatory factor 2	IRF2	-1.47723	-2.28847	-1.88285
Protein ELYS	AHCTF1	-2.12112	-1.68067	-1.90089
Cleavage stimulation factor subunit 2	CSTF2	-2.03364	-1.79407	-1.91385
Transcriptional enhancer factor TEF-1	TEAD1	-1.5571	-2.31882	-1.93796
Transcription factor 7-like 2	TCF7L2	-2.21663	-1.67346	-1.94505
MHC class II regulatory factor RFX1	RFX1	-2.26675	-1.6326	-1.94967
Probable global transcription activator SNF2L2	SMARCA2	-1.6271	-2.27292	-1.95001
Homeobox protein PKNOX1	PKNOX1	-2.1101	-1.7988	-1.95445
RNA-binding protein 25	RBM25	-2.20336	-1.73775	-1.97056
Fanconi anemia group I protein	FANCI	-2.05268	-1.89647	-1.97457
ETS homologous factor	EHF	-1.82776	-2.13718	-1.98247
Ras GTPase-activating protein nGAP	RASAL2	-2.16959	-1.81255	-1.99107
DNA cross-link repair 1A protein	DCLRE1A	-2.02887	-1.95362	-1.99124
Zinc finger and BTB domain-containing protein 4	ZBTB4	-2.31413	-1.73241	-2.02327
MAP3K12-binding inhibitory protein 1	MBIP	-2.38333	-1.66888	-2.02611
MORC family CW-type zinc finger protein 2	MORC2	-2.28966	-1.76946	-2.02956
DNA endonuclease RBBP8	RBBP8	-1.96404	-2.1396	-2.05182
Integrator complex subunit 4	INTS4	-2.33799	-1.78513	-2.06156
Remodeling and spacing factor 1	RSF1	-2.37814	-1.75001	-2.06408
Bromodomain-containing protein 8	BRD8	-2.51585	-1.64908	-2.08246
Vacuolar protein sorting-associated protein 72 homolog	VPS72	-1.94196	-2.22748	-2.08472
Ribosomal L1 domain-containing protein 1	RSL1D1	-2.41348	-1.79311	-2.1033
Transcription intermediary factor 1-beta	TRIM28	-2.41394	-1.79661	-2.10528
Chromodomain-helicase-DNA-binding protein 4	CHD4	-2.49925	-1.71567	-2.10746
Retinoic acid receptor RXR-alpha	RXRA	-2.57848	-1.63931	-2.1089
MRG/MORF4L-binding protein	MRGBP	-2.49266	-1.73587	-2.11427
Zinc finger protein 1 homolog	ZFP1	-2.55448	-1.70946	-2.13197
FLYWCH-type zinc finger-containing protein 1	FLYWCH1	-2.38997	-1.88821	-2.13909
Myelin regulatory factor;Myelin regulatory factor, N-terminal;Myelin regulatory factor, C-terminal	MYRF	-2.38881	-1.91691	-2.15286
DNA replication licensing factor MCM4	MCM4	-2.51232	-1.80811	-2.16021
Cyclic AMP-dependent transcription factor ATF-7	ATF7	-2.49653	-1.85588	-2.17621
Retinoic acid receptor RXR-beta	RXRB	-2.38163	-2.00475	-2.19319
Cell division cycle-associated protein 2	CDCA2	-0.970017	-3.43104	-2.20053
Hepatocyte nuclear factor 4-alpha	HNF4A	-2.59936	-1.80253	-2.20094
Hepatocyte nuclear factor 1-beta	HNF1B	-2.75066	-1.6968	-2.22373
Lysine-specific demethylase 5B	KDM5B	-2.44157	-2.03199	-2.23678
Steroid hormone receptor ERR1	ESRRA	-2.61442	-1.9344	-2.27441
Cell division cycle and apoptosis regulator protein 1	CCAR1	-2.65247	-1.95757	-2.30502
40S ribosomal protein S17-like;40S ribosomal protein S17	RPS17L;RPS17	-2.43533	-2.18178	-2.30856
Forkhead box protein P4	FOXP4	-2.7404	-1.87753	-2.30897
Zinc finger protein 444	ZNF444	-2.64762	-1.97496	-2.31129
Anaphase-promoting complex subunit 2	ANAPC2	-2.44129	-2.23805	-2.33967
Zinc finger homeobox protein 4	ZFHX4	-2.30528	-2.38394	-2.34461
RRP12-like protein	RRP12	-2.54462	-2.28399	-2.41431
AT-rich interactive domain-containing protein 4A	ARID4A	-3.08316	-1.95656	-2.51986
Histone acetyltransferase KAT6A	KAT6A;MYST3	-2.31439	-2.76872	-2.54156
U3 small nucleolar ribonucleoprotein protein MPP10	MPHOSPH10	-2.66647	-2.48594	-2.57621
Integrator complex subunit 3	INTS3	-2.07097	-3.08456	-2.57776
KRR1 small subunit processome component homolog	KRR1	-2.63039	-2.59974	-2.61507
Protein LLP homolog	LLPH	-2.76705	-2.54149	-2.65427
Pogo transposable element with KRAB domain	POGK	-3.09634	-2.26539	-2.68087
Mis18-binding protein 1	MIS18BP1	-2.2797	-3.44214	-2.86092
Transcription factor AP-4	TFAP4	-3.28833	-2.44264	-2.86549
Nuclear receptor coactivator 2	NCOA2	-1.95536	-3.99019	-2.97277
AT-rich interactive domain-containing protein 4B	ARID4B	-2.18747	-3.87965	-3.03356
Something about silencing protein 10	UTP3	-3.17495	-2.9326	-3.05378
U3 small nucleolar RNA-associated protein 18 homolog	UTP18	-2.50012	-3.63472	-3.06742
ETS domain-containing transcription factor ERF	ERF	-3.24121	-3.00794	-3.12457
Ribosome biogenesis protein BMS1 homolog	BMS1	-3.72681	-3.04584	-3.38632
SWI/SNF-related matrix-associated actin-dependent regulator of chromatin subfamily A member 5	SMARCA5	-1.55685	-6.36286	-3.95985
Nuclear receptor-interacting protein 1	NRIP1	-2.25645	-5.94421	-4.10033
Zinc finger homeobox protein 3	ZFHX3	-2.22079	-7.75422	-4.9875
Nuclear receptor subfamily 5 group A member 2	NR5A2	-3.39356	-7.25522	-5.32439

## Sheet: IBV Total
PROTEIN NAMES	GENE NAMES	E1 Log2 (Total IBV/Total Mock)	E2 Log2 (Total IBV/Total Mock)	Average Log2 (Total IBV/Total Mock)
Non-structural protein 1 (IBV)	NS1	17.1787	0.581625	8.88017
Nucleoprotein (IBV)	NP	10.259	4.13403	7.19651
Hemagglutinin (IBV)	HA	8.40286	3.73535	6.06911
RNA-directed RNA polymerase catalytic subunit (IBV)	PB1	7.94433	4.14892	6.04662
Neuraminidase (IBV)	NA	8.2275	3.42731	5.8274
Polymerase acidic protein (IBV)	PA	7.68107	3.73552	5.70829
Interferon-induced protein with tetratricopeptide repeats 1	IFIT1	5.37665	2.35206	3.86436
Ubiquitin-like protein ISG15	ISG15	3.5613	3.65866	3.60998
Interferon-induced GTP-binding protein Mx1;Interferon-induced GTP-binding protein Mx1, N-terminally processed	MX1	2.87912	3.69065	3.28489
Sorting nexin-17	SNX17	6.64929	-0.592947	3.02817
Interferon-induced protein with tetratricopeptide repeats 3	IFIT3	2.33312	2.89309	2.61311
Interferon-induced helicase C domain-containing protein 1	IFIH1	2.84547	2.26685	2.55616
Carnitine O-acetyltransferase	CRAT	4.95763	-0.0297709	2.46393
Matrix protein (IBV)	M1	2.55587	2.33279	2.44433
E3 ubiquitin-protein ligase TRIM21	TRIM21	2.80022	1.51214	2.15618
Sterile alpha motif domain-containing protein 9	SAMD9	2.01809	2.25463	2.13636
Interferon-stimulated gene 20 kDa protein	ISG20	2.62371	1.58466	2.10418
Polymerase basic protein (IBV)	PB2	0.459931	3.34115	1.90054
Probable ATP-dependent RNA helicase DDX58	DDX58	1.63923	2.03846	1.83885
Splicing regulatory glutamine/lysine-rich protein 1	SREK1	3.0852	0.523763	1.80448
2-5-oligoadenylate synthase-like protein	OASL	2.15585	1.35072	1.75328
Cellular tumor antigen p53	TP53	1.57127	1.88076	1.72602
Ferritin heavy chain;Ferritin heavy chain, N-terminally processed;Ferritin	FTH1	1.74759	1.51357	1.63058
Proteasome subunit beta type-9;Proteasome subunit beta type	PSMB9	2.48217	0.744347	1.61326
Poly [ADP-ribose] polymerase 9	PARP9	1.21612	1.79065	1.50338
Interferon-induced protein with tetratricopeptide repeats 2	IFIT2	0.750913	2.17041	1.46066
E3 ISG15--protein ligase HERC5	HERC5	1.37481	1.52172	1.44826
Helicase with zinc finger domain 2	HELZ2	1.24908	1.63831	1.4437
Ferritin light chain	FTL	1.4971	1.10514	1.30112
Ubiquitin/ISG15-conjugating enzyme E2 L6	UBE2L6	1.17267	1.1763	1.17449
E3 ubiquitin-protein ligase DTX3L	DTX3L	1.00103	1.32155	1.16129
Interferon-induced guanylate-binding protein 1	GBP1	1.74856	0.573865	1.16121
Rho-related GTP-binding protein RhoE	RND3	1.01648	1.15329	1.08488
Probable ATP-dependent RNA helicase DDX60	DDX60	1.12165	1.04366	1.08265
Zinc finger protein 36, C3H1 type-like 1	ZFP36L1	0.705925	1.28736	0.996643
Interferon-induced protein with tetratricopeptide repeats 5	IFIT5	1.02731	0.765184	0.896245
Gamma-interferon-inducible protein 16	IFI16	1.48965	0.297678	0.893666
Proteasome subunit beta type-10	PSMB10	1.23113	0.550221	0.890673
Deoxynucleoside triphosphate triphosphohydrolase SAMHD1	SAMHD1	0.65862	1.11032	0.884471
Rho-related GTP-binding protein RhoB	RHOB	0.78131	0.854623	0.817966
Ubiquitin carboxyl-terminal hydrolase 28;Ubiquitin carboxyl-terminal hydrolase	USP28	1.44013	0.193503	0.816816
Charged multivesicular body protein 4a	CHMP4A	0.0369973	1.5425	0.78975
Glutathione peroxidase 1	GPX1	0.600338	0.904687	0.752512
CCAAT/enhancer-binding protein beta	CEBPB	0.617007	0.877781	0.747394
Phospholipid scramblase 1	PLSCR1	0.788189	0.680731	0.73446
Proteasome subunit beta type-8	PSMB8	0.808434	0.611273	0.709853
Zinc finger protein 629	ZNF629	1.1393	0.258732	0.699015
Antigen peptide transporter 1	TAP1	0.768159	0.608914	0.688537
Signal transducer and activator of transcription 1-alpha/beta;Signal transducer and activator of transcription	STAT1	0.811177	0.559715	0.685446
Antigen peptide transporter 2	TAP2	0.581294	0.758032	0.669663
Protoporphyrinogen oxidase	PPOX	0.471745	0.773859	0.622802
E3 ubiquitin-protein ligase RBBP6	RBBP6	0.179951	1.05243	0.616192
GH3 domain-containing protein	GHDC	0.697054	0.520734	0.608894
Solute carrier family 12 member 4;Solute carrier family 12 member 6	SLC12A4;SLC12A6	1.08163	0.113848	0.59774
2-5-oligoadenylate synthase 3	OAS3	0.598864	0.594566	0.596715
Glutathione peroxidase 2	GPX2	1.05295	0.127849	0.590397
Glutamine-dependent NAD(+) synthetase	NADSYN1	0.673233	0.488307	0.58077
Interferon-induced 35 kDa protein	IFI35	0.629273	0.518589	0.573931
Transcription factor MafG	MAFG	0.758141	0.3727	0.565421
Poly [ADP-ribose] polymerase 14	PARP14	0.437405	0.667465	0.552435
N-myc-interactor	NMI	0.739231	0.365257	0.552244
Anaphase-promoting complex subunit 4	ANAPC4	1.12472	-0.0337296	0.545496
Cytoplasmic tRNA 2-thiolation protein 2	CTU2	0.464046	0.603091	0.533568
Probable ATP-dependent RNA helicase DDX60-like	DDX60L	0.240431	0.785459	0.512945
Small ubiquitin-related modifier 3	SUMO3	0.342121	0.67375	0.507936
BRISC and BRCA1-A complex member 1	BABAM1	0.743033	0.270074	0.506553
UAP56-interacting factor	FYTTD1	0.738613	0.26292	0.500767
Carbonic anhydrase 12	CA12	1.02063	-0.0206124	0.50001
E3 ubiquitin-protein ligase RNF5	RNF5	1.09118	-0.0933371	0.498919
Zinc finger CCCH domain-containing protein 11A	ZC3H11A	0.417483	0.566818	0.492151
Neurabin-1	PPP1R9A	0.845418	0.138068	0.491743
Diphosphoinositol polyphosphate phosphohydrolase 2;Diphosphoinositol polyphosphate phosphohydrolase 3-alpha	NUDT4;NUDT10	-0.103424	1.08406	0.490319
2,3-cyclic-nucleotide 3-phosphodiesterase	CNP	0.461803	0.512314	0.487058
Zinc finger CCCH domain-containing protein 4	ZC3H4	0.284063	0.688141	0.486102
Cytosol aminopeptidase	LAP3	0.477677	0.458917	0.468297
Protein SPT2 homolog	SPTY2D1	0.582212	0.344649	0.46343
Lysosome membrane protein 2	SCARB2	0.773896	0.151218	0.462557
Interferon-induced, double-stranded RNA-activated protein kinase	EIF2AK2	0.401188	0.521192	0.46119
Uroporphyrinogen-III synthase	UROS	0.44802	0.458968	0.453494
Bifunctional 3-phosphoadenosine 5-phosphosulfate synthase 2;Sulfate adenylyltransferase;Adenylyl-sulfate kinase	PAPSS2	0.615214	0.247275	0.431245
NAD-dependent protein deacylase sirtuin-5, mitochondrial	SIRT5	0.350093	0.495239	0.422666
A-kinase anchor protein 2	AKAP2	0.592841	0.247086	0.419964
Protein max	MAX	0.426584	0.407817	0.417201
NADH-ubiquinone oxidoreductase chain 5	MT-ND5	0.482971	0.342191	0.412581
Tumor necrosis factor receptor type 1-associated DEATH domain protein	TRADD	0.423642	0.395231	0.409437
Serum deprivation-response protein	SDPR	0.572774	0.225692	0.399233
Cytoplasmic protein NCK1	NCK1	0.174346	0.61903	0.396688
B-cell lymphoma/leukemia 10	BCL10	0.277135	0.504534	0.390834
78 kDa glucose-regulated protein	HSPA5	0.467155	0.307054	0.387105
Inositol polyphosphate 5-phosphatase K	INPP5K	0.456055	0.306341	0.381198
Alpha-internexin	INA	0.39676	0.36502	0.38089
NFX1-type zinc finger-containing protein 1	ZNFX1	0.4285	0.330594	0.379547
Ubiquitin carboxyl-terminal hydrolase 40	USP40	0.353189	0.40546	0.379324
Small ubiquitin-related modifier 2	SUMO2	0.44613	0.303645	0.374887
Serine/threonine-protein kinase D;Serine/threonine-protein kinase D2	PRKD2	0.467901	0.275185	0.371543
Protein IMPACT	IMPACT	0.596367	0.143341	0.369854
E3 ubiquitin/ISG15 ligase TRIM25	TRIM25	0.3084	0.428149	0.368275
Talin-2	TLN2	0.223231	0.500261	0.361746
Caspase-7;Caspase-7 subunit p20;Caspase-7 subunit p11	CASP7	0.3611	0.358434	0.359767
Charged multivesicular body protein 1b	CHMP1B	0.437152	0.278795	0.357973
Bifunctional epoxide hydrolase 2;Cytosolic epoxide hydrolase 2;Lipid-phosphate phosphatase	EPHX2	0.776204	-0.0651311	0.355537
Iron-sulfur protein NUBPL	NUBPL	0.393756	0.314355	0.354056
Opioid growth factor receptor	OGFR	0.218486	0.478398	0.348442
Zinc finger protein 281	ZNF281	0.273303	0.410944	0.342123
Alpha-globin transcription factor CP2	TFCP2	0.464917	0.217969	0.341443
Transmembrane emp24 domain-containing protein 7	TMED7	0.380492	0.301195	0.340843
Probable asparagine--tRNA ligase, mitochondrial	NARS2	0.289975	0.390964	0.340469
AP2-associated protein kinase 1	AAK1	0.0711089	0.607232	0.33917
Prolactin regulatory element-binding protein	PREB	0.571503	0.103403	0.337453
Myeloid differentiation primary response protein MyD88	MYD88	0.237666	0.435278	0.336472
cAMP-dependent protein kinase type I-alpha regulatory subunit;cAMP-dependent protein kinase type I-alpha regulatory subunit, N-terminally processed	PRKAR1A	0.266465	0.40032	0.333393
Protein YIPF3;Protein YIPF3, 36 kDa form III	YIPF3	0.472859	0.192662	0.33276
Volume-regulated anion channel subunit LRRC8D	LRRC8D	0.545851	0.118766	0.332308
Protein NOXP20	FAM114A1	0.458432	0.205896	0.332164
Queuine tRNA-ribosyltransferase subunit QTRTD1	QTRTD1	-0.130072	0.793959	0.331944
Glycogenin-1	GYG1	0.369101	0.292352	0.330727
Serine/threonine-protein kinase 3;Serine/threonine-protein kinase 3 36kDa subunit;Serine/threonine-protein kinase 3 20kDa subunit	STK3	0.559317	0.100244	0.329781
Serine/arginine-rich splicing factor 7	SRSF7	0.292361	0.366442	0.329402
Transmembrane emp24 domain-containing protein 4	TMED4	0.464046	0.190001	0.327024
Serine--tRNA ligase, cytoplasmic	SARS	0.376925	0.276224	0.326575
Mitochondrial chaperone BCS1	BCS1L	0.428117	0.223399	0.325758
Neuropathy target esterase	PNPLA6	0.314075	0.327713	0.320894
PCI domain-containing protein 2	PCID2	0.436771	0.200954	0.318863
Dehydrogenase/reductase SDR family member 7B	DHRS7B	0.317662	0.317408	0.317535
Tripartite motif-containing protein 4	TRIM4	0.431814	0.202788	0.317301
Pirin	PIR	0.388255	0.24569	0.316972
Solute carrier family 35 member B1	SLC35B1	0.196907	0.436058	0.316482
Cytochrome c oxidase subunit 2	MT-CO2	0.359628	0.271628	0.315628
Cytosolic 5-nucleotidase 3A	NT5C3A	0.347531	0.282922	0.315226
Tumor suppressor candidate 3	TUSC3	0.546909	0.0814382	0.314174
Serine/arginine repetitive matrix protein 2	SRRM2	0.185293	0.44261	0.313951
Golgin subfamily A member 5	GOLGA5	0.334922	0.28582	0.310371
U1 small nuclear ribonucleoprotein A	SNRPA	0.391401	0.227126	0.309264
Proline-rich protein PRCC	PRCC	0.20256	0.415549	0.309054
Geranylgeranyl pyrophosphate synthase	GGPS1	0.357887	0.258336	0.308112
Interferon regulatory factor 2-binding protein 1	IRF2BP1	0.374543	0.24145	0.307997
Ras-related protein Rap-2b	RAP2B	0.257298	0.358638	0.307968
Beta-enolase;Enolase	ENO3	0.601357	0.00635462	0.303856
N-acetylserotonin O-methyltransferase-like protein	ASMTL	0.0326047	0.568945	0.300775
Zinc finger protein 593	ZNF593	0.363905	0.233744	0.298825
E3 ubiquitin-protein ligase RNF213	RNF213	0.25226	0.343466	0.297863
Solute carrier family 12 member 7	SLC12A7	0.857318	-0.263173	0.297072
Cyclin-dependent kinase inhibitor 1	CDKN1A	0.028485	0.562665	0.295575
Tryptophan--tRNA ligase, cytoplasmic;T1-TrpRS;T2-TrpRS	WARS	0.334786	0.248688	0.291737
Translocation protein SEC62	SEC62	0.444995	0.137799	0.291397
Peripheral plasma membrane protein CASK	CASK	0.244858	0.335785	0.290321
Probable tRNA N6-adenosine threonylcarbamoyltransferase	OSGEP	0.267464	0.312069	0.289767
Remodeling and spacing factor 1	RSF1	0.385497	0.189442	0.287469
Alpha-mannosidase 2C1	MAN2C1	0.536763	0.0352169	0.28599
1-phosphatidylinositol 4,5-bisphosphate phosphodiesterase beta-4	PLCB4	0.116745	0.454491	0.285618
1-acyl-sn-glycerol-3-phosphate acyltransferase beta	AGPAT2	0.299914	0.270947	0.285431
Proteasome activator complex subunit 1	PSME1	0.283499	0.285476	0.284487
Eukaryotic initiation factor 4A-II	EIF4A2	0.382997	0.185671	0.284334
FCH domain only protein 2	FCHO2	0.386942	0.17927	0.283106
Serine dehydratase-like	SDSL	0.259021	0.305826	0.282424
Uroporphyrinogen decarboxylase	UROD	0.238539	0.32619	0.282365
Vacuolar protein sorting-associated protein 52 homolog	VPS52	0.603167	-0.039349	0.281909
Histone-lysine N-methyltransferase SMYD3	SMYD3	0.301309	0.262508	0.281908
Serrate RNA effector molecule homolog	SRRT	0.268035	0.293539	0.280787
Cytochrome c oxidase subunit 1	MT-CO1	0.358021	0.201941	0.279981
Chromatin target of PRMT1 protein	CHTOP	0.209542	0.349797	0.27967
Proteasome activator complex subunit 2	PSME2	0.333833	0.225405	0.279619
Poly(ADP-ribose) glycohydrolase ARH3	ADPRHL2	0.208502	0.344789	0.276646
Uridine phosphorylase 1	UPP1	0.454301	0.0982739	0.276288
Nucleus accumbens-associated protein 1	NACC1	0.506254	0.0431553	0.274705
Alanine--tRNA ligase, mitochondrial	AARS2	0.304233	0.24232	0.273277
Kinesin-like protein KIF21A	KIF21A	0.321516	0.222111	0.271813
Peroxisomal multifunctional enzyme type 2;(3R)-hydroxyacyl-CoA dehydrogenase;Enoyl-CoA hydratase 2	HSD17B4	0.275291	0.267282	0.271286
YTH domain-containing protein 1	YTHDC1	0.216078	0.322659	0.269368
Peptidyl-prolyl cis-trans isomerase B	PPIB	0.308261	0.229281	0.268771
Apoptosis-associated speck-like protein containing a CARD	PYCARD	0.307984	0.226839	0.267411
EH domain-containing protein 4	EHD4	0.226347	0.307434	0.26689
Guanine nucleotide-binding protein subunit alpha-13	GNA13	0.232281	0.297769	0.265025
Polyhomeotic-like protein 3	PHC3	0.128042	0.398493	0.263267
Paxillin	PXN	0.310617	0.214123	0.26237
Protein-glutamine gamma-glutamyltransferase 2	TGM2	0.14605	0.376102	0.261076
Protein ERGIC-53	LMAN1	0.595231	-0.0738956	0.260668
Cyclin-dependent kinase 4 inhibitor C	CDKN2C	0.406252	0.115043	0.260647
Polyribonucleotide nucleotidyltransferase 1, mitochondrial	PNPT1	0.299496	0.221396	0.260446
Sulfide:quinone oxidoreductase, mitochondrial	SQRDL	0.360164	0.159686	0.259925
Aminoacylase-1	ACY1;ABHD14A-ACY1	0.359494	0.158864	0.259179
RNA 3-terminal phosphate cyclase	RTCA	0.328235	0.186369	0.257302
Proline synthase co-transcribed bacterial homolog protein	PROSC	0.289694	0.223829	0.256761
Guanine nucleotide-binding protein-like 3-like protein	GNL3L	0.330695	0.182328	0.256511
Uncharacterized protein C9orf142	C9orf142	0.538302	-0.0260422	0.25613
Hydroxyacyl-coenzyme A dehydrogenase, mitochondrial	HADH	0.329055	0.180798	0.254927
NADH-ubiquinone oxidoreductase chain 1	MT-ND1	0.342799	0.164351	0.253575
Protein argonaute;Protein argonaute-1;Protein argonaute-4	AGO1;AGO4	0.623934	-0.118519	0.252707
Ubiquitin-like modifier-activating enzyme 5	UBA5	0.162901	0.341476	0.252188
RUN and FYVE domain-containing protein 1	RUFY1	0.36003	0.141987	0.251008
Gephyrin;Molybdopterin adenylyltransferase;Molybdopterin molybdenumtransferase	GPHN	0.339816	0.160234	0.250025
Cell growth-regulating nucleolar protein	LYAR	0.408065	0.0912025	0.249634
Delta-1-pyrroline-5-carboxylate dehydrogenase, mitochondrial	ALDH4A1	0.266894	0.231583	0.249238
FERM, RhoGEF and pleckstrin domain-containing protein 1	FARP1	0.0439111	0.452795	0.248353
U6 snRNA-associated Sm-like protein LSm4	LSM4	0.139267	0.356548	0.247908
Treacle protein	TCOF1	0.0975145	0.396603	0.247059
Latexin	LXN	0.489836	0.00303285	0.246435
NADH dehydrogenase [ubiquinone] 1 alpha subcomplex subunit 8	NDUFA8	0.276	0.216543	0.246272
LysM and putative peptidoglycan-binding domain-containing protein 2	LYSMD2	0.585764	-0.101132	0.242316
Ribosome-binding protein 1	RRBP1	0.2866	0.197856	0.242228
Phostensin	PPP1R18	0.283075	0.200954	0.242015
Glutathione S-transferase kappa 1	GSTK1	0.296982	0.18595	0.241466
Peptidyl-prolyl cis-trans isomerase G;Peptidyl-prolyl cis-trans isomerase	PPIG	0.331378	0.148769	0.240073
Microsomal glutathione S-transferase 3	MGST3	0.390353	0.0892443	0.239799
Heat shock 70 kDa protein 1A/1B	HSPA1A	0.474467	0.00463126	0.239549
Exocyst complex component 2	EXOC2	0.341173	0.135237	0.238205
Carbamoyl-phosphate synthase [ammonia], mitochondrial	CPS1	0.467776	0.00771013	0.237743
Protein FAM114A2	FAM114A2	-0.223916	0.697338	0.236711
TRIO and F-actin-binding protein	TRIOBP	0.465664	0.00672418	0.236194
Serine/threonine-protein phosphatase 2B catalytic subunit alpha isoform;Serine/threonine-protein phosphatase	PPP3CA	0.300193	0.168893	0.234543
Elongation factor 1-gamma	EEF1G	0.256867	0.211991	0.234429
Pre-mRNA-splicing factor RBM22	RBM22	0.0356239	0.432181	0.233902
Superoxide dismutase [Cu-Zn]	SOD1	0.301588	0.166001	0.233794
Aminopeptidase N	ANPEP	-0.415473	0.881142	0.232835
Elongation factor 1-beta	EEF1B2	0.234385	0.230863	0.232624
UPF0364 protein C6orf211	C6orf211	0.25063	0.213412	0.232021
Transformer-2 protein homolog alpha	TRA2A	0.193757	0.267592	0.230674
Transcription factor jun-B	JUNB	-0.151717	0.612322	0.230303
Thymidine kinase 2, mitochondrial	TK2	0.207863	0.252423	0.230143
Myeloid-associated differentiation marker	MYADM	0.242857	0.215974	0.229415
EH domain-binding protein 1	EHBP1	0.423386	0.0344632	0.228925
Peptidyl-prolyl cis-trans isomerase A;Peptidyl-prolyl cis-trans isomerase A, N-terminally processed;Peptidyl-prolyl cis-trans isomerase	PPIA	0.253413	0.203917	0.228665
High mobility group protein HMG-I/HMG-Y	HMGA1	0.314351	0.141311	0.227831
Macrophage erythroblast attacher	MAEA	0.337371	0.116903	0.227137
Cyclin-dependent kinase 2-interacting protein	CINP	0.184839	0.269409	0.227124
OTU domain-containing protein 4	OTUD4	0.144202	0.308906	0.226554
ATP-binding cassette sub-family D member 3	ABCD3	0.27117	0.180103	0.225636
Cytochrome b	MT-CYB	0.202754	0.248324	0.225539
Translationally-controlled tumor protein	TPT1	0.325085	0.123968	0.224527
2-oxoglutarate dehydrogenase, mitochondrial	OGDH	0.344964	0.103007	0.223986
Volume-regulated anion channel subunit LRRC8A	LRRC8A	0.492403	-0.0444711	0.223966
Probable E3 ubiquitin-protein ligase HERC1	HERC1	0.100785	0.346535	0.22366
Heterogeneous nuclear ribonucleoprotein H2;Heterogeneous nuclear ribonucleoprotein H2, N-terminally processed	HNRNPH2	0.184794	0.26242	0.223607
Uncharacterized protein CXorf38	CXorf38	0.274439	0.171929	0.223184
Elongation factor Tu, mitochondrial	TUFM	0.276	0.169996	0.222998
Vinexin	SORBS3	0.430668	0.0145069	0.222587
Spliceosome RNA helicase DDX39B	DDX39B	0.200708	0.244193	0.22245
NADH dehydrogenase [ubiquinone] iron-sulfur protein 7, mitochondrial	NDUFS7	0.285473	0.156812	0.221142
Tight junction protein ZO-2	TJP2	0.395585	0.0461909	0.220888
Queuine tRNA-ribosyltransferase	QTRT1	0.262462	0.178992	0.220727
Endoplasmin	HSP90B1	0.290537	0.150401	0.220469
Matrin-3	MATR3	0.153697	0.287076	0.220387
Bcl-2-associated transcription factor 1	BCLAF1	0.204886	0.232879	0.218883
Histidine triad nucleotide-binding protein 3	HINT3	0.0902728	0.34733	0.218801
Persulfide dioxygenase ETHE1, mitochondrial	ETHE1	0.34645	0.0905495	0.2185
Dihydropyrimidinase-related protein 3	DPYSL3	0.00176793	0.434748	0.218258
Ubiquitin carboxyl-terminal hydrolase isozyme L1	UCHL1	0.298379	0.137799	0.218089
7-dehydrocholesterol reductase	DHCR7	0.214747	0.220253	0.2175
Trafficking protein particle complex subunit 6A	TRAPPC6A	0.149646	0.284953	0.2173
Serine/arginine-rich splicing factor 6	SRSF6	0.215472	0.218112	0.216792
Tubulin-specific chaperone C	TBCC	0.47891	-0.047678	0.215616
MAGUK p55 subfamily member 5	MPP5	-0.470096	0.900126	0.215015
Calnexin	CANX	0.232968	0.194204	0.213586
UPF0538 protein C2orf76	C2orf76	0.152925	0.273879	0.213402
Sulfotransferase 1A4;Sulfotransferase 1A3	SULT1A4;SULT1A3	0.694509	-0.268273	0.213118
S1 RNA-binding domain-containing protein 1	SRBD1	0.351036	0.0749652	0.213001
EH domain-containing protein 1	EHD1	0.189365	0.236602	0.212984
V-type proton ATPase 116 kDa subunit a isoform 3	TCIRG1	0.137347	0.287854	0.212601
ER lumen protein-retaining receptor 1;ER lumen protein-retaining receptor	KDELR1	0.212495	0.211849	0.212172
NADH-ubiquinone oxidoreductase chain 4	MT-ND4	0.204454	0.218682	0.211568
Annexin A5;Annexin	ANXA5	0.157952	0.264805	0.211378
RING finger protein unkempt homolog	UNK	0.448775	-0.0267647	0.211005
RNA-binding protein EWS	EWSR1	0.135613	0.286044	0.210828
E3 ubiquitin-protein ligase synoviolin	SYVN1	0.993631	-0.573055	0.210288
Guanine nucleotide-binding protein G(i) subunit alpha-2	GNAI2	0.179981	0.240436	0.210209
Peroxiredoxin-5, mitochondrial	PRDX5	0.23666	0.183163	0.209912
Succinyl-CoA ligase [ADP/GDP-forming] subunit alpha, mitochondrial	SUCLG1	0.235464	0.183441	0.209453
Mitochondrial ornithine transporter 1	SLC25A15	0.0919335	0.325022	0.208478
Cohesin subunit SA-1	STAG1;DKFZp781D1416	0.109456	0.307115	0.208285
Voltage-dependent anion-selective channel protein 2	VDAC2	0.269888	0.144967	0.207428
RNA-binding motif protein, X chromosome;RNA-binding motif protein, X chromosome, N-terminally processed	RBMX	0.146298	0.268345	0.207322
Superoxide dismutase [Mn], mitochondrial	SOD2	0.179966	0.234033	0.206999
Aldehyde dehydrogenase, mitochondrial	ALDH2	0.536882	-0.123818	0.206532
Aspartate aminotransferase, mitochondrial	GOT2	0.182435	0.230575	0.206505
N-acetylgalactosamine-6-sulfatase	GALNS	0.337643	0.0740613	0.205852
Ferrochelatase, mitochondrial	FECH	0.230598	0.180659	0.205629
cAMP-dependent protein kinase catalytic subunit beta	PRKACB	0.268748	0.142393	0.205571
39S ribosomal protein L1, mitochondrial	MRPL1	0.203708	0.206745	0.205227
Disks large-associated protein 4	DLGAP4	0.431177	-0.0207333	0.205222
Transcriptional activator protein Pur-alpha	PURA	0.298938	0.110534	0.204736
RB1-inducible coiled-coil protein 1	RB1CC1	0.566177	-0.157522	0.204327
Microsomal glutathione S-transferase 1	MGST1	0.362303	0.0461909	0.204247
Transcription factor A, mitochondrial	TFAM	0.177705	0.230575	0.20414
PDZ and LIM domain protein 1	PDLIM1	0.181375	0.225261	0.203318
KH domain-containing, RNA-binding, signal transduction-associated protein 1	KHDRBS1	0.128105	0.278379	0.203242
RNA-binding protein 10	RBM10	0.375205	0.0301993	0.202702
Unconventional prefoldin RPB5 interactor 1	URI1	0.612072	-0.207231	0.20242
ERI1 exoribonuclease 3	ERI3	0.233669	0.170824	0.202247
EKC/KEOPS complex subunit LAGE3	LAGE3	0.159322	0.244977	0.20215
DNA excision repair protein ERCC-6-like	ERCC6L	0.172411	0.231007	0.201709
Nuclear receptor coactivator 5	NCOA5	-0.0910041	0.493512	0.201254
Cadherin-1;E-Cad/CTF1;E-Cad/CTF2;E-Cad/CTF3	CDH1	0.776706	-0.374817	0.200944
ER membrane protein complex subunit 9	EMC9	0.166471	0.234509	0.20049
Serine/arginine-rich splicing factor 10	SRSF10	0.149956	0.250992	0.200474
B-cell receptor-associated protein 31	BCAP31	0.219135	0.181354	0.200245
Protein transport protein Sec24D	SEC24D	0.185851	0.214408	0.20013
Aldehyde dehydrogenase family 16 member A1	ALDH16A1	0.383128	0.0169864	0.200057
Tumor suppressor p53-binding protein 1	TP53BP1	0.105439	0.294096	0.199767
Anterior gradient protein 2 homolog	AGR2	0.897794	-0.498802	0.199496
Polyadenylate-binding protein 1	PABPC1	0.223217	0.175664	0.19944
Double-strand break repair protein MRE11A	MRE11A	0.189184	0.209578	0.199381
Enoyl-CoA delta isomerase 1, mitochondrial	ECI1;DCI	0.217024	0.181493	0.199258
Erythrocyte band 7 integral membrane protein	STOM	0.280532	0.117967	0.19925
Putative RNA-binding protein 15	RBM15	0.216566	0.181771	0.199168
Translocon-associated protein subunit alpha	SSR1	0.187526	0.20972	0.198623
Signal recognition particle receptor subunit alpha	SRPR	0.313799	0.0819573	0.197878
Alpha-aminoadipic semialdehyde dehydrogenase	ALDH7A1	0.169391	0.225978	0.197684
Leukocyte elastase inhibitor	SERPINB1	0.35601	0.0384878	0.197249
Ubiquitin-like modifier-activating enzyme 1	UBA1	0.137753	0.256665	0.197209
Dehydrogenase/reductase SDR family member 4	DHRS4	0.132859	0.26045	0.196654
E3 ubiquitin-protein ligase RING2	RNF2	0.2918	0.101428	0.196614
Inorganic pyrophosphatase 2, mitochondrial	PPA2	0.248809	0.144289	0.196549
Transmembrane protein 160	TMEM160	0.145522	0.246766	0.196144
Deoxyguanosine kinase, mitochondrial	DGUOK	0.134409	0.257105	0.195757
Tubulin-folding cofactor B	TBCB	0.269318	0.121965	0.195642
Ester hydrolase C11orf54	C11orf54	0.231037	0.159823	0.19543
Calreticulin	CALR	0.229485	0.160234	0.19486
Thyroid hormone receptor-associated protein 3	THRAP3	0.168535	0.220967	0.194751
Cofilin-1	CFL1	0.149058	0.240059	0.194559
Methylosome protein 50	WDR77	0.151673	0.23549	0.193582
Cytosolic acyl coenzyme A thioester hydrolase	ACOT7	0.255429	0.131337	0.193383
Heterogeneous nuclear ribonucleoprotein D0	HNRNPD	0.208413	0.178298	0.193356
Protein farnesyltransferase subunit beta	FNTB	-0.136175	0.522319	0.193072
Short/branched chain specific acyl-CoA dehydrogenase, mitochondrial	ACADSB	0.256148	0.129726	0.192937
Interferon regulatory factor 3	IRF3	0.173219	0.212275	0.192747
ATP synthase subunit O, mitochondrial	ATP5O	0.220241	0.165176	0.192709
Malate dehydrogenase, cytoplasmic;Malate dehydrogenase	MDH1	0.196532	0.187485	0.192009
Heterogeneous nuclear ribonucleoprotein D-like	HNRNPDL	0.0786424	0.30419	0.191416
FAD synthase;Molybdenum cofactor biosynthesis protein-like region;FAD synthase region	FLAD1	0.375735	0.00672418	0.191229
ATP-dependent RNA helicase DDX39A	DDX39A	0.260169	0.121565	0.190867
39S ribosomal protein L4, mitochondrial	MRPL4	0.273587	0.107625	0.190606
Glycogen phosphorylase, liver form;Phosphorylase	PYGL	0.0764939	0.304462	0.190478
Transforming protein RhoA	RHOA	0.172868	0.208019	0.190444
Zinc transporter ZIP11	SLC39A11	0.207595	0.173035	0.190315
Ubiquinone biosynthesis monooxygenase COQ6	COQ6	0.232354	0.147681	0.190018
Adenine phosphoribosyltransferase	APRT	0.318627	0.0604424	0.189535
Protein PAT1 homolog 1	PATL1	0.134596	0.244091	0.189344
Guanine nucleotide-binding protein G(s) subunit alpha isoforms short;Guanine nucleotide-binding protein G(s) subunit alpha isoforms XLas	GNAS	0.177523	0.201095	0.189309
Bifunctional ATP-dependent dihydroxyacetone kinase/FAD-AMP lyase (cyclizing);ATP-dependent dihydroxyacetone kinase;FAD-AMP lyase (cyclizing)	DAK	0.303816	0.073416	0.188616
Charged multivesicular body protein 5	CHMP5	0.204454	0.172067	0.18826
Myosin light chain 6B	MYL6B	0.182132	0.193923	0.188028
Protein SCO2 homolog, mitochondrial	SCO2	0.146485	0.228706	0.187595
Lysine--tRNA ligase	KARS	0.182344	0.191261	0.186802
Ras-related protein Rab-1A	RAB1A	0.195708	0.177882	0.186795
Ubiquinol-cytochrome-c reductase complex assembly factor 1	UQCC1	0.0635194	0.309727	0.186623
Gelsolin	GSN	0.12111	0.252116	0.186613
Pseudouridine-5-monophosphatase	HDHD1	0.281945	0.0904189	0.186182
Electron transfer flavoprotein subunit alpha, mitochondrial	ETFA	0.209483	0.16284	0.186161
L-lactate dehydrogenase B chain;L-lactate dehydrogenase	LDHB	0.204454	0.167653	0.186053
3-hydroxyisobutyrate dehydrogenase, mitochondrial	HIBADH	0.379304	-0.00725292	0.186026
Protein transport protein Sec61 subunit alpha isoform 1	SEC61A1	0.203112	0.168204	0.185658
E3 ubiquitin-protein ligase RNF31	RNF31	0.624714	-0.253433	0.185641
Ras GTPase-activating-like protein IQGAP2	IQGAP2	0.518175	-0.146929	0.185623
NADH dehydrogenase [ubiquinone] 1 alpha subcomplex subunit 10, mitochondrial	NDUFA10	0.182692	0.188323	0.185508
Ribonucleoside-diphosphate reductase large subunit	RRM1	-0.0243698	0.395199	0.185415
Serine/arginine-rich splicing factor 2	SRSF2	0.181178	0.189302	0.18524
Annexin A4;Annexin	ANXA4	0.44209	-0.072147	0.184972
NADH dehydrogenase [ubiquinone] 1 beta subcomplex subunit 9	NDUFB9	0.231974	0.137394	0.184684
6-phosphogluconolactonase	PGLS	0.145569	0.223685	0.184627
TBC1 domain family member 5	TBC1D5	0.0871072	0.280999	0.184053
Inorganic pyrophosphatase	PPA1	0.201455	0.166551	0.184003
Alpha/beta hydrolase domain-containing protein 11	ABHD11	0.508429	-0.140602	0.183913
Heterogeneous nuclear ribonucleoprotein A0	HNRNPA0	0.152353	0.215404	0.183879
Flotillin-1	FLOT1	0.305623	0.0615938	0.183608
Serine/threonine-protein kinase Nek9	NEK9	0.0975145	0.269039	0.183277
NADH dehydrogenase [ubiquinone] iron-sulfur protein 4, mitochondrial	NDUFS4	0.214776	0.151354	0.183065
Core histone macro-H2A.1;Histone H2A	H2AFY	0.163115	0.202788	0.182952
Hsc70-interacting protein;Putative protein FAM10A5;Putative protein FAM10A4	ST13;ST13P5;ST13P4	0.270743	0.0947338	0.182738
Aspartate--tRNA ligase, mitochondrial	DARS2	0.211161	0.154217	0.182689
Serum paraoxonase/lactonase 3	PON3	0.222275	0.142664	0.182469
Centromere protein V	CENPV	0.288007	0.0767747	0.182391
SAFB-like transcription modulator	SLTM	0.194672	0.169444	0.182058
Endoplasmic reticulum resident protein 29	ERP29	0.185731	0.177604	0.181667
Nucleophosmin	NPM1	0.166348	0.196732	0.18154
Pre-mRNA cleavage complex 2 protein Pcf11	PCF11	0.206122	0.156539	0.18133
Prenylated Rab acceptor protein 1	RABAC1	0.134878	0.227413	0.181146
Tripeptidyl-peptidase 2	TPP2	0.205303	0.156675	0.180989
Catechol O-methyltransferase	COMT	0.248535	0.112654	0.180594
Trifunctional enzyme subunit alpha, mitochondrial;Long-chain enoyl-CoA hydratase;Long chain 3-hydroxyacyl-CoA dehydrogenase	HADHA	0.168871	0.192241	0.180556
Histone-arginine methyltransferase CARM1	CARM1	0.071828	0.289172	0.1805
Glyoxylate reductase/hydroxypyruvate reductase	GRHPR	0.245496	0.114644	0.18007
Non-POU domain-containing octamer-binding protein	NONO	0.117996	0.240929	0.179462
Hypoxia up-regulated protein 1	HYOU1	0.327414	0.0312014	0.179308
Chromatin complexes subunit BAP18	C17orf49;BAP18;RNASEK-C17orf49	0.191157	0.167377	0.179267
Ovarian cancer-associated gene 2 protein	OVCA2	0.252404	0.105644	0.179024
NAD(P) transhydrogenase, mitochondrial	NNT	0.167373	0.190281	0.178827
ATP synthase subunit d, mitochondrial	ATP5H	0.199407	0.15818	0.178793
ELMO domain-containing protein 2	ELMOD2	0.240271	0.116903	0.178587
Alcohol dehydrogenase [NADP(+)]	AKR1A1	0.259452	0.0976176	0.178535
Ras-related protein Rab-12	RAB12	0.204603	0.152444	0.178523
Insulin-like growth factor 2 mRNA-binding protein 3	IGF2BP3	0.137613	0.219253	0.178433
Abl interactor 1	ABI1	0.324125	0.0324551	0.17829
COMM domain-containing protein 1	COMMD1	0.117663	0.238858	0.178261
Peroxisomal membrane protein 2	PXMP2	0.00929598	0.34719	0.178243
Cytochrome b5	CYB5A	0.452545	-0.0964373	0.178054
NADH dehydrogenase [ubiquinone] 1 beta subcomplex subunit 8, mitochondrial	NDUFB8	0.12878	0.227126	0.177953
Exocyst complex component 3	EXOC3	0.075337	0.280001	0.177669
Tubulin-specific chaperone D	TBCD	0.209929	0.145103	0.177516
Nucleoside diphosphate kinase 3	NME3	0.218884	0.135776	0.17733
Serine/arginine-rich splicing factor 3	SRSF3	0.137831	0.216686	0.177259
Protein DJ-1	PARK7	0.187134	0.166414	0.176774
Isocitrate dehydrogenase [NADP] cytoplasmic	IDH1	0.28505	0.0673643	0.176207
GTP-binding protein SAR1b	SAR1B;DKFZp434B2017	0.214835	0.137394	0.176115
Protein disulfide-isomerase A3	PDIA3	0.212228	0.139013	0.175621
L-lactate dehydrogenase A chain	LDHA	0.141557	0.209578	0.175568
N(G),N(G)-dimethylarginine dimethylaminohydrolase 1	DDAH1	0.246379	0.104325	0.175352
Dehydrogenase/reductase SDR family member 7	DHRS7	0.184824	0.165588	0.175206
Aconitate hydratase, mitochondrial	ACO2	0.191187	0.157496	0.174341
Cytochrome c1, heme protein, mitochondrial	CYC1	0.385365	-0.0370799	0.174143
Trimeric intracellular cation channel type B	TMEM38B	0.142445	0.205755	0.1741
Nucleoside diphosphate kinase A	NME1	0.171466	0.176634	0.17405
Heterogeneous nuclear ribonucleoprotein L	HNRNPL	0.107353	0.239726	0.17354
Acidic leucine-rich nuclear phosphoprotein 32 family member E	ANP32E	0.261316	0.0852059	0.173261
Dolichyl-diphosphooligosaccharide--protein glycosyltransferase subunit 1	RPN1	0.299077	0.047331	0.173204
Isopentenyl-diphosphate Delta-isomerase 1	IDI1	0.119419	0.226839	0.173129
Pyruvate dehydrogenase E1 component subunit beta, mitochondrial	PDHB	0.309786	0.0360968	0.172941
GTPase HRas;GTPase HRas, N-terminally processed	HRAS	0.152307	0.193082	0.172695
NADH dehydrogenase [ubiquinone] 1 alpha subcomplex subunit 12	NDUFA12	0.25586	0.0887226	0.172291
Galectin-3;Galectin	LGALS3	0.129205	0.215262	0.172233
Protein FAM160B1	FAM160B1	0.155533	0.188882	0.172208
Lactoylglutathione lyase	GLO1	0.123382	0.220396	0.171889
Heat shock protein HSP 90-alpha	HSP90AA1	0.218796	0.12477	0.171783
Moesin	MSN	0.0984934	0.245006	0.17175
Protein PRRC2A	PRRC2A	0.18422	0.158864	0.171542
Isocitrate dehydrogenase [NAD] subunit gamma, mitochondrial	IDH3G;hCG_2004980	0.367238	-0.0243551	0.171441
6-phosphogluconate dehydrogenase, decarboxylating	PGD	0.343611	-0.00101674	0.171297
Malate dehydrogenase, mitochondrial;Malate dehydrogenase	MDH2	0.189516	0.152853	0.171184
NADH dehydrogenase [ubiquinone] 1 beta subcomplex subunit 6	NDUFB6	0.236952	0.104721	0.170836
Splicing factor U2AF 65 kDa subunit	U2AF2	0.0659333	0.275318	0.170626
Serine/threonine-protein phosphatase 4 regulatory subunit 2	PPP4R2	0.130586	0.210571	0.170578
OCIA domain-containing protein 2	OCIAD2	0.0692766	0.271509	0.170393
Pyruvate kinase PKM;Pyruvate kinase	PKM	0.219416	0.121031	0.170224
Ubiquitin domain-containing protein UBFD1	UBFD1	0.179299	0.161056	0.170178
Four and a half LIM domains protein 1	FHL1	-0.0368782	0.377026	0.170074
ADP-ribosylation factor 4	ARF4	0.186938	0.152989	0.169964
Leucine--tRNA ligase, cytoplasmic	LARS	0.0521674	0.287749	0.169958
2,4-dienoyl-CoA reductase, mitochondrial	DECR1	0.252404	0.0872888	0.169846
60 kDa heat shock protein, mitochondrial	HSPD1	0.212643	0.127045	0.169844
Alpha-enolase	ENO1	0.148051	0.191541	0.169796
ATP synthase F(0) complex subunit B1, mitochondrial	ATP5F1	0.194072	0.144967	0.16952
Myristoylated alanine-rich C-kinase substrate	MARCKS	0.247899	0.0910718	0.169485
Elongation factor 1-alpha 1;Putative elongation factor 1-alpha-like 3	EEF1A1;EEF1A1P5	0.263178	0.0756112	0.169394
Delta(3,5)-Delta(2,4)-dienoyl-CoA isomerase, mitochondrial	ECH1	0.246278	0.0922479	0.169263
Staphylococcal nuclease domain-containing protein 1	SND1	0.142071	0.19631	0.169191
3-ketoacyl-CoA thiolase, peroxisomal	ACAA1	0.249315	0.0883314	0.168823
ATP-dependent 6-phosphofructokinase, platelet type	PFKP	0.232208	0.10538	0.168794
Thiosulfate sulfurtransferase	TST	0.147725	0.189861	0.168793
GDP-L-fucose synthase	TSTA3	0.218205	0.118633	0.168419
ATP-dependent RNA helicase A	DHX9	0.130084	0.206038	0.168061
Complement component 1 Q subcomponent-binding protein, mitochondrial	C1QBP	0.21445	0.121565	0.168008
3-hydroxyisobutyryl-CoA hydrolase, mitochondrial	HIBCH	0.232807	0.103139	0.167973
Sodium/potassium-transporting ATPase subunit alpha-1	ATP1A1	0.168703	0.166689	0.167696
Phosphoglycerate kinase 1	PGK1	0.28871	0.0465708	0.16764
Proteasome subunit beta type-3	PSMB3	0.204275	0.1308	0.167537
Clathrin light chain A	CLTA	0.20332	0.131337	0.167329
ATP-dependent 6-phosphofructokinase, liver type	PFKL	0.299217	0.0353426	0.16728
Very-long-chain enoyl-CoA reductase	TECR	0.194627	0.139554	0.167091
Nucleoplasmin-3	NPM3	0.230701	0.103403	0.167052
Protein disulfide-isomerase A4	PDIA4	0.216374	0.117435	0.166904
Bcl-2-like protein 13	BCL2L13	0.282369	0.0513917	0.16688
Chloride intracellular channel protein 1	CLIC1	0.201021	0.131471	0.166246
Apolipoprotein O	APOO	0.255285	0.0756112	0.165448
Membrane-associated progesterone receptor component 1	PGRMC1	0.18929	0.141581	0.165436
Acetolactate synthase-like protein	ILVBL	0.0909341	0.239914	0.165424
Ribosome-recycling factor, mitochondrial	MRRF	0.189471	0.141311	0.165391
Selenocysteine lyase	SCLY	0.224026	0.1067	0.165363
Activated RNA polymerase II transcriptional coactivator p15	SUB1	0.155873	0.174556	0.165214
Dipeptidyl peptidase 3	DPP3	0.197746	0.132681	0.165213
Phospholysine phosphohistidine inorganic pyrophosphate phosphatase	LHPP	0.346045	-0.0157687	0.165138
Adenosine deaminase	ADA	0.195798	0.134026	0.164912
Protein CDV3 homolog	CDV3	0.11923	0.210146	0.164688
Protein phosphatase 1F	PPM1F	0.213992	0.115308	0.16465
ATP synthase subunit delta, mitochondrial	ATP5D	0.167404	0.161605	0.164504
Estradiol 17-beta-dehydrogenase 12	HSD17B12	0.267464	0.0614658	0.164465
Proteasome subunit beta type-1	PSMB1	0.191653	0.136854	0.164254
Glutathione synthetase	GSS	0.0397066	0.288483	0.164095
Voltage-dependent calcium channel subunit alpha-2/delta-1;Voltage-dependent calcium channel subunit alpha-2-1;Voltage-dependent calcium channel subunit delta-1	CACNA2D1	0.253701	0.0744486	0.164075
Trifunctional enzyme subunit beta, mitochondrial;3-ketoacyl-CoA thiolase	HADHB	0.177204	0.150946	0.164075
RNA-binding protein 39	RBM39	0.145584	0.182049	0.163817
Protein disulfide-isomerase	P4HB	0.193667	0.133891	0.163779
Beta-1,4-galactosyltransferase 1;Lactose synthase A protein;N-acetyllactosamine synthase;Beta-N-acetylglucosaminylglycopeptide beta-1,4-galactosyltransferase;Beta-N-acetylglucosaminyl-glycolipid beta-1,4-galactosyltransferase;Processed beta-1,4-galactosyltransferase 1	B4GALT1	-0.931542	1.25882	0.163639
Serpin B9	SERPINB9	0.279825	0.047331	0.163578
Afadin	MLLT4	0.236471	0.09068	0.163575
Major facilitator superfamily domain-containing protein 3	MFSD3	0.400798	-0.0742451	0.163277
Peroxiredoxin-6	PRDX6	0.138924	0.187625	0.163274
NudC domain-containing protein 1	NUDCD1	0.194357	0.132143	0.16325
DNA dC->dU-editing enzyme APOBEC-3B;DNA dC->dU-editing enzyme APOBEC-3A	APOBEC3B;APOBEC3A	0.302841	0.0235777	0.163209
Proteasome subunit beta type-4	PSMB4	0.202395	0.123968	0.163182
Ras and Rab interactor 3	RIN3	0.241637	0.0846856	0.163161
Sterol-4-alpha-carboxylate 3-dehydrogenase, decarboxylating	NSDHL	0.207893	0.1181	0.162997
Mimitin, mitochondrial	NDUFAF2	0.201186	0.12477	0.162978
Bisphosphoglycerate mutase	BPGM	0.235144	0.09068	0.162912
Caseinolytic peptidase B protein homolog	CLPB	0.22279	0.102744	0.162767
Splicing factor 3A subunit 2	SF3A2	0.14788	0.177604	0.162742
Zinc finger CCHC domain-containing protein 3	ZCCHC3	0.270315	0.0550816	0.162698
Succinate dehydrogenase [ubiquinone] iron-sulfur subunit, mitochondrial	SDHB	0.206956	0.117834	0.162395
L-xylulose reductase	DCXR	0.0322352	0.291827	0.162031
NADH dehydrogenase [ubiquinone] 1 beta subcomplex subunit 5, mitochondrial	NDUFB5	0.125635	0.198419	0.162027
NADP-dependent malic enzyme	ME1	0.268178	0.0549542	0.161566
Coactosin-like protein	COTL1	0.193126	0.129726	0.161426
Transaldolase	TALDO1	0.256867	0.0659516	0.161409
Nucleolysin TIAR	TIAL1	0.145957	0.176357	0.161157
Major vault protein	MVP	0.205258	0.116504	0.160881
Clathrin heavy chain 1	CLTC	0.168031	0.153671	0.160851
Pre-mRNA-splicing regulator WTAP	WTAP	-0.148744	0.470408	0.160832
Polyadenylate-binding protein 4	PABPC4	0.186229	0.135372	0.1608
Ribonuclease inhibitor	RNH1	0.146826	0.174556	0.160691
Peptidyl-prolyl cis-trans isomerase FKBP7;Peptidyl-prolyl cis-trans isomerase	FKBP7	-0.0619742	0.382962	0.160494
UV excision repair protein RAD23 homolog A	RAD23A	0.167434	0.153535	0.160485
Myelin expression factor 2	MYEF2	0.115144	0.205613	0.160379
Glutathione S-transferase omega-1	GSTO1	0.161688	0.159001	0.160345
Mitochondrial import receptor subunit TOM70	TOMM70A	0.158445	0.162154	0.160299
Gamma-enolase;Enolase	ENO2	0.197686	0.122232	0.159959
Malectin	MLEC	0.301448	0.0182277	0.159838
Neurobeachin	NBEA	0.167174	0.151763	0.159469
A-kinase anchor protein 8-like	AKAP8L	-0.0343784	0.352942	0.159282
UDP-glucose 4-epimerase	GALE	0.329602	-0.0112738	0.159164
Tubulin beta-2A chain	TUBB2A	0.196067	0.121298	0.158683
Small ubiquitin-related modifier 1	SUMO1	0.230174	0.0871586	0.158666
Thioredoxin-dependent peroxide reductase, mitochondrial	PRDX3	0.240678	0.0765161	0.158597
Long-chain-fatty-acid--CoA ligase 3	ACSL3	0.389698	-0.0729633	0.158367
Protein tyrosine phosphatase type IVA 1	PTP4A1	-0.0390647	0.355591	0.158263
Nucleoside diphosphate kinase;Nucleoside diphosphate kinase B	NME1-NME2;NME2	0.139688	0.176634	0.158161
Calcium-binding protein 39	CAB39	0.120715	0.195467	0.158091
Elongation factor 1-delta	EEF1D	0.222687	0.0932941	0.15799
Mitochondrial carnitine/acylcarnitine carrier protein	SLC25A20	-0.010688	0.326513	0.157913
Ensconsin	MAP7	0.159275	0.156402	0.157839
Filamin-C	FLNC	0.0672126	0.247974	0.157593
Protein kinase C alpha type	PRKCA	0.17857	0.136585	0.157578
Osteoclast-stimulating factor 1	OSTF1	0.163177	0.151899	0.157538
BRCA1-A complex subunit RAP80	UIMC1	0.587708	-0.273963	0.156872
Serine/threonine-protein phosphatase 2A 56 kDa regulatory subunit epsilon isoform	PPP2R5E	0.139064	0.174279	0.156672
Inhibitor of nuclear factor kappa-B kinase-interacting protein	IKBIP	0.303259	0.00980752	0.156533
Cysteine and glycine-rich protein 2	CSRP2	-0.0529306	0.365541	0.156305
Neurabin-2	PPP1R9B	0.0571614	0.254864	0.156013
Protein arginine N-methyltransferase 3	PRMT3	0.10563	0.205613	0.155622
Prostaglandin E synthase 3	PTGES3	0.16719	0.144018	0.155604
PAX3- and PAX7-binding protein 1	PAXBP1	0.385365	-0.0742451	0.15556
Glucose-6-phosphate isomerase	GPI	0.202365	0.108682	0.155524
Brain acid soluble protein 1	BASP1	0.0919174	0.218825	0.155371
Eukaryotic translation initiation factor 2 subunit 2	EIF2S2	0.0947991	0.215119	0.154959
Tubulin beta-8 chain	TUBB8	0.0741302	0.235158	0.154644
Guanine nucleotide-binding protein G(I)/G(S)/G(T) subunit beta-2	GNB2	0.15141	0.157222	0.154316
Ubiquitin fusion degradation protein 1 homolog	UFD1L	0.169589	0.139013	0.154301
Triosephosphate isomerase	TPI1	0.191157	0.117302	0.154229
Flavin reductase (NADPH)	BLVRB	0.335331	-0.026885	0.154223
NADH dehydrogenase [ubiquinone] 1 beta subcomplex subunit 7	NDUFB7	0.117806	0.190421	0.154113
Hypoxanthine-guanine phosphoribosyltransferase	HPRT1	0.0978515	0.209862	0.153857
Rho-related GTP-binding protein RhoC	RHOC	0.143005	0.164076	0.15354
Valine--tRNA ligase	VARS	0.274439	0.0324551	0.153447
Peptidyl-prolyl cis-trans isomerase-like 4	PPIL4	0.213266	0.0935557	0.153411
MARCKS-related protein	MARCKSL1	0.0154772	0.291212	0.153344
Nucleolin	NCL	0.0979318	0.208728	0.15333
RNA-binding protein Raly	RALY	0.22906	0.0775509	0.153306
14-3-3 protein epsilon	YWHAE	0.159076	0.147138	0.153107
THO complex subunit 6 homolog	THOC6	0.176064	0.129994	0.153029
m7GpppX diphosphatase	DCPS	0.0747827	0.231007	0.152895
Transmembrane emp24 domain-containing protein 10	TMED10	0.110459	0.195327	0.152893
Protein NipSnap homolog 1	NIPSNAP1	0.173036	0.132681	0.152858
Na(+)/H(+) exchange regulatory cofactor NHE-RF1	SLC9A3R1	0.120952	0.184695	0.152824
Protein canopy homolog 2	CNPY2	0.230188	0.0752236	0.152706
TRAF-type zinc finger domain-containing protein 1	TRAFD1	-0.0620459	0.36717	0.152562
Actin filament-associated protein 1	AFAP1	0.00445859	0.300515	0.152487
Fatty acid-binding protein, epidermal	FABP5	-0.0150028	0.319885	0.152441
3-hydroxyacyl-CoA dehydrogenase type-2	HSD17B10	0.173067	0.131203	0.152135
Proteasome subunit beta type-7	PSMB7	0.176049	0.127313	0.151681
Xaa-Pro dipeptidase	PEPD	0.0843559	0.218825	0.15159
Succinyl-CoA ligase [GDP-forming] subunit beta, mitochondrial	SUCLG2	0.153033	0.149993	0.151513
Isocitrate dehydrogenase [NAD] subunit beta, mitochondrial	IDH3B	0.148128	0.15449	0.151309
Putative helicase MOV-10	MOV10	0.143953	0.158454	0.151203
UPF0553 protein C9orf64	C9orf64	0.123603	0.178714	0.151159
Actin-related protein 2/3 complex subunit 1A	ARPC1A	0.206465	0.0957818	0.151123
Glutamine--tRNA ligase	QARS	0.22501	0.0769041	0.150957
Proteasome subunit alpha type-2	PSMA2	0.181799	0.119832	0.150815
SPATS2-like protein	SPATS2L	0.178995	0.122633	0.150814
Receptor expression-enhancing protein 6	REEP6	0.181118	0.120498	0.150808
GDP-mannose 4,6 dehydratase	GMDS	0.461928	-0.160378	0.150775
Stromal cell-derived factor 2-like protein 1	SDF2L1	0.229471	0.0718685	0.15067
THO complex subunit 4	ALYREF	0.100946	0.200109	0.150527
Potassium voltage-gated channel subfamily H member 4	KCNH4	0.155055	0.145917	0.150486
Glyceraldehyde-3-phosphate dehydrogenase	GAPDH	0.204871	0.0959129	0.150392
Guanine nucleotide-binding protein G(i) subunit alpha-1	GNAI1	0.209513	0.0912025	0.150358
Nucleosome assembly protein 1-like 1	NAP1L1	0.0283502	0.272072	0.150211
Aminopeptidase B	RNPEP	0.146702	0.153671	0.150186
Dihydrolipoyllysine-residue succinyltransferase component of 2-oxoglutarate dehydrogenase complex, mitochondrial	DLST	0.200289	0.0995872	0.149938
MICOS complex subunit MIC27	APOOL	0.136894	0.162977	0.149936
THO complex subunit 7 homolog	THOC7;NIF3L1BP1	0.264608	0.0352169	0.149912
Transgelin-2	TAGLN2	0.0106264	0.289127	0.149877
Nucleolar protein 8	NOL8	0.0793253	0.219824	0.149575
Isochorismatase domain-containing protein 1	ISOC1	0.0936407	0.20533	0.149486
Protein disulfide-isomerase A6	PDIA6	0.196952	0.101691	0.149321
Peroxiredoxin-1	PRDX1	0.199841	0.0986677	0.149254
Nucleoside diphosphate-linked moiety X motif 8, mitochondrial	NUDT8	0.132232	0.166276	0.149254
NADH dehydrogenase [ubiquinone] iron-sulfur protein 8, mitochondrial	NDUFS8	0.24907	0.0493599	0.149215
Multifunctional protein ADE2;Phosphoribosylaminoimidazole-succinocarboxamide synthase;Phosphoribosylaminoimidazole carboxylase	PAICS	0.16771	0.130666	0.149188
Acyl-CoA:lysophosphatidylglycerol acyltransferase 1	LPGAT1	0.578306	-0.280238	0.149034
Eukaryotic translation initiation factor 4B	EIF4B	0.15632	0.141717	0.149018
Prelamin-A/C;Lamin-A/C	LMNA	0.0711743	0.226839	0.149007
NADH dehydrogenase [ubiquinone] flavoprotein 1, mitochondrial	NDUFV1	0.208116	0.0897662	0.148941
Insulin-like growth factor 2 mRNA-binding protein 1	IGF2BP1	0.135269	0.162154	0.148711
Farnesyl pyrophosphate synthase	FDPS	0.216847	0.0804006	0.148624
Alkyldihydroxyacetonephosphate synthase, peroxisomal	AGPS	0.171771	0.124904	0.148338
Minor histocompatibility antigen H13	HM13	0.156073	0.140229	0.148151
GTP:AMP phosphotransferase AK3, mitochondrial	AK3	0.262462	0.0338354	0.148149
Zinc finger MYM-type protein 4	ZMYM4	0.78968	-0.493499	0.14809
Acyl-protein thioesterase 1	LYPLA1	0.172183	0.1233	0.147742
14-3-3 protein zeta/delta	YWHAZ	0.155626	0.139824	0.147725
14-3-3 protein theta	YWHAQ	0.0832377	0.212133	0.147685
UTP--glucose-1-phosphate uridylyltransferase	UGP2	0.204498	0.0908106	0.147655
Epsin-1	EPN1	0.220595	0.0747069	0.147651
Reticulon-3	RTN3	0.135332	0.15996	0.147646
Fermitin family homolog 2	FERMT2	-0.0167566	0.311856	0.14755
N-acetyl-D-glucosamine kinase	NAGK	0.232237	0.062746	0.147491
ATP synthase subunit alpha, mitochondrial	ATP5A1	0.161181	0.133622	0.147402
Mitogen-activated protein kinase kinase kinase kinase 4	MAP4K4	0.213325	0.0813085	0.147317
Lamina-associated polypeptide 2, isoform alpha;Thymopoietin;Thymopentin	TMPO	0.11741	0.17705	0.14723
LETM1 and EF-hand domain-containing protein 1, mitochondrial	LETM1	0.255573	0.0384878	0.14703
Crk-like protein	CRKL	0.108262	0.185671	0.146966
Zinc finger protein ubi-d4	DPF2	0.279117	0.0146307	0.146874
Poly(rC)-binding protein 1	PCBP1	0.168352	0.125172	0.146762
Tubulin alpha-1C chain	TUBA1C	0.166455	0.127045	0.14675
Protein transport protein Sec16A	SEC16A	0.0294613	0.264009	0.146735
Protein kinase C delta-binding protein	PRKCDBP	0.00295107	0.290311	0.146631
Tricarboxylate transport protein, mitochondrial	SLC25A1	0.301448	-0.0082287	0.14661
RNA-binding protein Musashi homolog 2	IGSF9B;MSI2	0.262605	0.030575	0.14659
Zinc transporter 1	SLC30A1	0.0167001	0.276165	0.146432
Proteasome subunit alpha type-3	PSMA3	0.158152	0.134564	0.146358
Histone H3.2	HIST2H3A	0.125289	0.167102	0.146195
Proteasome subunit beta type-2	PSMB2	0.185096	0.107096	0.146096
Enoyl-CoA hydratase, mitochondrial	ECHS1	0.123745	0.168066	0.145906
NAD-dependent malic enzyme, mitochondrial	ME2	0.208339	0.0829961	0.145667
Eukaryotic translation initiation factor 5A-1;Eukaryotic translation initiation factor 5A-1-like	EIF5A;EIF5AL1	0.142196	0.149041	0.145618
Calcium-binding mitochondrial carrier protein SCaMC-1	SLC25A24	0.186621	0.104589	0.145605
Arf-GAP domain and FG repeat-containing protein 1	AGFG1	0.169543	0.121298	0.145421
Proteasome subunit alpha type-5	PSMA5	0.210166	0.0804006	0.145283
Ras-related protein Rab-27B	RAB27B	0.53972	-0.249415	0.145153
Transformer-2 protein homolog beta	TRA2B	0.141775	0.148361	0.145068
Rab GDP dissociation inhibitor beta	GDI2	0.109663	0.179825	0.144744
Calcyclin-binding protein	CACYBP	0.17299	0.116238	0.144614
Valacyclovir hydrolase	BPHL	0.122957	0.166138	0.144548
Coatomer subunit gamma-1	COPG1	0.150637	0.137934	0.144285
Acetyl-CoA acetyltransferase, mitochondrial	ACAT1	0.115414	0.173035	0.144224
Phosphatidylethanolamine-binding protein 1;Hippocampal cholinergic neurostimulating peptide	PEBP1	0.06485	0.223399	0.144125
Coatomer subunit epsilon	COPE	0.14204	0.144967	0.143504
Serpin B6	SERPINB6	0.150977	0.135103	0.14304
Lon protease homolog, mitochondrial	LONP1	0.209899	0.075999	0.142949
Maleylacetoacetate isomerase	GSTZ1	0.0581515	0.2277	0.142926
Adenylyl cyclase-associated protein 2;Adenylyl cyclase-associated protein	CAP2	0.13126	0.154217	0.142739
Band 4.1-like protein 1	EPB41L1	0.491181	-0.205849	0.142666
ELM2 and SANT domain-containing protein 1	ELMSAN1	0.132718	0.15258	0.142649
Cap-specific mRNA (nucleoside-2-O-)-methyltransferase 1	CMTR1	-0.124239	0.409461	0.142611
ADP/ATP translocase 2;ADP/ATP translocase 2, N-terminally processed	SLC25A5	0.132389	0.15258	0.142485
DNA-(apurinic or apyrimidinic site) lyase;DNA-(apurinic or apyrimidinic site) lyase, mitochondrial	APEX1	0.0956351	0.189302	0.142469
Probable ATP-dependent RNA helicase DDX41	DDX41	0.417869	-0.133465	0.142202
Heat shock 70 kDa protein 4	HSPA4	0.166884	0.117435	0.142159
39S ribosomal protein L11, mitochondrial	MRPL11	0.170505	0.113317	0.141911
Protein Mpv17	MPV17	0.0610685	0.222111	0.14159
Splicing factor 45	RBM17	0.140903	0.141987	0.141445
Kynureninase	KYNU	0.259308	0.0234531	0.141381
Leucine zipper protein 1	LUZP1	-0.0254008	0.308117	0.141358
Cytosolic non-specific dipeptidase	CNDP2	0.159383	0.1233	0.141342
Prolyl 4-hydroxylase subunit alpha-1	P4HA1	0.282934	-0.000281298	0.141326
Extended synaptotagmin-1	ESYT1	0.148593	0.134026	0.14131
Neurobeachin-like protein 2	NBEAL2	0.28364	-0.00113928	0.14125
Prohibitin-2	PHB2	0.311032	-0.0286894	0.141172
ADP-ribosylation factor 6	ARF6	0.144979	0.137259	0.141119
Isoleucine--tRNA ligase, mitochondrial	IARS2	0.205795	0.0762575	0.141026
UPF0587 protein C1orf123	C1orf123	0.231871	0.0501215	0.140996
Galectin-3-binding protein	LGALS3BP	0.389829	-0.107862	0.140984
Phosphatidate cytidylyltransferase, mitochondrial	TAMM41	0.0602451	0.221682	0.140964
DnaJ homolog subfamily C member 8	DNAJC8	0.0782682	0.203494	0.140881
Phosphate carrier protein, mitochondrial	SLC25A3	0.116888	0.164763	0.140825
Armadillo repeat-containing protein 6	ARMC6	0.70424	-0.422626	0.140807
Peptidyl-prolyl cis-trans isomerase FKBP4;Peptidyl-prolyl cis-trans isomerase FKBP4, N-terminally processed	FKBP4	0.278834	0.00266423	0.140749
Glycogen phosphorylase, brain form	PYGB	0.223025	0.0583978	0.140712
Adenylate kinase isoenzyme 1	AK1	0.0859749	0.195186	0.140581
Mitochondrial glutamate carrier 1	SLC25A22	0.141184	0.139959	0.140571
28S ribosomal protein S15, mitochondrial	MRPS15	0.152477	0.128519	0.140498
Lupus La protein	SSB	0.0862985	0.194485	0.140392
Annexin A13	ANXA13	0.831588	-0.551043	0.140272
NAD(P)H-hydrate epimerase	APOA1BP	0.256148	0.0243258	0.140237
Peptidyl-prolyl cis-trans isomerase FKBP3	FKBP3	0.164357	0.11584	0.140098
TATA-binding protein-associated factor 2N	TAF15	0.229148	0.0508835	0.140016
AP-1 complex subunit sigma-2	AP1S2	-0.181013	0.460925	0.139956
Dihydropyrimidinase-related protein 2	DPYSL2	0.182526	0.0969617	0.139744
Phosphoglucomutase-1	PGM1	0.170108	0.109079	0.139593
Translocating chain-associated membrane protein 1	TRAM1	0.17989	0.0986677	0.139279
Transcriptional activator protein Pur-beta	PURB	0.169589	0.108285	0.138937
Acylamino-acid-releasing enzyme	APEH	0.409359	-0.131899	0.13873
Tubulin beta chain	TUBB	0.175334	0.101954	0.138644
ATP synthase subunit beta, mitochondrial;ATP synthase subunit beta	ATP5B	0.143378	0.133891	0.138635
Coiled-coil domain-containing protein 22	CCDC22	-0.00448964	0.281595	0.138553
39S ribosomal protein L9, mitochondrial	MRPL9	0.188823	0.0880707	0.138447
Sorting nexin-3	SNX3	0.164802	0.111859	0.13833
DCC-interacting protein 13-beta	APPL2	0.226391	0.0502484	0.13832
Ras-related protein Rab-23	RAB23	0.106939	0.169444	0.138191
Leukotriene A-4 hydrolase	LTA4H	0.0742281	0.201941	0.138085
Stomatin-like protein 2, mitochondrial	STOML2	0.167924	0.108153	0.138038
Fructose-bisphosphate aldolase C	ALDOC	0.183358	0.0925094	0.137934
Cytidine deaminase	CDA	-0.17829	0.453618	0.137664
ADP-ribosylation factor-like protein 3	ARL3	0.1547	0.120365	0.137533
Putative RNA-binding protein Luc7-like 1	LUC7L	0.161427	0.113583	0.137505
BAG family molecular chaperone regulator 1	BAG1	0.305762	-0.0314517	0.137155
Rho GDP-dissociation inhibitor 1	ARHGDIA	0.173173	0.101033	0.137103
Tyrosine--tRNA ligase, mitochondrial	YARS2	0.193456	0.0806599	0.137058
mRNA-capping enzyme;Polynucleotide 5-triphosphatase;mRNA guanylyltransferase	RNGTT	0.0350541	0.23906	0.137057
Hydroxymethylglutaryl-CoA lyase, mitochondrial	HMGCL	0.2505	0.02283	0.136665
Glutamine--fructose-6-phosphate aminotransferase [isomerizing] 1	GFPT1	0.151519	0.121565	0.136542
Transketolase	TKT	0.225304	0.0475844	0.136444
Aldose reductase	AKR1B1	0.0854732	0.187346	0.136409
Estradiol 17-beta-dehydrogenase 11	HSD17B11	0.311586	-0.0388716	0.136357
Enhancer of mRNA-decapping protein 3	EDC3	0.16244	0.110269	0.136355
RWD domain-containing protein 1	RWDD1	0.125966	0.146731	0.136348
Glucosidase 2 subunit beta	PRKCSH	0.196037	0.0763868	0.136212
Retinoic acid-induced protein 3	GPRC5A	0.29194	-0.019524	0.136208
Selenocysteine-specific elongation factor	EEFSEC	0.18926	0.083126	0.136193
Serine/arginine repetitive matrix protein 1	SRRM1	0.00620397	0.265718	0.135961
Glutamate dehydrogenase 1, mitochondrial	GLUD1	0.102578	0.169031	0.135804
Oxidoreductase HTATIP2	HTATIP2	0.184855	0.0866376	0.135746
Electron transfer flavoprotein subunit beta	ETFB	0.153234	0.118234	0.135734
Alpha-2-macroglobulin receptor-associated protein	LRPAP1	0.210938	0.0603145	0.135626
Dolichyl-diphosphooligosaccharide--protein glycosyltransferase subunit 2	RPN2	0.241404	0.0288225	0.135113
Coiled-coil domain-containing protein 90B, mitochondrial	CCDC90B	0.131793	0.138203	0.134998
3-ketoacyl-CoA thiolase, mitochondrial	ACAA2	0.16543	0.104193	0.134811
Protein Dr1	DR1	0.131887	0.137529	0.134708
Glucose-6-phosphate 1-dehydrogenase	G6PD	0.252981	0.015994	0.134487
Glycerol-3-phosphate dehydrogenase 1-like protein	GPD1L	0.098365	0.170548	0.134457
General vesicular transport factor p115	USO1	0.199347	0.0695503	0.134449
Peptidyl-tRNA hydrolase ICT1, mitochondrial	ICT1	0.192795	0.075999	0.134397
Eukaryotic translation initiation factor 2 subunit 1	EIF2S1	0.0984934	0.170134	0.134314
Oligoribonuclease, mitochondrial	REXO2	-0.00447241	0.272427	0.133977
Transmembrane and coiled-coil domain-containing protein 1	TMCO1	0.285895	-0.0179504	0.133972
Eukaryotic translation initiation factor 3 subunit I	EIF3I	0.0875437	0.180242	0.133893
39S ribosomal protein L30, mitochondrial	MRPL30	0.145414	0.122366	0.13389
Ethylmalonyl-CoA decarboxylase	ECHDC1	0.135206	0.132546	0.133876
Acylpyruvase FAHD1, mitochondrial	FAHD1	0.10944	0.158043	0.133742
Heterogeneous nuclear ribonucleoprotein F;Heterogeneous nuclear ribonucleoprotein F, N-terminally processed	HNRNPF	0.0878184	0.179408	0.133613
Cyclin-dependent kinase 6	CDK6	0.0176844	0.249417	0.133551
Mitochondrial ribonuclease P protein 1	TRMT10C	0.0877053	0.17927	0.133487
Coatomer subunit delta	ARCN1	0.147322	0.119565	0.133444
Sec1 family domain-containing protein 1	SCFD1	0.157783	0.109079	0.133431
ADP-ribosylation factor 1	ARF1;ARF3	0.146997	0.119565	0.133281
Sepiapterin reductase	SPR	0.0550634	0.211423	0.133243
Guanosine-3,5-bis(diphosphate) 3-pyrophosphohydrolase MESH1	HDDC3	0.240547	0.0258231	0.133185
Heterogeneous nuclear ribonucleoprotein K	HNRNPK	0.100497	0.165863	0.13318
Coatomer subunit beta	COPB2	0.131793	0.134564	0.133179
Secretory carrier-associated membrane protein 4	SCAMP4	0.271027	-0.00468835	0.133169
Glycogen debranching enzyme;4-alpha-glucanotransferase;Amylo-alpha-1,6-glucosidase	AGL	0.169559	0.0966994	0.133129
Rho guanine nucleotide exchange factor 40	ARHGEF40	0.133751	0.132412	0.133082
U3 small nucleolar RNA-interacting protein 2	RRP9	0.0165133	0.249227	0.13287
Elongation factor 2	EEF2	0.14833	0.117302	0.132816
Ras suppressor protein 1	RSU1	0.0523496	0.21327	0.13281
Dihydropteridine reductase	QDPR	0.166593	0.0989304	0.132762
Cyclin-dependent-like kinase 5	CDK5	0.230774	0.0344632	0.132619
Lamin-B receptor	LBR	0.0281313	0.23666	0.132396
Structural maintenance of chromosomes flexible hinge domain-containing protein 1	SMCHD1	0.00625527	0.258395	0.132325
Ran-specific GTPase-activating protein	RANBP1	0.081161	0.183441	0.132301
UPF0669 protein C6orf120	C6orf120	0.229515	0.0349657	0.13224
Torsin-1A-interacting protein 2	TOR1AIP2	0.167312	0.0970929	0.132202
Four and a half LIM domains protein 2	FHL2	-0.073115	0.337504	0.132194
Choline-phosphate cytidylyltransferase A;Choline-phosphate cytidylyltransferase B	PCYT1A;PCYT1B	0.229485	0.03484	0.132163
Ubiquitin-fold modifier-conjugating enzyme 1	UFC1	0.126422	0.137799	0.13211
MICOS complex subunit MIC19	CHCHD3	0.175487	0.0887226	0.132105
Heme-binding protein 1	HEBP1	0.0459754	0.217969	0.131972
39S ribosomal protein L13, mitochondrial	MRPL13	0.163943	0.0999814	0.131962
Translation initiation factor eIF-2B subunit gamma	EIF2B3	0.104496	0.159412	0.131954
Selenoprotein S	VIMP	-0.13073	0.394441	0.131855
S-formylglutathione hydrolase	ESD	0.148655	0.115043	0.131849
Importin-11	IPO11	0.122578	0.14104	0.131809
Voltage-dependent anion-selective channel protein 1	VDAC1	0.128121	0.135237	0.131679
Sphingosine-1-phosphate lyase 1	SGPL1	0.113034	0.150265	0.131649
T-complex protein 1 subunit alpha	TCP1	0.20822	0.0546994	0.13146
Hsp70-binding protein 1	HSPBP1	0.224525	0.0382359	0.131381
Proteasome subunit alpha type-6;Proteasome subunit alpha type	PSMA6	0.166532	0.096175	0.131353
LIM domain only protein 7	LMO7	0.372554	-0.109909	0.131323
H/ACA ribonucleoprotein complex subunit 1	GAR1	0.13046	0.132143	0.131302
Focadhesin	FOCAD	0.151225	0.110799	0.131012
Cancer-related nucleoside-triphosphatase	NTPCR	0.078073	0.183859	0.130966
Serine/threonine-protein phosphatase CPPED1	CPPED1	0.142071	0.119832	0.130951
Transitional endoplasmic reticulum ATPase	VCP	0.167939	0.0939483	0.130944
Sorbitol dehydrogenase	SORD	0.000824162	0.260979	0.130902
Platelet-activating factor acetylhydrolase IB subunit gamma	PAFAH1B3	0.12021	0.141446	0.130828
Mitochondrial import receptor subunit TOM22 homolog	TOMM22	0.161857	0.0993244	0.130591
MMS19 nucleotide excision repair protein homolog	MMS19	0.308816	-0.0480339	0.130391
Dipeptidyl peptidase 9	DPP9	0.0186681	0.242103	0.130385
Translocator protein	TSPO	0.176566	0.0841655	0.130366
Bifunctional arginine demethylase and lysyl-hydroxylase JMJD6	JMJD6	-0.485307	0.746033	0.130363
Eukaryotic translation initiation factor 1A, X-chromosomal;Eukaryotic translation initiation factor 1A, Y-chromosomal	EIF1AX;EIF1AY	0.129503	0.131203	0.130353
Formin-binding protein 4	FNBP4	0.102754	0.157633	0.130193
Very-long-chain (3R)-3-hydroxyacyl-CoA dehydratase 2	PTPLB	0.129047	0.131337	0.130192
Ras GTPase-activating-like protein IQGAP1	IQGAP1	0.0769988	0.183024	0.130011
UPF0160 protein MYG1, mitochondrial	C12orf10	0.100401	0.158864	0.129633
Signal recognition particle 14 kDa protein	SRP14	0.168245	0.0909412	0.129593
Proteasome subunit beta type-6	PSMB6	0.136988	0.121565	0.129277
PEST proteolytic signal-containing nuclear protein	PCNP	0.0849228	0.173449	0.129186
Heterogeneous nuclear ribonucleoprotein A1;Heterogeneous nuclear ribonucleoprotein A1, N-terminally processed;Heterogeneous nuclear ribonucleoprotein A1-like 2	HNRNPA1;HNRNPA1L2	0.113907	0.143612	0.128759
Apoptosis-inducing factor 1, mitochondrial	AIFM1	0.192901	0.0645403	0.12872
Protein FRG1;Protein FRG1B	FRG1;FRG1B	0.134643	0.122499	0.128571
Alpha-actinin-1	ACTN1	0.0508582	0.206179	0.128519
Methylcrotonoyl-CoA carboxylase beta chain, mitochondrial	MCCC2	0.158876	0.0980113	0.128443
Mitochondrial carrier homolog 2	MTCH2	0.139922	0.116106	0.128014
Tubulin polymerization-promoting protein family member 3	TPPP3	-0.387771	0.643629	0.127929
Leucyl-cystinyl aminopeptidase;Leucyl-cystinyl aminopeptidase, pregnancy serum form	LNPEP	0.0229511	0.232735	0.127843
Ribosyldihydronicotinamide dehydrogenase [quinone]	NQO2	0.181284	0.0743195	0.127802
Transmembrane protein 205	TMEM205	0.321653	-0.0661857	0.127734
Protein LZIC	LZIC	0.0346853	0.220539	0.127612
Peroxisomal membrane protein PMP34	SLC25A17	0.0701603	0.184695	0.127428
Caspase-3;Caspase-3 subunit p17;Caspase-3 subunit p12	CASP3	0.0200915	0.234739	0.127415
Annexin A2;Annexin;Putative annexin A2-like protein	ANXA2;ANXA2P2	0.0467737	0.207594	0.127184
Mitochondrial peptide methionine sulfoxide reductase	MSRA	0.134158	0.119965	0.127062
26S proteasome non-ATPase regulatory subunit 1	PSMD1	0.138362	0.115574	0.126968
Serine/threonine-protein phosphatase 4 regulatory subunit 3A	SMEK1	0.154284	0.0995872	0.126936
Saccharopine dehydrogenase-like oxidoreductase	SCCPDH	0.152848	0.100902	0.126875
Proteasome subunit alpha type-1;Proteasome subunit alpha type	PSMA1	0.164204	0.0895052	0.126855
Bifunctional purine biosynthesis protein PURH;Phosphoribosylaminoimidazolecarboxamide formyltransferase;IMP cyclohydrolase	ATIC	0.105183	0.148497	0.12684
T-complex protein 1 subunit theta	CCT8	0.168015	0.085336	0.126676
Prostaglandin reductase 1	PTGR1	0.331651	-0.0785484	0.126551
Adenosylhomocysteinase	AHCY	0.0898371	0.163252	0.126544
SPRY domain-containing protein 7	SPRYD7	0.214717	0.03811	0.126413
Calmin	CLMN	0.319315	-0.066537	0.126389
Malignant T-cell-amplified sequence 1	MCTS1	0.0832539	0.169031	0.126142
Cytochrome b-245 light chain	CYBA	0.18192	0.0700651	0.125993
Replication protein A 32 kDa subunit	RPA2	0.081648	0.170272	0.12596
Unconventional myosin-XVB	MYO15B	0.543024	-0.291303	0.125861
Phosphatidate cytidylyltransferase 2	CDS2	0.292361	-0.040661	0.12585
Lysophospholipid acyltransferase 7	MBOAT7	0.274297	-0.0229075	0.125695
Sororin	CDCA5	0.232266	0.018973	0.12562
Filamin-A-interacting protein 1	FILIP1	0.251539	-0.000526488	0.125506
Transcriptional repressor protein YY1	YY1	0.217866	0.0329569	0.125411
DnaJ homolog subfamily B member 1	DNAJB1	0.16029	0.0904189	0.125355
Endoplasmic reticulum-Golgi intermediate compartment protein 1	ERGIC1	0.0864765	0.164213	0.125345
Mesencephalic astrocyte-derived neurotrophic factor	MANF	0.165552	0.0845556	0.125054
DNA repair protein complementing XP-G cells	BIVM-ERCC5;ERCC5	0.134659	0.115175	0.124917
Integrin-linked kinase-associated serine/threonine phosphatase 2C	ILKAP;ILKAP3	0.223981	0.0258231	0.124902
Kinectin	KTN1	0.0222917	0.227413	0.124853
Peptidyl-prolyl cis-trans isomerase H;Peptidyl-prolyl cis-trans isomerase	PPIH	-0.00949457	0.258908	0.124707
Type-1 angiotensin II receptor-associated protein	AGTRAP	0.149786	0.0995872	0.124687
Aldose 1-epimerase	GALM	0.0598661	0.189302	0.124584
Destrin	DSTN	0.0581845	0.190841	0.124513
Intersectin-2	ITSN2	0.227301	0.0214602	0.124381
Heat shock protein beta-1	HSPB1	0.139438	0.108285	0.123862
DNA primase large subunit	PRIM2	0.0304033	0.217256	0.12383
Isocitrate dehydrogenase [NAD] subunit alpha, mitochondrial	IDH3A	0.178024	0.0695503	0.123787
DAZ-associated protein 1	DAZAP1	0.155348	0.0921172	0.123733
Dolichyl-diphosphooligosaccharide--protein glycosyltransferase 48 kDa subunit	DDOST	0.190344	0.0569939	0.123669
Catalase	CAT	0.193171	0.0540627	0.123617
Tumor necrosis factor alpha-induced protein 8	TNFAIP8	-0.0313738	0.278319	0.123473
Glutathione S-transferase P	GSTP1	0.190239	0.0566112	0.123425
Aldehyde dehydrogenase, dimeric NADP-preferring	ALDH3A1	0.435502	-0.188844	0.123329
ATP synthase subunit s, mitochondrial	ATP5S	0.254421	-0.00786286	0.123279
Zinc finger protein 574	ZNF574	0.0481697	0.198278	0.123224
Dr1-associated corepressor	DRAP1	0.1127	0.133622	0.123161
Methionine-R-sulfoxide reductase B2, mitochondrial	MSRB2	-0.0247891	0.27068	0.122946
Unconventional myosin-VI	MYO6	0.163085	0.0827363	0.12291
C-1-tetrahydrofolate synthase, cytoplasmic;Methylenetetrahydrofolate dehydrogenase;Methenyltetrahydrofolate cyclohydrolase;Formyltetrahydrofolate synthetase;C-1-tetrahydrofolate synthase, cytoplasmic, N-terminally processed	MTHFD1	0.146671	0.0986677	0.122669
PDZ and LIM domain protein 5	PDLIM5	0.232266	0.0130212	0.122644
Chromodomain-helicase-DNA-binding protein 3	CHD3	0.154176	0.0909412	0.122559
AMSH-like protease	STAMBPL1	0.0590421	0.185811	0.122426
Density-regulated protein	DENR	0.0566496	0.188184	0.122417
Pre-mRNA-splicing factor CWC22 homolog	CWC22	0.0073493	0.237411	0.12238
Phosphoglycerate mutase 1	PGAM1	0.123966	0.120365	0.122165
Suppressor of G2 allele of SKP1 homolog	SUGT1	0.208383	0.0358454	0.122114
Sorting and assembly machinery component 50 homolog	SAMM50	0.222893	0.0212113	0.122052
Methylglutaconyl-CoA hydratase, mitochondrial	AUH	0.304372	-0.0609051	0.121733
NudC domain-containing protein 2	NUDCD2	0.0877053	0.155719	0.121712
Tubulin--tyrosine ligase-like protein 12	TTLL12	0.0928195	0.150537	0.121678
Proteasome subunit alpha type-7	PSMA7	0.150436	0.0926401	0.121538
Obg-like ATPase 1	OLA1	0.096808	0.146052	0.12143
F-actin-capping protein subunit beta	CAPZB	0.0935441	0.149177	0.12136
Serine/threonine-protein phosphatase 2A activator	PPP2R4	0.161964	0.0806599	0.121312
Engulfment and cell motility protein 2	ELMO2	0.247899	-0.00529937	0.1213
Charged multivesicular body protein 2a	CHMP2A	0.24014	0.00217289	0.121156
U1 small nuclear ribonucleoprotein 70 kDa	SNRNP70	0.128702	0.112389	0.120545
E3 ubiquitin-protein ligase HUWE1	HUWE1	0.0897725	0.151082	0.120427
Cell division control protein 42 homolog	CDC42	0.140062	0.10077	0.120416
Aminoacyl tRNA synthase complex-interacting multifunctional protein 1;Endothelial monocyte-activating polypeptide 2	AIMP1	0.106891	0.133757	0.120324
CDP-diacylglycerol--inositol 3-phosphatidyltransferase	CDIPT	0.179769	0.0605703	0.12017
Diablo homolog, mitochondrial	DIABLO;hCG_1782202	0.118929	0.121298	0.120114
rRNA/tRNA 2-O-methyltransferase fibrillarin-like protein 1	FBLL1	0.140716	0.0994558	0.120086
Fumarylacetoacetate hydrolase domain-containing protein 2A	FAHD2A	0.119878	0.120232	0.120055
Heat shock protein HSP 90-beta	HSP90AB1	0.17395	0.0658232	0.119886
Adenylate kinase 2, mitochondrial;Adenylate kinase 2, mitochondrial;Adenylate kinase 2, mitochondrial, N-terminally processed	AK2	0.208666	0.030575	0.11962
Spermidine synthase	SRM	0.217851	0.0213358	0.119593
Solute carrier family 2, facilitated glucose transporter member 1	SLC2A1	0.0363945	0.202788	0.119591
Scaffold attachment factor B2	SAFB2	0.053823	0.185253	0.119538
Alpha-soluble NSF attachment protein	NAPA	0.186833	0.0520272	0.11943
Tudor domain-containing protein 7	TDRD7	0.125919	0.112919	0.119419
Ras-related protein Rab-2A	RAB2A	0.117125	0.121565	0.119345
Chromosome transmission fidelity protein 18 homolog	CHTF18	0.0902566	0.148225	0.119241
E3 ubiquitin-protein ligase MYCBP2	MYCBP2	0.129895	0.10855	0.119222
A-kinase anchor protein 12	AKAP12	0.220197	0.0182277	0.119212
Perilipin-3	PLIN3	0.00611846	0.232159	0.119139
Heterogeneous nuclear ribonucleoprotein U	HNRNPU	0.0939464	0.144289	0.119118
Ras-related protein Rab-1B;Putative Ras-related protein Rab-1C	RAB1B;RAB1C	0.154531	0.0835157	0.119023
Ras-related protein Rap-2c;Ras-related protein Rap-2a	RAP2C;RAP2A	0.139392	0.0984051	0.118898
Dolichyl-diphosphooligosaccharide--protein glycosyltransferase subunit STT3A	STT3A	0.178464	0.0589087	0.118686
Fumarylacetoacetase	FAH	0.265465	-0.0282084	0.118629
Probable global transcription activator SNF2L2	SMARCA2	0.131793	0.10538	0.118587
Branched-chain-amino-acid aminotransferase;Branched-chain-amino-acid aminotransferase, mitochondrial	BCAT2	0.122625	0.114512	0.118568
Proliferation-associated protein 2G4	PA2G4	0.146267	0.0908106	0.118539
Surfeit locus protein 1	SURF1	0.271739	-0.0346876	0.118526
Calcium-regulated heat stable protein 1	CARHSP1	0.173965	0.0626179	0.118291
Protein FAM83G	FAM83G	0.147291	0.0891139	0.118203
Actin, alpha cardiac muscle 1;Actin, gamma-enteric smooth muscle;Actin, alpha skeletal muscle;Actin, aortic smooth muscle	ACTC1;ACTG2;ACTA1;ACTA2	0.0643409	0.171929	0.118135
Vesicle transport protein GOT1B	GOLT1B	0.075174	0.161056	0.118115
Histone H2B;Histone H2B type 1-M;Histone H2B type 1-N;Histone H2B type 1-H;Histone H2B type 2-F;Histone H2B type 1-C/E/F/G/I;Histone H2B type 1-D;Histone H2B type 1-K;Histone H2B type 1-L;Histone H2B type F-S	HIST1H2BN;HIST1H2BM;HIST1H2BH;HIST2H2BF;HIST1H2BC;HIST1H2BD;HIST1H2BK;HIST1H2BL;H2BFS	0.188145	0.0474577	0.117801
Synapse-associated protein 1	SYAP1	0.184462	0.0508835	0.117673
Carbonyl reductase [NADPH] 1	CBR1	0.21692	0.0181035	0.117512
Rho-related GTP-binding protein RhoF	RHOF	0.236646	-0.00187429	0.117386
UDP-glucose:glycoprotein glucosyltransferase 1	UGGT1	0.124832	0.10974	0.117286
Adipocyte plasma membrane-associated protein	APMAP	0.145709	0.0885922	0.11715
Melanoma-associated antigen G1	NDNL2	0.100401	0.133891	0.117146
Reticulon-4;Reticulon	RTN4	0.17203	0.0621058	0.117068
Carboxymethylenebutenolidase homolog	CMBL	0.103074	0.130934	0.117004
Polymerase delta-interacting protein 3	POLDIP3	0.0196341	0.214265	0.11695
RuvB-like 1	RUVBL1	0.0899178	0.143612	0.116765
MOB kinase activator 2	MOB2	0.0587948	0.174695	0.116745
BH3-interacting domain death agonist;BH3-interacting domain death agonist p15;BH3-interacting domain death agonist p13;BH3-interacting domain death agonist p11	BID	0.0587453	0.174695	0.11672
Hexaprenyldihydroxybenzoate methyltransferase, mitochondrial	COQ3	0.235406	-0.00224165	0.116582
Apoptosis regulator BAX	BAX	0.0585639	0.174556	0.11656
Centrosomal protein of 41 kDa	CEP41	0.244119	-0.0110304	0.116544
Calcium uniporter protein, mitochondrial	MCU	0.307151	-0.0741286	0.116511
mRNA export factor	RAE1	0.0976429	0.135372	0.116507
High mobility group protein B1	HMGB1	0.040141	0.192802	0.116471
Nitrilase homolog 1	NIT1	0.188808	0.04404	0.116424
DNA replication licensing factor MCM4	MCM4	0.0996639	0.13295	0.116307
ADP-sugar pyrophosphatase	NUDT5	0.114906	0.117435	0.116171
Calpain-2 catalytic subunit	CAPN2	0.10317	0.129055	0.116113
SAP30-binding protein	SAP30BP	0.0895143	0.142664	0.116089
Integrin alpha-2	ITGA2	-0.0680649	0.299805	0.11587
Putative ribonuclease	YBEY	0.180421	0.0512646	0.115843
CAD protein;Glutamine-dependent carbamoyl-phosphate synthase;Aspartate carbamoyltransferase;Dihydroorotase	CAD	0.140529	0.0909412	0.115735
Importin-9	IPO9	0.169177	0.0619777	0.115577
PRA1 family protein 3	ARL6IP5	0.213429	0.0176069	0.115518
26S proteasome non-ATPase regulatory subunit 10	PSMD10	0.110188	0.120498	0.115343
Annexin A3;Annexin	ANXA3	0.150513	0.0796228	0.115068
Cob(I)yrinic acid a,c-diamide adenosyltransferase, mitochondrial	MMAB	0.0972737	0.132546	0.11491
Death-associated protein kinase 3	DAPK3	0.0359255	0.193643	0.114784
Cleavage stimulation factor subunit 2	CSTF2	0.0598332	0.16972	0.114777
N-terminal kinase-like protein	SCYL1	0.364706	-0.135252	0.114727
Cytoplasmic aconitate hydratase	ACO1	0.0942039	0.135237	0.114721
NADH dehydrogenase [ubiquinone] 1 alpha subcomplex assembly factor 5	NDUFAF5	0.172579	0.0567388	0.114659
Hexokinase-1	HK1	0.114478	0.114379	0.114428
T-complex protein 1 subunit epsilon	CCT5	0.155148	0.073416	0.114282
39S ribosomal protein L48, mitochondrial	MRPL48	0.13641	0.0919865	0.114198
Constitutive coactivator of PPAR-gamma-like protein 1	FAM120A	0.147787	0.0805302	0.114159
High mobility group protein B2	HMGB2	0.00389345	0.223829	0.113861
Sjoegren syndrome/scleroderma autoantigen 1	SSSCA1	0.0741629	0.153535	0.113849
DNA repair protein RAD50	RAD50	0.080885	0.146459	0.113672
SAP domain-containing ribonucleoprotein	SARNP	0.0522668	0.174833	0.11355
Germinal-center associated nuclear protein	MCM3AP	0.269033	-0.0423292	0.113352
Lipoma-preferred partner	LPP	0.192089	0.0343376	0.113213
Mitochondrial fission 1 protein	FIS1	0.224863	0.0014362	0.11315
Protein FAM134C	FAM134C	0.0471561	0.17802	0.112588
Basic leucine zipper and W2 domain-containing protein 1	BZW1	-5.15257e-05	0.225118	0.112533
Peptidyl-prolyl cis-trans isomerase FKBP5	FKBP5	0.177523	0.047331	0.112427
Exportin-4	XPO4	0.202455	0.0222072	0.112331
Phosphatidylinositol transfer protein alpha isoform	PITPNA	0.170978	0.0534263	0.112202
RNA polymerase II subunit A C-terminal domain phosphatase	CTDP1	-0.0421738	0.266515	0.11217
Ras-related protein Rab-21	RAB21	0.184311	0.0398739	0.112092
Vesicle-associated membrane protein-associated protein A	VAPA	0.288569	-0.0644276	0.112071
Ribonuclease P protein subunit p25	RPP25	0.151921	0.0718685	0.111895
High mobility group protein B3	HMGB3	-0.0159749	0.239524	0.111774
Microtubule-associated protein RP/EB family member 1	MAPRE1	0.100257	0.123167	0.111712
Ankyrin-1	ANK1	0.0726938	0.150673	0.111684
Golgin subfamily A member 3	GOLGA3	0.080479	0.142799	0.111639
X-ray repair cross-complementing protein 6	XRCC6	0.0864279	0.13672	0.111574
LIM domain and actin-binding protein 1	TRMT1;LIMA1	-0.0199747	0.24277	0.111398
Enolase-phosphatase E1	ENOPH1	0.236514	-0.0144339	0.11104
NmrA-like family domain-containing protein 1	NMRAL1	0.0456926	0.176079	0.110886
Magnesium transporter protein 1	MAGT1	0.171924	0.0496137	0.110769
Actin-related protein 2/3 complex subunit 2	ARPC2	0.112589	0.108946	0.110768
Phosphoribosyltransferase domain-containing protein 1	PRTFDC1	0.00669982	0.214408	0.110554
Peptidyl-prolyl cis-trans isomerase F, mitochondrial	PPIF	0.0402078	0.180659	0.110433
Heterogeneous nuclear ribonucleoprotein A/B	HNRNPAB	0.123335	0.0969617	0.110148
39S ribosomal protein L20, mitochondrial	MRPL20	0.17851	0.0417661	0.110138
DNA ligase 3	LIG3	0.151689	0.0683926	0.110041
Cullin-4B	CUL4B	0.104337	0.115707	0.110022
Proteasome subunit beta type-5	PSMB5	0.110506	0.109475	0.109991
Phosphomevalonate kinase	PMVK	0.186561	0.0327059	0.109633
Eukaryotic translation initiation factor 4 gamma 1	EIF4G1	0.138658	0.0801413	0.1094
Deubiquitinating protein VCIP135	VCPIP1	0.0934475	0.125305	0.109376
Metaxin-2	MTX2	0.154531	0.0640274	0.109279
GTP-binding protein SAR1a	SAR1A	0.133861	0.0845556	0.109208
Actin-related protein 2/3 complex subunit 5-like protein	ARPC5L	0.166639	0.051773	0.109206
Heterogeneous nuclear ribonucleoproteins A2/B1	HNRNPA2B1	0.0918368	0.12651	0.109173
Eukaryotic translation initiation factor 3 subunit G	EIF3G	0.083335	0.134968	0.109152
Purine nucleoside phosphorylase	PNP	0.0993754	0.118766	0.109071
Histone H3.1	HIST1H3A	0.110427	0.107625	0.109026
Glycogen [starch] synthase, muscle	GYS1	0.120036	0.0980113	0.109024
Probable cysteine--tRNA ligase, mitochondrial	CARS2	0.0793415	0.138608	0.108975
Putative RNA-binding protein Luc7-like 2	LUC7L2	0.132436	0.085336	0.108886
TBC1 domain family member 9B	TBC1D9B	0.179587	0.03811	0.108848
NADPH:adrenodoxin oxidoreductase, mitochondrial	FDXR	0.127397	0.0901578	0.108778
Cytoskeleton-associated protein 4	CKAP4	0.0948795	0.122232	0.108556
Putative stereocilin-like protein;Stereocilin	STRC;STRCP1	0.122578	0.094341	0.10846
Cytosolic phospholipase A2;Phospholipase A2;Lysophospholipase	PLA2G4A	0.368569	-0.151684	0.108443
Tyrosine-protein phosphatase non-receptor type 11	PTPN11	0.131934	0.0849457	0.10844
Fructose-bisphosphate aldolase A	ALDOA	0.0956512	0.121165	0.108408
Isoamyl acetate-hydrolyzing esterase 1 homolog	IAH1	0.0875275	0.128921	0.108224
cAMP-specific 3,5-cyclic phosphodiesterase 4D	PDE4D	0.0721221	0.144154	0.108138
Plastin-3	PLS3	0.0194986	0.196591	0.108045
Histone H2A.V;Histone H2A.Z;Histone H2A	H2AFV;H2AFZ	0.0171584	0.198419	0.107789
Annexin A1	ANXA1	0.216063	-0.000649067	0.107707
Acetyl-CoA carboxylase 1;Biotin carboxylase	ACACA	0.181512	0.0337098	0.107611
NADH-cytochrome b5 reductase 3;NADH-cytochrome b5 reductase 3 membrane-bound form;NADH-cytochrome b5 reductase 3 soluble form	CYB5R3	0.151287	0.063771	0.107529
3(2),5-bisphosphate nucleotidase 1	BPNT1	0.211784	0.00290996	0.107347
X-ray repair cross-complementing protein 5	XRCC5	0.0734122	0.141176	0.107294
Proteasome subunit alpha type-4;Proteasome subunit alpha type;Proteasome subunit beta type	PSMA4	0.173173	0.0413874	0.10728
Major facilitator superfamily domain-containing protein 10	MFSD10	0.412459	-0.19796	0.10725
NADH dehydrogenase [ubiquinone] 1 alpha subcomplex subunit 13	NDUFA13	0.185081	0.029323	0.107202
Melanoma-associated antigen D2	MAGED2	-0.149277	0.363521	0.107122
Ras-related protein Rab-11B;Ras-related protein Rab-11A	RAB11B;RAB11A	0.150931	0.0626179	0.106774
Very long-chain specific acyl-CoA dehydrogenase, mitochondrial	ACADVL	0.321653	-0.108545	0.106554
WD repeat-containing protein 18	WDR18	0.167985	0.0447988	0.106392
Cytochrome c oxidase subunit 4 isoform 1, mitochondrial	COX4I1	0.118534	0.0942101	0.106372
Protein Hikeshi	C11orf73	0.140607	0.0721263	0.106367
Vimentin	VIM	-0.0741995	0.286807	0.106304
Aldehyde dehydrogenase X, mitochondrial	ALDH1B1	0.0297473	0.182745	0.106246
Macrophage-capping protein	CAPG	0.0197358	0.192662	0.106199
Histone H3	HIST2H3PS2	0.0753207	0.136854	0.106088
FUN14 domain-containing protein 2	FUNDC2	0.10229	0.10974	0.106015
E3 ubiquitin-protein ligase ZFP91	ZFP91;ZFP91-CNTF	0.116523	0.0952577	0.10589
ATPase ASNA1	ASNA1	0.141386	0.069679	0.105533
Spermine synthase	SMS	0.124375	0.0866376	0.105506
Heterogeneous nuclear ribonucleoprotein A3	HNRNPA3	0.0906276	0.120232	0.10543
Prohibitin	PHB	0.265037	-0.0544248	0.105306
Glucosamine-6-phosphate isomerase 1	GNPDA1	0.0305379	0.179964	0.105251
Bifunctional polynucleotide phosphatase/kinase;Polynucleotide 3-phosphatase;Polynucleotide 5-hydroxyl-kinase	PNKP	0.443733	-0.233232	0.105251
GTPase NRas	NRAS	0.0723018	0.138068	0.105185
Importin-4	IPO4	0.183116	0.0270721	0.105094
Lysosomal alpha-glucosidase;76 kDa lysosomal alpha-glucosidase;70 kDa lysosomal alpha-glucosidase	GAA	0.247841	-0.0376774	0.105082
Pyruvate dehydrogenase E1 component subunit alpha, somatic form, mitochondrial	PDHA1	0.179314	0.0308256	0.10507
Protein PRRC2C	PRRC2C	0.0821997	0.127849	0.105024
Protein scribble homolog	SCRIB	0.0424943	0.167515	0.105005
Estradiol 17-beta-dehydrogenase 8	HSD17B8	0.177386	0.0324551	0.104921
UPF0609 protein C4orf27	C4orf27	0.269461	-0.0599643	0.104748
Cleavage and polyadenylation specificity factor subunit 7	CPSF7	0.0250626	0.183998	0.10453
Glycosylphosphatidylinositol anchor attachment 1 protein	GPAA1	0.333287	-0.124269	0.104509
Coatomer subunit beta	COPB1	0.113875	0.0951267	0.104501
Dihydrolipoyl dehydrogenase, mitochondrial	DLD	0.111683	0.0972241	0.104454
Aspartyl/asparaginyl beta-hydroxylase	ASPH	0.277418	-0.068994	0.104212
ATP-dependent DNA helicase Q1	RECQL	0.0184816	0.189721	0.104102
Arginyl-tRNA--protein transferase 1	ATE1	0.0757608	0.13174	0.10375
Serine/threonine-protein kinase mTOR	MTOR	0.0695385	0.137934	0.103736
Serine/threonine-protein phosphatase 2A 55 kDa regulatory subunit B alpha isoform	PPP2R2A	0.187315	0.0200917	0.103704
Aldo-keto reductase family 1 member B10	AKR1B10	0.444112	-0.236982	0.103565
Phosphatidylinositol 4-kinase alpha	PI4KA	0.181512	0.0254487	0.10348
Molybdopterin synthase catalytic subunit	MOCS2	0.0671306	0.139824	0.103477
UMP-CMP kinase	CMPK1	0.10721	0.0997186	0.103464
ATP-dependent Clp protease proteolytic subunit, mitochondrial;ATP-dependent Clp protease proteolytic subunit	CLPP	0.126391	0.079882	0.103136
Pinin	PNN	-0.0355222	0.241755	0.103116
Dihydropyrimidinase-related protein 5	DPYSL5	0.123745	0.0822169	0.102981
Coatomer subunit alpha;Xenin;Proxenin	COPA	0.110506	0.0951267	0.102817
HD domain-containing protein 2	HDDC2	0.0989906	0.106436	0.102713
Nicotinamide N-methyltransferase	NNMT	0.00777643	0.197575	0.102676
Nucleolar protein 58	NOP58	0.124044	0.0811787	0.102612
NEDD8 ultimate buster 1	NUB1	0.153805	0.0511375	0.102471
Omega-amidase NIT2	NIT2	0.186395	0.0183519	0.102373
Pyridoxine-5-phosphate oxidase	PNPO	0.132906	0.0714819	0.102194
Elongation factor 1-alpha 2	EEF1A2	0.0606568	0.143341	0.101999
Guanylate kinase	GUK1	0.0986377	0.105248	0.101943
Switch-associated protein 70	SWAP70	0.232427	-0.0286894	0.101869
Coiled-coil domain-containing protein 51	CCDC51	0.115556	0.0880707	0.101814
Asparagine--tRNA ligase, cytoplasmic	NARS	0.110936	0.0926401	0.101788
Bcl10-interacting CARD protein	C9orf89	0.204141	-0.00150683	0.101317
Thymidylate kinase	DTYMK	0.0377504	0.164488	0.101119
Inositol polyphosphate 5-phosphatase OCRL-1	OCRL	0.383523	-0.181293	0.101115
Glutathione reductase, mitochondrial	GSR	0.239136	-0.0380358	0.10055
Tripartite motif-containing protein 59	TRIM59	0.0417103	0.159138	0.100424
Calpain small subunit 1	CAPNS1	0.159491	0.0412612	0.100376
28S ribosomal protein S31, mitochondrial	MRPS31	0.125604	0.0750944	0.100349
RNA-binding protein 8A	RBM8A	0.0711906	0.129324	0.100257
Peroxisomal 2,4-dienoyl-CoA reductase	DECR2	0.0245899	0.175387	0.0999884
Surfeit locus protein 4	SURF4	0.167756	0.0320789	0.0999172
Elongation factor Ts, mitochondrial;Elongation factor Ts	TSFM	0.0750273	0.12477	0.0998988
Translocon-associated protein subunit gamma	SSR3	0.116571	0.083126	0.0998483
Tubulin beta-3 chain	TUBB3	-0.0108264	0.210429	0.0998015
Peptidyl-prolyl cis-trans isomerase-like 1	PPIL1	0.0431612	0.156402	0.0997816
U4/U6.U5 tri-snRNP-associated protein 2	USP39	0.00392771	0.195467	0.0996975
Large proline-rich protein BAG6	BAG6	0.114113	0.0852059	0.0996595
Tubulin polymerization-promoting protein	TPPP	-0.0542496	0.253533	0.0996418
Trifunctional purine biosynthetic protein adenosine-3;Phosphoribosylamine--glycine ligase;Phosphoribosylformylglycinamidine cyclo-ligase;Phosphoribosylglycinamide formyltransferase	GART	0.118724	0.0804006	0.0995621
Serine protease HTRA2, mitochondrial	HTRA2	0.139563	0.059292	0.0994275
Protein VAC14 homolog	VAC14	0.0902566	0.10855	0.0994032
Fibronectin;Anastellin;Ugl-Y1;Ugl-Y2;Ugl-Y3	FN1	-0.10193	0.30053	0.0993001
Hsp90 co-chaperone Cdc37;Hsp90 co-chaperone Cdc37, N-terminally processed	CDC37	0.0282492	0.170272	0.0992607
Tubulin-specific chaperone E	TBCE	0.145429	0.0527902	0.0991096
Inositol 1,4,5-trisphosphate receptor type 3	ITPR3	0.22928	-0.0310917	0.0990943
Astrocytic phosphoprotein PEA-15	PEA15	-0.0328314	0.231007	0.0990878
Cysteine and histidine-rich domain-containing protein 1	CHORDC1	0.0720241	0.126108	0.0990661
Putative hexokinase HKDC1	HKDC1	0.349284	-0.151794	0.0987453
Vacuolar protein sorting-associated protein 13A	VPS13A	0.244554	-0.0470846	0.0987345
Stress-induced-phosphoprotein 1	STIP1	0.13516	0.0622338	0.0986967
Alanyl-tRNA editing protein Aarsd1	PTGES3L-AARSD1;AARSD1	0.142802	0.0545721	0.0986872
Receptor expression-enhancing protein 3	REEP3	-0.0186866	0.215546	0.0984298
14-3-3 protein eta	YWHAH	0.110204	0.0866376	0.0984209
39S ribosomal protein L40, mitochondrial	MRPL40	0.0967116	0.0997186	0.0982151
Uridine diphosphate glucose pyrophosphatase	NUDT14	-0.00617902	0.202223	0.0980222
Syntaxin-4	STX4	0.083967	0.111991	0.0979792
ES1 protein homolog, mitochondrial	C21orf33	0.154052	0.0416398	0.0978461
F-actin-capping protein subunit alpha-2	CAPZA2	0.0614964	0.13416	0.0978284
Unconventional myosin-XVIIIa	MYO18A	0.324673	-0.129098	0.0977876
Galactokinase	GALK1	0.155857	0.0396217	0.0977394
Histone H1.0;Histone H1.0, N-terminally processed	H1F0	0.136801	0.0585255	0.0976631
Succinyl-CoA ligase [ADP-forming] subunit beta, mitochondrial	SUCLA2	0.164112	0.0312014	0.0976567
39S ribosomal protein L47, mitochondrial	MRPL47	0.131903	0.0633866	0.0976448
Plastin-1	PLS1	0.412201	-0.217287	0.0974571
Putative GTP cyclohydrolase 1 type 2 NIF3L1	NIF3L1	0.0591575	0.135641	0.0973995
Phosphoribosylformylglycinamidine synthase	PFAS	0.0499958	0.144425	0.0972103
Cytoplasmic dynein 1 heavy chain 1	DYNC1H1	0.0995517	0.094472	0.0970118
Synaptic vesicle membrane protein VAT-1 homolog	VAT1	0.0460586	0.147681	0.09687
Methionine aminopeptidase 2	METAP2	0.10165	0.0919865	0.0968183
Sialic acid synthase	NANS	0.196007	-0.00260892	0.0966993
Calmegin	CLGN	0.332878	-0.139489	0.0966946
Tripeptidyl-peptidase 1	TPP1	0.332742	-0.139378	0.0966821
Constitutive coactivator of PPAR-gamma-like protein 2	FAM120C	0.291098	-0.0979276	0.0965854
TNF receptor-associated factor 2	TRAF2	-0.212826	0.405882	0.0965281
Wings apart-like protein homolog	WAPAL	0.14501	0.0479647	0.0964872
CAAX prenyl protease 1 homolog	ZMPSTE24	0.216935	-0.0239934	0.0964709
Translocon-associated protein subunit delta	SSR4	0.0854732	0.107228	0.0963507
Bromodomain-containing protein 4	BRD4	-0.0530197	0.245457	0.0962187
Puromycin-sensitive aminopeptidase	NPEPPS	0.0693421	0.1229	0.0961209
Serine/threonine-protein phosphatase PP1-beta catalytic subunit;Serine/threonine-protein phosphatase	PPP1CB	0.0701603	0.121698	0.0959294
Peptidyl-prolyl cis-trans isomerase D	PPID	0.130052	0.0617217	0.095887
Ubiquitin carboxyl-terminal hydrolase 24	USP24	0.115335	0.075999	0.0956667
39S ribosomal protein L28, mitochondrial	MRPL28	0.109408	0.0816977	0.095553
EF-hand domain-containing protein D2	EFHD2	0.0400741	0.150946	0.0955098
Protein LYRIC	MTDH	0.179587	0.0114135	0.0955002
3-oxo-5-beta-steroid 4-dehydrogenase	AKR1D1	0.299217	-0.108317	0.0954499
Transmembrane emp24 domain-containing protein 2	TMED2	0.0840643	0.106832	0.0954481
Aflatoxin B1 aldehyde reductase member 2	AKR7A2	0.175608	0.0151263	0.0953673
Protein phosphatase 1 regulatory subunit 7	PPP1R7	0.12606	0.0642838	0.0951721
BAG family molecular chaperone regulator 3	BAG3	0.0152903	0.174972	0.0951309
Presequence protease, mitochondrial	PITRM1	0.0759726	0.114246	0.0951093
Protein lunapark	LNP	0.253845	-0.0638411	0.095002
Vesicle-associated membrane protein-associated protein B/C	VAPB	0.114367	0.075482	0.0949245
Scaffold attachment factor B1	SAFB	0.0730694	0.116504	0.0947869
Citrate synthase;Citrate synthase, mitochondrial	CS	0.115984	0.073416	0.0947002
Zinc finger protein 428	ZNF428	-0.143327	0.332708	0.0946905
Bifunctional glutamate/proline--tRNA ligase;Glutamate--tRNA ligase;Proline--tRNA ligase	EPRS	0.0683269	0.121031	0.0946792
NADH dehydrogenase [ubiquinone] iron-sulfur protein 2, mitochondrial	NDUFS2	0.168749	0.0204648	0.0946069
Nucleolar protein 3	NOL3	0.240852	-0.0517062	0.094573
Pyruvate dehydrogenase phosphatase regulatory subunit, mitochondrial	PDPR	-0.00849219	0.197575	0.0945415
Non-histone chromosomal protein HMG-14	HMGN1	0.18644	0.00241854	0.0944294
Carnitine O-palmitoyltransferase 1, liver isoform	CPT1A	0.397412	-0.208611	0.0944005
WD repeat-containing protein 1	WDR1	0.0966795	0.0919865	0.094333
Exportin-2	CSE1L	0.0959726	0.0926401	0.0943064
Death-inducer obliterator 1	DIDO1	0.0160887	0.172482	0.0942852
ADP-ribosylation factor-like protein 1	ARL1	0.124659	0.063771	0.094215
Receptor expression-enhancing protein 5	REEP5	0.134456	0.0539354	0.0941955
Coatomer subunit gamma-2	COPG2	0.10464	0.0833858	0.094013
Testin	TES	-0.0289536	0.216971	0.0940086
Nucleobindin-2;Nesfatin-1	DCAF5;HEL-S-109;NUCB2;Nucb2	0.204871	-0.01686	0.0940055
DNA-dependent protein kinase catalytic subunit	PRKDC	0.093528	0.094341	0.0939345
Zinc transporter 7	SLC30A7	0.133125	0.0546994	0.0939123
Derlin-1	DERL1	0.173173	0.0146307	0.0939019
Splicing factor U2AF 35 kDa subunit;Splicing factor U2AF 26 kDa subunit	U2AF1;U2AF1L4	0.0163605	0.171377	0.0938685
28S ribosomal protein S25, mitochondrial	MRPS25	0.0891753	0.0985364	0.0938559
Heat shock protein 105 kDa	HSPH1	0.135269	0.0524086	0.0938388
Actin-related protein 2/3 complex subunit 1B	ARPC1B	0.111047	0.0765161	0.0937817
O-acetyl-ADP-ribose deacetylase MACROD1	MACROD1	0.299217	-0.111839	0.0936887
Secretory carrier-associated membrane protein 1	SCAMP1	0.18301	0.00426224	0.0936361
Ras-related protein Rab-32	RAB32	0.138752	0.0483451	0.0935486
Cytochrome b5 type B	CYB5B	0.312555	-0.125955	0.0932997
1-acyl-sn-glycerol-3-phosphate acyltransferase epsilon	AGPAT5	0.13616	0.0503754	0.0932678
Eukaryotic translation initiation factor 6	EIF6	0.112081	0.0744486	0.0932646
CD2-associated protein	CD2AP	0.0877215	0.0981426	0.092932
Cytochrome b-c1 complex subunit 1, mitochondrial	UQCRC1	0.107688	0.0780686	0.0928783
Phosphorylase b kinase regulatory subunit alpha, skeletal muscle isoform	PHKA1	0.0995196	0.0861168	0.0928182
Ubiquitin-like-conjugating enzyme ATG3	ATG3	0.223364	-0.0380358	0.092664
Mitochondrial import receptor subunit TOM40 homolog	TOMM40	0.214939	-0.0297709	0.092584
DNA topoisomerase 1	TOP1	0.00711005	0.17802	0.0925653
Beta-lactamase-like protein 2	LACTB2	0.00178509	0.183163	0.0924739
WASH complex subunit CCDC53	CCDC53	0.0610849	0.123835	0.0924598
Epoxide hydrolase 1	EPHX1	0.352651	-0.16782	0.0924153
DnaJ homolog subfamily A member 1	DNAJA1	0.18304	0.00168172	0.092361
Biogenesis of lysosome-related organelles complex 1 subunit 4	BLOC1S4	0.0945578	0.0898967	0.0922273
Golgi-associated PDZ and coiled-coil motif-containing protein	GOPC	0.06324	0.121031	0.0921357
Thymocyte nuclear protein 1	THYN1	0.116111	0.0680069	0.0920591
Importin subunit alpha-3	KPNA4	0.0446439	0.139283	0.0919637
Non-structural maintenance of chromosomes element 1 homolog	NSMCE1	0.110936	0.0729	0.0919179
2-aminoethanethiol dioxygenase	ADO	0.0776499	0.105908	0.0917789
NADPH--cytochrome P450 reductase	POR	0.184069	-0.000526488	0.0917711
cAMP-dependent protein kinase catalytic subunit alpha	PRKACA	0.0111889	0.172067	0.0916281
Phosphorylase b kinase regulatory subunit alpha, liver isoform	PHKA2	0.151318	0.0315774	0.0914475
Actin-related protein 3	ACTR3	0.0814533	0.101296	0.0913748
Copine-3	CPNE3	0.0144233	0.168204	0.0913136
Alpha/beta hydrolase domain-containing protein 14B	ABHD14B	-0.0209677	0.203352	0.0911924
Biogenesis of lysosome-related organelles complex 1 subunit 3	BLOC1S3	0.154855	0.027447	0.0911509
26S proteasome non-ATPase regulatory subunit 6	PSMD6	0.0492988	0.132815	0.091057
Zinc finger CCCH domain-containing protein 7B	ZC3H7B	0.152616	0.029323	0.0909696
Transducin beta-like protein 2	TBL2	0.0513555	0.130397	0.0908763
4-trimethylaminobutyraldehyde dehydrogenase	ALDH9A1	0.135769	0.0454314	0.0906004
Acidic leucine-rich nuclear phosphoprotein 32 family member A	ANP32A	0.0594047	0.121565	0.0904849
Tropomyosin 3	TPM3	0.0998242	0.081049	0.0904366
Fatty acid synthase;[Acyl-carrier-protein] S-acetyltransferase;[Acyl-carrier-protein] S-malonyltransferase;3-oxoacyl-[acyl-carrier-protein] synthase;3-oxoacyl-[acyl-carrier-protein] reductase;3-hydroxyacyl-[acyl-carrier-protein] dehydratase;Enoyl-[acyl-carrier-protein] reductase;Oleoyl-[acyl-carrier-protein] hydrolase	FASN	0.18083	-3.60669e-05	0.0903969
CTD small phosphatase-like protein 2	CTDSPL2	0.0511898	0.129324	0.0902567
Drebrin-like protein	DBNL	0.216181	-0.0357647	0.0902084
Hydroxyacylglutathione hydrolase, mitochondrial	HAGH	0.0915951	0.0884618	0.0900284
Thioredoxin-related transmembrane protein 1	TMX1	0.102018	0.0779392	0.0899787
Putative heat shock protein HSP 90-beta 2	HSP90AB2P	0.131088	0.0488524	0.0899701
Ankyrin repeat and SOCS box protein 9	ASB9	-0.0221183	0.201941	0.0899115
Annexin A6	ANXA6	-0.0217346	0.201518	0.0898917
Elongation factor Tu GTP-binding domain-containing protein 1	EFTUD1	0.0919657	0.0876797	0.0898227
Peptidyl-prolyl cis-trans isomerase FKBP10	FKBP10	0.261316	-0.0816805	0.0898177
Phosphatidylinositol 5-phosphate 4-kinase type-2 gamma	PIP4K2C	0.113843	0.0656949	0.0897691
B-cell receptor-associated protein 29	BCAP29	0.071779	0.107757	0.0897678
N-alpha-acetyltransferase 15, NatA auxiliary subunit	NAA15	0.107337	0.0721263	0.0897317
Protein-L-isoaspartate O-methyltransferase;Protein-L-isoaspartate(D-aspartate) O-methyltransferase	PCMT1	0.0965671	0.0826064	0.0895868
Putative deoxyribose-phosphate aldolase	DERA	0.25586	-0.0768053	0.0895275
Translin	TSN	0.0400073	0.138878	0.0894428
Mannose-6-phosphate isomerase	MPI	-0.0438194	0.221968	0.0890743
Histone H4	HIST1H4A	0.136129	0.0417661	0.0889475
Hepatoma-derived growth factor	HDGF	0.0824106	0.0953887	0.0888997
Biliverdin reductase A	BLVRA	0.158737	0.018973	0.0888551
Palmitoyl-protein thioesterase 1	PPT1	0.0259737	0.151626	0.0888001
2-deoxynucleoside 5-phosphate N-hydrolase 1	DNPH1	0.115826	0.0614658	0.0886459
Alpha-parvin	PARVA	0.0268506	0.150401	0.0886258
Ribose-5-phosphate isomerase	RPIA	-0.0386413	0.215689	0.0885237
Zinc finger CCCH domain-containing protein 7A	ZC3H7A	0.262319	-0.0854994	0.0884096
Protein SAAL1	SAAL1	0.102994	0.0736741	0.0883341
26S proteasome non-ATPase regulatory subunit 5	PSMD5	0.0669994	0.109608	0.0883036
Mediator of DNA damage checkpoint protein 1	MDC1	-0.108507	0.284983	0.0882379
60S acidic ribosomal protein P0;60S acidic ribosomal protein P0-like	RPLP0;RPLP0P6	0.11855	0.0573767	0.0879631
Coronin-1C;Coronin	CORO1C	0.0740324	0.101559	0.0877959
Protein XRP2	RP2	-0.118317	0.2939	0.0877917
Rap guanine nucleotide exchange factor 2;Rap guanine nucleotide exchange factor 6	RAPGEF2;RAPGEF6	0.314489	-0.139155	0.0876671
HIV Tat-specific factor 1	HTATSF1	0.0367796	0.138473	0.0876265
Calpain-1 catalytic subunit	CAPN1	0.130272	0.0439136	0.0870928
F-actin-capping protein subunit alpha-1	CAPZA1	0.0707001	0.103403	0.0870514
Protein MEMO1	MEMO1	0.140888	0.0330823	0.086985
Acetyl-CoA acetyltransferase, cytosolic	ACAT2	0.0676387	0.106172	0.0869053
Translocation protein SEC63 homolog	SEC63	0.0306892	0.142935	0.0868119
Membrane-associated progesterone receptor component 2	PGRMC2	-0.00485148	0.176911	0.0860298
Alpha-actinin-4	ACTN4	-0.00166693	0.173726	0.0860296
Synaptopodin	SYNPO	0.116682	0.0550816	0.0858816
Cytoplasmic dynein 1 intermediate chain 2	DYNC1I2	0.13372	0.0379841	0.0858521
Partner of Y14 and mago	WIBG	0.133454	0.0382359	0.0858449
Exosome complex component MTR3	EXOSC6	0.0789839	0.0925094	0.0857466
Mitotic spindle assembly checkpoint protein MAD1	MAD1L1	0.0787074	0.0927709	0.0857392
26S proteasome non-ATPase regulatory subunit 14	PSMD14	0.0929323	0.0783276	0.0856299
Aldo-keto reductase family 1 member C3	AKR1C3	0.246017	-0.0749438	0.0855367
1,4-alpha-glucan-branching enzyme	GBE1	0.238175	-0.0671224	0.0855265
Ubiquitin carboxyl-terminal hydrolase isozyme L3	UCHL3	0.0679664	0.102612	0.0852894
Ubiquitin-conjugating enzyme E2 G1;Ubiquitin-conjugating enzyme E2 G1, N-terminally processed	UBE2G1	0.117236	0.0532991	0.0852675
Clathrin light chain B	CLTB	0.0603768	0.110137	0.085257
Zinc finger protein 787	ZNF787	0.11934	0.0511375	0.085239
Zinc finger protein 598	ZNF598	-0.0227637	0.193222	0.0852293
Protein argonaute-2	AGO2	0.0418604	0.128519	0.0851897
DnaJ homolog subfamily B member 11	DNAJB11	0.302563	-0.132347	0.0851081
T-complex protein 1 subunit gamma	CCT3	0.114859	0.0549542	0.0849065
Galactosylgalactosylxylosylprotein 3-beta-glucuronosyltransferase 3	B3GAT3	0.245887	-0.0761075	0.0848896
Casein kinase II subunit beta	CSNK2B;CSNK2B-LY6G5B-1181;CSNK2B-LY6G5B--991	0.155626	0.0140115	0.0848187
Vacuolar protein sorting-associated protein 37A	VPS37A	0.337643	-0.168039	0.0848022
Chloride intracellular channel protein 4	CLIC4	-0.127537	0.29682	0.0846412
ADP/ATP translocase 1	SLC25A4	0.0633715	0.105908	0.0846397
Guanidinoacetate N-methyltransferase	GAMT	0.083416	0.0857263	0.0845712
UV excision repair protein RAD23 homolog B	RAD23B	0.115889	0.0531718	0.0845306
Vesicle transport protein USE1	USE1	0.149693	0.0193458	0.0845194
Fumarate hydratase, mitochondrial	FH	0.167557	0.00119071	0.0843737
Ezrin	EZR	0.135113	0.0335843	0.0843485
Translational activator GCN1	GCN1L1	0.0520515	0.116637	0.0843444
Prefoldin subunit 2	PFDN2	0.0599815	0.108682	0.0843317
HemK methyltransferase family member 2	HEMK2;N6AMT1	0.253125	-0.0845746	0.0842751
Tetratricopeptide repeat protein 38	TTC38	-0.140352	0.308785	0.0842163
Coiled-coil domain-containing protein 25	CCDC25	0.0609038	0.107228	0.084066
Basic leucine zipper and W2 domain-containing protein 2	BZW2	0.108724	0.059292	0.0840078
Prolyl 3-hydroxylase 1	LEPRE1	0.20825	-0.0408994	0.0836751
Profilin-1	PFN1	0.135691	0.0315774	0.0836343
E3 ubiquitin-protein ligase KCMF1	KCMF1	0.302006	-0.134806	0.0835999
N-terminal Xaa-Pro-Lys N-methyltransferase 1;N-terminal Xaa-Pro-Lys N-methyltransferase 1, N-terminally processed	NTMT1	0.0869131	0.0800117	0.0834624
Vacuolar protein sorting-associated protein VTA1 homolog	VTA1	0.10874	0.0581425	0.083441
Catenin delta-1	CTNND1	0.0849713	0.0816977	0.0833345
tRNA-splicing ligase RtcB homolog	RTCB	0.0503939	0.116238	0.0833162
Rab11 family-interacting protein 5	RAB11FIP5	-0.0761898	0.242785	0.0832975
Non-homologous end-joining factor 1	NHEJ1	-0.00125432	0.16724	0.0829926
14-3-3 protein gamma;14-3-3 protein gamma, N-terminally processed	YWHAG	0.0906115	0.0753528	0.0829822
Phosphatase and actin regulator 4	PHACTR4	-0.0380063	0.203917	0.0829555
5-nucleotidase domain-containing protein 1	NT5DC1	0.0396899	0.12584	0.0827652
Rootletin	CROCC	0.110984	0.0543174	0.0826505
ATP-dependent RNA helicase DDX42	DDX42	0.11278	0.0520272	0.0824034
Succinate-semialdehyde dehydrogenase, mitochondrial	ALDH5A1	0.0767382	0.08781	0.0822741
UDP-glucose 6-dehydrogenase	UGDH	0.152415	0.0120316	0.0822234
Serine/arginine-rich splicing factor 1	SRSF1	0.0650142	0.0991931	0.0821036
Filamin-B	FLNB	0.0350709	0.128787	0.081929
Transmembrane emp24 domain-containing protein 5	TMED5	-0.0112244	0.174972	0.0818735
Importin subunit alpha-4	KPNA3	-0.0210374	0.184556	0.0817592
Vacuolar protein sorting-associated protein 26A	VPS26A	0.0724488	0.0909412	0.081695
C2 domain-containing protein 5	C2CD5	0.180633	-0.0174659	0.0815835
Dual specificity mitogen-activated protein kinase kinase 1	MAP2K1	-0.0230254	0.18609	0.0815321
GrpE protein homolog 1, mitochondrial	GRPEL1	0.0607392	0.102217	0.0814783
Nucleolar and coiled-body phosphoprotein 1	NOLC1	0.0251132	0.137799	0.0814559
Titin	TTN	0.150482	0.0124026	0.0814425
Guanine nucleotide-binding protein G(I)/G(S)/G(T) subunit beta-1	GNB1	0.0883678	0.0743195	0.0813437
Ras-related protein Ral-B	RALB	0.0628125	0.09985	0.0813313
Prefoldin subunit 4	PFDN4	0.0686872	0.0939483	0.0813178
Probable ATP-dependent RNA helicase DDX17	DDX17	0.0668027	0.0957818	0.0812922
Ankyrin repeat and FYVE domain-containing protein 1	ANKFY1	0.0504768	0.111859	0.0811678
Myosin-10	MYH10	0.00962017	0.152171	0.0808958
Dynactin subunit 2	DCTN2	0.0407422	0.121031	0.0808868
28 kDa heat- and acid-stable phosphoprotein	PDAP1	0.0712887	0.0901578	0.0807232
AP-2 complex subunit alpha-1	AP2A1	0.0485351	0.112787	0.0806609
Active breakpoint cluster region-related protein	ABR	-0.0506696	0.211281	0.0803056
Reticulocalbin-2	RCN2	0.149507	0.0110427	0.0802749
ER lumen protein-retaining receptor 2	KDELR2	0.0260581	0.13416	0.0801092
Aspartyl aminopeptidase	DNPEP	0.163023	-0.00285371	0.0800848
Copine-1	CPNE1	0.0855218	0.0740613	0.0797916
Acetoacetyl-CoA synthetase	AACS	-0.0437663	0.203211	0.0797225
Heterogeneous nuclear ribonucleoprotein R	HNRNPR	0.0528299	0.106568	0.0796989
Protein TSSC1	TSSC1	0.179238	-0.0200079	0.0796151
Glutathione S-transferase Mu 3	GSTM3	0.131558	0.027322	0.0794401
Adenylosuccinate lyase	ADSL	0.102002	0.0567388	0.0793705
RuvB-like 2	RUVBL2	0.0516041	0.107096	0.0793501
Tumor necrosis factor alpha-induced protein 2	TNFAIP2	0.12584	0.0328314	0.0793357
Zinc finger RNA-binding protein	ZFR	0.0991188	0.0595476	0.0793332
7,8-dihydro-8-oxoguanine triphosphatase	NUDT1	0.0440776	0.113848	0.0789628
3-beta-hydroxysteroid-Delta(8),Delta(7)-isomerase	EBP	0.123004	0.03484	0.078922
Aspartate--tRNA ligase, cytoplasmic	DARS	0.0504934	0.107096	0.0787948
Translin-associated protein X	TSNAX;DISC1	0.03974	0.117834	0.0787872
Helicase SKI2W	SKIV2L	0.216492	-0.0591407	0.0786756
Proline-rich AKT1 substrate 1	AKT1S1	0.0615623	0.0956508	0.0786065
Ubiquitin thioesterase OTUB1	OTUB1	0.0711579	0.0859866	0.0785723
Optic atrophy 3 protein	OPA3	-0.0311105	0.188184	0.0785366
Hippocalcin-like protein 1	HPCAL1	0.098365	0.0585255	0.0784453
Gamma-tubulin complex component 3	TUBGCP3	0.120589	0.0360968	0.0783429
Very long-chain acyl-CoA synthetase	SLC27A2	0.132734	0.0237024	0.0782179
Acyl-coenzyme A thioesterase 13;Acyl-coenzyme A thioesterase 13, N-terminally processed	ACOT13	0.0267495	0.129592	0.0781707
Thioredoxin-like protein 1	TXNL1	0.116222	0.0397478	0.077985
Bcl2-associated agonist of cell death	BAD	0.0328229	0.123033	0.0779281
Leucine-rich repeat-containing protein 59	LRRC59	0.0970007	0.058781	0.0778908
GPI transamidase component PIG-T	PIGT	0.212925	-0.0572562	0.0778344
Acidic leucine-rich nuclear phosphoprotein 32 family member B	ANP32B	0.0611837	0.0942101	0.0776969
DNA polymerase delta subunit 3	POLD3	0.00733221	0.147817	0.0775748
NADH dehydrogenase [ubiquinone] iron-sulfur protein 3, mitochondrial	NDUFS3	0.133062	0.0220827	0.0775726
Cell division cycle 5-like protein	CDC5L	0.0569633	0.0978801	0.0774217
Phosphoenolpyruvate carboxykinase [GTP], mitochondrial	PCK2	0.486776	-0.332009	0.0773833
Unconventional myosin-XIX	MYO19	0.157891	-0.00322083	0.0773349
Voltage-dependent anion-selective channel protein 3	VDAC3	0.0291752	0.125439	0.0773071
ELAV-like protein 1	ELAVL1	0.00646047	0.148089	0.0772748
Cysteine-rich protein 2	CRIP2	-0.210996	0.365115	0.0770594
Sideroflexin-1	SFXN1	0.129613	0.0244505	0.0770316
Endoplasmic reticulum resident protein 44	ERP44	0.115778	0.0377323	0.0767554
Protein FAM107B	FAM107B	0.293202	-0.139712	0.0767453
Myoferlin	MYOF	0.243539	-0.0903454	0.0765966
Retinal dehydrogenase 1	ALDH1A1	0.126611	0.0265724	0.0765917
Niban-like protein 1	FAM129B	0.0332594	0.119698	0.0764789
5-formyltetrahydrofolate cyclo-ligase	MTHFS	-0.0520578	0.204482	0.0762123
26S proteasome non-ATPase regulatory subunit 3	PSMD3	0.0418104	0.110402	0.0761061
ADP/ATP translocase 3;ADP/ATP translocase 3, N-terminally processed	SLC25A6	0.0901921	0.0619777	0.0760849
Eukaryotic translation initiation factor 4 gamma 3	EIF4G3	0.134362	0.0172345	0.0757982
Vesicle-fusing ATPase	NSF	0.143751	0.00771013	0.0757306
Secernin-1	SCRN1	0.105071	0.0459377	0.0755046
GTP-binding nuclear protein Ran	RAN	0.0390047	0.111991	0.075498
ADP-ribosylation factor-like protein 6-interacting protein 6	ARL6IP6	-0.0052996	0.156265	0.0754829
Signal peptidase complex subunit 3	SPCS3	0.0238636	0.127045	0.0754544
SHC-transforming protein 1	SHC1	-0.086584	0.237325	0.0753703
Ubiquilin-4	UBQLN4	0.0393223	0.111329	0.0753255
LanC-like protein 2	LANCL2	0.114573	0.0359711	0.0752722
Caspase-6;Caspase-6 subunit p18;Caspase-6 subunit p11	CASP6	-0.0205146	0.170824	0.0751548
Rab9 effector protein with kelch motifs	RABEPK	-0.17466	0.324961	0.0751504
Ubiquitin-like modifier-activating enzyme 6	UBA6	0.0530948	0.0970929	0.0750938
Interferon-inducible double-stranded RNA-dependent protein kinase activator A	PRKRA	0.0247756	0.125305	0.0750404
Protein transport protein Sec31A	SEC31A	-0.0320058	0.182049	0.0750218
Ubiquitin-associated domain-containing protein 2	UBAC2	0.102034	0.0479647	0.0749994
Protein FAM98B	FAM98B	0.120968	0.0289476	0.0749578
Secretory carrier-associated membrane protein 2	SCAMP2	0.0962137	0.0535536	0.0748836
Sideroflexin-3	SFXN3	0.0155621	0.133757	0.0746594
Exosome complex component RRP42	EXOSC7	0.113177	0.0360968	0.0746367
28S ribosomal protein S9, mitochondrial	MRPS9	0.0763311	0.0725131	0.0744221
Rho-related GTP-binding protein RhoG	RHOG	0.0573265	0.0912025	0.0742645
Eukaryotic translation initiation factor 5	EIF5	0.133657	0.0147546	0.074206
THUMP domain-containing protein 1	THUMPD1	0.0199899	0.128385	0.0741874
STE20/SPS1-related proline-alanine-rich protein kinase	STK39	0.262462	-0.114334	0.074064
FACT complex subunit SSRP1	SSRP1	0.0480202	0.0997186	0.0738694
Polypyrimidine tract-binding protein 1	PTBP1	0.0245392	0.123033	0.0737862
Signal recognition particle subunit SRP72	SRP72	0.0224608	0.125038	0.0737493
Activator of 90 kDa heat shock protein ATPase homolog 1	AHSA1	0.17725	-0.0302513	0.0734992
Serine/threonine-protein phosphatase PGAM5, mitochondrial	PGAM5	0.101954	0.0449253	0.0734397
Inosine triphosphate pyrophosphatase	ITPA	0.0456759	0.101165	0.0734204
Histone deacetylase 6	HDAC6	0.273729	-0.127079	0.0733252
Unconventional myosin-Vc	MYO5C	0.135394	0.0110427	0.0732184
Epimerase family protein SDR39U1	SDR39U1	0.0719424	0.0739322	0.0729373
28S ribosomal protein S18b, mitochondrial	MRPS18B	0.00551976	0.140094	0.0728069
Erlin-2	ERLIN2	0.0796991	0.0658232	0.0727612
Ubiquitin-conjugating enzyme E2 variant 1	UBE2V1	0.0261087	0.119299	0.0727037
Small nuclear ribonucleoprotein Sm D3	SNRPD3	0.0728408	0.0723841	0.0726125
WD repeat-containing protein 82	WDR82	0.00572506	0.139013	0.0723692
Ubiquitin carboxyl-terminal hydrolase 5	USP5	0.0931577	0.0513917	0.0722747
Calcium-binding mitochondrial carrier protein Aralar2	SLC25A13	0.0536741	0.0905495	0.0721118
26S proteasome non-ATPase regulatory subunit 8	PSMD8	0.041777	0.102349	0.072063
Tyrosine-protein kinase Yes	YES1	0.0797479	0.0642838	0.0720158
N-acylneuraminate cytidylyltransferase	CMAS	0.115541	0.0283222	0.0719314
Growth arrest and DNA damage-inducible proteins-interacting protein 1	GADD45GIP1	0.165629	-0.0219416	0.0718435
Cytochrome b-c1 complex subunit 2, mitochondrial	UQCRC2	0.0649485	0.0785865	0.0717675
ADP-ribose pyrophosphatase, mitochondrial	NUDT9	0.0455927	0.0977489	0.0716708
CCA tRNA nucleotidyltransferase 1, mitochondrial	TRNT1	0.155395	-0.0121252	0.0716347
Isoleucine--tRNA ligase, cytoplasmic	IARS	0.0442942	0.0989304	0.0716123
Rap1 GTPase-GDP dissociation stimulator 1	RAP1GDS1	-0.0308473	0.174003	0.0715777
Mitochondrial import inner membrane translocase subunit Tim21	TIMM21	0.0770802	0.0658232	0.0714517
Probable ubiquitin carboxyl-terminal hydrolase FAF-X	USP9X	0.0914016	0.0511375	0.0712696
SH3 domain-binding protein 4	SH3BP4	0.152029	-0.0100565	0.0709862
Neutral alpha-glucosidase AB	GANAB	0.122199	0.0195944	0.0708969
Quinone oxidoreductase	CRYZ	0.183993	-0.0423292	0.070832
Carbonyl reductase family member 4	CBR4	0.156751	-0.0154048	0.0706731
Putative deoxyribonuclease TATDN1	TATDN1	-0.0603794	0.201659	0.0706399
Acyl-CoA dehydrogenase family member 9, mitochondrial	ACAD9	0.216714	-0.0757585	0.0704775
Mitochondrial intermembrane space import and assembly protein 40	CHCHD4	0.0445773	0.0963061	0.0704417
Very-long-chain (3R)-3-hydroxyacyl-CoA dehydratase 3	PTPLAD1	0.0407589	0.09985	0.0703044
Heme-binding protein 2	HEBP2	0.256723	-0.116145	0.070289
Nuclear migration protein nudC	NUDC	0.132984	0.00709383	0.070039
Tubulin beta-6 chain	TUBB6	0.0698004	0.0700651	0.0699327
LanC-like protein 1	LANCL1	0.129487	0.0103015	0.0698943
Endoplasmic reticulum-Golgi intermediate compartment protein 2	ERGIC2;RLN3	-0.0594305	0.198982	0.0697758
DNA fragmentation factor subunit alpha	DFFA	0.0435778	0.0959129	0.0697453
Hydroxysteroid dehydrogenase-like protein 2	HSDL2	0.0411929	0.0981426	0.0696678
Thyroid adenoma-associated protein	THADA	0.121363	0.0178552	0.069609
Double-stranded RNA-specific adenosine deaminase	ADAR	0.0852304	0.0539354	0.0695829
Ribonucleoprotein PTB-binding 1	RAVER1	0.0154432	0.123701	0.0695722
Ras-related protein Rab-5C	RAB5C	0.0988141	0.0399999	0.069407
Cilia- and flagella-associated protein 20	CFAP20	-0.0172085	0.155992	0.0693918
Lamin-B2	LMNB2	-0.00605828	0.14456	0.0692511
Casein kinase II subunit alpha	CSNK2A2	0.060278	0.0781981	0.0692381
26S protease regulatory subunit 6B	PSMC4	0.0827512	0.0554639	0.0691075
Vesicle transport through interaction with t-SNAREs homolog 1A	VTI1A	0.242232	-0.104216	0.0690082
Transmembrane protein 70, mitochondrial	TMEM70	0.0282829	0.109475	0.0688792
Transmembrane protein 65	TMEM65	0.231301	-0.0935669	0.0688669
Selenoprotein T	SELT	-0.0864381	0.224115	0.0688385
Phosphatidylinositol-binding clathrin assembly protein	PICALM	0.178677	-0.0411378	0.0687694
Adenylate kinase 4, mitochondrial	AK4	0.347531	-0.210414	0.0685584
Septin-10	SEPT10	-0.0746154	0.211565	0.0684747
Transmembrane protein 43	TMEM43	0.0761193	0.0608261	0.0684727
26S proteasome non-ATPase regulatory subunit 13	PSMD13	0.0566826	0.0801413	0.0684119
DNA methyltransferase 1-associated protein 1	DMAP1	-0.135458	0.272012	0.0682774
TBC1 domain family member 15	TBC1D15	-0.0202708	0.156675	0.0682023
Glutaredoxin-3	GLRX3	0.0828485	0.0532991	0.0680738
Guanine nucleotide-binding protein G(k) subunit alpha	GNAI3	0.0766731	0.0591642	0.0679187
ADP-ribosylation factor 5	ARF5	0.0543689	0.081049	0.067709
Utrophin	UTRN	0.0985736	0.0367256	0.0676496
Oxygen-dependent coproporphyrinogen-III oxidase, mitochondrial	CPOX	0.103634	0.0313268	0.0674801
Protein FAM49B	FAM49B	0.0153922	0.119032	0.0672123
Glia maturation factor beta	GMFB	0.0489336	0.085336	0.0671348
Charged multivesicular body protein 3	CHMP3	0.0961172	0.03811	0.0671136
Putative pre-mRNA-splicing factor ATP-dependent RNA helicase DHX15	DHX15	0.0435278	0.09068	0.0671039
Protein-S-isoprenylcysteine O-methyltransferase	ICMT	0.0395896	0.0946029	0.0670963
Dual specificity mitogen-activated protein kinase kinase 2	MAP2K2	0.0289227	0.105116	0.0670195
ATP-citrate synthase	ACLY	0.0380515	0.0959129	0.0669822
Dolichyl-phosphate beta-glucosyltransferase	ALG5	0.106428	0.027447	0.0669376
Calmodulin-regulated spectrin-associated protein 1	CAMSAP1	0.00748599	0.126376	0.0669309
LIM and SH3 domain protein 1	LASP1	0.137082	-0.00358785	0.066747
Microtubule-associated protein 1B;MAP1B heavy chain;MAP1 light chain LC1	MAP1B	0.186576	-0.0531252	0.0667254
Protein DPCD	DPCD	-0.0661396	0.199404	0.0666324
Bleomycin hydrolase	BLMH	-0.104808	0.237758	0.0664751
Threonine--tRNA ligase, cytoplasmic	TARS	0.00219672	0.130666	0.0664311
Poly [ADP-ribose] polymerase 1	PARP1	-0.0250512	0.157769	0.0663591
Bifunctional 3-phosphoadenosine 5-phosphosulfate synthase 1;Sulfate adenylyltransferase;Adenylyl-sulfate kinase	PAPSS1	0.0711906	0.0613378	0.0662642
Transmembrane emp24 domain-containing protein 3	TMED3	0.0217843	0.110269	0.0660269
Serpin H1	SERPINH1	0.11397	0.0179793	0.0659748
Sorting nexin-12	SNX12	0.0415934	0.0902883	0.0659409
Insulin-degrading enzyme	IDE	0.0495478	0.0816977	0.0656228
Phosphoglucomutase-2	PGM2	0.0564019	0.0748361	0.065619
Replication protein A 70 kDa DNA-binding subunit;Replication protein A 70 kDa DNA-binding subunit, N-terminally processed	RPA1	-0.025191	0.156129	0.0654688
Synaptobrevin homolog YKT6	YKT6	0.102434	0.0283222	0.0653782
WD repeat-containing protein 62	WDR62	0.0526312	0.0780686	0.0653499
Actin, cytoplasmic 2;Actin, cytoplasmic 2, N-terminally processed	ACTG1	0.0397567	0.0909412	0.065349
Fructose-2,6-bisphosphatase TIGAR	TIGAR	-0.0014778	0.132009	0.0652654
Secretory carrier-associated membrane protein 3	SCAMP3	0.104145	0.0263226	0.0652338
Mitochondrial 2-oxoglutarate/malate carrier protein	SLC25A11	0.179466	-0.0492195	0.065123
Rab GDP dissociation inhibitor alpha	GDI1	0.0963904	0.0337098	0.0650501
Nucleoprotein TPR	TPR	0.00593032	0.124102	0.0650162
Fascin	FSCN1	-0.101506	0.231295	0.0648944
MICOS complex subunit MIC25	CHCHD6	-0.0978437	0.227557	0.0648566
Actin-related protein 2/3 complex subunit 3	ARPC3	0.0477544	0.0819573	0.0648559
Phenylalanine--tRNA ligase alpha subunit	FARSA	0.096069	0.0333333	0.0647012
Mitochondrial import receptor subunit TOM20 homolog	TOMM20	0.0755489	0.0536809	0.0646149
Leucine-rich repeat-containing protein 20	LRRC20	0.0038592	0.125172	0.0645154
Probable methyltransferase TARBP1	TARBP1	0.118091	0.0107956	0.0644432
DNA polymerase epsilon subunit 4	POLE4	-0.0934575	0.222254	0.0643983
Ras-related protein Rab-8A	RAB8A	-0.0103938	0.138878	0.0642423
tRNA pseudouridine synthase;tRNA pseudouridine synthase A, mitochondrial	PUS1	0.0378006	0.0905495	0.064175
Ras-associated and pleckstrin homology domains-containing protein 1	RAPH1	0.0503773	0.0776803	0.0640288
Eukaryotic translation initiation factor 4H	EIF4H	-0.00204527	0.12986	0.0639075
Splicing factor 3B subunit 1	SF3B1	0.0143553	0.11345	0.0639026
Leucine-rich repeat flightless-interacting protein 2	LRRFIP2	-0.0808143	0.208444	0.063815
1,2-dihydroxy-3-keto-5-methylthiopentene dioxygenase	ADI1	-0.0405301	0.167653	0.0635613
26S proteasome non-ATPase regulatory subunit 4	PSMD4	0.027272	0.0994558	0.0633639
Riboflavin kinase	RFK	0.119514	0.00709383	0.0633041
Wiskott-Aldrich syndrome protein family member 2	WASF2	0.02739	0.0991931	0.0632915
Aldo-keto reductase family 1 member C2	AKR1C2	0.163606	-0.0379163	0.0628449
Protein FAM136A	FAM136A	0.060558	0.0645403	0.0625491
FACT complex subunit SPT16	SUPT16H	0.0404583	0.0845556	0.0625069
DNA polymerase subunit gamma-1	POLG	0.294463	-0.169457	0.0625032
Small nuclear ribonucleoprotein Sm D2	SNRPD2	0.0352552	0.0896357	0.0624455
Phosphotriesterase-related protein	PTER	0.119388	0.00438524	0.0618865
Carbonyl reductase [NADPH] 3	CBR3	0.160966	-0.0376774	0.0616444
Rho guanine nucleotide exchange factor 7	ARHGEF7	-0.0345895	0.157359	0.0613848
Inosine-5-monophosphate dehydrogenase 2	IMPDH2	0.00652886	0.116106	0.0613172
Immunoglobulin-binding protein 1	IGBP1	0.142336	-0.019766	0.0612848
Methionine adenosyltransferase 2 subunit beta	MAT2B	0.0581845	0.0641556	0.0611701
Ras-related protein Rab-8B	RAB8B	-0.0817592	0.203917	0.0610791
Actin-related protein 10	ACTR10	-0.0786725	0.200813	0.0610704
Translational activator of cytochrome c oxidase 1	TACO1	0.0336957	0.0880707	0.0608832
Ras GTPase-activating protein 1	RASA1	0.196337	-0.0750602	0.0606385
Glycylpeptide N-tetradecanoyltransferase 1	NMT1	0.168107	-0.0468472	0.0606299
Nuclear cap-binding protein subunit 2	NCBP2	0.0199899	0.101165	0.0605773
Lethal(2) giant larvae protein homolog 1	LLGL1	-0.0162702	0.136854	0.0602921
Sphingomyelin phosphodiesterase 4	SMPD4	0.0298988	0.09068	0.0602894
Lysocardiolipin acyltransferase 1	LCLAT1	0.06572	0.0546994	0.0602097
Peptide deformylase, mitochondrial	PDF	0.124564	-0.00432161	0.0601214
Serine/threonine-protein phosphatase 1 regulatory subunit 10	PPP1R10	0.106747	0.0130212	0.0598842
Heterogeneous nuclear ribonucleoprotein U-like protein 1	HNRNPUL1	0.0363442	0.083126	0.0597351
CD9 antigen	CD9	0.18932	-0.0700458	0.0596371
Dynactin subunit 1	DCTN1;DKFZp686E0752	0.0640452	0.055209	0.0596271
Protein-methionine sulfoxide oxidase MICAL2	MICAL2	-0.0504917	0.169444	0.0594764
Heat shock 70 kDa protein 4L	HSPA4L	-0.0439965	0.162428	0.0592158
Integrator complex subunit 3	INTS3	0.0776662	0.0406304	0.0591483
NADH dehydrogenase [ubiquinone] flavoprotein 2, mitochondrial	NDUFV2	0.127728	-0.00944751	0.05914
26S protease regulatory subunit 8	PSMC5	0.0674257	0.0502484	0.058837
28S ribosomal protein S28, mitochondrial	MRPS28	0.0434778	0.0740613	0.0587696
Secernin-2	SCRN2	0.199736	-0.0822598	0.0587381
Redox-regulatory protein FAM213A	FAM213A	0.255285	-0.137818	0.0587333
28S ribosomal protein S30, mitochondrial	MRPS30	0.120747	-0.00334318	0.0587019
Sorcin	SRI	-0.0598959	0.176218	0.0581611
Coiled-coil domain-containing protein 124	CCDC124	0.075011	0.0398739	0.0574424
Heterogeneous nuclear ribonucleoprotein M	HNRNPM	-0.0259602	0.140364	0.0572021
Translation machinery-associated protein 16	TMA16	0.100257	0.0140115	0.0571342
Eukaryotic peptide chain release factor GTP-binding subunit ERF3A	GSPT1	0.0289227	0.0852059	0.0570643
Coronin-1B	CORO1B	0.0160887	0.0980113	0.05705
Cytochrome b reductase 1	CYBRD1	-0.0329544	0.147002	0.057024
Pyruvate carboxylase, mitochondrial	PC	0.0632564	0.0506294	0.0569429
Protein arginine N-methyltransferase 5;Protein arginine N-methyltransferase 5, N-terminally processed	PRMT5	0.0113934	0.101954	0.0566738
Axin interactor, dorsalization-associated protein	AIDA	0.0685889	0.0446723	0.0566306
Ribonuclease H2 subunit B	RNASEH2B	0.0238467	0.0893748	0.0566108
Src substrate cortactin	CTTN	0.0625987	0.0505024	0.0565506
Probable ATP-dependent RNA helicase DDX6	DDX6	-0.0241602	0.137259	0.0565494
Tether containing UBX domain for GLUT4	ASPSCR1	-0.0493538	0.162291	0.0564685
Tropomyosin alpha-4 chain	TPM4	0.0904018	0.0224563	0.0564291
Ubiquitin-conjugating enzyme E2 L3	UBE2L3	0.0216658	0.0909412	0.0563035
Ribose-phosphate pyrophosphokinase 1	PRPS1	0.0386536	0.0738032	0.0562284
GRIP1-associated protein 1	GRIPAP1	0.136754	-0.0244757	0.0561391
39S ribosomal protein L24, mitochondrial	MRPL24	0.0384529	0.0738032	0.056128
Protein FAM210A	FAM210A	0.0818752	0.0303245	0.0560999
Ras-related protein Rab-7a	RAB7A	0.104113	0.00808004	0.0560965
THO complex subunit 1	THOC1	0.00432161	0.107625	0.0559731
Prefoldin subunit 3	VBP1	0.00975665	0.102086	0.0559212
RNA polymerase II-associated protein 3	RPAP3	-0.0499227	0.161605	0.0558411
39S ribosomal protein L37, mitochondrial	MRPL37	0.129785	-0.0184348	0.0556753
Protein Hook homolog 3	HOOK3	-0.0376361	0.148905	0.0556343
Transforming acidic coiled-coil-containing protein 3	TACC3	-0.0786906	0.189861	0.0555853
Coronin-7	CORO7	0.176946	-0.0658342	0.0555558
Intraflagellar transport protein 27 homolog	IFT27	0.132091	-0.0212167	0.0554372
Isochorismatase domain-containing protein 2, mitochondrial	ISOC2	0.149089	-0.0382746	0.0554072
Medium-chain specific acyl-CoA dehydrogenase, mitochondrial	ACADM	0.144497	-0.0338494	0.0553238
Far upstream element-binding protein 1	FUBP1	0.122988	-0.01249	0.0552491
Microtubule-associated protein	MAP4	-0.0491051	0.159549	0.0552219
Exportin-T	XPOT	-0.0699386	0.180242	0.0551517
Presqualene diphosphate phosphatase	PPAPDC2	0.231403	-0.121115	0.0551441
Inhibitor of nuclear factor kappa-B kinase subunit beta	IKBKB	0.0759563	0.0340865	0.0550214
Histidine triad nucleotide-binding protein 2, mitochondrial	HINT2	0.0963101	0.01364	0.054975
Eukaryotic translation elongation factor 1 epsilon-1	EEF1E1;EEF1E1-BLOC1S5	0.0961172	0.0137638	0.0549405
Isocitrate dehydrogenase [NADP], mitochondrial	IDH2	-0.010861	0.120498	0.0548186
Huntingtin-interacting protein 1	HIP1	0.00517753	0.104457	0.0548172
Platelet-activating factor acetylhydrolase IB subunit beta	PAFAH1B2	0.107353	0.00168172	0.0545174
Transcription initiation factor IIA subunit 1;Transcription initiation factor IIA alpha chain;Transcription initiation factor IIA beta chain	HIST1H4F;GTF2A1	-0.0883723	0.197294	0.0544608
COMM domain-containing protein 8	COMMD8	-0.0410601	0.149721	0.0543303
Dihydrofolate reductase	DHFR	0.0199899	0.0885922	0.054291
Elongator complex protein 1	IKBKAP	0.0879639	0.0205892	0.0542765
Translation initiation factor eIF-2B subunit epsilon	EIF2B5	0.0536575	0.0548268	0.0542422
Thioredoxin domain-containing protein 12	TXNDC12	0.00823758	0.09985	0.0540438
BRCA1-A complex subunit BRE	BRE	0.202843	-0.0948306	0.0540062
Alpha-1,3/1,6-mannosyltransferase ALG2	ALG2	-0.214639	0.322337	0.0538489
Low molecular weight phosphotyrosine protein phosphatase	ACP1	0.0495146	0.0581425	0.0538285
Selenide, water dikinase 1	SEPHS1	0.185021	-0.0773866	0.0538171
Vacuolar protein sorting-associated protein 18 homolog	VPS18	-0.069578	0.176911	0.0536665
RNA-binding protein FUS	FUS	0.142818	-0.0358843	0.0534668
Exocyst complex component 1	EXOC1	0.274439	-0.167602	0.0534186
Nuclear envelope pore membrane protein POM 121C;Nuclear envelope pore membrane protein POM 121	POM121C;POM121	-0.106527	0.213128	0.0533004
Programmed cell death protein 2-like	PDCD2L	0.0468569	0.0596754	0.0532661
Hematological and neurological expressed 1 protein;Hematological and neurological expressed 1 protein, N-terminally processed	HN1	0.0219873	0.0844256	0.0532064
ER membrane protein complex subunit 2	EMC2	0.192946	-0.0866547	0.0531455
BRI3-binding protein	BRI3BP	0.16592	-0.0598467	0.0530364
Tumor protein D54	TPD52L2	0.0861691	0.0198431	0.0530061
SH3 domain-containing kinase-binding protein 1	SH3KBP1	-0.246925	0.352691	0.0528829
BAG family molecular chaperone regulator 2	BAG2	0.102994	0.00266423	0.0528291
Neuronal calcium sensor 1	NCS1	-0.138158	0.243757	0.0527996
5-AMP-activated protein kinase subunit beta-1	PRKAB1	0.10823	-0.00297609	0.0526268
28S ribosomal protein S18a, mitochondrial	MRPS18A	0.116998	-0.011882	0.0525582
Serine hydroxymethyltransferase, mitochondrial;Serine hydroxymethyltransferase	SHMT2	0.100065	0.00426224	0.0521634
Dehydrogenase/reductase SDR family member 11	DHRS11	-0.0579637	0.162016	0.0520264
Aldo-keto reductase family 1 member C1	AKR1C1	0.198853	-0.0956342	0.0516096
Metaxin-1	MTX1	0.0696203	0.0335843	0.0516023
THO complex subunit 5 homolog	THOC5	-0.0153152	0.118367	0.0515258
Charged multivesicular body protein 4b	CHMP4B	0.248578	-0.14571	0.0514341
NADH dehydrogenase [ubiquinone] 1 alpha subcomplex subunit 9, mitochondrial	NDUFA9	0.141744	-0.038991	0.0513766
Ancient ubiquitous protein 1	AUP1	0.227184	-0.124606	0.0512888
Serum paraoxonase/arylesterase 2	PON2	0.168275	-0.0657171	0.0512791
Spectrin beta chain, non-erythrocytic 1	SPTBN1	-0.0113802	0.113715	0.0511675
LDLR chaperone MESD	MESDC2	0.0254676	0.0766454	0.0510565
Replication initiator 1	REPIN1	0.167419	-0.0653655	0.0510268
Acetyltransferase component of pyruvate dehydrogenase complex;Dihydrolipoyllysine-residue acetyltransferase component of pyruvate dehydrogenase complex, mitochondrial	DLAT	0.134346	-0.0324112	0.0509675
Ribonuclease H2 subunit C	RNASEH2C	0.0225792	0.0789751	0.0507771
ATP-dependent 6-phosphofructokinase, muscle type	PFKM	0.145972	-0.0444711	0.0507507
Protein transport protein Sec24A	SEC24A	0.0369805	0.064412	0.0506963
Manganese-transporting ATPase 13A1	ATP13A1	0.150575	-0.049338	0.0506186
T-complex protein 1 subunit beta	CCT2	0.0808038	0.0203404	0.0505721
p53 and DNA damage-regulated protein 1	PDRG1	0.0160038	0.0849457	0.0504748
Neutral cholesterol ester hydrolase 1	NCEH1	0.152956	-0.0520611	0.0504474
Extended synaptotagmin-2	ESYT2	0.0165642	0.0842955	0.0504299
UPF0600 protein C5orf51	C5orf51	0.113986	-0.0132193	0.0503835
Fibroblast growth factor 2	FGF2	-0.0422799	0.142935	0.0503274
39S ribosomal protein L10, mitochondrial	MRPL10	0.171222	-0.0706298	0.0502962
Septin-7	SEPT7	-0.00973662	0.10974	0.0500017
Adenosine kinase	ADK	-0.0301983	0.130129	0.0499652
Protein jagunal homolog 1	JAGN1	0.106731	-0.00688683	0.0499222
Phosphatidylinositol 3-kinase;Phosphatidylinositol 3-kinase catalytic subunit type 3	PIK3C3	0.073755	0.0256983	0.0497266
TELO2-interacting protein 2	TTI2	0.208755	-0.109909	0.0494231
D-tyrosyl-tRNA(Tyr) deacylase 1	DTD1	-0.0455555	0.144154	0.0492991
Sulfatase-modifying factor 2	SUMF2	0.212732	-0.114447	0.0491427
Heparan sulfate 2-O-sulfotransferase 1	HS2ST1	-0.0270973	0.125172	0.0490371
Protein FAM50A	FAM50A	0.0998082	-0.00175181	0.0490282
Talin-1	TLN1	0.0609203	0.0371031	0.0490117
Zinc finger Ran-binding domain-containing protein 2	ZRANB2	0.170734	-0.0727301	0.0490019
Splicing factor 1	SF1	-0.0294093	0.127313	0.0489519
Leucine-rich repeat flightless-interacting protein 1	LRRFIP1	0.0478209	0.0496137	0.0487173
NADH-ubiquinone oxidoreductase 75 kDa subunit, mitochondrial	NDUFS1	0.0707164	0.0264475	0.048582
Emerin	EMD	-0.00151219	0.0986677	0.0485778
Regulator of microtubule dynamics protein 1	RMDN1	0.0727265	0.0243258	0.0485261
Myosin light polypeptide 6	MYL6;PDE6H	-0.0372659	0.133891	0.0483127
Cleavage stimulation factor subunit 3	CSTF3	-0.0228509	0.119432	0.0482905
tRNA (guanine-N(7)-)-methyltransferase non-catalytic subunit WDR4	WDR4	0.126705	-0.0301312	0.0482871
NHL repeat-containing protein 2	NHLRC2	0.0557245	0.0407566	0.0482406
Developmentally-regulated GTP-binding protein 2	DRG2	0.0220718	0.0743195	0.0481957
AP-2 complex subunit mu	AP2M1	-0.0100825	0.106304	0.0481107
Gem-associated protein 5	GEMIN5	0.0246574	0.0710953	0.0478764
Transmembrane protein 97	TMEM97	0.183192	-0.0874628	0.0478644
Focal adhesion kinase 1	PTK2	0.0451101	0.0502484	0.0476793
Acyl-protein thioesterase 2	LYPLA2	0.130429	-0.0354057	0.0475116
Ubiquitin carboxyl-terminal hydrolase 10	USP10	0.104433	-0.0100565	0.047188
WD repeat-containing protein 7	WDR7	0.0485351	0.0458111	0.0471731
ATP synthase mitochondrial F1 complex assembly factor 2	ATPAF2	0.00408186	0.0901578	0.0471198
Alcohol dehydrogenase class-3	ADH5	0.0119897	0.0822169	0.0471033
N-alpha-acetyltransferase 25, NatB auxiliary subunit	NAA25	0.123272	-0.0291701	0.0470509
Mitochondrial-processing peptidase subunit alpha	PMPCA	0.135097	-0.0411378	0.0469796
BRCA2 and CDKN1A-interacting protein	BCCIP	0.0646037	0.0289476	0.0467757
Early endosome antigen 1	EEA1	-0.15227	0.245806	0.0467679
Huntingtin-interacting protein 1-related protein	HIP1R	0.103234	-0.0101783	0.0465278
39S ribosomal protein L3, mitochondrial	MRPL3	0.0473556	0.045558	0.0464568
Ras-related protein Rab-14	RAB14	0.0390882	0.0538081	0.0464482
Gamma-glutamylcyclotransferase	GGCT	-0.00628251	0.0986677	0.0461926
Thyroid receptor-interacting protein 11	TRIP11	0.0347188	0.0572491	0.0459839
Casein kinase II subunit alpha;Casein kinase II subunit alpha 3	CSNK2A1;CSNK2A3	0.00539999	0.0865074	0.0459537
Lamin-B1	LMNB1	-0.0385178	0.130397	0.0459396
GMP synthase [glutamine-hydrolyzing]	GMPS	0.0649485	0.0268222	0.0458854
Actin-related protein 2/3 complex subunit 4	ARPC4-TTLL3;ARPC4	0.0281313	0.0630022	0.0455667
Echinoderm microtubule-associated protein-like 4	EML4	0.110634	-0.019645	0.0454944
Nuclear mitotic apparatus protein 1	NUMA1	0.0257713	0.0651816	0.0454764
RNA-binding protein 42	RBM42	0.132232	-0.0413762	0.045428
Cleavage and polyadenylation specificity factor subunit 5	NUDT21	0.0184985	0.0721263	0.0453124
Prefoldin subunit 5	PFDN5	0.0120578	0.078457	0.0452574
GPI transamidase component PIG-S	PIGS	0.0806577	0.00980752	0.0452326
Interleukin enhancer-binding factor 2	ILF2	0.0365285	0.0536809	0.0451047
Pleckstrin homology-like domain family A member 2	PHLDA2	0.0425943	0.0475844	0.0450894
Glyoxalase domain-containing protein 4	GLOD4	0.0172093	0.0726421	0.0449257
Membrane-associated phosphatidylinositol transfer protein 1	PITPNM1	-0.17497	0.264642	0.044836
Fatty aldehyde dehydrogenase	ALDH3A2	0.124927	-0.0354057	0.0447605
DBIRD complex subunit ZNF326	ZNF326	-0.103867	0.193222	0.0446778
Nucleoside diphosphate-linked moiety X motif 19, mitochondrial	NUDT19	0.223555	-0.134359	0.044598
Signal recognition particle receptor subunit beta	SRPRB	0.0610685	0.0279471	0.0445078
1-phosphatidylinositol 4,5-bisphosphate phosphodiesterase beta-3	PLCB3	-0.00740419	0.0963061	0.044451
Heterochromatin protein 1-binding protein 3	HP1BP3	-0.00642052	0.094472	0.0440257
Ras-related protein Rab-3D	RAB3D	0.199168	-0.111158	0.0440047
Acylglycerol kinase, mitochondrial	AGK	0.0184307	0.0692929	0.0438618
Importin subunit beta-1	KPNB1	0.0388375	0.0485987	0.0437181
Phosphorylase b kinase regulatory subunit beta	PHKB	0.193531	-0.106268	0.0436318
Tetratricopeptide repeat protein 19, mitochondrial	TTC19	0.213207	-0.125955	0.0436257
3-ketodihydrosphingosine reductase	KDSR	0.0698494	0.0173586	0.043604
DCN1-like protein;DCN1-like protein 1	DCUN1D1	0.000532325	0.0866376	0.043585
Peptidyl-prolyl cis-trans isomerase NIMA-interacting 1	PIN1	0.0705038	0.0166142	0.043559
Serine/threonine-protein kinase PAK 2;PAK-2p27;PAK-2p34	PAK2	-0.028866	0.115973	0.0435533
E3 ubiquitin-protein ligase NEDD4-like	NEDD4L;ZNF227	0.202903	-0.115806	0.0435485
L-aminoadipate-semialdehyde dehydrogenase-phosphopantetheinyl transferase	AASDHPPT	0.0269181	0.0600588	0.0434885
Splicing factor, proline- and glutamine-rich	SFPQ	0.00548554	0.0814382	0.0434619
HEAT repeat-containing protein 2	HEATR2	0.0383191	0.0479647	0.0431419
Negative elongation factor A	NELFA	-0.151698	0.237961	0.0431315
Dedicator of cytokinesis protein 10	DOCK10	-0.293633	0.379767	0.0430674
CLIP-associating protein 1	CLASP1	0.00933011	0.0767747	0.0430524
Nesprin-2	SYNE2	-0.00773223	0.0936866	0.0429772
dCTP pyrophosphatase 1	DCTPP1	0.0380849	0.0478379	0.0429614
Mitochondrial carrier homolog 1	MTCH1	-0.080778	0.166414	0.0428178
Signal transducer and activator of transcription 5B	STAT5B	0.151982	-0.0664199	0.0427813
Notchless protein homolog 1	NLE1	-0.000962117	0.0865074	0.0427726
CTP synthase 2	CTPS2	0.0971452	-0.01249	0.0423276
tRNA (adenine(58)-N(1))-methyltransferase non-catalytic subunit TRM6	TRMT6	0.0542366	0.0303245	0.0422806
Glycogen synthase kinase-3 beta	GSK3B	-0.146955	0.231439	0.042242
Ras-related protein Rab-10	RAB10	0.119941	-0.0355254	0.0422078
Ras-related protein R-Ras	RRAS	-0.0413782	0.125707	0.0421642
LIM and senescent cell antigen-like-containing domain protein 1	LIMS1	-0.0528415	0.136854	0.0420065
Uncharacterized protein C2orf47, mitochondrial	C2orf47	0.141729	-0.0577275	0.0420005
Oxysterol-binding protein-related protein 11	OSBPL11	0.0116319	0.0722552	0.0419436
UbiA prenyltransferase domain-containing protein 1	UBIAD1	-0.242286	0.325268	0.0414912
Thioredoxin-related transmembrane protein 4	TMX4	-0.270245	0.353145	0.04145
28S ribosomal protein S5, mitochondrial	MRPS5	-0.00462747	0.0874191	0.0413958
Regulation of nuclear pre-mRNA domain-containing protein 1A	RPRD1A	0.0459921	0.0367256	0.0413589
Neudesin	NENF	-0.0929445	0.175387	0.0412212
N-acetylgalactosamine kinase	GALK2	0.0246405	0.0576319	0.0411362
Zinc finger CCCH domain-containing protein 13	ZC3H13	-0.115504	0.197575	0.0410354
Ankyrin repeat and BTB/POZ domain-containing protein BTBD11	BTBD11	0.281522	-0.199669	0.0409262
Pre-mRNA-processing factor 19	PRPF19	-0.00376622	0.0855962	0.040915
Cleavage stimulation factor subunit 1	CSTF1	-0.111083	0.192521	0.0407193
Ras-related protein Rab-35	RAB35	0.0552452	0.025948	0.0405966
Heterogeneous nuclear ribonucleoprotein L-like	HNRPLL;HNRNPLL	-0.18714	0.268153	0.0405065
Vacuolar protein sorting-associated protein 11 homolog	VPS11	0.179829	-0.0989585	0.0404355
Serine/threonine-protein phosphatase 6 regulatory subunit 1	PPP6R1	0.141308	-0.0605524	0.0403779
Protein phosphatase 1 regulatory subunit 12A	PPP1R12A	-0.0781829	0.158864	0.0403407
Eukaryotic translation initiation factor 3 subunit L	EIF3L	-0.0144475	0.0946029	0.0400777
39S ribosomal protein L16, mitochondrial	MRPL16	0.0973218	-0.0172235	0.0400491
Transmembrane protein 161A	TMEM161A	0.14028	-0.0603172	0.0399814
SURP and G-patch domain-containing protein 2	SUGP2	-0.0680288	0.14741	0.0396905
Adenylosuccinate synthetase isozyme 2	ADSS	0.0105412	0.0686498	0.0395955
Mitochondrial import inner membrane translocase subunit TIM50	TIMM50	0.0736734	0.00549268	0.039583
Fragile X mental retardation syndrome-related protein 1	FXR1	0.0349367	0.0441665	0.0395516
Exocyst complex component 4	EXOC4	0.0333936	0.0456846	0.0395391
Hydroxymethylglutaryl-CoA synthase, cytoplasmic	HMGCS1	0.144186	-0.0651311	0.0395276
Rab-like protein 6	RABL6	0.0326718	0.0459377	0.0393048
Cytoplasmic dynein 1 light intermediate chain 2	DYNC1LI2	0.110395	-0.0321714	0.0391118
Serine/threonine-protein phosphatase 6 regulatory ankyrin repeat subunit A	ANKRD28	0.0211582	0.0568663	0.0390123
Tetratricopeptide repeat protein 4	TTC4	0.288569	-0.211261	0.038654
Serine/arginine-rich splicing factor 9	SRSF9	0.00193946	0.0753528	0.0386461
DNA-directed RNA polymerases I, II, and III subunit RPABC3	POLR2H	-0.0480748	0.125305	0.0386153
Testis-expressed sequence 10 protein	TEX10	0.0207011	0.0561012	0.0384012
AP-4 complex subunit epsilon-1	AP4E1	-0.0481458	0.124904	0.0383791
Enhancer of mRNA-decapping protein 4	EDC4	-0.0185648	0.0952577	0.0383465
Trafficking protein particle complex subunit 8	TRAPPC8	-0.101856	0.178437	0.0382903
Exocyst complex component 8	EXOC8	0.0713214	0.00512344	0.0382224
Retinoid-inducible serine carboxypeptidase	SCPEP1	0.220492	-0.144157	0.0381674
Flotillin-2	FLOT2	0.172853	-0.0971253	0.0378639
Cytochrome b-c1 complex subunit Rieske, mitochondrial;Cytochrome b-c1 complex subunit 11;Putative cytochrome b-c1 complex subunit Rieske-like protein 1	UQCRFS1;UQCRFS1P1	0.0760867	-0.000403898	0.0378414
Cofilin-2	CFL2	0.0459754	0.0296985	0.037837
Eukaryotic translation initiation factor 3 subunit D	EIF3D	0.0190071	0.0566112	0.0378092
Exocyst complex component 5	EXOC5	0.100257	-0.0250784	0.0375892
Ribonuclease 3	DROSHA	0.0129092	0.0621058	0.0375075
Cysteine--tRNA ligase, cytoplasmic	CARS	0.0801866	-0.00529937	0.0374436
Exportin-1	XPO1	-0.0109129	0.0854661	0.0372766
26S protease regulatory subunit 10B	PSMC6	0.0471229	0.027322	0.0372225
Vesicle-trafficking protein SEC22b	SEC22B	0.0674748	0.00684739	0.0371611
Calumenin	CALU	0.120842	-0.0470846	0.0368785
28S ribosomal protein S26, mitochondrial	MRPS26	-0.0121248	0.0858565	0.0368658
60S ribosomal protein L22	RPL22	0.0775034	-0.00383247	0.0368355
Prothymosin alpha;Prothymosin alpha, N-terminally processed;Thymosin alpha-1	PTMA	-0.00371456	0.0772922	0.0367888
Transcription factor p65	RELA	-0.0842515	0.157633	0.0366905
T-complex protein 1 subunit delta	CCT4	0.065244	0.00783342	0.0365387
Pleckstrin homology domain-containing family A member 6	PLEKHA6	0.192269	-0.119197	0.0365363
Enoyl-CoA delta isomerase 2, mitochondrial	ECI2	-0.0343081	0.10736	0.0365261
Protein disulfide-isomerase TMX3	TMX3	0.06485	0.00808004	0.036465
Protein NDRG3	NDRG3	-0.0250337	0.0978801	0.0364232
Charged multivesicular body protein 2b	CHMP2B	0.0797316	-0.00688683	0.0364224
Heterogeneous nuclear ribonucleoprotein H;Heterogeneous nuclear ribonucleoprotein H, N-terminally processed	HNRNPH1	0.0270698	0.0454314	0.0362506
28S ribosomal protein S34, mitochondrial	MRPS34	0.0420272	0.0304498	0.0362385
39S ribosomal protein L22, mitochondrial	MRPL22	0.0836429	-0.0112738	0.0361846
Vacuolar protein sorting-associated protein 4B	VPS4B	0.160459	-0.0882705	0.0360944
26S protease regulatory subunit 6A	PSMC3	0.0298146	0.0422711	0.0360429
Exosome complex exonuclease RRP44	DIS3	-0.0151763	0.0871586	0.0359911
DnaJ homolog subfamily C member 7	DNAJC7	-0.0117265	0.0835157	0.0358946
Pyrroline-5-carboxylate reductase 1, mitochondrial;Pyrroline-5-carboxylate reductase	PYCR1	0.0182442	0.0534263	0.0358352
UPF0598 protein C8orf82	C8orf82	0.121442	-0.049812	0.0358149
Cleavage and polyadenylation specificity factor subunit 6	CPSF6	0.0518858	0.0197187	0.0358023
Exocyst complex component 6B	EXOC6B	0.00058383	0.0701939	0.0353888
DCN1-like protein 5;DCN1-like protein	DCUN1D5	0.00193946	0.0687784	0.0353589
28S ribosomal protein S17, mitochondrial	MRPS17	-0.00585133	0.0765161	0.0353324
Ras-related protein Rab-13	RAB13	0.0363442	0.034212	0.0352781
Phospholipase A-2-activating protein	PLAA	0.0211074	0.0493599	0.0352337
Inhibitor of nuclear factor kappa-B kinase subunit alpha	CHUK	0.0682286	0.0018045	0.0350165
3-hydroxybutyrate dehydrogenase type 2	BDH2	0.0294445	0.0405043	0.0349744
Tetratricopeptide repeat protein 1	TTC1	0.00781059	0.0618497	0.0348302
Transcription factor Sp1	SP1	0.022968	0.0465708	0.0347694
Rho guanine nucleotide exchange factor 28	ARHGEF28	0.0776825	-0.0082287	0.0347269
Ribosome production factor 2 homolog	RPF2	-0.0153846	0.0844256	0.0345205
Annexin A11	ANXA11	0.196922	-0.128089	0.0344165
Matrix-remodeling-associated protein 7	MXRA7	0.0666059	0.00205008	0.034328
Thiopurine S-methyltransferase	TPMT	-0.0564448	0.124503	0.0340291
Protein SCO1 homolog, mitochondrial	SCO1	0.0949116	-0.0270054	0.0339531
Ubiquitin carboxyl-terminal hydrolase 7;Ubiquitin carboxyl-terminal hydrolase	USP7	0.084858	-0.0171024	0.0338778
Thioredoxin reductase 1, cytoplasmic	TXNRD1;GML	0.146981	-0.0794771	0.0337519
Nucleosome assembly protein 1-like 4	NAP1L4	0.0512561	0.0158701	0.0335631
5-methylcytosine rRNA methyltransferase NSUN4	NSUN4	0.00283109	0.0636429	0.033237
IQ motif and SEC7 domain-containing protein 1	IQSEC1	-0.18671	0.253182	0.0332363
Golgi-specific brefeldin A-resistance guanine nucleotide exchange factor 1	GBF1	0.062204	0.00413925	0.0331716
Transmembrane protein 11, mitochondrial	TMEM11	0.0318489	0.0340865	0.0329677
Mitochondrial import receptor subunit TOM34	TOMM34	-0.00202807	0.0676213	0.0327966
Glucosamine 6-phosphate N-acetyltransferase	GNPNAT1	-0.0930544	0.15859	0.032768
Myosin-9	MYH9	-0.065169	0.130666	0.0327482
HBS1-like protein	HBS1L	0.110427	-0.0451843	0.0326213
Heat shock cognate 71 kDa protein	HSPA8	0.0558071	0.00882013	0.0323136
NADH dehydrogenase [ubiquinone] 1 beta subcomplex subunit 10	NDUFB10	0.0467571	0.017731	0.0322441
Ubiquitin-conjugating enzyme E2 H	UBE2H	0.0412263	0.0232038	0.032215
Transmembrane protein 19	TMEM19	0.0372818	0.0270721	0.032177
Protein enabled homolog	ENAH	0.0585969	0.00561579	0.0321063
Mycophenolic acid acyl-glucuronide esterase, mitochondrial	ABHD10	-0.0841604	0.148225	0.0320323
Protein transport protein Sec23A	SEC23A	0.0249613	0.0389917	0.0319765
Cysteine and glycine-rich protein 1	CSRP1	-0.0589653	0.1229	0.0319672
39S ribosomal protein L21, mitochondrial	MRPL21	0.0756793	-0.0120036	0.0318378
Coiled-coil domain-containing protein 47	CCDC47	0.010166	0.0530446	0.0316053
TBC1 domain family member 10B	TBC1D10B	0.0360092	0.0270721	0.0315407
Phosphoglycolate phosphatase	PGP	0.141028	-0.0780838	0.0314721
Twinfilin-2	TWF2	-0.109933	0.17262	0.0313434
Rho guanine nucleotide exchange factor 10	ARHGEF10	-0.107045	0.16972	0.0313378
Tyrosine-protein kinase BAZ1B	BAZ1B	-0.00793945	0.0705801	0.0313203
Cathepsin B;Cathepsin B light chain;Cathepsin B heavy chain	CTSB	0.0882708	-0.0260422	0.0311143
Pre-mRNA-processing factor 39	PRPF39	-0.093201	0.155309	0.031054
NSFL1 cofactor p47	NSFL1C	0.0328229	0.0291979	0.0310104
TRMT1-like protein	TRMT1L	-0.062279	0.123701	0.0307111
Arfaptin-1	ARFIP1	-0.0113975	0.0725131	0.0305578
Small nuclear ribonucleoprotein Sm D1	SNRPD1	-0.00826762	0.0692929	0.0305127
26S proteasome non-ATPase regulatory subunit 7	PSMD7	0.0714031	-0.0104218	0.0304907
FH1/FH2 domain-containing protein 1	FHOD1	-0.128945	0.189861	0.0304582
Splicing factor 3A subunit 1	SF3A1	-0.0249638	0.0858565	0.0304463
AT-rich interactive domain-containing protein 1A	ARID1A	-0.106527	0.166827	0.0301498
Galectin-related protein	LGALSL	0.10341	-0.0432815	0.0300641
T-complex protein 1 subunit eta	CCT7	0.0572109	0.00278709	0.029999
FAD-linked sulfhydryl oxidase ALR;Sulfhydryl oxidase	GFER	0.357351	-0.297503	0.0299242
Histone H3;Histone H3.3;Histone H3.1t;Histone H3.3C	H3F3B;H3F3A;HIST3H3;H3F3C	-0.0391	0.0989304	0.0299152
Methionine aminopeptidase 1	METAP1	-0.0720133	0.13174	0.0298633
Protein NipSnap homolog 2	GBAS	-0.00597205	0.0656949	0.0298614
Ras-related C3 botulinum toxin substrate 1;Ras-related C3 botulinum toxin substrate 3	RAC1;RAC3	0.0792603	-0.0200079	0.0296262
Flap endonuclease 1	FEN1	-0.0789083	0.138068	0.0295801
Oxysterol-binding protein 1	OSBP	0.0940269	-0.0351664	0.0294303
Sorting nexin-2	SNX2	0.0509577	0.00771013	0.0293339
39S ribosomal protein L23, mitochondrial	MRPL23	0.0224439	0.0362226	0.0293332
Ras-related protein R-Ras2	RRAS2	-0.0145169	0.073158	0.0293205
Phosphatidylinositol transfer protein beta isoform	PITPNB	0.0214966	0.0369773	0.0292369
ATP-binding cassette sub-family F member 2	ABCF2	0.0533265	0.00463126	0.0289789
28S ribosomal protein S24, mitochondrial	MRPS24	-0.00164974	0.0595476	0.0289489
Disco-interacting protein 2 homolog B	DIP2B	-0.0315142	0.0892443	0.028865
Erlin-1	ERLIN1	0.0555427	0.00217289	0.0288578
Adapter molecule crk	CRK	-0.0139445	0.0709665	0.028511
Phosphatidylserine synthase 1	PTDSS1	0.0302352	0.0266973	0.0284662
Ubiquitin thioesterase otulin	OTULIN	-0.0456087	0.102481	0.028436
SUMO-conjugating enzyme UBC9	UBE2I	0.117473	-0.0609051	0.0282841
CLIP-associating protein 2	CLASP2	0.00699041	0.0494868	0.0282386
Signal recognition particle 54 kDa protein	SRP54	0.112414	-0.0559591	0.0282275
Ubiquinone biosynthesis protein COQ9, mitochondrial	COQ9	0.196172	-0.140046	0.0280633
Tyrosine-protein phosphatase non-receptor type 14	PTPN14	-0.673435	0.729225	0.0278947
PDZ and LIM domain protein 2	PDLIM2	-0.121564	0.177327	0.0278814
Nicotinamide phosphoribosyltransferase	NAMPT	0.202306	-0.146707	0.0277992
Phosphatidylglycerophosphatase and protein-tyrosine phosphatase 1	PTPMT1	-0.0706959	0.126242	0.027773
Signal transducer and activator of transcription 6	STAT6	0.303259	-0.247763	0.0277477
Serine/threonine-protein phosphatase 4 regulatory subunit 1	PPP4R1	-0.00535132	0.0608261	0.0277374
Stathmin	STMN1	-0.0315844	0.0870283	0.0277219
pre-mRNA 3 end processing protein WDR33	WDR33	-0.0768418	0.132009	0.0275835
Chromodomain-helicase-DNA-binding protein 1-like	CHD1L	0.0837402	-0.0286894	0.0275254
Beta-galactosidase	GLB1	0.223687	-0.168693	0.027497
Heat shock protein 75 kDa, mitochondrial	TRAP1	0.0423275	0.0124026	0.0273651
Dolichol-phosphate mannosyltransferase subunit 1	DPM1	0.0152563	0.0389917	0.027124
Vacuolar protein sorting-associated protein 26B	VPS26B	-0.0186692	0.0726421	0.0269864
Protein pelota homolog	PELO	-0.0201314	0.0738032	0.0268359
Mitogen-activated protein kinase kinase kinase 4	MAP3K4	-0.0575525	0.111196	0.0268219
Phytanoyl-CoA dioxygenase, peroxisomal	PHYH	-0.118466	0.172067	0.0268007
Transmembrane protein 33	TMEM33	0.1063	-0.0527706	0.0267649
Conserved oligomeric Golgi complex subunit 7	COG7	0.123666	-0.0703962	0.026635
Mannose-P-dolichol utilization defect 1 protein	MPDU1;HBEBP2BPA	0.106508	-0.0533616	0.0265731
Heat shock 70 kDa protein 14	HSPA14	-0.142246	0.194625	0.0261893
ATP-binding cassette sub-family F member 1	ABCF1	-0.0138925	0.0662083	0.0261579
Golgi SNAP receptor complex member 2	GOSR2	0.00647756	0.0449253	0.0257014
Golgi to ER traffic protein 4 homolog	GET4	0.0379678	0.0130212	0.0254945
DnaJ homolog subfamily A member 2	DNAJA2	0.0416435	0.00906692	0.0253552
Desmoglein-2	DSG2	0.184991	-0.134806	0.0250924
39S ribosomal protein L44, mitochondrial	MRPL44	0.0432278	0.00672418	0.024976
DIS3-like exonuclease 2	DIS3L2	-0.0338332	0.0836457	0.0249062
Delta-1-pyrroline-5-carboxylate synthase;Glutamate 5-kinase;Gamma-glutamyl phosphate reductase	ALDH18A1	-0.0245969	0.0738032	0.0246031
Importin-7	IPO7	0.102082	-0.0531252	0.0244785
Twinfilin-1	TWF1	0.0104048	0.0383619	0.0243833
PHD finger protein 14	PHF14	-0.187864	0.236371	0.0242536
Dephospho-CoA kinase domain-containing protein	DCAKD	0.0170226	0.0314521	0.0242373
Ribonuclease P/MRP protein subunit POP5	POP5	-0.0464421	0.0946029	0.0240804
7-methylguanosine phosphate-specific 5-nucleotidase	NT5C3B	-0.10252	0.150673	0.0240767
LEM domain-containing protein 2	LEMD2	0.0798129	-0.0316916	0.0240606
Eukaryotic translation initiation factor 5B	EIF5B	0.0331419	0.0148785	0.0240102
UPF0687 protein C20orf27	C20orf27	-0.0673448	0.115175	0.0239153
28S ribosomal protein S11, mitochondrial	MRPS11	0.00469828	0.0421448	0.0234215
Ketosamine-3-kinase	FN3KRP	0.0762333	-0.0297709	0.0232312
Nurim	NRM	0.140529	-0.0941415	0.023194
tRNA (cytosine(34)-C(5))-methyltransferase	NSUN2	-0.0405124	0.0867678	0.0231277
Mediator of RNA polymerase II transcription subunit 18	MED18	-0.0885915	0.13443	0.022919
COMM domain-containing protein 4	COMMD4	-0.0162007	0.0617217	0.0227605
ADP-ribosylation factor-like protein 2	ARL2;ARL2-SNX15	0.0908696	-0.045422	0.0227238
Serine/threonine-protein kinase OSR1	OXSR1	0.104353	-0.0589052	0.0227237
ATP-dependent RNA helicase DDX19A;ATP-dependent RNA helicase DDX19B	DDX19A;DDX19B	0.0774709	-0.0320515	0.0227097
Succinate dehydrogenase [ubiquinone] flavoprotein subunit, mitochondrial	SDHA	0.0454596	-0.000281298	0.0225892
39S ribosomal protein L43, mitochondrial	MRPL43	0.00563952	0.0393697	0.0225046
Dolichyl-diphosphooligosaccharide--protein glycosyltransferase subunit STT3B	STT3B	0.173493	-0.128538	0.0224777
Mitochondrial fission process protein 1	MTFP1	-0.101653	0.146595	0.0224708
5-3 exoribonuclease 1	XRN1	-0.016027	0.060954	0.0224635
Thioredoxin domain-containing protein 5	TXNDC5	0.00539999	0.0394957	0.0224478
Methylthioribulose-1-phosphate dehydratase	APIP	0.37838	-0.333567	0.0224063
Splicing factor, arginine/serine-rich 15	SCAF4	0.0175317	0.0271971	0.0223644
Proline-, glutamic acid- and leucine-rich protein 1	PELP1	-0.00216567	0.0468242	0.0223293
39S ribosomal protein L19, mitochondrial	MRPL19	0.037014	0.00721707	0.0221155
26S proteasome non-ATPase regulatory subunit 12	PSMD12	0.0132325	0.0309508	0.0220917
Protein C8orf37	C8orf37	0.0979639	-0.0538342	0.0220648
Actin-related protein 2/3 complex subunit 5	ARPC5	-0.000721528	0.0446723	0.0219754
Regulator of G-protein signaling 10	RGS10	-0.113311	0.157086	0.0218875
Tyrosine-protein phosphatase non-receptor type 1;Tyrosine-protein phosphatase non-receptor type	PTPN1	0.0598826	-0.0161326	0.021875
Cytochrome P450 2S1	CYP2S1	0.532258	-0.488787	0.021735
Protein phosphatase 1G	PPM1G	0.0181085	0.0249495	0.021529
Putative transferase CAF17, mitochondrial	IBA57	0.0352049	0.00783342	0.0215192
Vinculin	VCL	-0.0881897	0.131203	0.0215064
28S ribosomal protein S29, mitochondrial	DAP3	0.0858778	-0.0432815	0.0212982
Prenylcysteine oxidase 1	PCYOX1	0.103474	-0.0609051	0.0212843
COP9 signalosome complex subunit 8	COPS8	0.0644723	-0.0221831	0.0211446
NADH dehydrogenase [ubiquinone] 1 alpha subcomplex assembly factor 3	NDUFAF3	0.137847	-0.0956342	0.0211064
Polypeptide N-acetylgalactosaminyltransferase 2;Polypeptide N-acetylgalactosaminyltransferase 2 soluble form	GALNT2	-0.000996491	0.0427763	0.0208899
Rho GTPase-activating protein 1	ARHGAP1	-0.0111033	0.0527902	0.0208435
MIP18 family protein FAM96A	FAM96A	0.154793	-0.1132	0.0207963
Cell division cycle protein 16 homolog	CDC16	0.514333	-0.473325	0.0205041
CCR4-NOT transcription complex subunit 7	CNOT7	-0.0989837	0.139959	0.0204876
Small acidic protein	C11orf58;SMAP	-0.0618128	0.102349	0.0202681
tRNA-splicing endonuclease subunit Sen15	TSEN15	0.0143213	0.025948	0.0201346
Serine/threonine-protein phosphatase 4 catalytic subunit;Serine/threonine-protein phosphatase	PPP4C	0.0243872	0.0158701	0.0201286
Carboxypeptidase D	CPD	0.229632	-0.189489	0.0200713
Coiled-coil domain-containing protein 58	CCDC58	-0.10934	0.149313	0.0199862
Rab GTPase-binding effector protein 2	RABEP2	0.0673273	-0.0273664	0.0199805
Acyl-coenzyme A thioesterase 1;Acyl-coenzyme A thioesterase 2, mitochondrial	ACOT1;ACOT2	-0.00799126	0.0477112	0.01986
U2 small nuclear ribonucleoprotein B	SNRPB2	0.00866445	0.0309508	0.0198076
Long-chain-fatty-acid--CoA ligase 1	ACSL1	0.0308573	0.00869676	0.019777
SUMO-activating enzyme subunit 1;SUMO-activating enzyme subunit 1, N-terminally processed	SAE1	0.0265134	0.0125263	0.0195199
Serine-threonine kinase receptor-associated protein	STRAP	0.0385365	0.000331858	0.0194342
Intraflagellar transport protein 25 homolog	HSPB11	-0.0605226	0.0990617	0.0192695
Tyrosine--tRNA ligase, cytoplasmic;Tyrosine--tRNA ligase, cytoplasmic, N-terminally processed	YARS	-0.00199367	0.040126	0.0190662
Zinc finger protein 638	ZNF638	0.0197866	0.0179793	0.018883
Synaptogyrin-2	SYNGR2	0.15345	-0.115692	0.0188789
Rab GTPase-activating protein 1	RABGAP1	-0.0734402	0.111196	0.0188781
Acyl-CoA synthetase family member 2, mitochondrial	ACSF2	-0.338858	0.3765	0.0188208
Isobutyryl-CoA dehydrogenase, mitochondrial	ACAD8	0.028165	0.00931374	0.0187394
Polyadenylate-binding protein-interacting protein 1	PAIP1	0.087673	-0.0505226	0.0185752
DNL-type zinc finger protein	DNLZ	0.000223257	0.0367256	0.0184745
Protein RCC2	RCC2	-0.0522359	0.0889834	0.0183738
Aspartate aminotransferase, cytoplasmic	GOT1	0.134534	-0.0981568	0.0181886
Ubiquilin-1	UBQLN1	0.0383693	-0.00199675	0.0181863
SWI/SNF-related matrix-associated actin-dependent regulator of chromatin subfamily A member 5	SMARCA5	0.0132325	0.0224563	0.0178444
Steroid receptor RNA activator 1	SRA1	0.0319161	0.00377036	0.0178432
Probable cytosolic iron-sulfur protein assembly protein CIAO1	CIAO1	0.118629	-0.0833019	0.0176634
Peptidyl-prolyl cis-trans isomerase;Peptidyl-prolyl cis-trans isomerase FKBP11	FKBP11	-0.129264	0.164488	0.017612
Nuclear ubiquitous casein and cyclin-dependent kinase substrate 1	NUCKS1	-0.106231	0.141311	0.0175399
Ras-related protein Rab-5A	RAB5A	0.0446772	-0.00981295	0.0174321
Sister chromatid cohesion protein PDS5 homolog B	PDS5B	0.0260075	0.00882013	0.0174138
Epidermal growth factor receptor substrate 15	EPS15	-0.0782917	0.112919	0.0173138
Cytochrome c oxidase assembly factor 1 homolog	COA1	0.0442442	-0.00969114	0.0172765
NADH dehydrogenase [ubiquinone] 1 alpha subcomplex assembly factor 4	NDUFAF4	0.0331083	0.0014362	0.0172723
39S ribosomal protein L2, mitochondrial	MRPL2	0.0374994	-0.00297609	0.0172616
ATPase family AAA domain-containing protein 3A;ATPase family AAA domain-containing protein 3B	ATAD3A;ATAD3B	-0.0273248	0.0617217	0.0171984
Alanine--tRNA ligase, cytoplasmic	AARS	0.0491661	-0.0149194	0.0171233
ATP synthase subunit s-like protein	ATP5SL;DDHD2	0.379172	-0.345005	0.0170837
Cullin-associated NEDD8-dissociated protein 1	CAND1	-0.0133724	0.0474577	0.0170427
E3 ubiquitin-protein ligase CHIP	STUB1	0.103186	-0.0695784	0.0168037
rRNA 2-O-methyltransferase fibrillarin	FBL	0.0256363	0.00795672	0.0167965
Liprin-alpha-1	PPFIA1	0.0914178	-0.0578453	0.0167862
Neuroblastoma-amplified sequence	NBAS	-0.066967	0.100507	0.0167701
1-acyl-sn-glycerol-3-phosphate acyltransferase gamma	AGPAT3	0.0389712	-0.00554371	0.0167138
Filamin-A	FLNA	0.0249106	0.00832669	0.0166187
Leucine-rich PPR motif-containing protein, mitochondrial	LRPPRC	0.0221733	0.0105485	0.0163609
Regulator of chromosome condensation	RCC1	-0.10834	0.14104	0.0163501
T-complex protein 1 subunit zeta	CCT6A	0.0640123	-0.0313317	0.0163403
GPI ethanolamine phosphate transferase 3	PIGO	0.185806	-0.153228	0.016289
Calcium-binding mitochondrial carrier protein Aralar1	SLC25A12	-0.0142047	0.0465708	0.0161831
Glycolipid transfer protein	GLTP	-0.0564805	0.0887226	0.0161211
Protein PBDC1	PBDC1	0.0690474	-0.0370799	0.0159837
UPF0556 protein C19orf10	C19orf10	0.0654574	-0.03349	0.0159837
Zyxin	ZYX	-0.158123	0.189861	0.0158693
Centromere protein S	APITD1;APITD1-CORT	-0.0626197	0.0942101	0.0157952
DNA polymerase epsilon subunit 3	POLE3	-0.0606301	0.0919865	0.0156782
39S ribosomal protein L17, mitochondrial	MRPL17	-0.0101517	0.0408827	0.0153655
Vacuolar protein sorting-associated protein 45	VPS45	0.0897887	-0.0592584	0.0152652
40S ribosomal protein S20	RPS20	-0.0494072	0.079882	0.0152374
Vacuolar protein sorting-associated protein 35	VPS35	-0.0017873	0.0320789	0.0151458
Cation transport regulator-like protein 2	CHAC2	0.0476879	-0.0174659	0.015111
Integrin alpha-3;Integrin alpha-3 heavy chain;Integrin alpha-3 light chain	ITGA3	0.212495	-0.182374	0.0150604
39S ribosomal protein L45, mitochondrial	MRPL45	0.0152393	0.0147546	0.0149969
ATP-dependent RNA helicase SUPV3L1, mitochondrial	SUPV3L1	0.0158509	0.0138876	0.0148693
Actin-like protein 6A	ACTL6A	0.00149345	0.0279471	0.0147202
Protein farnesyltransferase/geranylgeranyltransferase type-1 subunit alpha	FNTA	0.0342325	-0.00493279	0.0146498
Protein HEXIM1	HEXIM1	0.0993112	-0.0706298	0.0143407
Tyrosine-protein phosphatase non-receptor type 23	PTPN23	0.0699803	-0.0414953	0.0142425
COP9 signalosome complex subunit 7b	COPS7B	-0.00823307	0.0365999	0.0141834
Dehydrogenase/reductase SDR family member 1	DHRS1	0.145367	-0.117163	0.0141019
Exosome complex component RRP43	EXOSC8	-0.0710387	0.0990617	0.0140115
Alpha-ketoglutarate-dependent dioxygenase FTO	FTO	-0.0354341	0.0633866	0.0139762
Galectin;Galectin-8	LGALS8	0.17851	-0.15069	0.0139101
Striatin-interacting protein 1;Striatin-interacting protein 2	STRIP1;FAM40B;STRIP2	0.293903	-0.266133	0.013885
Type II inositol 3,4-bisphosphate 4-phosphatase	INPP4B	-0.345739	0.373161	0.0137109
Chloride channel CLIC-like protein 1	CLCC1	0.0668027	-0.0397069	0.0135479
Radixin	RDX	-0.104956	0.131874	0.0134592
Vacuolar protein sorting-associated protein 29	VPS29	0.00898878	0.017731	0.0133599
Sideroflexin-4	SFXN4	-0.0533226	0.0796228	0.0131501
Eukaryotic translation initiation factor 3 subunit H	EIF3S3;EIF3H	-0.0270448	0.0531718	0.0130635
ADP-dependent glucokinase	ADPGK	0.0350709	-0.00896011	0.0130554
NEDD8-activating enzyme E1 catalytic subunit	UBA3	-0.0548026	0.0807896	0.0129935
5(3)-deoxyribonucleotidase, cytosolic type	NT5C	0.218324	-0.19239	0.0129669
40S ribosomal protein S25	RPS25	0.0637987	-0.0382746	0.0127621
Protein lin-7 homolog C	LIN7C	0.0392053	-0.0139481	0.0126286
[truncated: 2,129 more rows]

## Sheet: IBV SUMO GOTERMS
Category	Term	Count	%	PValue	Genes	Fold Enrichment	Bonferroni	Benjamini	FDR
GOTERM_BP_DIRECT	GO:0006351~transcription, DNA-templated	152	40.3183	3.90394e-58	55749, 4209, 84146, 51575, 6018, 1108, 10401, 1106, 57673, 29028, 5371, 1105, 8125, 11016, 1523, 745, 10921, 27336, 122953, 7541, 7745, 55758, 672, 23067, 23269, 26009, 6294, 112939, 55193, 3297, 283149, 1616, 1810, 8019, 10009, 9646, 22850, 55311, 5757, 138151, 7799, 27086, 22992, 1786, 54737, 2077, 2975, 144108, 1998, 28996, 6944, 152485, 23394, 49854, 23099, 9994, 100861412, 10514, 8427, 83741…	4.22894	5.68414e-55	5.68414e-55	6.46318e-55
GOTERM_BP_DIRECT	GO:0006355~regulation of transcription, DNA-templated	103	27.321	3.84584e-28	55749, 51575, 84146, 6018, 1108, 10401, 1106, 29028, 5371, 8125, 11016, 2296, 284119, 1387, 51773, 7745, 23067, 23269, 26009, 55193, 9736, 1616, 27125, 7341, 6877, 9646, 22850, 51105, 7799, 22992, 84324, 144108, 25909, 152485, 6749, 23394, 49854, 23099, 7112, 9994, 100861412, 8427, 10514, 55205, 83746, 9569, 6667, 10499, 163033, 353274, 5430, 79776, 4300, 9031, 10127, 6595, 56252, 55689, 5991, 59…	3.30549	5.59955e-25	2.79977e-25	6.367e-25
GOTERM_BP_DIRECT	GO:0045944~positive regulation of transcription from RNA polymerase II promoter	84	22.2812	3.74006e-20	6595, 7022, 4209, 7023, 9969, 688, 6599, 6018, 6598, 7707, 29028, 5371, 5991, 22938, 7020, 1050, 6928, 2296, 1051, 7391, 26298, 1387, 1820, 55023, 2101, 5885, 6613, 9794, 23036, 10155, 83637, 6662, 5926, 84441, 672, 6257, 6294, 6256, 57591, 4297, 3298, 24148, 3297, 283149, 23168, 4605, 10664, 25836, 5316, 23064, 4691, 9646, 6935, 6934, 11278, 3660, 3607, 2033, 27086, 8204, 28996, 3172, 10274, 737…	3.02858	5.44553e-17	9.07588e-18	6.19187e-17
GOTERM_BP_DIRECT	GO:0000122~negative regulation of transcription from RNA polymerase II promoter	70	18.5676	8.53235e-11	6595, 7022, 84108, 688, 55689, 1108, 7707, 57673, 22938, 7020, 10919, 11016, 1050, 6928, 1523, 29915, 55506, 1387, 4152, 122953, 7541, 2101, 10155, 9612, 5927, 55758, 57594, 6256, 3297, 79813, 10915, 23168, 10664, 25836, 7175, 1810, 9646, 5932, 6935, 6934, 84838, 11278, 3660, 7514, 2033, 27086, 57659, 1786, 8204, 2077, 6239, 28996, 51341, 6944, 4783, 7376, 10771, 79577, 9759, 2305, 2736, 7157, 16…	2.29427	1.24231e-07	9.55622e-09	1.41257e-07
GOTERM_BP_DIRECT	GO:0006357~regulation of transcription from RNA polymerase II promoter	53	14.0584	4.57326e-15	6595, 7022, 988, 6599, 6598, 1108, 1106, 1105, 5990, 22938, 1523, 8467, 7391, 29915, 5989, 9203, 27336, 122953, 5885, 5926, 672, 6294, 3298, 116113, 8019, 6935, 6605, 5932, 6934, 55311, 11278, 3607, 55257, 27086, 9849, 8204, 3172, 1998, 6046, 3170, 10902, 51742, 10284, 8607, 9569, 169792, 9667, 7913, 4286, 7716, 9189, 54989, 2969	3.52708	6.62759e-12	8.28448e-13	7.53841e-12
GOTERM_BP_DIRECT	GO:0045892~negative regulation of transcription, DNA-templated	50	13.2626	1.95774e-12	6595, 84108, 7023, 55689, 7707, 5371, 5991, 22938, 7020, 1050, 1051, 7994, 4152, 7541, 51773, 10155, 6662, 5926, 672, 112939, 79813, 1616, 10664, 25836, 7341, 10009, 9682, 10765, 6935, 6605, 6934, 7572, 138151, 27086, 57659, 54737, 1998, 51341, 7376, 49854, 8427, 10514, 9759, 2305, 7157, 463, 57680, 6672, 4664, 10127	3.15687	2.85051e-09	2.59137e-10	3.24119e-09
GOTERM_BP_DIRECT	GO:0045893~positive regulation of transcription, DNA-templated	48	12.7321	1.81617e-14	6595, 84838, 6594, 7023, 9969, 688, 6599, 6018, 29028, 5991, 8204, 7020, 641, 8467, 6928, 2296, 26298, 1998, 3172, 28996, 6239, 745, 1387, 7994, 55023, 7376, 51773, 10155, 3170, 6662, 4863, 5927, 672, 4869, 9759, 2305, 2736, 6667, 4297, 7157, 10743, 463, 57680, 10664, 4286, 2494, 54778, 6672	3.71214	2.65103e-11	2.94564e-12	3.01426e-11
GOTERM_BP_DIRECT	GO:0006366~transcription from RNA polymerase II promoter	44	11.6711	1.67765e-23	7022, 4209, 3660, 7023, 688, 3607, 7707, 2033, 7020, 11198, 1050, 7391, 2296, 1051, 26298, 6239, 10274, 1820, 4152, 6749, 4783, 5885, 23036, 6662, 5926, 5927, 2305, 2736, 3298, 4297, 7157, 169792, 10915, 463, 4605, 27125, 7913, 10664, 4286, 6877, 7716, 5430, 5316, 2969	6.99729	2.44267e-20	8.14222e-21	2.77745e-20
GOTERM_BP_DIRECT	GO:0016569~covalent chromatin modification	26	6.89655	2.77533e-17	6594, 81611, 65980, 6599, 6598, 1106, 57050, 1105, 1786, 8467, 6046, 55506, 6944, 51773, 10155, 3170, 10771, 57492, 83746, 55193, 1616, 57680, 10664, 7913, 8019, 6605	9.67807	4.04089e-14	5.7727e-15	4.59471e-14
GOTERM_BP_DIRECT	GO:0016925~protein sumoylation	26	6.89655	4.85524e-13	8243, 10401, 5371, 641, 9126, 10274, 5885, 9972, 6613, 10155, 54780, 10735, 23137, 83746, 79677, 672, 26054, 7508, 7157, 5903, 51602, 4286, 7175, 197370, 6672, 7341	6.40512	7.06889e-10	7.06889e-11	8.03768e-10
GOTERM_BP_DIRECT	GO:0000398~mRNA splicing, via spliceosome	25	6.6313	3.51982e-08	23020, 53981, 9939, 55749, 4670, 988, 9343, 5411, 1478, 51585, 22794, 10236, 57703, 10992, 22938, 24148, 10921, 9879, 58509, 27336, 10594, 56259, 5430, 10713, 9416	3.90245	5.12472e-05	2.32948e-06	5.82724e-05
GOTERM_BP_DIRECT	GO:0008380~RNA splicing	22	5.83554	7.62456e-11	9939, 84081, 9343, 22827, 9984, 51755, 10284, 10992, 9360, 24148, 51747, 9406, 6830, 51729, 10921, 10199, 10594, 58517, 55131, 10713, 9169, 9416	6.21009	1.11014e-07	9.25114e-09	1.26229e-07
GOTERM_BP_DIRECT	GO:0006364~rRNA processing	22	5.83554	3.14829e-10	6147, 55127, 10885, 92345, 11103, 25926, 57050, 6218, 6206, 51018, 6209, 22984, 9221, 23481, 8602, 9790, 51602, 25879, 51096, 51729, 10199, 10813	5.75453	4.58391e-07	2.86495e-08	5.21216e-07
GOTERM_BP_DIRECT	GO:0016032~viral process	21	5.57029	4.66887e-22	7514, 2033, 4869, 10992, 6667, 22938, 7157, 5903, 11016, 1050, 1616, 6830, 29915, 7175, 1387, 7341, 6672, 6877, 9972, 9682, 10771	23.3226	6.79788e-19	1.35958e-19	7.72956e-19
GOTERM_BP_DIRECT	GO:0051301~cell division	20	5.30504	1.51714e-10	8243, 9937, 79577, 8607, 79980, 4926, 7175, 9126, 157313, 3978, 10274, 29882, 5885, 23047, 10713, 29945, 55320, 5932, 23137, 10735	6.77465	2.20895e-07	1.47263e-08	2.5117e-07
GOTERM_BP_DIRECT	GO:1901796~regulation of signal transduction by p53 class mediator	16	4.24403	1.0733e-22	1108, 2033, 672, 5371, 64769, 7157, 10919, 79813, 641, 11198, 28996, 80010, 7994, 6877, 6749, 5932	47.128	1.56273e-19	3.90682e-20	1.77691e-19
GOTERM_BP_DIRECT	GO:0007067~mitotic nuclear division	16	4.24403	1.3699e-10	9937, 8607, 9221, 55193, 4926, 7175, 9126, 157313, 10274, 29882, 5885, 55320, 29945, 5932, 10735, 23137	9.50828	1.99458e-07	1.4247e-08	2.26795e-07
GOTERM_BP_DIRECT	GO:0006367~transcription initiation from RNA polymerase II promoter	16	4.24403	3.1002e-09	7003, 9969, 84441, 6257, 6256, 22938, 3172, 2494, 1387, 6877, 5430, 7376, 2101, 10155, 9794, 2969	7.63341	4.51388e-06	2.50772e-07	5.13254e-06
GOTERM_BP_DIRECT	GO:0006915~apoptotic process	15	3.97878	3.07056e-06	5977, 1616, 4209, 55749, 84951, 22827, 9984, 672, 2033, 29115, 56259, 5885, 5371, 4297, 7157	4.83903	0.00446077	0.000165569	0.00508335
GOTERM_BP_DIRECT	GO:0007049~cell cycle	15	3.97878	4.25624e-06	9994, 55749, 7014, 10036, 6598, 672, 79577, 2305, 55957, 55183, 9221, 7157, 2077, 10713, 10771	4.70462	0.00617793	0.000206548	0.00704619
GOTERM_BP_DIRECT	GO:0007062~sister chromatid cohesion	11	2.91777	7.97582e-06	8243, 25909, 9126, 7514, 10274, 5885, 23047, 79980, 23137, 5903, 10735	6.4801	0.0115457	0.000351842	0.0132036
GOTERM_BP_DIRECT	GO:0006369~termination of RNA polymerase II transcription	9	2.38727	2.05549e-06	53981, 84324, 9939, 9984, 51585, 10921, 1478, 22794, 23064	10.5124	0.00298832	0.000119705	0.00340292
GOTERM_BP_DIRECT	GO:0006406~mRNA export from nucleus	9	2.38727	3.89595e-06	53981, 84324, 9939, 7175, 9984, 10921, 22794, 9972, 5903	9.67807	0.00565646	0.000195585	0.00644976
GOTERM_BP_DIRECT	GO:0007399~nervous system development	9	2.38727	4.94932e-06	6595, 57492, 4209, 6599, 6598, 55274, 2033, 4664, 9759	9.38028	0.00718032	0.000232432	0.00819354
GOTERM_BP_DIRECT	GO:0031124~mRNA 3'-end processing	8	2.12202	9.27703e-09	53981, 84324, 9939, 9984, 51585, 10921, 1478, 22794	27.0986	1.35073e-05	6.75367e-07	1.53586e-05
GOTERM_BP_DIRECT	GO:0016055~Wnt signaling pathway	8	2.12202	2.44387e-06	23168, 79577, 10009, 9646, 9736, 123169, 6500, 6934	12.9041	0.00355195	0.000136847	0.00404588
GOTERM_BP_DIRECT	GO:1904837~beta-catenin-TCF complex assembly	7	1.85676	7.89078e-10	283149, 1387, 2033, 79577, 8607, 123169, 6934	52.6917	1.1489e-06	6.75822e-08	1.30636e-06
GOTERM_BP_DIRECT	GO:0019083~viral transcription	7	1.85676	8.3611e-09	6147, 7175, 6218, 6206, 9972, 6209, 5903	39.5188	1.21737e-05	6.40724e-07	1.38422e-05
GOTERM_BP_DIRECT	GO:0070911~global genome nucleotide-excision repair	7	1.85676	8.3611e-09	2067, 7334, 54778, 7341, 2072, 6613, 7508	39.5188	1.21737e-05	6.40724e-07	1.38422e-05
GOTERM_BP_DIRECT	GO:1900034~regulation of cellular response to heat	6	1.59151	1.37706e-08	7175, 1387, 2033, 9972, 3297, 5903	58.0684	2.00498e-05	9.54759e-07	2.27979e-05
GOTERM_BP_DIRECT	GO:0006283~transcription-coupled nucleotide-excision repair	5	1.32626	6.76388e-07	2067, 3978, 2033, 2072, 5430	56.4554	0.000984336	4.28174e-05	0.00111979
GOTERM_BP_DIRECT	GO:0042795~snRNA transcription from RNA polymerase II promoter	5	1.32626	1.55988e-06	92105, 6877, 5430, 65123, 6667	48.3903	0.00226861	9.46282e-05	0.00258243
GOTERM_BP_DIRECT	GO:0045815~positive regulation of gene expression, epigenetic	5	1.32626	3.08348e-06	8467, 10514, 7913, 2033, 9031	42.3415	0.00447949	0.000160328	0.00510474
GOTERM_BP_DIRECT	GO:0002223~stimulatory C-type lectin receptor signaling pathway	5	1.32626	5.48575e-06	7334, 1387, 2033, 5713, 6500	37.6369	0.00795546	0.000249571	0.00908156
GOTERM_BP_DIRECT	GO:0031047~gene silencing by RNA	5	1.32626	9.0367e-06	54487, 7175, 5430, 9972, 5903	33.8732	0.0130713	0.00038691	0.0149597
GOTERM_BP_DIRECT	GO:0034080~CENP-A containing nucleosome assembly	5	1.32626	2.08091e-05	8467, 4869, 8607, 51773, 55320	28.2277	0.0298439	0.000841266	0.0344449
