# Supplementary material for: An influenza virus-triggered SUMO switch orchestrates co-opted endogenous retroviruses to stimulate host antiviral immunity
Source: Proc Natl Acad Sci U S A. 2019 Aug 7;116(35):17399–408. doi: 10.1073/pnas.1907031116 (PMC6717285; doi:10.1073/pnas.1907031116)
Supplement: Supplementary File [file pnas.1907031116.sd03.xlsx]

## Sheet: Info
	Tab 'IAVdelNS1 SUMO'
	576 host proteins qualified as SUMO2 substrates in both IAVdelNS1 experiments
	Changes to SUMO2 substrate modification following IAVdelNS1 infection are indicated by log2 ratio
	Data are sorted by average SUMO2 log2 ratio
	Colors based on arbitrary 2-fold cut-off
	Red, IAVdelNS1-induced SUMOylation (12 substrates); blue, IAVdelNS1-induced loss of SUMOylation (193 substrates)
	Tab 'IAVdelNS1 Total'
	4309 proteins quantified in total abundance in both IAVdelNS1 experiments (6 viral)
	Changes to total abundance following IAV infection are indicated by log2 ratio
	Data are sorted by average log2 ratio
	Colors based on arbitrary 2-fold cut-off
	Red, IAVdelNS1-induced increase (25 host proteins); blue, IAVdelNS1-induced loss (23 host proteins)
	Tab 'IAVdelNS1 SUMO GO TERMS'
	Pathway enrichment analyses of infection-induced SUMO changers (2-fold cut-off) with DAVID (Huang da et al., 2009a, Huang da et al., 2009b)
	List of all identified SUMO substrates was used as background dataset
	Cut-offs: Gene Count> 5; % of identified pathway genes> 5; p value < 0.001; FDR < 0.05
	Experimental set-up (see also Domingues et al., Cell Reports, 2015 for similar methodology):
	E1) A549 cells expressing either TAP only or TAP-SUMO2 were infected with IAVdelNS1 (MOI of 2 PFU/cell) for 16h
	E2) A549 cells expressing either TAP only or TAP-SUMO2 were infected with IAVdelNS1 (MOI of 2 PFU/cell) for 16h
	SILAC experimental setup E1:						SILAC experimental setup E2:
	L (light): A549/TAP infected with IAVdelNS1						L (light): A549/TAP infected with IAVdelNS1
	M (medium): A549/TAP-SUMO2 uninfected (mock)						M (medium): A549/TAP-SUMO2 uninfected (mock)
	H (heavy): A549/TAP-SUMO2 infected with IAVdelNS1						H (heavy): A549/TAP-SUMO2 infected with IAVdelNS1
	Original cut-off ratios defining changes in SUMO1 modification (PUR H/M log2 ratios E1):
	a) ≤-1.05 (decreased SUMOylation)
	b) -1.04 to 1.04 (unchanged SUMOylation)
	c) ≥1.05 (increased SUMOylation)
	Original cut-off ratios defining changes in SUMO2 modification (PUR H/M log2 ratios E2):
	a) ≤-1.32 (decreased SUMOylation)
	b) -1.31 to 1.31 (unchanged SUMOylation)
	c) ≥1.32 (increased SUMOylation)
	Huang da W, et al., (2009) Systematic and integrative analysis of large gene lists using DAVID bioinformatics resources. Nature protocols 4(1):44-57.
	Huang da W, et al., (2009) Bioinformatics enrichment tools: paths toward the comprehensive functional analysis of large gene lists. Nucleic acids research 37(1):1-13.

## Sheet: IAVdelNS1 SUMO
PROTEIN NAMES	GENE NAMES	E1 Log2 (SUMO2 delNS1/SUMO2 Mock)	E2 Log2 (SUMO2 delNS1/SUMO2 Mock)	Average Log2 (SUMO2 delNS1/SUMO2 Mock)
Ubiquitin-like protein ISG15	ISG15	5.63938	3.53434	4.58686
Polymerase I and transcript release factor	PTRF	4.10995	3.30661	3.70828
Serum deprivation-response protein	SDPR	3.10206	4.18477	3.64342
Proto-oncogene c-Rel	REL	3.16334	2.45997	2.81166
Protein NPAT	NPAT	1.74511	2.14716	1.94613
CD2-associated protein	CD2AP	1.18168	1.41224	1.29696
Bloom syndrome protein	BLM	0.864518	1.58352	1.22402
Coilin	COIL	0.961849	1.34672	1.15428
Vesicle-trafficking protein SEC22b	SEC22B	0.889996	1.41746	1.15373
Myb-binding protein 1A	MYBBP1A	3.02313	-0.889153	1.06699
Kinectin	KTN1	1.15862	0.966702	1.06266
Filamin-A	FLNA	1.14866	0.942056	1.04536
Retinoic acid-induced protein 3	GPRC5A	0.659925	1.3084	0.984162
Eukaryotic translation initiation factor 3 subunit J	EIF3J	0.978106	0.914169	0.946137
DNA helicase INO80	INO80	0.743005	1.05937	0.901188
Kinesin light chain 1	KLC1	1.49332	0.271852	0.882587
Polyadenylate-binding protein 1	PABPC1	1.14548	0.536968	0.841223
Neutral amino acid transporter B(0)	SLC1A5	0.577554	1.10171	0.839633
Neuroblast differentiation-associated protein AHNAK	AHNAK	0.686296	0.876909	0.781602
Leucine-rich repeat flightless-interacting protein 1	LRRFIP1	0.52399	1.01862	0.771304
Nuclear pore complex protein Nup214	NUP214	0.480013	1.04827	0.764141
Src substrate cortactin	CTTN	0.549339	0.951262	0.7503
Brain acid soluble protein 1	BASP1	0.745526	0.715919	0.730722
DNA topoisomerase 1	TOP1	0.84516	0.581531	0.713345
Rho GDP-dissociation inhibitor 1	ARHGDIA	0.622245	0.736866	0.679555
Calnexin	CANX	0.774716	0.53468	0.654698
Ubiquitin-conjugating enzyme E2 K	UBE2K	0.397469	0.829733	0.613601
Leucine-rich repeat-containing protein 59	LRRC59	0.750554	0.468389	0.609471
26S proteasome non-ATPase regulatory subunit 12	PSMD12	0.602334	0.58286	0.592597
Hsc70-interacting protein;Putative protein FAM10A5;Putative protein FAM10A4	ST13;ST13P5;ST13P4	0.725129	0.455023	0.590076
La-related protein 1	LARP1	0.505767	0.639418	0.572593
60S acidic ribosomal protein P2	RPLP2	0.862875	0.265382	0.564128
Stress-induced-phosphoprotein 1	STIP1	0.467343	0.653086	0.560215
Peptidyl-prolyl cis-trans isomerase FKBP3	FKBP3	0.757544	0.360413	0.558978
Phosphoglycerate mutase 1	PGAM1	-0.128791	1.22715	0.549178
T-complex protein 1 subunit theta	CCT8	0.31034	0.785587	0.547963
Protein AHNAK2	AHNAK2	0.403866	0.648439	0.526153
Eukaryotic peptide chain release factor subunit 1	ETF1	0.209933	0.827399	0.518666
Ran-specific GTPase-activating protein	RANBP1	0.428522	0.608646	0.518584
T-complex protein 1 subunit beta	CCT2	0.297943	0.701613	0.499778
Cyclin-dependent kinase 11B;Cyclin-dependent kinase 11A	CDK11B;CDC2L1;CDK11A	-0.257794	1.2527	0.497454
Talin-1	TLN1	0.675651	0.272675	0.474163
Microtubule-associated protein 1B;MAP1B heavy chain;MAP1 light chain LC1	MAP1B	0.540535	0.3675	0.454018
Vigilin	HDLBP	0.84956	0.0138462	0.431703
40S ribosomal protein S25	RPS25	0.868475	-0.0225116	0.422982
Nicotinamide phosphoribosyltransferase	NAMPT	0.484924	0.354329	0.419626
Pseudouridine-5-monophosphatase	HDHD1	0.251154	0.583857	0.417505
Methyl-CpG-binding protein 2	MECP2	0.280203	0.53651	0.408357
Replication protein A 70 kDa DNA-binding subunit;Replication protein A 70 kDa DNA-binding subunit, N-terminally processed	RPA1	0.00447947	0.809343	0.406911
Catenin alpha-1	CTNNA1	0.137392	0.670174	0.403783
Nuclear migration protein nudC	NUDC	0.487311	0.319007	0.403159
Eukaryotic translation initiation factor 2 subunit 2	EIF2S2	-0.0174171	0.810857	0.39672
LIM and SH3 domain protein 1	LASP1	0.581675	0.131355	0.356515
Annexin A5;Annexin	ANXA5	0.411426	0.295554	0.35349
Transgelin-2	TAGLN2	0.464668	0.215411	0.34004
Elongation factor 1-beta	EEF1B2	1.00509	-0.344764	0.330165
DnaJ homolog subfamily A member 1	DNAJA1	0.158022	0.490983	0.324502
60S ribosomal protein L6	RPL6	0.271469	0.351082	0.311276
Bromodomain adjacent to zinc finger domain protein 1A	BAZ1A	-0.0153529	0.623792	0.304219
TCF3 fusion partner	TFPT	0.307784	0.299197	0.303491
Aldehyde dehydrogenase, dimeric NADP-preferring	ALDH3A1	0.256436	0.327093	0.291764
Heat shock protein 105 kDa	HSPH1	0.233694	0.339727	0.28671
Flavin reductase (NADPH)	BLVRB	0.399471	0.162284	0.280878
Cyclic AMP-dependent transcription factor ATF-3	ATF3	2.31303	-1.75488	0.279079
ATP-dependent RNA helicase DDX19A;ATP-dependent RNA helicase DDX19B	DDX19A;DDX19B	0.117565	0.409929	0.263747
60S ribosomal protein L23a	RPL23A	0.637028	-0.12116	0.257934
Large neutral amino acids transporter small subunit 1	SLC7A5	0.342749	0.157579	0.250164
T-complex protein 1 subunit gamma	CCT3	0.162304	0.333292	0.247798
Heterogeneous nuclear ribonucleoprotein A/B	HNRNPAB	0.495945	-0.00995069	0.242997
Desmoplakin	DSP	0.248002	0.225658	0.23683
PR domain zinc finger protein 15	PRDM15	0.173564	0.278429	0.225997
40S ribosomal protein SA	RPSA;RPSAP58	0.0832507	0.344698	0.213974
E3 SUMO-protein ligase RanBP2	RANBP2	-0.0460307	0.45248	0.203225
Aldo-keto reductase family 1 member C3	AKR1C3	0.110428	0.294473	0.202451
Plastin-3	PLS3	0.396534	-0.0247535	0.18589
Aldo-keto reductase family 1 member C1	AKR1C1	0.0609247	0.310608	0.185766
X-box-binding protein 1	XBP1	0.435303	-0.0785987	0.178352
Myb-related protein B	MYBL2	-0.192605	0.512532	0.159964
14-3-3 protein theta	YWHAQ	0.267602	0.0400822	0.153842
Serine/threonine-protein phosphatase 2A 65 kDa regulatory subunit A alpha isoform	PPP2R1A	0.198479	0.108803	0.153641
Methyl-CpG-binding domain protein 2	MBD2	0.110787	0.167727	0.139257
40S ribosomal protein S13	RPS13	0.344551	-0.0662885	0.139131
Ubiquitin-like modifier-activating enzyme 1	UBA1	0.072248	0.205953	0.139101
SWI/SNF-related matrix-associated actin-dependent regulator of chromatin subfamily E member 1-related	HMG20B	-0.153313	0.415162	0.130924
Eukaryotic translation initiation factor 5A-1;Eukaryotic translation initiation factor 5A-1-like	EIF5A;EIF5AL1	0.639966	-0.417494	0.111236
Transcription factor AP-1	JUN	1.93693	-1.72837	0.104281
60S ribosomal protein L35	RPL35	0.293356	-0.0906793	0.101338
Putative oxidoreductase GLYR1	GLYR1	0.0569895	0.141538	0.0992638
Annexin A1	ANXA1	0.342055	-0.152814	0.0946206
10 kDa heat shock protein, mitochondrial	HSPE1	0.735945	-0.560154	0.0878955
Telomeric repeat-binding factor 2	TERF2	0.428914	-0.288328	0.0702929
Transcription factor MafF	MAFF	0.722253	-0.584092	0.0690803
Nuclear autoantigen Sp-100	SP100	0.776464	-0.651989	0.0622372
AT-rich interactive domain-containing protein 3A	ARID3A	-0.130832	0.21641	0.0427894
Glucocorticoid receptor	NR3C1	0.454176	-0.36953	0.0423228
Nuclear pore complex protein Nup153	NUP153	1.08182	-1.02014	0.0308416
26S proteasome non-ATPase regulatory subunit 11	PSMD11	0.1632	-0.109878	0.0266613
Protein lin-37 homolog	LIN37	-0.0297748	0.0632649	0.016745
Nuclear factor related to kappa-B-binding protein	NFRKB	0.290194	-0.271757	0.00921876
Myosin-9	MYH9	0.266095	-0.251894	0.00710063
Thioredoxin	TXN	0.388895	-0.380714	0.00409065
U3 small nucleolar RNA-associated protein 14 homolog A	UTP14A	0.260026	-0.290963	-0.0154686
Centromere protein Q	CENPQ	0.0804081	-0.122928	-0.0212601
Tubulin-folding cofactor B	TBCB	0.558447	-0.655825	-0.0486888
Zinc finger BED domain-containing protein 1	ZBED1	-0.185865	0.0763625	-0.0547511
Protein PML	PML	0.682244	-0.813587	-0.0656712
E3 SUMO-protein ligase NSE2	NSMCE2	0.0113385	-0.152445	-0.0705534
Importin subunit beta-1	KPNB1	0.221085	-0.374896	-0.0769056
Alpha-actinin-1	ACTN1	0.21891	-0.393552	-0.0873213
BEN domain-containing protein 7	BEND7	-0.46932	0.287696	-0.0908119
Zinc finger protein 646	ZNF646	-0.11295	-0.0802282	-0.0965892
Protein disulfide-isomerase A4	PDIA4	0.498189	-0.704689	-0.10325
ATP-binding cassette sub-family E member 1	ABCE1	-0.0540269	-0.15634	-0.105183
Transitional endoplasmic reticulum ATPase	VCP	0.148291	-0.382983	-0.117346
Peroxiredoxin-1	PRDX1	-0.183645	-0.0533767	-0.118511
Myosin light polypeptide 6	MYL6;PDE6H	0.520192	-0.780026	-0.129917
WD repeat-containing protein 43	WDR43	0.08345	-0.371739	-0.144144
Protein disulfide-isomerase	P4HB	0.10808	-0.420487	-0.156204
40S ribosomal protein S12	RPS12	0.308494	-0.645152	-0.168329
Alpha-actinin-4	ACTN4	-0.00422871	-0.340747	-0.172488
Nucleolar protein 11	NOL11	-0.00151386	-0.362776	-0.182145
Nucleolar GTP-binding protein 1	GTPBP4	0.352428	-0.750349	-0.198961
Zinc finger protein 579	ZNF579	-0.197035	-0.206776	-0.201906
Prothymosin alpha;Prothymosin alpha, N-terminally processed;Thymosin alpha-1	PTMA	-0.396299	-0.0095834	-0.202941
Transcription factor ETV6	ETV6	-0.0171144	-0.411262	-0.214188
Heterogeneous nuclear ribonucleoprotein M	HNRNPM	0.605691	-1.03746	-0.215885
Poly [ADP-ribose] polymerase 1	PARP1	-0.132836	-0.308846	-0.220841
Nuclear factor of activated T-cells, cytoplasmic 2	NFATC2	0.983099	-1.43763	-0.227267
S1 RNA-binding domain-containing protein 1	SRBD1	0.0519577	-0.529551	-0.238797
Alpha-globin transcription factor CP2	TFCP2	0.0608404	-0.550722	-0.244941
Structural maintenance of chromosomes flexible hinge domain-containing protein 1	SMCHD1	-0.0375187	-0.461296	-0.249407
Four and a half LIM domains protein 1	FHL1	-0.122897	-0.402533	-0.262715
Exportin-2	CSE1L	0.218743	-0.765012	-0.273135
Something about silencing protein 10	UTP3	-0.0195734	-0.527757	-0.273665
Aconitate hydratase, mitochondrial	ACO2	-0.17476	-0.380433	-0.277597
Acidic leucine-rich nuclear phosphoprotein 32 family member A	ANP32A	-0.176549	-0.395274	-0.285912
Probable helicase senataxin	SETX	-0.0651199	-0.509324	-0.287222
26S proteasome non-ATPase regulatory subunit 8	PSMD8	-0.0828431	-0.49481	-0.288826
M-phase phosphoprotein 8	MPHOSPH8	-0.162815	-0.418979	-0.290897
Nucleolin	NCL	0.218758	-0.803277	-0.292259
U3 small nucleolar RNA-associated protein 18 homolog	UTP18	0.0372365	-0.621922	-0.292343
Nipped-B-like protein	NIPBL	0.904543	-1.49846	-0.296958
RNA-binding protein 8A	RBM8A	-0.0171322	-0.602833	-0.309982
Zinc finger E-box-binding homeobox 2	ZEB2	0.614451	-1.24076	-0.313155
Histone-binding protein RBBP7	RBBP7	0.0214624	-0.68235	-0.330444
MKI67 FHA domain-interacting nucleolar phosphoprotein	NIFK	0.268405	-0.939277	-0.335436
Transferrin receptor protein 1;Transferrin receptor protein 1, serum form	TFRC	0.0452043	-0.72127	-0.338033
Centromere protein H	CENPH	-0.0979217	-0.583893	-0.340908
Nucleolar RNA helicase 2	DDX21	0.163891	-0.847798	-0.341953
Zinc finger protein 213	ZNF213	-0.386077	-0.304989	-0.345533
H/ACA ribonucleoprotein complex subunit 2	NHP2	0.14791	-0.865575	-0.358832
Antigen KI-67	MKI67	-0.43702	-0.292221	-0.364621
TIP41-like protein	TIPRL	-0.0144818	-0.719467	-0.366974
Ran GTPase-activating protein 1	RANGAP1	0.000861841	-0.736883	-0.36801
Protein FAM208B	FAM208B	0.0708919	-0.808321	-0.368715
Zinc finger and BTB domain-containing protein 2	ZBTB2	-0.0850622	-0.655642	-0.370352
RNA-binding protein 28	RBM28	0.409706	-1.15433	-0.372311
Ligand-dependent nuclear receptor corepressor-like protein	LCORL	-0.523878	-0.227051	-0.375464
Core histone macro-H2A.2;Histone H2A	H2AFY2	-0.124431	-0.628803	-0.376617
U3 small nucleolar ribonucleoprotein protein MPP10	MPHOSPH10	-0.049741	-0.704446	-0.377093
Tumor suppressor p53-binding protein 1	TP53BP1	-0.180711	-0.577247	-0.378979
Interferon regulatory factor 2	IRF2	-0.164194	-0.614921	-0.389558
Nucleophosmin	NPM1	0.180552	-0.959805	-0.389627
Centromere protein O	CENPO	-0.339497	-0.443575	-0.391536
Serine/arginine-rich splicing factor 10	SRSF10	-0.768028	-0.0219727	-0.395
Chromodomain-helicase-DNA-binding protein 3	CHD3	-0.565634	-0.225519	-0.395576
Ribosomal L1 domain-containing protein 1	RSL1D1	0.085922	-0.877681	-0.39588
KH domain-containing, RNA-binding, signal transduction-associated protein 1	KHDRBS1	-0.00546443	-0.796925	-0.401195
DNA topoisomerase 2-beta;DNA topoisomerase 2	TOP2B	-0.187527	-0.617463	-0.402495
TERF1-interacting nuclear factor 2	TINF2	-0.042022	-0.768681	-0.405351
SUMO-conjugating enzyme UBC9	UBE2I	0.00791308	-0.819808	-0.405948
WD repeat-containing protein 3	WDR3	-0.229259	-0.582949	-0.406104
Transcription initiation factor TFIID subunit 12	TAF12	-0.109473	-0.705933	-0.407703
Zinc finger protein with KRAB and SCAN domains 8	ZKSCAN8	-0.375038	-0.453078	-0.414058
Protein RRP5 homolog	PDCD11	-0.0264022	-0.802091	-0.414247
Zinc finger protein 24	ZNF24	-0.589209	-0.239449	-0.414329
Methyl-CpG-binding domain protein 3	MBD3	-0.361028	-0.498155	-0.429591
Transcription factor E3	TFE3	-0.391122	-0.483127	-0.437124
Zinc finger and BTB domain-containing protein 7A	ZBTB7A	-0.319423	-0.555126	-0.437274
Poly [ADP-ribose] polymerase 4	PARP4	0.25331	-1.13111	-0.438902
Guanine nucleotide-binding protein-like 3	GNL3	0.205026	-1.10178	-0.448375
Centromere protein C	CENPC	-0.406664	-0.514644	-0.460654
Zinc finger and BTB domain-containing protein 10	ZBTB10	-0.410961	-0.514099	-0.46253
H/ACA ribonucleoprotein complex subunit 4	DKC1	0.162352	-1.08779	-0.462717
General transcription factor 3C polypeptide 3	GTF3C3	-0.163189	-0.766253	-0.464721
Prelamin-A/C;Lamin-A/C	LMNA	-0.208679	-0.724829	-0.466754
Nucleoprotein TPR	TPR	-0.255923	-0.680621	-0.468272
Histone H4	HIST1H4A	-0.0637585	-0.874486	-0.469122
Zinc finger protein 462	ZNF462	0.164661	-1.11013	-0.472734
Small ubiquitin-related modifier 3	SUMO3	-0.00534081	-0.946865	-0.476103
Galectin-1	LGALS1	-0.0127945	-0.942205	-0.4775
Lamina-associated polypeptide 2, isoform alpha;Thymopoietin;Thymopentin	TMPO	-0.298889	-0.663658	-0.481273
Zinc finger protein 644	ZNF644	-0.435878	-0.527399	-0.481638
SUMO-activating enzyme subunit 2	UBA2	-0.12612	-0.839673	-0.482896
Histone deacetylase complex subunit SAP18	SAP18	-0.337094	-0.629547	-0.483321
DNA repair endonuclease XPF	ERCC4	-0.143	-0.826086	-0.484543
Structural maintenance of chromosomes protein 6	SMC6	-0.425727	-0.549169	-0.487448
Heterogeneous nuclear ribonucleoprotein R	HNRNPR	-0.109795	-0.867359	-0.488577
Small ubiquitin-related modifier 2	SUMO2	-0.350985	-0.633864	-0.492424
Centromere protein P	CENPP	-0.490323	-0.497359	-0.493841
Thyroid hormone receptor-associated protein 3	THRAP3	-0.315849	-0.68227	-0.49906
Ferrochelatase, mitochondrial	FECH	-0.117868	-0.886269	-0.502068
Protein PRRC2C	PRRC2C	0.418684	-1.42944	-0.505376
Centromere protein U	CENPU;MLF1IP	-0.395743	-0.620545	-0.508144
Uncharacterized protein C11orf84	C11orf84	-0.3553	-0.663106	-0.509203
ESF1 homolog	ESF1	0.116819	-1.13741	-0.510296
Zinc finger CCCH domain-containing protein 11A	ZC3H11A	-0.318962	-0.70864	-0.513801
Pre-mRNA-processing factor 6	PRPF6	0.156128	-1.18873	-0.5163
RNA polymerase II-associated factor 1 homolog	PAF1	0.145256	-1.18258	-0.518662
Transcription initiation protein SPT3 homolog	SUPT3H	-0.668337	-0.369102	-0.518719
Heterogeneous nuclear ribonucleoprotein U-like protein 1	HNRNPUL1	-0.0600121	-0.98992	-0.524966
BEN domain-containing protein 3	BEND3	-0.0261692	-1.02452	-0.525343
Probable ATP-dependent RNA helicase DDX27	DDX27	-0.0381689	-1.01628	-0.527223
Zinc fingers and homeoboxes protein 2	ZHX2	-0.225757	-0.829412	-0.527584
Zinc finger and BTB domain-containing protein 44	ZBTB44	-0.482706	-0.572973	-0.52784
DNA damage-binding protein 1	DDB1	-0.296662	-0.760342	-0.528502
Lysine-specific histone demethylase 1A	KDM1A	-0.432526	-0.635254	-0.53389
Upstream-binding protein 1	UBP1	0.0158352	-1.09163	-0.537899
Polypyrimidine tract-binding protein 1	PTBP1	-0.126292	-0.954204	-0.540248
Complement factor B;Complement factor B Ba fragment;Complement factor B Bb fragment	CFB	-0.122725	-0.961838	-0.542282
High mobility group protein B1	HMGB1	-0.212384	-0.877407	-0.544896
Adenylate kinase 2, mitochondrial;Adenylate kinase 2, mitochondrial;Adenylate kinase 2, mitochondrial, N-terminally processed	AK2	-0.24886	-0.851563	-0.550212
Structure-specific endonuclease subunit SLX4	SLX4	-0.153313	-0.952983	-0.553148
Serine/arginine repetitive matrix protein 1	SRRM1	-0.00183092	-1.10777	-0.554799
Small ubiquitin-related modifier 1	SUMO1	-0.423861	-0.702232	-0.563047
26S proteasome non-ATPase regulatory subunit 7	PSMD7	-0.188308	-0.944629	-0.566469
General transcription factor 3C polypeptide 1	GTF3C1	-0.425751	-0.716657	-0.571204
3-oxo-5-beta-steroid 4-dehydrogenase	AKR1D1	-1.53177	0.385256	-0.573255
Zinc fingers and homeoboxes protein 1	ZHX1	-0.453791	-0.694536	-0.574163
HEAT repeat-containing protein 1;HEAT repeat-containing protein 1, N-terminally processed	HEATR1	-0.38702	-0.769924	-0.578472
Exosome complex component RRP45	EXOSC9	-0.423625	-0.738265	-0.580945
26S proteasome non-ATPase regulatory subunit 1	PSMD1	0.0312919	-1.19886	-0.583782
General transcription factor 3C polypeptide 4	GTF3C4	-0.377824	-0.792926	-0.585375
Methyl-CpG-binding domain protein 1	MBD1	-0.415671	-0.755659	-0.585665
CCAAT/enhancer-binding protein delta	CEBPD	-0.898711	-0.275184	-0.586947
General transcription factor II-I	GTF2I	-0.537577	-0.638296	-0.587937
Histone H2B;Histone H2B type 1-M;Histone H2B type 1-N;Histone H2B type 1-H;Histone H2B type 2-F;Histone H2B type 1-C/E/F/G/I;Histone H2B type 1-D;Histone H2B type 1-K;Histone H2B type 1-L;Histone H2B type F-S	HIST1H2BN;HIST1H2BM;HIST1H2BH;HIST2H2BF;HIST1H2BC;HIST1H2BD;HIST1H2BK;HIST1H2BL;H2BFS	-0.214138	-0.970943	-0.592541
Zinc finger protein 292	ZNF292	-0.403798	-0.783932	-0.593865
STAGA complex 65 subunit gamma	SUPT7L	-0.547135	-0.655172	-0.601153
Transcriptional repressor p66-beta	GATAD2B	-0.583529	-0.619398	-0.601464
Zinc finger MYM-type protein 2	ZMYM2	-0.393153	-0.813995	-0.603574
Transcription initiation factor TFIID subunit 4	TAF4	0.0374765	-1.25898	-0.610752
RNA-binding protein 27	RBM27	-0.30073	-0.933501	-0.617116
Integrator complex subunit 12	INTS12	-0.264922	-0.975045	-0.619983
Cleavage and polyadenylation specificity factor subunit 1	CPSF1	-0.359334	-0.881892	-0.620613
Nucleolar protein 58	NOP58	-0.277897	-0.976414	-0.627155
Chromobox protein homolog 1	CBX1	0.118976	-1.38606	-0.633541
Host cell factor 2	HCFC2	-0.552621	-0.714833	-0.633727
Emerin	EMD	0.0129785	-1.28517	-0.636097
G/T mismatch-specific thymine DNA glycosylase	TDG	-0.026904	-1.24878	-0.637841
Nucleolar protein 14	NOP14	-0.413842	-0.862708	-0.638275
Protein FAM208A	FAM208A	-0.512388	-0.768907	-0.640647
Kinetochore-associated protein DSN1 homolog	DSN1	-0.826732	-0.457762	-0.642247
Pogo transposable element with ZNF domain	POGZ	-0.366779	-0.924188	-0.645483
Histone-lysine N-methyltransferase SETDB1	SETDB1	-0.777618	-0.520127	-0.648872
Breast cancer metastasis-suppressor 1-like protein	BRMS1L	-0.405498	-0.894229	-0.649864
Death-inducer obliterator 1	DIDO1	-0.368572	-0.936323	-0.652447
Melanoma-associated antigen G1	NDNL2	-0.344469	-0.961419	-0.652944
Transcription factor MafK	MAFK	-0.599702	-0.707611	-0.653656
Mediator of DNA damage checkpoint protein 1	MDC1	-0.608715	-0.701342	-0.655028
Nucleolar protein 56	NOP56	0.0485254	-1.35939	-0.655432
Transcriptional repressor p66-alpha	GATAD2A	-0.768777	-0.543429	-0.656103
Zinc finger MYM-type protein 4	ZMYM4	-0.37675	-0.949168	-0.662959
High mobility group protein 20A	HMG20A	-0.352017	-0.974621	-0.663319
DnaJ homolog subfamily C member 8	DNAJC8	-0.371255	-0.956969	-0.664112
Transcription factor 20	TCF20	-0.678269	-0.651364	-0.664816
Centromere protein T	CENPT	-0.488643	-0.844459	-0.666551
Transcriptional repressor CTCF	CTCF	-0.492475	-0.843001	-0.667738
Double-stranded RNA-specific adenosine deaminase	ADAR	-0.348877	-0.992854	-0.670865
Histone deacetylase 2	HDAC2	-0.389484	-0.952341	-0.670913
DNA-directed RNA polymerase III subunit RPC4	POLR3D	-0.367913	-0.974784	-0.671349
Protein Wiz	WIZ	-0.457361	-0.885809	-0.671585
Myosin light chain kinase 2, skeletal/cardiac muscle	MYLK2	-0.237138	-1.10709	-0.672113
Centromere protein I	CENPI	-0.74293	-0.606666	-0.674798
FACT complex subunit SPT16	SUPT16H	0.00298786	-1.36288	-0.679947
REST corepressor 1	RCOR1	-0.497905	-0.869205	-0.683555
Cell cycle and apoptosis regulator protein 2	CCAR2	-0.247774	-1.12109	-0.684431
Peroxiredoxin-4	PRDX4	-0.326841	-1.04583	-0.686333
RRP15-like protein	RRP15	-0.0198231	-1.35777	-0.688798
Ubiquitin carboxyl-terminal hydrolase 7;Ubiquitin carboxyl-terminal hydrolase	USP7	-0.0990142	-1.28174	-0.690378
PH-interacting protein	PHIP	-0.723133	-0.658125	-0.690629
DNA repair protein complementing XP-C cells	XPC	-0.607776	-0.781422	-0.694599
DNA-directed RNA polymerase III subunit RPC5	POLR3E	-0.450325	-0.94482	-0.697573
Tyrosine-protein kinase BAZ1B	BAZ1B	-0.685834	-0.710294	-0.698064
THAP domain-containing protein 11	THAP11	-0.300795	-1.09599	-0.698391
PHD finger protein 14	PHF14	-0.412015	-0.989558	-0.700786
Heterogeneous nuclear ribonucleoproteins C1/C2	HNRNPC	-0.421974	-0.981611	-0.701793
DNA-directed RNA polymerase III subunit RPC6	POLR3F	-0.385664	-1.01809	-0.701876
Zinc finger MYM-type protein 6	ZMYM6	-0.328563	-1.08103	-0.704799
WD repeat-containing protein 5	WDR5	-0.167866	-1.24355	-0.705706
Transcription elongation factor A protein 1	TCEA1	-0.158645	-1.25328	-0.705961
Structural maintenance of chromosomes protein 5	SMC5	-0.339741	-1.07404	-0.706888
Zinc finger and BTB domain-containing protein 9	ZBTB9	-0.485979	-0.928064	-0.707022
SWI/SNF-related matrix-associated actin-dependent regulator of chromatin subfamily B member 1	SMARCB1	-0.599489	-0.816534	-0.708011
Splicing factor 3A subunit 2	SF3A2	0.00730054	-1.426	-0.70935
DNA topoisomerase 2-alpha	TOP2A	-0.522158	-0.902668	-0.712413
Telomeric repeat-binding factor 2-interacting protein 1	TERF2IP	-0.563604	-0.867238	-0.715421
Activity-dependent neuroprotector homeobox protein	ADNP	-0.577163	-0.861321	-0.719242
Chromatin assembly factor 1 subunit A	CHAF1A	-1.0203	-0.420997	-0.720651
Zinc finger and BTB domain-containing protein 1	ZBTB1	-0.585561	-0.865062	-0.725311
Deoxynucleotidyltransferase terminal-interacting protein 2	DNTTIP2	-0.527297	-0.937084	-0.73219
Polycomb protein SUZ12	SUZ12	-0.353096	-1.11633	-0.734715
Chromodomain-helicase-DNA-binding protein 9	CHD9	-0.981123	-0.510244	-0.745684
MORC family CW-type zinc finger protein 3	MORC3	-0.504904	-0.987419	-0.746161
Casein kinase II subunit alpha;Casein kinase II subunit alpha 3	CSNK2A1;CSNK2A3	0.0846451	-1.59359	-0.754475
Non-structural maintenance of chromosomes element 1 homolog	NSMCE1	-0.36637	-1.1433	-0.754833
E3 ubiquitin-protein ligase ZFP91	ZFP91;ZFP91-CNTF	-0.784056	-0.727132	-0.755594
Zinc finger and BTB domain-containing protein 43	ZBTB43	-0.435283	-1.07603	-0.755655
Histone H2A.V;Histone H2A.Z;Histone H2A	H2AFV;H2AFZ	-0.450661	-1.06218	-0.75642
Transcription initiation factor TFIID subunit 9;Transcription initiation factor TFIID subunit 9B	TAF9;AK6;TAF9B	-0.25397	-1.26049	-0.75723
Probable global transcription activator SNF2L1	SMARCA1	-0.762287	-0.755435	-0.758861
Fanconi anemia group I protein	FANCI	-1.00642	-0.522603	-0.76451
Sister chromatid cohesion protein PDS5 homolog A	PDS5A	-0.44404	-1.08553	-0.764786
Splicing factor 3B subunit 1	SF3B1	-0.248902	-1.29007	-0.769486
BTB/POZ domain-containing protein KCTD1	KCTD1	-0.339875	-1.20305	-0.771462
PHD finger protein 10	PHF10	-0.663118	-0.914278	-0.788698
BTB/POZ domain-containing protein KCTD15	KCTD15	-0.329911	-1.25375	-0.791831
Zinc finger MYM-type protein 3	ZMYM3	-0.694008	-0.896635	-0.795322
Lethal(3)malignant brain tumor-like protein 2	L3MBTL2	-0.488248	-1.1068	-0.797526
Pinin	PNN	-0.926196	-0.674415	-0.800306
THO complex subunit 1	THOC1	-0.482878	-1.12441	-0.803644
SWI/SNF-related matrix-associated actin-dependent regulator of chromatin subfamily A member 5	SMARCA5	-0.736672	-0.872663	-0.804668
Zinc finger and BTB domain-containing protein 5	ZBTB5	-0.562357	-1.0521	-0.80723
Nuclear speckle splicing regulatory protein 1	CCDC55;NSRP1	-0.49875	-1.11849	-0.808622
Nucleoplasmin-3	NPM3	-0.185945	-1.4375	-0.811722
MAX gene-associated protein (Fragment)	MGA	-0.57887	-1.05224	-0.815556
Ribosome biogenesis protein BMS1 homolog	BMS1	-0.774906	-0.858131	-0.816518
MORC family CW-type zinc finger protein 2	MORC2	-0.864097	-0.770886	-0.817491
Uncharacterized protein C14orf93	C14orf93	-0.809855	-0.842228	-0.826042
YLP motif-containing protein 1	YLPM1	-0.434379	-1.2256	-0.829988
Vascular endothelial zinc finger 1	VEZF1	-0.629142	-1.03869	-0.833915
Zinc finger protein 280C	ZNF280C	-0.420278	-1.25134	-0.83581
Zinc finger protein 444	ZNF444	-0.673575	-0.999867	-0.836721
Sin3 histone deacetylase corepressor complex component SDS3	SUDS3	-0.724877	-0.949969	-0.837423
Zinc finger protein 318	ZNF318	-0.470953	-1.20419	-0.837574
Zinc finger and BTB domain-containing protein 20	ZBTB20	-0.305832	-1.37182	-0.838828
Transcription initiation factor TFIID subunit 10	TAF10	-0.559372	-1.1212	-0.840284
Transcription elongation regulator 1	TCERG1	-0.258467	-1.43096	-0.844712
40S ribosomal protein S17-like;40S ribosomal protein S17	RPS17L;RPS17	-0.274871	-1.42093	-0.847901
Sister chromatid cohesion protein PDS5 homolog B	PDS5B	-0.469271	-1.22703	-0.848152
Symplekin	SYMPK	-0.560228	-1.15639	-0.858311
UPF0461 protein C5orf24	C5orf24	-0.728778	-0.988768	-0.858773
B-cell lymphoma/leukemia 11B	BCL11B	-0.850074	-0.874486	-0.86228
E3 ubiquitin-protein ligase Topors	TOPORS	-0.688866	-1.03879	-0.863828
Transcription initiation factor TFIID subunit 5	TAF5	-0.560669	-1.17736	-0.869013
U2 small nuclear ribonucleoprotein A	SNRPA1	-0.28446	-1.46333	-0.873895
Splicing factor 3A subunit 1	SF3A1	-0.285489	-1.46773	-0.876608
Telomere-associated protein RIF1	RIF1	-0.937609	-0.816796	-0.877203
Fibrinogen silencer-binding protein	FSBP	-1.10651	-0.652641	-0.879578
Protein SLX4IP	SLX4IP	-0.337072	-1.42997	-0.883522
Fos-related antigen 2	FOSL2	-0.0602138	-1.71285	-0.88653
Transcription factor Sp1	SP1	-0.761362	-1.02148	-0.891423
Cohesin subunit SA-1	STAG1;DKFZp781D1416	-0.506303	-1.28077	-0.893538
Probable global transcription activator SNF2L2	SMARCA2	-0.775207	-1.01423	-0.894719
Chromobox protein homolog 5	CBX5	-0.877061	-0.913341	-0.895201
Zinc finger and BTB domain-containing protein 37	ZBTB37	-0.572603	-1.22269	-0.897647
Structural maintenance of chromosomes protein 3	SMC3	-0.51279	-1.29003	-0.90141
Zinc finger protein Rlf	RLF	-0.832329	-0.971366	-0.901847
Heterochromatin protein 1-binding protein 3	HP1BP3	-0.557921	-1.24669	-0.902306
Zinc finger CCCH domain-containing protein 13	ZC3H13	-0.514498	-1.29523	-0.904864
Transcription factor MafG	MAFG	-0.933974	-0.877742	-0.905858
Homeobox protein cut-like 1	CUX1	-0.687732	-1.13675	-0.912243
Double-strand-break repair protein rad21 homolog	RAD21	-0.616786	-1.21343	-0.915109
FACT complex subunit SSRP1	SSRP1	-0.674754	-1.16578	-0.920266
Nucleolar protein 4-like	NOL4L	-0.87219	-0.978177	-0.925183
Exosome component 10	EXOSC10	-0.131699	-1.71906	-0.925378
RNA-binding protein 25	RBM25	-0.406757	-1.44674	-0.926746
Anaphase-promoting complex subunit 4	ANAPC4	-0.825672	-1.02898	-0.927324
U4/U6 small nuclear ribonucleoprotein Prp3	PRPF3	-0.709202	-1.1666	-0.937899
Forkhead box protein K2	FOXK2	-0.783935	-1.09602	-0.939979
Cleavage and polyadenylation specificity factor subunit 2	CPSF2	-0.642565	-1.23943	-0.940997
Nuclear mitotic apparatus protein 1	NUMA1	-1.05783	-0.826292	-0.942061
Splicing factor 3B subunit 2	SF3B2	-0.511034	-1.37711	-0.944073
Zinc finger E-box-binding homeobox 1	ZEB1	-0.473589	-1.42324	-0.948415
Aryl hydrocarbon receptor nuclear translocator-like protein 1	ARNTL	-0.343085	-1.55673	-0.94991
Protein EMSY	EMSY;C11orf30	-0.58403	-1.32608	-0.955055
Cohesin subunit SA-2	STAG2	-0.566702	-1.35319	-0.959946
Zinc finger and BTB domain-containing protein 25	ZBTB25	-0.602985	-1.33974	-0.971362
Chromosome-associated kinesin KIF4A	KIF4A	-0.705811	-1.23751	-0.971662
U4/U6.U5 tri-snRNP-associated protein 1	SART1	-0.626776	-1.31667	-0.971724
Zinc finger protein 281	ZNF281	-0.788213	-1.17728	-0.982747
Zinc finger and BTB domain-containing protein 14	ZBTB14	-0.739754	-1.24182	-0.990787
40S ribosomal protein S18	RPS18	-0.152062	-1.831	-0.991533
Nucleus accumbens-associated protein 1	NACC1	-0.905583	-1.08789	-0.996737
Steroid hormone receptor ERR1	ESRRA	-0.640369	-1.36037	-1.00037
Uncharacterized protein C17orf85	C17orf85	-0.594247	-1.41177	-1.00301
Chromodomain-helicase-DNA-binding protein 4	CHD4	-0.885552	-1.12589	-1.00572
Zinc finger protein 638	ZNF638	-0.434094	-1.57826	-1.00618
Serine/threonine-protein phosphatase 1 regulatory subunit 10	PPP1R10	-0.395975	-1.61981	-1.00789
Upstream stimulatory factor 1	USF1	-0.578003	-1.43822	-1.00811
Myb/SANT-like DNA-binding domain-containing protein 2	MSANTD2	-0.586142	-1.44601	-1.01608
Matrin-3	MATR3	-0.67689	-1.36327	-1.02008
Transcriptional regulator Kaiso	ZBTB33	-0.562357	-1.47804	-1.0202
U5 small nuclear ribonucleoprotein 200 kDa helicase	SNRNP200	-0.537526	-1.504	-1.02076
Serine/arginine repetitive matrix protein 2	SRRM2	-0.621272	-1.42582	-1.02355
Zinc finger protein 148	ZNF148	-0.853599	-1.20542	-1.02951
SAP domain-containing ribonucleoprotein	SARNP	-0.713523	-1.35213	-1.03283
Protein polybromo-1	PBRM1	-0.957937	-1.11983	-1.03888
Structural maintenance of chromosomes protein 1A	SMC1A	-0.661252	-1.41729	-1.03927
E3 ubiquitin-protein ligase RAD18	RAD18	-0.655587	-1.42467	-1.04013
Pogo transposable element with KRAB domain	POGK	-0.811954	-1.27222	-1.04209
Transcriptional adapter 3	TADA3	-0.761601	-1.32604	-1.04382
Zinc finger protein with KRAB and SCAN domains 1	ZKSCAN1	-0.8393	-1.25636	-1.04783
Histone-lysine N-methyltransferase EHMT1	EHMT1	-0.639629	-1.45608	-1.04785
DNA-binding protein SATB2;DNA-binding protein SATB	SATB2	-0.558102	-1.55644	-1.05727
Zinc finger protein 777	ZNF777	-0.649337	-1.48104	-1.06519
Formin-binding protein 4	FNBP4	-0.622951	-1.52008	-1.07152
Transcription factor AP-2 gamma	TFAP2C	-1.04532	-1.09811	-1.07172
Superkiller viralicidic activity 2-like 2	SKIV2L2	-0.508278	-1.63554	-1.07191
Ligand-dependent nuclear receptor-interacting factor 1	LRIF1	-0.586617	-1.56437	-1.07549
Mediator of RNA polymerase II transcription subunit 7	MED7	-0.765484	-1.38792	-1.0767
Retinoic acid-induced protein 1	RAI1	-0.787939	-1.37054	-1.07924
Apoptotic chromatin condensation inducer in the nucleus	ACIN1	-0.750281	-1.40899	-1.07964
Protein C-ets-1	ETS1	-0.470612	-1.71258	-1.09159
Protein Red	IK	-0.537935	-1.64718	-1.09256
Zinc finger X-chromosomal protein;Zinc finger Y-chromosomal protein	ZFX;ZFY	-0.823989	-1.37079	-1.09739
Chromosome alignment-maintaining phosphoprotein 1	CHAMP1	-0.849948	-1.36767	-1.10881
E3 SUMO-protein ligase PIAS1	PIAS1	-1.11236	-1.11231	-1.11234
U2 snRNP-associated SURP motif-containing protein	U2SURP	-0.831515	-1.40043	-1.11597
Activating transcription factor 7-interacting protein 1	ATF7IP	-0.907826	-1.32933	-1.11858
E3 SUMO-protein ligase CBX4	CBX4	-0.867816	-1.3753	-1.12156
Smad nuclear-interacting protein 1	SNIP1	-0.583872	-1.67132	-1.1276
NGFI-A-binding protein 1	NAB1	-0.744875	-1.51325	-1.12906
AT-rich interactive domain-containing protein 1B	ARID1B	-0.900549	-1.35833	-1.12944
RNA polymerase-associated protein LEO1	LEO1	-0.316287	-1.94476	-1.13052
Cell division cycle 5-like protein	CDC5L	-0.460287	-1.80267	-1.13148
Probable ATP-dependent RNA helicase DDX23	DDX23	-0.794852	-1.47762	-1.13624
Zinc finger and BTB domain-containing protein 4	ZBTB4	-0.868041	-1.40732	-1.13768
Scaffold attachment factor B2	SAFB2	-0.933436	-1.34845	-1.14095
U4/U6.U5 tri-snRNP-associated protein 2	USP39	-0.760557	-1.54005	-1.1503
ELM2 and SANT domain-containing protein 1	ELMSAN1	-1.09617	-1.2127	-1.15444
Homeobox and leucine zipper protein Homez	HOMEZ	-0.727583	-1.58362	-1.1556
Nuclear receptor corepressor 1	NCOR1	-0.857802	-1.45458	-1.15619
Zinc finger protein 202	ZNF202	-0.557998	-1.75667	-1.15733
Zinc finger protein basonuclin-2	BNC2	-0.748004	-1.56898	-1.15849
Ras-responsive element-binding protein 1	RREB1	-0.701513	-1.61614	-1.15883
Uncharacterized protein KIAA1958	KIAA1958	-0.430296	-1.89143	-1.16086
MHC class II regulatory factor RFX1	RFX1	-0.858599	-1.47283	-1.16571
Transcription factor AP-4	TFAP4	-1.60973	-0.721954	-1.16584
Parafibromin	CDC73	-0.570851	-1.7977	-1.18428
Kanadaptin	SLC4A1AP	-0.680354	-1.68987	-1.18511
YEATS domain-containing protein 2	YEATS2	-0.845199	-1.52914	-1.18717
Scaffold attachment factor B1	SAFB	-1.03989	-1.33505	-1.18747
DNA cross-link repair 1A protein	DCLRE1A	-1.16161	-1.21574	-1.18868
Myocyte-specific enhancer factor 2D	MEF2D	-0.9705	-1.4089	-1.1897
Targeting protein for Xklp2	TPX2	-0.909114	-1.47435	-1.19173
Zinc finger and BTB domain-containing protein 12	ZBTB12	-0.863552	-1.54044	-1.20199
Microprocessor complex subunit DGCR8	DGCR8	-0.557713	-1.84828	-1.20299
Zinc finger protein 827	ZNF827	-0.94494	-1.47624	-1.21059
AT-rich interactive domain-containing protein 4B	ARID4B	-0.826295	-1.59811	-1.2122
Zinc finger protein 687	ZNF687	-1.06691	-1.3616	-1.21426
SWI/SNF-related matrix-associated actin-dependent regulator of chromatin subfamily E member 1	SMARCE1	-0.853154	-1.57653	-1.21484
Zinc finger protein 592	ZNF592	-1.07171	-1.36224	-1.21697
PHD finger protein 23	PHF23	-0.782028	-1.65572	-1.21887
Hepatocyte nuclear factor 3-alpha	FOXA1	-1.26488	-1.18318	-1.22403
Zinc finger protein 106	ZNF106	-0.94051	-1.50895	-1.22473
Pre-mRNA cleavage complex 2 protein Pcf11	PCF11	-0.521552	-1.93072	-1.22613
Chromatin modification-related protein MEAF6	MEAF6	-0.932529	-1.52446	-1.2285
Ligand-dependent corepressor	LCOR	-0.842041	-1.61909	-1.23057
WW domain-binding protein 11	WBP11	-0.709921	-1.76476	-1.23734
Histone-lysine N-methyltransferase EHMT2	EHMT2	-1.13978	-1.34719	-1.24348
Lysine-rich nucleolar protein 1	KNOP1	-0.819728	-1.67661	-1.24817
Transcription intermediary factor 1-beta	TRIM28	-0.923624	-1.57455	-1.24909
RuvB-like 1	RUVBL1	-0.909774	-1.58985	-1.24981
MKL/myocardin-like protein 1	MKL1;mkl1	-0.412647	-2.09308	-1.25286
Histone-lysine N-methyltransferase NSD3	WHSC1L1	-1.09418	-1.4196	-1.25689
116 kDa U5 small nuclear ribonucleoprotein component	EFTUD2	-0.759872	-1.75981	-1.25984
E3 ubiquitin-protein ligase RING2	RNF2	-0.669176	-1.85258	-1.26088
Cip1-interacting zinc finger protein	CIZ1	-0.543694	-1.98489	-1.26429
DNA-directed RNA polymerase II subunit RPB1	POLR2A	-0.803178	-1.7304	-1.26679
Hepatoma-derived growth factor	HDGF	-0.400404	-2.14663	-1.27352
SWI/SNF complex subunit SMARCC2	SMARCC2	-1.06293	-1.48429	-1.27361
ZZ-type zinc finger-containing protein 3	ZZZ3	-0.799223	-1.7499	-1.27456
Bromodomain-containing protein 9	BRD9	-1.06271	-1.49879	-1.28075
Transcription factor AP-2-alpha	TFAP2A	-1.00335	-1.56402	-1.28368
Paired amphipathic helix protein Sin3b	SIN3B	-1.03415	-1.53399	-1.28407
Homeobox-containing protein 1	HMBOX1	-0.94203	-1.63528	-1.28865
GA-binding protein alpha chain	GABPA	-0.721304	-1.86051	-1.29091
Zinc finger protein ubi-d4	DPF2	-0.871803	-1.71486	-1.29333
Transcription factor AP-2-delta	TFAP2D	-1.1132	-1.47776	-1.29548
PR domain zinc finger protein 2	PRDM2	-0.764288	-1.82835	-1.29632
Ubiquitin-40S ribosomal protein S27a;Ubiquitin;40S ribosomal protein S27a;Ubiquitin-60S ribosomal protein L40;Ubiquitin;60S ribosomal protein L40;Polyubiquitin-B;Ubiquitin;Polyubiquitin-C;Ubiquitin	RPS27A;UBB;UBC;UBA52	-0.759604	-1.84119	-1.3004
Zinc finger homeobox protein 3	ZFHX3	-1.08024	-1.52948	-1.30486
Interferon regulatory factor 2-binding protein 1	IRF2BP1	-0.514799	-2.09705	-1.30592
Homeobox protein PKNOX1;Homeobox protein PKNOX2	PKNOX1;PKNOX2	-0.945346	-1.67222	-1.30878
Transcriptional enhancer factor TEF-1	TEAD1	-0.904627	-1.72343	-1.31403
SWI/SNF complex subunit SMARCC1	SMARCC1	-0.850868	-1.78296	-1.31691
Box C/D snoRNA protein 1	ZNHIT6	-0.856336	-1.77926	-1.3178
Vacuolar protein sorting-associated protein 72 homolog	VPS72	-1.2307	-1.40899	-1.31985
Zinc finger and BTB domain-containing protein 21	ZBTB21	-0.878742	-1.7729	-1.32582
Krueppel-like factor 5	KLF5	-0.954421	-1.70418	-1.3293
Protein IWS1 homolog	IWS1	-0.753184	-1.90621	-1.3297
Zinc finger protein 451	ZNF451	-1.4111	-1.26136	-1.33623
Glutamine-rich protein 1	QRICH1	-0.883213	-1.79097	-1.33709
Major centromere autoantigen B	CENPB	-0.904298	-1.7788	-1.34155
Mis18-binding protein 1	MIS18BP1	-1.12562	-1.55952	-1.34257
PHD finger protein 3	PHF3	-0.679677	-2.00985	-1.34476
RuvB-like 2	RUVBL2	-1.00532	-1.68427	-1.3448
DNA methyltransferase 1-associated protein 1	DMAP1	-0.89024	-1.79949	-1.34487
Myb/SANT-like DNA-binding domain-containing protein 4	MSANTD4	-0.610191	-2.14011	-1.37515
Lysine-specific demethylase 5A	KDM5A	-0.909477	-1.84917	-1.37932
Bromodomain-containing protein 4	BRD4	-1.00702	-1.75784	-1.38243
ETS translocation variant 4	ETV4	-0.536122	-2.24649	-1.39131
C-terminal-binding protein 1	CTBP1	-0.345609	-2.43781	-1.39171
Zinc finger and BTB domain-containing protein 38	ZBTB38	-1.25183	-1.5336	-1.39272
Transcription factor jun-D	JUND	-1.43374	-1.36459	-1.39916
Integrator complex subunit 3	INTS3	-1.14541	-1.65833	-1.40187
AT-rich interactive domain-containing protein 1A	ARID1A	-0.707879	-2.10652	-1.4072
Nuclear factor interleukin-3-regulated protein	NFIL3	-0.562642	-2.257	-1.40982
Lysine-specific demethylase 2A	KDM2A	-1.11445	-1.70569	-1.41007
Histone-lysine N-methyltransferase 2D	KMT2D	-1.06731	-1.76521	-1.41626
Histone deacetylase 4	HDAC4	-1.13162	-1.70693	-1.41928
Protein BANP	BANP	-0.952921	-1.9077	-1.43031
Interferon regulatory factor 2-binding protein-like	IRF2BPL	-0.488149	-2.37419	-1.43117
KAT8 regulatory NSL complex subunit 2	KANSL2	-1.04489	-1.82717	-1.43603
Lysine-specific demethylase 2B	KDM2B	-1.01963	-1.86171	-1.44067
Pre-mRNA-splicing factor RBM22	RBM22	-0.771898	-2.12138	-1.44664
Zinc finger protein 282	ZNF282	-1.01443	-1.88101	-1.44772
Heat shock factor protein 1	HSF1	-0.80853	-2.10295	-1.45574
Integrator complex subunit 4	INTS4	-1.10288	-1.81283	-1.45786
MAP3K12-binding inhibitory protein 1	MBIP	-1.00423	-1.91763	-1.46093
SNW domain-containing protein 1	SNW1	-1.18083	-1.77091	-1.47587
Hepatocyte nuclear factor 3-beta	FOXA2	-1.30227	-1.66064	-1.48145
Protein FAM178A	FAM178A	-0.583371	-2.3874	-1.48539
Transcription elongation factor SPT5	SUPT5H	-0.924426	-2.07369	-1.49906
Nuclear factor 1 C-type	NFIC	-1.12213	-1.9023	-1.51221
Trinucleotide repeat-containing gene 18 protein	TNRC18	-1.506	-1.52022	-1.51311
Cell division cycle and apoptosis regulator protein 1	CCAR1	-0.658111	-2.36844	-1.51327
Krueppel-like factor 3	KLF3	-1.08113	-1.9652	-1.52317
Forkhead box protein P1	FOXP1	-0.704406	-2.34424	-1.52432
Zinc finger protein 518A	ZNF518A	-1.16276	-1.89241	-1.52758
Remodeling and spacing factor 1	RSF1	-1.46468	-1.6136	-1.53914
Transcription elongation factor SPT6	SUPT6H	-0.855317	-2.25541	-1.55537
Interferon regulatory factor 2-binding protein 2	IRF2BP2	-1.03956	-2.11691	-1.57824
Proline-, glutamic acid- and leucine-rich protein 1	PELP1	-0.97402	-2.18465	-1.57934
Sequestosome-1	SQSTM1	-0.995854	-2.1979	-1.59688
BCL-6 corepressor-like protein 1	BCORL1	-1.35081	-1.86045	-1.60563
Nuclear receptor-interacting protein 1	NRIP1	-1.34061	-1.87966	-1.61014
Zinc finger MIZ domain-containing protein 1	ZMIZ1	-0.75544	-2.48104	-1.61824
Zinc finger protein 263	ZNF263	-1.05373	-2.19889	-1.62631
Transcription factor jun-B	JUNB	-0.473809	-2.79863	-1.63622
Uncharacterized protein C10orf12	C10orf12	-1.27149	-2.03478	-1.65313
Glucocorticoid modulatory element-binding protein 1	GMEB1	-0.850074	-2.46704	-1.65856
Anaphase-promoting complex subunit 2	ANAPC2	-1.63552	-1.68998	-1.66275
Bromodomain-containing protein 1	BRD1	-1.22707	-2.1088	-1.66794
Krueppel-like factor 12	KLF12	-1.5063	-1.86407	-1.68518
Nuclear receptor coactivator 3	NCOA3	-1.08031	-2.29442	-1.68736
Bromodomain-containing protein 8	BRD8	-1.2653	-2.13021	-1.69775
Forkhead box protein P4	FOXP4	-1.29379	-2.10637	-1.70008
Nuclear receptor coactivator 2	NCOA2	-0.997785	-2.41942	-1.7086
PR domain-containing protein 11 (Fragment)	PRDM11	-1.172	-2.24586	-1.70893
E3 SUMO-protein ligase PIAS3	PIAS3	-1.27702	-2.15495	-1.71599
BRCA1-A complex subunit RAP80	UIMC1	-1.18619	-2.28073	-1.73346
Transcription factor SOX-9	SOX9	-1.01674	-2.45954	-1.73814
AT-rich interactive domain-containing protein 4A	ARID4A	-1.33186	-2.14744	-1.73965
Nuclear factor of activated T-cells 5	NFAT5	-1.22604	-2.28647	-1.75626
E3 ubiquitin-protein ligase MSL2	MSL2	-1.62311	-1.92365	-1.77338
Retinoic acid receptor RXR-beta	RXRB	-1.38178	-2.17399	-1.77788
Cyclic AMP-dependent transcription factor ATF-4	ATF4	-0.271915	-3.33854	-1.80523
Jun dimerization protein 2	JDP2	-1.35107	-2.26702	-1.80905
CCAAT/enhancer-binding protein beta	CEBPB	-1.02316	-2.64686	-1.83501
Retinoic acid receptor RXR-alpha	RXRA	-1.48438	-2.21451	-1.84944
Lysine-specific demethylase 5B	KDM5B	-1.26218	-2.50409	-1.88313
Nuclear receptor subfamily 5 group A member 2	NR5A2	-1.79384	-2.03226	-1.91305
Transcription factor GATA-4	GATA4	-1.28575	-2.61706	-1.9514
Nuclear receptor corepressor 2	NCOR2	-1.34284	-2.59996	-1.9714
Nucleus accumbens-associated protein 2	NACC2	-1.53543	-2.43288	-1.98416
ETS translocation variant 5	ETV5	-0.61288	-3.51071	-2.0618
CCAAT/enhancer-binding protein alpha	CEBPA	-1.41767	-2.79563	-2.10665
Ski-like protein	SKIL	-1.42913	-2.8886	-2.15887
Mothers against decapentaplegic homolog 4	SMAD4	-1.0271	-3.53875	-2.28292
Heat shock factor protein 2	HSF2	-1.34503	-3.22285	-2.28394
General transcription factor II-I repeat domain-containing protein 1	GTF2IRD1	-1.49907	-3.28865	-2.39386
Class E basic helix-loop-helix protein 40	BHLHE40	-1.1497	-3.99462	-2.57216
Cyclic AMP-dependent transcription factor ATF-7	ATF7	-2.0067	-3.5753	-2.791
Cyclic AMP-responsive element-binding protein 3-like protein 2;Processed cyclic AMP-responsive element-binding protein 3-like protein 2	CREB3L2	-1.78315	-4.03255	-2.90785

## Sheet: IAVdelNS1 Total
PROTEIN NAMES	GENE NAMES	E1 Log2 (Total delNs1/Total Mock)	E2 Log2 (Total delNS1/Total Mock)	Average Log2 (Total delNS1/Total Mock)
nucleocapsid protein (IAV)	NP	9.19605	6.55406	7.87505
polymerase PB1 (IAV)	PB1	7.76923	7.03747	7.40335
haemagglutinin (IAV)	HA	4.1393	6.9582	5.54875
Interferon-induced protein with tetratricopeptide repeats 2	IFIT2	3.41547	6.03365	4.72456
nuclear export protein (IAV)	NEP	4.65109	4.72636	4.68872
polymerase PB2 (IAV)	PB2	6.64981	2.53411	4.59196
Interferon lambda-2	IFNL2	4.63163	4.39066	4.51114
Ubiquitin-like protein ISG15	ISG15	4.55436	3.98175	4.26806
Interferon-induced GTP-binding protein Mx1;Interferon-induced GTP-binding protein Mx1, N-terminally processed	MX1	4.13099	2.862	3.4965
Protein phosphatase 1 regulatory subunit 15A	PPP1R15A	3.46252	2.9542	3.20836
polymerase PA (IAV)	PA	3.35973	2.90886	3.13429
Galactocerebrosidase	GALC	0.509727	5.0447	2.77721
Probable ATP-dependent RNA helicase DDX58	DDX58	3.38646	2.14472	2.76559
Interferon-induced protein with tetratricopeptide repeats 1	IFIT1	2.98348	2.20264	2.59306
Interferon-stimulated gene 20 kDa protein	ISG20	3.0663	2.1118	2.58905
Interferon-induced protein with tetratricopeptide repeats 3	IFIT3	3.28372	1.37653	2.33013
Interferon-induced helicase C domain-containing protein 1	IFIH1	2.92053	1.72066	2.32059
Helicase with zinc finger domain 2	HELZ2	2.73663	1.20531	1.97097
Interferon-induced guanylate-binding protein 1	GBP1	1.68323	2.12528	1.90425
2-5-oligoadenylate synthase-like protein	OASL	2.36321	1.36801	1.86561
Activator of basal transcription 1	ABT1	0.0757079	2.94527	1.51049
Mitochondrial ribonuclease P protein 3	KIAA0391	-0.910932	3.8949	1.49198
Sterile alpha motif domain-containing protein 9	SAMD9	1.77065	0.935828	1.35324
E3 ISG15--protein ligase HERC5	HERC5	1.94321	0.59378	1.2685
Probable ATP-dependent RNA helicase DDX60	DDX60	1.63935	0.864394	1.25187
Signal transducer and activator of transcription 2	STAT2	1.24273	1.04184	1.14229
Kinesin-like protein KIF3B;Kinesin-like protein KIF3B, N-terminally processed	KIF3B	2.00588	0.225232	1.11556
Carbonic anhydrase 2	CA2	1.15625	0.978953	1.0676
Probable ATP-dependent RNA helicase DDX60-like	DDX60L	1.35105	0.724675	1.03786
Chromatin modification-related protein MEAF6	MEAF6	-0.11739	2.13241	1.00751
E3 ubiquitin-protein ligase synoviolin	SYVN1	1.08639	0.918825	1.00261
RalBP1-associated Eps domain-containing protein 1	REPS1	0.271688	1.70558	0.988636
Proteasome subunit beta type-10	PSMB10	0.769359	1.10341	0.936385
E3 ubiquitin-protein ligase DTX3L	DTX3L	1.16507	0.656562	0.910815
Nuclear valosin-containing protein-like	NVL	0.535932	1.22976	0.882848
Leucine-rich repeat-containing protein 40	LRRC40	1.49157	0.257219	0.874395
Tyrosine-protein kinase receptor;NT-3 growth factor receptor	NTRK3	1.5591	0.132687	0.845895
Charged multivesicular body protein 1b	CHMP1B	1.52613	0.156434	0.841282
Ubiquitin/ISG15-conjugating enzyme E2 L6	UBE2L6	0.910171	0.756631	0.833401
GDH/6PGL endoplasmic bifunctional protein;Glucose 1-dehydrogenase;6-phosphogluconolactonase	H6PD	1.25841	0.391844	0.825126
Uncharacterized protein KIAA1671	KIAA1671	-0.0993535	1.69082	0.795731
Conserved oligomeric Golgi complex subunit 2	COG2	0.560596	1.0205	0.790547
2-5-oligoadenylate synthase 3	OAS3	0.925444	0.644731	0.785088
Phospholipid scramblase 1	PLSCR1	0.881617	0.615914	0.748765
Gamma-interferon-inducible protein 16	IFI16	1.48492	0.00938836	0.747156
Syntaxin-16	STX16;STX16-NPEPL1	0.529364	0.963389	0.746376
FERM, RhoGEF and pleckstrin domain-containing protein 1	FARP1	1.59821	-0.11664	0.740787
N-myc-interactor	NMI	0.463903	0.982818	0.723361
Poly [ADP-ribose] polymerase 14	PARP14	0.89322	0.539137	0.716179
Protein S100-P	S100P	0.515277	0.910733	0.713005
Beta-enolase;Enolase	ENO3	0.855795	0.536739	0.696267
Anterior gradient protein 2 homolog	AGR2	0.31657	1.07007	0.693322
Solute carrier family 22 member 18	SLC22A18	0.814175	0.564364	0.68927
Craniofacial development protein 1	CFDP1	1.1282	0.211693	0.669945
Interferon-induced 35 kDa protein	IFI35	0.556414	0.779996	0.668205
Serine/threonine-protein kinase greatwall	MASTL	0.799492	0.529979	0.664735
Phosphorylase b kinase regulatory subunit alpha, liver isoform	PHKA2	0.109776	1.21534	0.662558
Poly [ADP-ribose] polymerase 9	PARP9	1.01671	0.28198	0.649342
Signal transducer and activator of transcription 6	STAT6	0.479761	0.776031	0.627896
Proteasome subunit beta type-9;Proteasome subunit beta type	PSMB9	0.531556	0.71602	0.623788
Calcineurin B homologous protein 3	TESC	0.277433	0.96755	0.622492
ATP-binding cassette sub-family B member 6, mitochondrial	ABCB6	0.428522	0.814256	0.621389
Antigen peptide transporter 1	TAP1	0.622016	0.611796	0.616906
N-terminal kinase-like protein	SCYL1	0.573658	0.636328	0.604993
TRAF-type zinc finger domain-containing protein 1	TRAFD1	0.167969	1.03174	0.599852
Cyclin-dependent kinase 4 inhibitor C	CDKN2C	0.363137	0.835971	0.599554
Thymidine phosphorylase	TYMP	1.37044	-0.193384	0.588526
Quinone oxidoreductase-like protein 1	CRYZL1	0.543677	0.602871	0.573274
Calcium-transporting ATPase;Calcium-transporting ATPase type 2C member 1	ATP2C1	0.280942	0.856722	0.568832
Cadherin-1;E-Cad/CTF1;E-Cad/CTF2;E-Cad/CTF3	CDH1	-0.0478301	1.17243	0.562299
Major facilitator superfamily domain-containing protein 3	MFSD3	0.267338	0.844861	0.5561
Sulfotransferase 1A4;Sulfotransferase 1A3;Sulfotransferase	SULT1A4;SULT1A3	0.104124	1.00174	0.552932
Mitochondrial calcium uniporter regulatory subunit MCUb	CCDC109B	0.0484574	1.04256	0.545511
SH3 domain-binding protein 4	SH3BP4	0.426821	0.653192	0.540006
Transducin-like enhancer protein 3	LITAF;TLE3	0.447611	0.63184	0.539726
Ral GTPase-activating protein subunit beta	RALGAPB	0.0564143	1.0123	0.534358
Zinc finger CCCH-type antiviral protein 1	ZC3HAV1	0.492197	0.571747	0.531972
Unconventional myosin-XVB	MYO15B	0.431525	0.631519	0.531522
Retinol-binding protein 4;Plasma retinol-binding protein(1-182);Plasma retinol-binding protein(1-181);Plasma retinol-binding protein(1-179);Plasma retinol-binding protein(1-176)	RBP4	0.608232	0.44653	0.527381
Ras-related protein Rab-27B	RAB27B	0.210115	0.830759	0.520437
Diacylglycerol O-acyltransferase 1	DGAT1	0.546571	0.49287	0.51972
Protein argonaute-1;Protein argonaute;Protein argonaute-4	AGO1;AGO4	0.601407	0.421862	0.511634
Proteasome subunit beta type-8	PSMB8	0.427345	0.59092	0.509132
GPI-anchor transamidase	PIGK	0.6447	0.363381	0.504041
Glutathione peroxidase 2	GPX2	0.495945	0.494048	0.494996
Glutaredoxin-1	GLRX	0.252676	0.714201	0.483438
Acyl-CoA:lysophosphatidylglycerol acyltransferase 1	LPGAT1	0.385667	0.573085	0.479376
N-acetylgalactosamine kinase	GALK2	0.265334	0.682315	0.473825
Alpha-mannosidase 2C1	MAN2C1	0.230593	0.715414	0.473003
Bifunctional polynucleotide phosphatase/kinase;Polynucleotide 3-phosphatase;Polynucleotide 5-hydroxyl-kinase	PNKP	0.416708	0.520877	0.468793
Non-histone chromosomal protein HMG-14	HMGN1	0.286881	0.642821	0.464851
Mannose-1-phosphate guanyltransferase beta	GMPPB	0.370096	0.553332	0.461714
Liver carboxylesterase 1	CES1	0.0554327	0.866124	0.460778
Protein FAM98C	FAM98C	0.0121239	0.906581	0.459352
Cytosol aminopeptidase	LAP3	0.561669	0.354848	0.458258
Phosphatase and actin regulator 4	PHACTR4	0.792398	0.118734	0.455566
E3 ubiquitin-protein ligase NEDD4-like	NEDD4L;ZNF227	0.149085	0.759474	0.45428
Peroxisomal trans-2-enoyl-CoA reductase	PECR	0.0560928	0.838662	0.447377
Rho GTPase-activating protein 12	ARHGAP12	0.127198	0.76573	0.446464
Nuclear factor 1 C-type	NFIC	0.970943	-0.0804736	0.445235
UPF0420 protein C16orf58	C16orf58	0.290626	0.596853	0.443739
Tudor domain-containing protein 7	TDRD7	0.546571	0.33776	0.442166
F-box only protein 6	FBXO6	0.552821	0.326696	0.439758
Condensin-2 complex subunit H2	NCAPH2	0.566548	0.308467	0.437507
Vacuolar protein sorting-associated protein 52 homolog	VPS52	0.317558	0.555026	0.436292
Endoplasmic reticulum lectin 1	ERLEC1	0.186949	0.68035	0.43365
Acylamino-acid-releasing enzyme	APEH	0.329089	0.53342	0.431254
Low density lipoprotein receptor adapter protein 1	LDLRAP1	0.789348	0.0556903	0.422519
Golgi-associated plant pathogenesis-related protein 1	GLIPR2	-0.214914	1.05379	0.419438
Heat shock 70 kDa protein 1A/1B	HSPA1A	0.29737	0.54119	0.41928
Annexin A13	ANXA13	-0.00625937	0.84366	0.418701
Tripeptidyl-peptidase 1	TPP1	0.167577	0.668297	0.417937
Plexin-A1	PLXNA1	0.0715953	0.763485	0.41754
TFIIH basal transcription factor complex helicase XPD subunit	ERCC2	0.450576	0.379149	0.414862
Uridine diphosphate glucose pyrophosphatase	NUDT14	-0.0246114	0.851034	0.413211
Ras GTPase-activating-like protein IQGAP2	IQGAP2	0.191778	0.629591	0.410685
Hydroxymethylglutaryl-CoA synthase, cytoplasmic	HMGCS1	0.199276	0.617536	0.408406
NFX1-type zinc finger-containing protein 1	ZNFX1	0.798986	0.0152744	0.40713
Beta-adducin	ADD2	0.986744	-0.176326	0.405209
SWI/SNF-related matrix-associated actin-dependent regulator of chromatin subfamily B member 1	SMARCB1	0.705519	0.102469	0.403994
Nicotinamide phosphoribosyltransferase	NAMPT	0.385532	0.419508	0.40252
RAC-beta serine/threonine-protein kinase	AKT2	0.332865	0.465989	0.399427
Epidermal growth factor receptor kinase substrate 8-like protein 2	EPS8L2	0.305935	0.487202	0.396569
Tripartite motif-containing protein 4	TRIM4	0.630451	0.15047	0.39046
Annexin A4;Annexin	ANXA4	0.114855	0.664326	0.38959
Uncharacterized protein C9orf142	C9orf142	0.398137	0.378384	0.38826
Bifunctional ATP-dependent dihydroxyacetone kinase/FAD-AMP lyase (cyclizing);ATP-dependent dihydroxyacetone kinase;FAD-AMP lyase (cyclizing)	DAK	0.270828	0.505657	0.388243
Probable 2-oxoglutarate dehydrogenase E1 component DHKTD1, mitochondrial	DHTKD1	0.135471	0.638034	0.386752
Protein-glutamine gamma-glutamyltransferase 2	TGM2	0.409043	0.362091	0.385567
Carbamoyl-phosphate synthase [ammonia], mitochondrial	CPS1	-0.112836	0.881417	0.38429
BAG family molecular chaperone regulator 1	BAG1	0.35889	0.407556	0.383223
Protoporphyrinogen oxidase	PPOX	0.264895	0.500978	0.382937
Telomeric repeat-binding factor 2	TERF2	0.304796	0.460095	0.382445
Kinetochore-associated protein NSL1 homolog	NSL1	0.135535	0.627338	0.381437
Polyhomeotic-like protein 3	PHC3	0.298515	0.458527	0.378521
Superoxide dismutase [Mn], mitochondrial	SOD2	0.667809	0.082405	0.375107
mRNA cap guanine-N7 methyltransferase	RNMT	0.623045	0.126046	0.374545
Intersectin-2	ITSN2	0.301088	0.446895	0.373991
Deoxynucleoside triphosphate triphosphohydrolase SAMHD1	SAMHD1	0.491947	0.255275	0.373611
Kinetochore-associated protein 1	KNTC1	0.317558	0.426928	0.372243
WD repeat domain phosphoinositide-interacting protein 4	WDR45	0.480265	0.263311	0.371788
N-acetylgalactosaminyltransferase 7	GALNT7	0.366689	0.375063	0.370876
Histone-lysine N-methyltransferase SETD1A	SETD1A	0.0999274	0.64144	0.370684
Gamma-soluble NSF attachment protein	NAPG	0.390909	0.346916	0.368913
Catechol O-methyltransferase domain-containing protein 1	COMTD1	0.151716	0.586068	0.368892
Sulfotransferase 1A1;Sulfotransferase	SULT1A1;SULT1A2	-0.0836632	0.82056	0.368449
LIM domain only protein 7	LMO7	0.175139	0.560096	0.367618
Interferon-induced protein with tetratricopeptide repeats 5	IFIT5	0.283315	0.447017	0.365166
Adenylyltransferase and sulfurtransferase MOCS3;Molybdopterin-synthase adenylyltransferase;Molybdopterin-synthase sulfurtransferase	MOCS3	0.244501	0.47973	0.362116
Leucine carboxyl methyltransferase 1	LCMT1	0.434913	0.28824	0.361576
Ribonucleoside-diphosphate reductase subunit M2	RRM2	0.0974299	0.624867	0.361149
Transcription initiation factor TFIID subunit 6	TAF6	-0.0769297	0.797657	0.360364
Polyribonucleotide nucleotidyltransferase 1, mitochondrial	PNPT1	0.559163	0.159199	0.359181
Hepatoma-derived growth factor-related protein 3	HDGFRP3	0.535689	0.18145	0.358569
Fanconi anemia group I protein	FANCI	-0.0287155	0.740841	0.356063
Dehydrogenase/reductase SDR family member 1	DHRS1	0.0845953	0.626694	0.355645
Serum paraoxonase/lactonase 3	PON3	0.228928	0.478778	0.353853
RAC-alpha serine/threonine-protein kinase	AKT1	0.261112	0.446408	0.35376
Tryptophan--tRNA ligase, cytoplasmic;T1-TrpRS;T2-TrpRS	WARS	0.533503	0.16935	0.351426
tRNA 2-phosphotransferase 1	TRPT1	-0.0322915	0.734376	0.351042
Oxysterol-binding protein-related protein 11	OSBPL11	0.4105	0.290546	0.350523
Transcription factor 25	TCF25	0.223377	0.474369	0.348873
Alpha-globin transcription factor CP2	TFCP2	0.819369	-0.131459	0.343955
Serum deprivation-response protein	SDPR	0.107541	0.575424	0.341482
Na(+)/H(+) exchange regulatory cofactor NHE-RF2	SLC9A3R2	0.256893	0.423717	0.340305
Monoacylglycerol lipase ABHD6	ABHD6	0.131188	0.54665	0.338919
Protein transport protein Sec24D	SEC24D	0.356968	0.320866	0.338917
Gasdermin-D	GSDMD	0.169643	0.497106	0.333375
Lysosomal alpha-glucosidase;76 kDa lysosomal alpha-glucosidase;70 kDa lysosomal alpha-glucosidase	GAA	0.216777	0.449569	0.333173
Bcl-2-like protein 13	BCL2L13	0.337467	0.326299	0.331883
Protein Smaug homolog 2	SAMD4B	0.398671	0.262896	0.330783
Beta-2-microglobulin;Beta-2-microglobulin form pI 5.3	B2M	0.524602	0.134923	0.329763
Autophagy-related protein 2 homolog B	ATG2B	0.41763	0.241595	0.329613
ADP-ribosyl cyclase/cyclic ADP-ribose hydrolase 1	CD38	0.095982	0.559196	0.327589
5(3)-deoxyribonucleotidase, cytosolic type	NT5C	0.257128	0.395882	0.326505
Geranylgeranyl transferase type-2 subunit alpha	RABGGTA	0.129902	0.520877	0.32539
Uncharacterized protein C1orf109	C1orf109	0.215641	0.433205	0.324423
AP-4 complex subunit epsilon-1	AP4E1	0.276373	0.370196	0.323285
Tumor protein p53-inducible protein 11	TP53I11	-0.0593886	0.705686	0.323149
Multiple inositol polyphosphate phosphatase 1	MINPP1	0.0704396	0.573865	0.322152
Calcium/calmodulin-dependent protein kinase type II subunit delta	CAMK2D	0.133371	0.507991	0.320681
Caspase-7;Caspase-7 subunit p20;Caspase-7 subunit p11	CASP7	0.432959	0.207965	0.320462
Beta-galactosidase	GLB1	0.261612	0.379022	0.320317
Pirin	PIR	0.25108	0.38944	0.32026
S1 RNA-binding domain-containing protein 1	SRBD1	0.210434	0.42927	0.319852
Vitamin K-dependent gamma-carboxylase	GGCX	-0.055105	0.69415	0.319523
Oxysterol-binding protein-related protein 9	OSBPL9	0.410765	0.225374	0.318069
GDP-mannose 4,6 dehydratase	GMDS	0.132408	0.502851	0.31763
Caspase-8;Caspase-8 subunit p18;Caspase-8 subunit p10	CASP8	0.309347	0.325108	0.317228
Putative deoxyribose-phosphate aldolase	DERA	0.167765	0.46659	0.317177
Peptidyl-prolyl cis-trans isomerase FKBP2;Peptidyl-prolyl cis-trans isomerase	FKBP2	0.266373	0.366085	0.316229
Prostaglandin reductase 1	PTGR1	0.123392	0.508924	0.316158
Conserved oligomeric Golgi complex subunit 3	COG3	0.191501	0.43762	0.31456
Epoxide hydrolase 1	EPHX1	0.0562282	0.57275	0.314489
Tyrosine-protein phosphatase non-receptor type 12	PTPN12	0.288899	0.336054	0.312476
Complexin-2	CPLX2	0.244278	0.378384	0.311331
Kynureninase	KYNU	0.227816	0.393738	0.310777
Heat shock protein beta-8	HSPB8	0.163829	0.455023	0.309426
Proto-oncogene tyrosine-protein kinase Src	SRC	0.24062	0.377874	0.309247
Methylmalonate-semialdehyde dehydrogenase [acylating], mitochondrial	ALDH6A1	0.211833	0.405304	0.308568
Eukaryotic initiation factor 4A-II	EIF4A2	0.230428	0.383732	0.30708
Protein SMG9	SMG9	0.870401	-0.256304	0.307048
TLD domain-containing protein 1	TLDC1	0.00995885	0.60156	0.305759
Transmembrane protein 208	TMEM208	0.34732	0.263449	0.305384
THUMP domain-containing protein 3	THUMPD3	0.472551	0.137956	0.305253
Pinin	PNN	0.476982	0.132928	0.304955
Uveal autoantigen with coiled-coil domains and ankyrin repeats	UACA	0.252927	0.356662	0.304794
Porphobilinogen deaminase	HMBS	0.291201	0.317144	0.304173
Leucine zipper transcription factor-like protein 1	LZTFL1	-0.0180226	0.62476	0.303369
Carbonic anhydrase 12	CA12	-0.239628	0.841441	0.300906
Cytochrome b5	CYB5A	0.0374937	0.562569	0.300031
Prothymosin alpha;Prothymosin alpha, N-terminally processed;Thymosin alpha-1	PTMA	0.415389	0.183393	0.299391
Thioredoxin reductase 1, cytoplasmic	TXNRD1	0.320379	0.278019	0.299199
1,4-alpha-glucan-branching enzyme	GBE1	0.102453	0.493459	0.297956
Tetratricopeptide repeat protein 37	TTC37	0.201358	0.394369	0.297864
Phospholysine phosphohistidine inorganic pyrophosphate phosphatase	LHPP	0.129114	0.462504	0.295809
Thioredoxin reductase 2, mitochondrial	TXNRD2	0.551501	0.0400983	0.2958
Geranylgeranyl pyrophosphate synthase	GGPS1	0.389835	0.1997	0.294768
Heme-binding protein 2	HEBP2	0.231567	0.35705	0.294309
Dehydrogenase/reductase SDR family member 11	DHRS11	0.486055	0.10182	0.293938
ATP-dependent 6-phosphofructokinase, liver type	PFKL	0.233469	0.351732	0.292601
Serum paraoxonase/arylesterase 2	PON2	0.250932	0.334213	0.292573
E3 ubiquitin-protein ligase Midline-1	MID1	0.0849437	0.499219	0.292081
Phosphorylated CTD-interacting factor 1	PCIF1	0.15075	0.430501	0.290625
Ganglioside-induced differentiation-associated protein 1	GDAP1	0.414334	0.166841	0.290587
Mitotic checkpoint serine/threonine-protein kinase BUB1 beta	BUB1B	-0.419572	1.00025	0.290338
Aldo-keto reductase family 1 member B10	AKR1B10	0.0794926	0.500978	0.290235
Calmegin	CLGN	0.421576	0.158664	0.29012
Carnitine O-palmitoyltransferase 1, liver isoform	CPT1A	0.0426102	0.537196	0.289903
Arf-GAP domain and FG repeat-containing protein 1	AGFG1	0.328528	0.250543	0.289536
Brain acid soluble protein 1	BASP1	0.345798	0.231884	0.288841
Cytochrome P450 2S1	CYP2S1	0.00198674	0.574533	0.28826
Isoaspartyl peptidase/L-asparaginase;Isoaspartyl peptidase/L-asparaginase alpha chain;Isoaspartyl peptidase/L-asparaginase beta chain	ASRGL1	0.250947	0.324314	0.28763
Beta-adrenergic receptor kinase 1;Beta-adrenergic receptor kinase 2	ADRBK1;ADRBK2	0.284702	0.286201	0.285452
ATP synthase subunit s, mitochondrial	ATP5S	0.523501	0.0470008	0.285251
Uncharacterized protein C17orf62	C17orf62	0.117079	0.450176	0.283627
Myosin-14	MYH14	0.319956	0.246635	0.283296
Calcium uptake protein 2, mitochondrial	MICU2	0.0390014	0.526875	0.282938
SPATS2-like protein	SPATS2L	0.229603	0.331975	0.280789
Manganese-transporting ATPase 13A1	ATP13A1	0.34884	0.212551	0.280696
Mannose-P-dolichol utilization defect 1 protein	MPDU1;HBEBP2BPA	0.326986	0.23259	0.279788
Rap1 GTPase-activating protein 1	RAP1GAP	-0.326488	0.885821	0.279667
EH domain-containing protein 4	EHD4	0.608348	-0.0491498	0.279599
Serine/threonine-protein kinase VRK1	VRK1	0.335238	0.223955	0.279596
Dedicator of cytokinesis protein 11	DOCK11	0.257334	0.301218	0.279276
Prostaglandin E synthase	PTGES	0.167562	0.390959	0.27926
Heat shock-related 70 kDa protein 2	HSPA2	0.2738	0.282252	0.278026
Acyl-CoA-binding domain-containing protein 5	ACBD5	0.146671	0.40918	0.277926
Glutamate--cysteine ligase catalytic subunit	GCLC	0.134029	0.421738	0.277883
Aldehyde dehydrogenase, mitochondrial	ALDH2	0.0995005	0.453086	0.276293
Tissue factor pathway inhibitor 2	TFPI2	0.364367	0.184824	0.274596
Ufm1-specific protease 2	UFSP2	0.177552	0.36917	0.273361
Serine/threonine-protein kinase D;Serine/threonine-protein kinase D2	PRKD2	0.395197	0.151008	0.273102
S-adenosylmethionine synthase isoform type-2	MAT2A	0.282838	0.258467	0.270652
Major facilitator superfamily domain-containing protein 10	MFSD10	0.198019	0.341691	0.269855
HEAT repeat-containing protein 3	HEATR3	-0.115845	0.65277	0.268462
Alpha-1,3/1,6-mannosyltransferase ALG2	ALG2	0.727894	-0.191508	0.268193
Coiled-coil domain-containing protein 90B, mitochondrial	CCDC90B	0.17372	0.361962	0.267841
Inositol monophosphatase 1	IMPA1	0.228492	0.307127	0.26781
Exocyst complex component 5	EXOC5	0.308921	0.22665	0.267785
Long-chain-fatty-acid--CoA ligase 3	ACSL3	0.19441	0.340382	0.267396
Putative helicase MOV-10	MOV10	0.125103	0.40968	0.267391
Transmembrane protein 205	TMEM205	0.129693	0.404928	0.267311
Synaptosomal-associated protein 25	SNAP25	-0.26763	0.802134	0.267252
Neurobeachin-like protein 2	NBEAL2	0.259173	0.275144	0.267159
Plakophilin-3	PKP3	0.184365	0.347568	0.265967
Adenylate kinase 4, mitochondrial	AK4	0.151605	0.380169	0.265887
GA-binding protein alpha chain	GABPA	-0.00862914	0.53811	0.26474
MOB-like protein phocein	MOB4	0.106675	0.421862	0.264268
Centrosomal protein of 97 kDa	CEP97	0.240977	0.286745	0.263861
Fanconi anemia group D2 protein	FANCD2	0.0274993	0.497106	0.262303
Aldehyde dehydrogenase family 16 member A1	ALDH16A1	0.130352	0.39197	0.261161
Isocitrate dehydrogenase [NAD] subunit gamma, mitochondrial	IDH3G;hCG_2004980	0.347873	0.17409	0.260982
Sideroflexin-1	SFXN1	0.368189	0.153679	0.260934
Serine/arginine-rich splicing factor 5	SRSF5	0.192579	0.327489	0.260034
AP-4 complex subunit beta-1	AP4B1	0.274222	0.244677	0.259449
6-phosphogluconate dehydrogenase, decarboxylating	PGD	0.0893162	0.429393	0.259355
Apoptosis-associated speck-like protein containing a CARD	PYCARD	0.140012	0.378512	0.259262
Hexaprenyldihydroxybenzoate methyltransferase, mitochondrial	COQ3	0.0626777	0.453692	0.258185
Ubiquitin carboxyl-terminal hydrolase isozyme L1	UCHL1	0.254727	0.261514	0.25812
Insulin-like growth factor 2 mRNA-binding protein 3	IGF2BP3	0.420262	0.0937933	0.257028
Non-specific lipid-transfer protein	SCP2	0.190653	0.320999	0.255826
Trafficking protein particle complex subunit 11	TRAPPC11	0.38782	0.123537	0.255678
Transmembrane protein 65	TMEM65	0.319674	0.190982	0.255328
Piezo-type mechanosensitive ion channel component 1	PIEZO1	0.299802	0.21026	0.255031
Protein FAM107B	FAM107B	0.0676219	0.442387	0.255004
Aspartyl aminopeptidase	DNPEP	0.184675	0.324976	0.254826
Very long-chain acyl-CoA synthetase	SLC27A2	0.151225	0.356273	0.253749
Mannose-1-phosphate guanyltransferase alpha	GMPPA	0.245822	0.259853	0.252837
Very long-chain specific acyl-CoA dehydrogenase, mitochondrial	ACADVL	0.25782	0.247194	0.252507
Vesicle-associated membrane protein-associated protein A	VAPA	0.227726	0.275555	0.251641
Protein jagunal homolog 1	JAGN1	0.506882	-0.00363619	0.251623
Probable leucine--tRNA ligase, mitochondrial	LARS2	0.207832	0.293526	0.250679
3(2),5-bisphosphate nucleotidase 1	BPNT1	0.24184	0.258883	0.250361
Erlin-2	ERLIN2	0.30565	0.194652	0.250151
14-3-3 protein sigma	SFN	0.3136	0.185655	0.249627
DnaJ homolog subfamily B member 11	DNAJB11	0.407452	0.0898566	0.248654
Unconventional myosin-XVIIIa	MYO18A	-0.0397776	0.536968	0.248595
Selenoprotein T	SELT	0.73911	-0.245766	0.246672
Phosphotriesterase-related protein	PTER	0.192779	0.298658	0.245719
TRIO and F-actin-binding protein	TRIOBP	0.091415	0.399155	0.245285
Gamma-enolase;Enolase	ENO2	0.211574	0.278976	0.245275
Synaptogyrin-3	SYNGR3	0.0602161	0.430255	0.245235
Aldehyde dehydrogenase, dimeric NADP-preferring	ALDH3A1	0.0200924	0.470305	0.245199
Acidic leucine-rich nuclear phosphoprotein 32 family member E	ANP32E	0.179402	0.310608	0.245005
Microsomal glutathione S-transferase 1	MGST1	0.109858	0.380042	0.24495
Nuclear receptor coactivator 5	NCOA5	0.413673	0.0758591	0.244766
Annexin A1	ANXA1	0.201358	0.287561	0.24446
Methyltransferase-like protein 7B	METTL7B	-0.0703014	0.555139	0.242419
Glycogen [starch] synthase, muscle	GYS1	0.200823	0.28307	0.241947
Eukaryotic translation initiation factor 2A;Eukaryotic translation initiation factor 2A, N-terminally processed	EIF2A	0.204736	0.276377	0.240557
InaD-like protein	INADL	0.681477	-0.201656	0.23991
Nucleobindin-2;Nesfatin-1	HEL-S-109;NUCB2;DCAF5;Nucb2	0.108635	0.369811	0.239223
Protein phosphatase Slingshot homolog 1	SSH1	0.198034	0.280342	0.239188
Xaa-Pro aminopeptidase 1	XPNPEP1	0.187443	0.290546	0.238995
ATP-dependent (S)-NAD(P)H-hydrate dehydratase	CARKD	0.201297	0.276514	0.238906
UPF0554 protein C2orf43	C2orf43	0.112904	0.364025	0.238464
Cathepsin B;Cathepsin B light chain;Cathepsin B heavy chain	CTSB	0.186918	0.28919	0.238054
Dihydroxyacetone phosphate acyltransferase	GNPAT	0.161203	0.313413	0.237308
UDP-glucuronosyltransferase 1-9;UDP-glucuronosyltransferase 1-8;UDP-glucuronosyltransferase 1-7;UDP-glucuronosyltransferase 1-6;UDP-glucuronosyltransferase 1-10;UDP-glucuronosyltransferase 1-1;UDP-glucuronosyltransferase 1-5;UDP-glucuronosyltransferase 1-3;UDP-glucuronosyltransferase 1-4	UGT1A9;UGT1A8;UGT1A7;UGT1A6;UGT1A10;UGT1A1;UGT1A5;UGT1A3;UGT1A4	0.0287244	0.445556	0.23714
Tapasin	TAPBP	0.513922	-0.039761	0.237081
Plastin-1	PLS1	-0.0271729	0.499336	0.236082
Thioredoxin	TXN	0.199107	0.272263	0.235685
NADH-ubiquinone oxidoreductase chain 4	MT-ND4	0.342888	0.127611	0.235249
Isocitrate dehydrogenase [NADP] cytoplasmic	IDH1	0.0488826	0.420871	0.234877
Centromere protein V	CENPV	0.292494	0.177144	0.234819
Peroxisomal multifunctional enzyme type 2;(3R)-hydroxyacyl-CoA dehydrogenase;Enoyl-CoA hydratase 2	HSD17B4	0.139821	0.329338	0.234579
Aldo-keto reductase family 1 member C3	AKR1C3	-0.00449342	0.472936	0.234221
Rab GDP dissociation inhibitor alpha	GDI1	0.360261	0.10748	0.233871
Echinoderm microtubule-associated protein-like 4	EML4	0.173018	0.294473	0.233746
Signal transducer and activator of transcription 1-alpha/beta;Signal transducer and activator of transcription	STAT1	-0.0800879	0.545855	0.232883
Ras-related protein Rap-2c	RAP2C;RAP2A	0.260202	0.204947	0.232574
Sorting nexin-9	SNX9	0.381486	0.083047	0.232267
Transaldolase	TALDO1	0.202185	0.262343	0.232264
TELO2-interacting protein 2	TTI2	0.264207	0.200249	0.232228
UDP-glucose 4-epimerase	GALE	0.179185	0.285113	0.232149
Ancient ubiquitous protein 1	AUP1	0.237877	0.2258	0.231838
ATP-binding cassette sub-family D member 3	ABCD3	0.0460907	0.417523	0.231807
DCC-interacting protein 13-beta	APPL2	0.189157	0.274185	0.231671
Pleckstrin homology domain-containing family A member 7	PLEKHA7	0.507872	-0.0457566	0.231058
Cyclin-dependent-like kinase 5	CDK5	0.243446	0.21855	0.230998
Three-prime repair exonuclease 1	TREX1	0.273683	0.188248	0.230966
Tumor suppressor candidate 3	TUSC3	0.114139	0.347568	0.230854
Voltage-gated potassium channel subunit beta-2	KCNAB2	0.0216704	0.439455	0.230563
General vesicular transport factor p115	USO1	0.216625	0.244397	0.230511
Leukocyte elastase inhibitor	SERPINB1	0.103911	0.355885	0.229898
TOM1-like protein 1	TOM1L1	0.0145469	0.444704	0.229625
Ethanolaminephosphotransferase 1	EPT1	0.263972	0.194783	0.229378
Endoplasmic reticulum-Golgi intermediate compartment protein 2	ERGIC2;RLN3	0.219046	0.23963	0.229338
NADH dehydrogenase [ubiquinone] 1 alpha subcomplex assembly factor 5	NDUFAF5	0.135407	0.323122	0.229264
BRI3-binding protein	BRI3BP	0.216444	0.241875	0.229159
Peptidyl-prolyl cis-trans isomerase FKBP4;Peptidyl-prolyl cis-trans isomerase FKBP4, N-terminally processed	FKBP4	0.197282	0.260683	0.228983
Peroxisomal membrane protein PMP34	SLC25A17	0.362453	0.0945234	0.228488
Negative elongation factor A	NELFA	0.495321	-0.0400849	0.227618
Retinoid-inducible serine carboxypeptidase	SCPEP1	0.178952	0.275829	0.22739
Transmembrane emp24 domain-containing protein 4	TMED4	0.196761	0.257774	0.227267
Double-stranded RNA-specific adenosine deaminase	ADAR	0.238817	0.214982	0.226899
Prolactin regulatory element-binding protein	PREB	0.0231255	0.430624	0.226875
Unconventional myosin-VI	MYO6	0.031378	0.422233	0.226805
Mesencephalic astrocyte-derived neurotrophic factor	MANF	0.276126	0.177042	0.226584
WD repeat-containing protein 7	WDR7	0.36546	0.0851433	0.225302
Dipeptidyl peptidase 1;Dipeptidyl peptidase 1 exclusion domain chain;Dipeptidyl peptidase 1 heavy chain;Dipeptidyl peptidase 1 light chain	CTSC	0.120773	0.32947	0.225121
Translationally-controlled tumor protein	TPT1	0.243535	0.206672	0.225104
Phosphorylase b kinase regulatory subunit beta	PHKB	0.0963277	0.35355	0.224939
Histone H3	HIST2H3PS2	0.335935	0.113884	0.22491
UPF0585 protein C16orf13	C16orf13	0.10504	0.34313	0.224085
STE20/SPS1-related proline-alanine-rich protein kinase	STK39	0.292925	0.155124	0.224025
Syntaxin-binding protein 3	STXBP3	0.417894	0.0289755	0.223435
PCI domain-containing protein 2	PCID2	0.384454	0.0612478	0.222851
Transketolase	TKT	0.0880919	0.357439	0.222765
MAGUK p55 subfamily member 6	MPP6	0.165492	0.279796	0.222644
Endoplasmin	HSP90B1	0.173159	0.271852	0.222505
E3 ubiquitin-protein ligase RNF14	RNF14	-0.0827126	0.526875	0.222081
Fibronectin type-III domain-containing protein 3A	FNDC3A	0.200654	0.242576	0.221615
Transmembrane protein 256	TMEM256	0.107884	0.335265	0.221574
4-trimethylaminobutyraldehyde dehydrogenase	ALDH9A1	0.095982	0.346916	0.221449
2-oxoisovalerate dehydrogenase subunit beta, mitochondrial	BCKDHB	0.0903908	0.350172	0.220281
CCA tRNA nucleotidyltransferase 1, mitochondrial	TRNT1	0.446192	-0.005799	0.220196
Microsomal glutathione S-transferase 3	MGST3	0.0372536	0.401291	0.219273
Phosphoglycerate kinase 1	PGK1	0.0913489	0.346916	0.219133
Helicase SKI2W	SKIV2L	0.0985313	0.338285	0.218408
3-hydroxyisobutyrate dehydrogenase, mitochondrial	HIBADH	0.0378536	0.398904	0.218379
Plexin-B2	PLXNB2	0.257158	0.179225	0.218192
Thioredoxin-related transmembrane protein 1	TMX1	0.339555	0.0967116	0.218133
Target of rapamycin complex subunit LST8	MLST8	0.0502766	0.384749	0.217513
Estradiol 17-beta-dehydrogenase 12	HSD17B12	0.191871	0.242857	0.217364
Zinc finger protein ZPR1	ZPR1	0.245511	0.189063	0.217287
Multidrug resistance-associated protein 1	ABCC1	0.0918773	0.339334	0.215606
Voltage-dependent calcium channel subunit alpha-2/delta-1;Voltage-dependent calcium channel subunit alpha-2-1;Voltage-dependent calcium channel subunit delta-1	CACNA2D1	0.136432	0.293661	0.215046
DnaJ homolog subfamily A member 1	DNAJA1	0.169331	0.259714	0.214522
Biliverdin reductase A	BLVRA	0.0743049	0.353161	0.213733
Cytosolic phospholipase A2;Phospholipase A2;Lysophospholipase	PLA2G4A	-0.232624	0.659085	0.21323
Hsc70-interacting protein;Putative protein FAM10A5;Putative protein FAM10A4	ST13;ST13P5;ST13P4	0.147783	0.277472	0.212627
DNA polymerase alpha subunit B	POLA2	0.0679409	0.356791	0.212366
Serpin B9	SERPINB9	0.185944	0.237943	0.211944
Nuclear factor NF-kappa-B p105 subunit;Nuclear factor NF-kappa-B p50 subunit	NFKB1	0.437254	-0.0138465	0.211704
Pre-mRNA-processing factor 39	PRPF39	0.116673	0.306591	0.211632
Interferon-induced, double-stranded RNA-activated protein kinase	EIF2AK2	0.338303	0.0846586	0.211481
Thioredoxin-dependent peroxide reductase, mitochondrial	PRDX3	0.169706	0.253189	0.211448
ADP-ribosylation factor GTPase-activating protein 2	ARFGAP2	0.418157	0.00438774	0.211272
Glucose-6-phosphatase 3	G6PC3	0.124925	0.29677	0.210847
RNA-binding motif, single-stranded-interacting protein 2	RBMS2	0.294934	0.125104	0.210019
Aldo-keto reductase family 1 member C1	AKR1C1	0.0107624	0.40918	0.209971
Glutathione reductase, mitochondrial	GSR	0.108145	0.31141	0.209777
Mitochondrial amidoxime-reducing component 1	MARC1	-0.208882	0.627768	0.209443
Protein HEXIM1	HEXIM1	0.282201	0.136267	0.209234
Pseudouridine-5-monophosphatase	HDHD1	0.18435	0.233155	0.208752
Probable tRNA N6-adenosine threonylcarbamoyltransferase	OSGEP	0.197574	0.218692	0.208133
Brain-specific angiogenesis inhibitor 1-associated protein 2	CCDC43;BAIAP2	0.258732	0.156865	0.207799
RNA-binding protein EWS	EWSR1	0.412484	0.00208791	0.207286
PTB domain-containing engulfment adapter protein 1	GULP1	-0.193429	0.607014	0.206792
Dynein light chain Tctex-type 1	DYNLT1	0.214671	0.198776	0.206723
Lipopolysaccharide-induced tumor necrosis factor-alpha factor	LITAF	-0.218922	0.63184	0.206459
Inositol polyphosphate 5-phosphatase OCRL-1	OCRL	0.222789	0.190008	0.206399
Biotin--protein ligase;Biotin--[methylmalonyl-CoA-carboxytransferase] ligase;Biotin--[propionyl-CoA-carboxylase [ATP-hydrolyzing]] ligase;Biotin--[methylcrotonoyl-CoA-carboxylase] ligase;Biotin--[acetyl-CoA-carboxylase] ligase	HLCS	0.287746	0.122181	0.204964
Polyadenylate-binding protein 1	PABPC1	0.211499	0.198415	0.204957
Canalicular multispecific organic anion transporter 1	ABCC2	0.037065	0.371607	0.204336
Thiopurine S-methyltransferase	TPMT	0.113928	0.293932	0.20393
BRO1 domain-containing protein BROX	BROX	0.187613	0.220116	0.203865
Histone-lysine N-methyltransferase EHMT1	EHMT1	0.341222	0.0662456	0.203734
Protein transport protein Sec24B	SEC24B	0.286203	0.120276	0.203239
Protein disulfide-isomerase A4	PDIA4	0.142549	0.263311	0.20293
Importin-9	IPO9	0.17598	0.229765	0.202872
Kinesin-like protein KIF13B	KIF13B	0.0597942	0.345873	0.202833
Splicing factor 45	RBM17	0.285539	0.119528	0.202534
Sialic acid synthase	NANS	0.0929994	0.310474	0.201737
Malectin	MLEC	0.164739	0.238646	0.201693
Secretory carrier-associated membrane protein 1	SCAMP1	0.099402	0.303369	0.201386
Microtubule-associated protein 1B;MAP1B heavy chain;MAP1 light chain LC1	MAP1B	0.317417	0.084815	0.201116
Protein NOXP20	FAM114A1	0.00898004	0.392096	0.200538
Alpha/beta hydrolase domain-containing protein 11	ABHD11	-0.0209473	0.421985	0.200519
Retinal dehydrogenase 1	ALDH1A1	0.139581	0.261375	0.200478
Unconventional myosin-Va	MYO5A	0.1863	0.214411	0.200355
Death-associated protein kinase 1	DAPK1	-0.15005	0.550278	0.200114
Protein S100-A10	S100A10	0.249867	0.149827	0.199847
Ribosomal protein S6 kinase;Ribosomal protein S6 kinase alpha-1	RPS6KA1	-0.0295773	0.429146	0.199785
Tetratricopeptide repeat protein 4	TTC4	0.316428	0.0826243	0.199526
Calnexin	CANX	0.177443	0.221113	0.199278
Serum response factor-binding protein 1	SRFBP1	0.152445	0.245377	0.198911
Protein ERGIC-53	LMAN1	0.143314	0.254441	0.198877
Estradiol 17-beta-dehydrogenase 11	HSD17B11	0.0970352	0.300141	0.198588
Phosphoglucomutase-1	PGM1	0.120481	0.276377	0.198429
L-lactate dehydrogenase B chain;L-lactate dehydrogenase	LDHB	0.095307	0.301083	0.198195
Carbonyl reductase [NADPH] 3	CBR3	0.0585953	0.337235	0.197915
Heparan sulfate 2-O-sulfotransferase 1	HS2ST1	0.235055	0.159941	0.197498
Rho GTPase-activating protein 18	ARHGAP18	-0.0905032	0.48519	0.197343
Activating signal cointegrator 1 complex subunit 3	ASCC3	0.349531	0.0444946	0.197013
Histone H1.5	HIST1H1B	0.136175	0.256247	0.196211
Myosin phosphatase Rho-interacting protein	MPRIP	0.0754241	0.314747	0.195085
Serine/threonine-protein kinase WNK1	WNK1	0.177537	0.212122	0.194829
Gamma-glutamyl hydrolase	GGH	0.114578	0.274596	0.194587
Cytoplasmic dynein 1 intermediate chain 2	DYNC1I2	0.166292	0.221255	0.193774
Acyl carrier protein, mitochondrial;Acyl carrier protein	NDUFAB1	0.206308	0.180587	0.193447
Rab-like protein 3	RABL3	0.271732	0.114712	0.193222
Calcyclin-binding protein	CACYBP	0.204568	0.181333	0.192951
Dehydrogenase/reductase SDR family member 4;Dehydrogenase/reductase SDR family member 4-like 2	DHRS4;DHRS4L2	0.295651	0.0897319	0.192692
Cullin-5	CUL5	0.322491	0.0627728	0.192632
Gephyrin;Molybdopterin adenylyltransferase;Molybdopterin molybdenumtransferase	GPHN	0.294217	0.0907289	0.192473
Prefoldin subunit 1	PFDN1	0.232616	0.151963	0.19229
Vinexin	SORBS3	0.354631	0.0285041	0.191568
3-hydroxybutyrate dehydrogenase type 2	BDH2	-0.0919276	0.474011	0.191042
Calreticulin	CALR	0.140172	0.241314	0.190743
Centromere/kinetochore protein zw10 homolog	ZW10	0.117354	0.263863	0.190609
Phosphoglucomutase-2	PGM2	0.201619	0.178757	0.190188
Glutathione S-transferase P	GSTP1	0.0935437	0.285657	0.189601
PDZ and LIM domain protein 5	PDLIM5	0.12636	0.252076	0.189218
SURP and G-patch domain-containing protein 1	SUGP1	0.775642	-0.397217	0.189213
Protein NDRG1	NDRG1	0.192117	0.184809	0.188463
CTTNBP2 N-terminal-like protein	CTTNBP2NL	0.196346	0.180162	0.188254
Ras-related protein Rab-31	RAB31	-0.102335	0.477707	0.187686
Glutathione S-transferase omega-1	GSTO1	0.17191	0.202931	0.18742
Tyrosine-protein phosphatase non-receptor type 2;Tyrosine-protein phosphatase non-receptor type	PTPN2	0.368053	0.00541238	0.186733
Inorganic pyrophosphatase 2, mitochondrial	PPA2	0.099911	0.273224	0.186568
WD repeat-containing protein 46	WDR46	0.170988	0.202066	0.186527
PDZ domain-containing protein 8	PDZD8	-0.00866454	0.381697	0.186516
NAD(P)H dehydrogenase [quinone] 1	NQO1	0.0765591	0.296365	0.186462
Myosin light chain kinase, smooth muscle;Myosin light chain kinase, smooth muscle, deglutamylated form	MYLK	-0.227033	0.599044	0.186006
Apoptotic protease-activating factor 1	APAF1	0.0706742	0.300545	0.185609
Aspartyl/asparaginyl beta-hydroxylase	ASPH	0.176478	0.193304	0.184891
Alcohol dehydrogenase class-3	ADH5	0.251952	0.117481	0.184716
Leucyl-cystinyl aminopeptidase;Leucyl-cystinyl aminopeptidase, pregnancy serum form	LNPEP	0.148466	0.220686	0.184576
Glutathione S-transferase kappa 1	GSTK1	0.111048	0.258051	0.184549
Egl nine homolog 1	EGLN1	0.146655	0.222108	0.184382
Torsin-1A	TOR1A	0.117273	0.25124	0.184257
NudC domain-containing protein 1	NUDCD1	0.246178	0.121892	0.184035
E3 ubiquitin-protein ligase Itchy homolog	ITCH	0.210191	0.157861	0.184026
DnaJ homolog subfamily C member 10	DNAJC10	0.0739372	0.293526	0.183732
ATP-dependent RNA helicase DDX42	DDX42	0.204522	0.162699	0.183611
Endoplasmic reticulum metallopeptidase 1	ERMP1	-0.000140758	0.367243	0.183551
tRNA (guanine-N(7)-)-methyltransferase	METTL1	0.212774	0.153634	0.183204
Estradiol 17-beta-dehydrogenase 8	HSD17B8	0.0478958	0.317677	0.182786
Zinc finger FYVE domain-containing protein 16	ZFYVE16	0.0496988	0.315813	0.182756
Hydroxyacyl-coenzyme A dehydrogenase, mitochondrial	HADH	0.142342	0.222961	0.182651
Fumarate hydratase, mitochondrial	FH	0.118927	0.245796	0.182362
DNA polymerase;DNA polymerase alpha catalytic subunit	POLA1	0.119542	0.244537	0.18204
Acyl-protein thioesterase 2	LYPLA2	0.150354	0.21341	0.181882
Septin-8	SEPT8	0.230563	0.132596	0.181579
Rho guanine nucleotide exchange factor 12	ARHGEF12	-0.0642551	0.426311	0.181028
Peptidyl-prolyl cis-trans isomerase FKBP3	FKBP3	0.138431	0.223103	0.180767
Prenylcysteine oxidase 1	PCYOX1	0.0931149	0.268414	0.180764
Tyrosine-protein kinase SgK223	SGK223	0.0436347	0.317144	0.18039
Acid ceramidase;Acid ceramidase subunit alpha;Acid ceramidase subunit beta	ASAH1	0.124038	0.236537	0.180287
Monoglyceride lipase	MGLL	-0.00861145	0.369041	0.180215
Rho guanine nucleotide exchange factor 7	ARHGEF7	0.28515	0.0751195	0.180135
Pyridoxal kinase	PDXK	0.120854	0.239349	0.180101
Heat shock cognate 71 kDa protein	HSPA8	0.0956692	0.264416	0.180042
Transmembrane emp24 domain-containing protein 7	TMED7	0.173923	0.186049	0.179986
Serine/threonine-protein phosphatase 2A 56 kDa regulatory subunit gamma isoform	PPP2R5C	0.136159	0.223529	0.179844
T-complex protein 1 subunit alpha	TCP1	0.13883	0.220116	0.179473
Myotubularin-related protein 5	SBF1	0.165335	0.193362	0.179349
Mitochondrial Rho GTPase 2	RHOT2	0.192225	0.166457	0.179341
N-acylneuraminate cytidylyltransferase	CMAS	0.0597436	0.298928	0.179336
Transcriptional activator protein Pur-beta	PURB	0.38351	-0.0250572	0.179227
Adenine phosphoribosyltransferase	APRT	0.124732	0.233437	0.179084
Type 1 phosphatidylinositol 4,5-bisphosphate 4-phosphatase	TMEM55B	-0.0375187	0.394748	0.178614
Dynamin-1	DNM1	0.0909525	0.266071	0.178512
Carbonyl reductase [NADPH] 1	CBR1	0.0760752	0.280888	0.178482
Vacuolar protein sorting-associated protein 11 homolog	VPS11	0.215307	0.141418	0.178363
Ubiquitin-like protein 4A	UBL4A	0.328248	0.0281789	0.178213
Glycerol-3-phosphate acyltransferase 3	AGPAT9	0.162462	0.193725	0.178093
GDP-L-fucose synthase	TSTA3	0.140076	0.215982	0.178029
Ribonuclease UK114	HRSP12	0.127343	0.228208	0.177776
Dedicator of cytokinesis protein 5	DOCK5	0.037065	0.318342	0.177703
Phosphopantothenate--cysteine ligase	PPCS	0.171957	0.183043	0.1775
Short/branched chain specific acyl-CoA dehydrogenase, mitochondrial	ACADSB	0.0860712	0.268827	0.177449
Glutamine--tRNA ligase	QARS	0.109679	0.244957	0.177318
Inorganic pyrophosphatase	PPA1	0.231073	0.123187	0.17713
T-complex protein 1 subunit epsilon	CCT5	0.159897	0.194348	0.177122
Alpha-internexin	INA	0.0921084	0.261375	0.176742
Peroxiredoxin-1	PRDX1	0.18021	0.173002	0.176606
Cleft lip and palate transmembrane protein 1-like protein	CLPTM1L	0.153157	0.199585	0.176371
NADP-dependent malic enzyme	ME1	0.0644118	0.28824	0.176326
Patatin-like phospholipase domain-containing protein 4	PNPLA4	0.0474022	0.305249	0.176326
LanC-like protein 2	LANCL2	-0.0521651	0.403424	0.17563
Valine--tRNA ligase	VARS	0.137695	0.21341	0.175553
Lipoma-preferred partner	LPP	0.237534	0.113317	0.175426
Endophilin-B1	SH3GLB1	0.0992213	0.25138	0.1753
Proliferating cell nuclear antigen	PCNA	0.147736	0.202787	0.175261
Protein disulfide-isomerase	P4HB	0.153078	0.197186	0.175132
Probable ergosterol biosynthetic protein 28	C14orf1	0.0932798	0.256386	0.174833
Dolichyl-phosphate beta-glucosyltransferase	ALG5	0.113245	0.236114	0.17468
Glioma tumor suppressor candidate region gene 2 protein	GLTSCR2	0.640643	-0.291531	0.174556
Superoxide dismutase [Cu-Zn]	SOD1	0.134942	0.213982	0.174462
NmrA-like family domain-containing protein 1	NMRAL1	-0.00988635	0.358215	0.174164
Anaphase-promoting complex subunit 4	ANAPC4	0.138335	0.209973	0.174154
TOX high mobility group box family member 4	TOX4	0.405195	-0.0573744	0.173911
Voltage-dependent anion-selective channel protein 2	VDAC2	0.205148	0.14235	0.173749
Very-long-chain (3R)-3-hydroxyacyl-CoA dehydratase 2	PTPLB	0.172815	0.174135	0.173475
Heat shock protein beta-1	HSPB1	0.167828	0.178332	0.17308
Dynein light chain Tctex-type 3	DYNLT3	0.0287416	0.317411	0.173076
ERO1-like protein alpha	ERO1L	0.201374	0.144436	0.172905
Putative GTP cyclohydrolase 1 type 2 NIF3L1	NIF3L1	0.189821	0.155705	0.172763
Eukaryotic translation initiation factor 5	EIF5	0.245555	0.0999336	0.172744
Aldo-keto reductase family 1 member C2	AKR1C2	0.104746	0.240332	0.172539
Sulfide:quinone oxidoreductase, mitochondrial	SQRDL	0.17626	0.168509	0.172385
ATP-dependent 6-phosphofructokinase, muscle type	PFKM	-0.0386748	0.382715	0.17202
Zinc finger CCCH domain-containing protein 11A	ZC3H11A	0.268946	0.0747416	0.171844
Shootin-1	KIAA1598	0.00267179	0.340513	0.171592
Rho guanine nucleotide exchange factor 11	ARHGEF11	-0.00572936	0.347829	0.17105
Protein Njmu-R1	C17orf75	0.254638	0.0874394	0.171039
Myoferlin	MYOF	0.115829	0.226225	0.171027
Apolipoprotein B-100;Apolipoprotein B-48	APOB	0.404398	-0.0625257	0.170936
Calcium-regulated heat stable protein 1	CARHSP1	0.0967226	0.244677	0.1707
Stromal cell-derived factor 2-like protein 1	SDF2L1	0.0626103	0.278566	0.170588
CDGSH iron-sulfur domain-containing protein 3, mitochondrial	CISD3	0.182196	0.158961	0.170579
Thiamine-triphosphatase	THTPA	0.144381	0.196708	0.170545
Stress-induced-phosphoprotein 1	STIP1	0.1226	0.218407	0.170504
Ras-related protein Rab-22A	RAB22A	0.122358	0.218407	0.170382
Nucleus accumbens-associated protein 1	NACC1	0.14718	0.193333	0.170256
Kinesin-like protein KIF13A	KIF13A	0.116835	0.222392	0.169614
Nectin-2	PVRL2	-0.143796	0.482344	0.169274
Flavin reductase (NADPH)	BLVRB	-0.0490673	0.387413	0.169173
Prostaglandin E synthase 3	PTGES3	0.153805	0.184517	0.169161
UDP-glucose:glycoprotein glucosyltransferase 1	UGGT1	0.112887	0.225374	0.169131
Serine/threonine-protein phosphatase 5;Serine/threonine-protein phosphatase	PPP5C	0.170378	0.167461	0.16892
Probable glutamate--tRNA ligase, mitochondrial	EARS2	0.218139	0.11965	0.168894
Sterol O-acyltransferase 1	SOAT1	0.119591	0.217979	0.168785
Heat shock 70 kDa protein 4	HSPA4	0.1436	0.193652	0.168626
Ras-related protein Rab-11A	RAB11A	0.165994	0.169748	0.167871
CTP synthase 2	CTPS2	0.181653	0.153619	0.167636
Pyrroline-5-carboxylate reductase 3	PYCRL	0.168345	0.1656	0.166972
CD2-associated protein	CD2AP	0.291057	0.0427731	0.166915
Transformer-2 protein homolog alpha	TRA2A	0.463903	-0.130569	0.166667
PC4 and SFRS1-interacting protein	PSIP1	0.0848773	0.248451	0.166664
Ubiquitin carboxyl-terminal hydrolase 16	USP16	-0.0370673	0.370325	0.166629
Striatin-interacting protein 1	STRIP1	0.156902	0.176337	0.16662
Tropomyosin alpha-4 chain	TPM4	0.259761	0.0731189	0.16644
HIV Tat-specific factor 1	HTATSF1	0.166684	0.16594	0.166312
Four and a half LIM domains protein 3	FHL3	0.499931	-0.167396	0.166268
Core histone macro-H2A.2;Histone H2A	H2AFY2	0.248905	0.083501	0.166203
Proteasome activator complex subunit 2	PSME2	0.155686	0.17669	0.166188
Plasminogen receptor (KT)	PLGRKT	0.224281	0.107788	0.166035
Protein TSSC1	TSSC1	0.365733	-0.0337732	0.16598
GMP synthase [glutamine-hydrolyzing]	GMPS	0.165649	0.166206	0.165927
NADPH--cytochrome P450 reductase	POR	-0.0374284	0.369041	0.165806
GRAM domain-containing protein 1B	GRAMD1B	-0.0141442	0.345742	0.165799
Leucine-rich repeat-containing protein 16A	LRRC16A	-0.0631886	0.393107	0.164959
m7GpppX diphosphatase	DCPS	0.089647	0.240051	0.164849
AP-1 complex subunit sigma-3	AP1S3	0.100699	0.228916	0.164807
2,4-dienoyl-CoA reductase, mitochondrial	DECR1	0.0471979	0.282389	0.164793
Ras-related protein Rab-27A	RAB27A	0.156255	0.173297	0.164776
Ribokinase	RBKS	0.149672	0.179767	0.16472
TATA-binding protein-associated factor 2N	TAF15	0.253945	0.0752611	0.164603
Ubiquitin-conjugating enzyme E2 G2	UBE2G2	0.185	0.143386	0.164193
Ubiquinone biosynthesis protein COQ7 homolog	COQ7	0.498687	-0.170342	0.164173
Hypoxia up-regulated protein 1	HYOU1	0.19607	0.132006	0.164038
GTP:AMP phosphotransferase AK3, mitochondrial	AK3	0.0654714	0.262482	0.163976
UDP-glucose 6-dehydrogenase	UGDH	0.0279308	0.299602	0.163766
COP9 signalosome complex subunit 7b	COPS7B	0.197313	0.129385	0.163349
Malate dehydrogenase, cytoplasmic;Malate dehydrogenase	MDH1	0.0720305	0.253746	0.162888
Phosphatidate cytidylyltransferase 2	CDS2	0.0528569	0.272401	0.162629
Signal transducing adapter molecule 1	STAM	0.115309	0.20983	0.16257
EH domain-binding protein 1	EHBP1	0.0891012	0.235833	0.162467
Acidic leucine-rich nuclear phosphoprotein 32 family member B	ANP32B	0.284384	0.040179	0.162282
Protein transport protein Sec24A	SEC24A	0.0287761	0.295284	0.16203
E3 ubiquitin-protein ligase RNF114	RNF114	0.406789	-0.0828602	0.161964
Glycosylphosphatidylinositol anchor attachment 1 protein	GPAA1	-0.0569523	0.380806	0.161927
Peptidyl-prolyl cis-trans isomerase FKBP5	FKBP5	0.15586	0.167993	0.161926
S-formylglutathione hydrolase	ESD	0.136848	0.185713	0.161281
Heat shock protein 105 kDa	HSPH1	0.0889689	0.233155	0.161062
Catechol O-methyltransferase	COMT	0.255626	0.0663723	0.160999
Cofilin-2	CFL2	0.112546	0.208826	0.160686
14-3-3 protein eta	YWHAH	0.177926	0.143401	0.160663
Uncharacterized protein KIAA0754	KIAA0754	0.349945	-0.0290448	0.16045
Surfeit locus protein 1	SURF1	0.270755	0.0499672	0.160361
Nuclear migration protein nudC	NUDC	0.24692	0.073513	0.160216
Inositol 1,4,5-trisphosphate receptor type 3	ITPR3	0.0607729	0.259437	0.160105
CDGSH iron-sulfur domain-containing protein 2	CISD2	0.139533	0.180148	0.159841
Protein kish-A	TMEM167A	0.126667	0.192521	0.159594
Alcohol dehydrogenase [NADP(+)]	AKR1A1	0.10759	0.210833	0.159212
Coiled-coil domain-containing protein 43	CCDC43	0.161298	0.156865	0.159082
Phosphopantothenoylcysteine decarboxylase	PPCDC	0.032032	0.285929	0.158981
Spermidine synthase	SRM	0.188787	0.128794	0.15879
Ankyrin repeat domain-containing protein 17	ANKRD17	0.513183	-0.196668	0.158257
Palladin	PALLD	0.294791	0.0214797	0.158135
Cytosolic non-specific dipeptidase	CNDP2	0.248505	0.0677178	0.158112
Protein enabled homolog	ENAH	0.175357	0.140169	0.157763
Cytochrome P450 20A1	CYP20A1	0.523501	-0.208078	0.157711
Histone H2B;Histone H2B type 1-M;Histone H2B type 1-N;Histone H2B type 1-H;Histone H2B type 2-F;Histone H2B type 1-C/E/F/G/I;Histone H2B type 1-D;Histone H2B type 1-K;Histone H2B type 1-L;Histone H2B type F-S	HIST1H2BN;HIST1H2BM;HIST1H2BH;HIST2H2BF;HIST1H2BC;HIST1H2BD;HIST1H2BK;HIST1H2BL;H2BFS	0.193333	0.122044	0.157689
Beta-centractin	ACTR1B	0.207283	0.107018	0.157151
Histone H4	HIST1H4A	0.183839	0.130446	0.157143
Opioid growth factor receptor	OGFR	0.331188	-0.017266	0.156961
Dolichyl-diphosphooligosaccharide--protein glycosyltransferase subunit 2	RPN2	0.130304	0.183583	0.156944
Protein disulfide-isomerase A3	PDIA3	0.0638733	0.249707	0.15679
Monocarboxylate transporter 4	SLC16A3	-0.0145173	0.327886	0.156684
SWI/SNF-related matrix-associated actin-dependent regulator of chromatin subfamily D member 1	SMARCD1	0.222066	0.091087	0.156576
General transcription factor IIH subunit 3	GTF2H3	0.722039	-0.409256	0.156392
Protein PRRC1	PRRC1	0.124296	0.188277	0.156287
Acyl-CoA-binding protein	DBI	0.152761	0.159317	0.156039
Proteasome subunit beta type-3	PSMB3	0.173361	0.137669	0.155515
UPF0669 protein C6orf120	C6orf120	0.16199	0.14902	0.155505
UV excision repair protein RAD23 homolog B	RAD23B	0.127279	0.183466	0.155373
TAR DNA-binding protein 43	TARDBP	0.192594	0.118077	0.155336
Mitochondrial 2-oxoglutarate/malate carrier protein	SLC25A11	0.0250634	0.285521	0.155292
Ragulator complex protein LAMTOR2	LAMTOR2	0.179185	0.131264	0.155224
T-complex protein 1 subunit theta	CCT8	0.103289	0.206959	0.155124
Axin interactor, dorsalization-associated protein	AIDA	0.201695	0.107865	0.15478
cAMP-specific 3,5-cyclic phosphodiesterase 4D	PDE4D;DPYSL3	0.262917	0.0463746	0.154646
GATS-like protein 2;GATS-like protein 1	GATSL2;GATSL1	-0.340231	0.648651	0.15421
Bromodomain adjacent to zinc finger domain protein 1A	BAZ1A	0.298229	0.00937188	0.153801
Peroxiredoxin-6	PRDX6	0.125941	0.18107	0.153505
Ras-related protein Rab-1A	RAB1A	0.117938	0.189063	0.153501
Vesicle-associated membrane protein-associated protein B/C	VAPB	0.257025	0.0483164	0.152671
Bleomycin hydrolase	BLMH	0.254933	0.0494705	0.152202
2-oxoglutarate dehydrogenase, mitochondrial	OGDH	0.0770929	0.226934	0.152013
AP-1 complex subunit gamma-like 2	AP1G2	0.242316	0.0616769	0.151997
Exportin-2	CSE1L	0.177132	0.126745	0.151939
Serine/arginine repetitive matrix protein 1	SRRM1	0.233873	0.0699787	0.151926
Serine/arginine-rich splicing factor 6	SRSF6	0.207482	0.0961843	0.151833
Probable ubiquitin carboxyl-terminal hydrolase FAF-X	USP9X	0.0995497	0.203651	0.1516
Core histone macro-H2A.1;Histone H2A	H2AFY	0.173627	0.12931	0.151468
Protein disulfide-isomerase A6	PDIA6	0.0675044	0.234847	0.151176
Protein CIP2A	KIAA1524	-0.0883318	0.390073	0.150871
Lamina-associated polypeptide 2, isoform alpha;Thymopoietin;Thymopentin	TMPO	0.0906387	0.210833	0.150736
Protein XRP2	RP2	0.333843	-0.0330774	0.150383
Ubiquitin-fold modifier-conjugating enzyme 1	UFC1	0.0650174	0.235692	0.150355
Immediate early response 3-interacting protein 1	IER3IP1	0.0522293	0.247893	0.150061
Dihydropyrimidinase-related protein 2	DPYSL2	0.123537	0.176367	0.149952
Kinesin light chain 2	KLC2	0.110624	0.189092	0.149858
Ras-related protein Rab-4B	RAB4B	0.0621386	0.237522	0.14983
Oligosaccharyltransferase complex subunit OSTC	OSTC	0.165477	0.134032	0.149754
C-terminal-binding protein 1	CTBP1	0.186099	0.113271	0.149685
10 kDa heat shock protein, mitochondrial	HSPE1	0.125232	0.173811	0.149521
BAG family molecular chaperone regulator 2	BAG2	0.0477256	0.250962	0.149344
NAD(P)H-hydrate epimerase	APOA1BP	0.0204393	0.277609	0.149024
Proteasome activator complex subunit 1	PSME1	0.119915	0.178097	0.149006
78 kDa glucose-regulated protein	HSPA5	0.186222	0.111016	0.148619
Cullin-associated NEDD8-dissociated protein 1	CAND1	0.150686	0.146416	0.148551
60 kDa heat shock protein, mitochondrial	HSPD1	0.138926	0.157891	0.148409
AP2-associated protein kinase 1	AAK1	0.407054	-0.110486	0.148284
PRA1 family protein 3	ARL6IP5	0.0461247	0.250404	0.148264
Ran GTPase-activating protein 1	RANGAP1	0.168016	0.12846	0.148238
Heterochromatin protein 1-binding protein 3	HP1BP3	0.135935	0.160045	0.14799
Heterogeneous nuclear ribonucleoprotein A0	HNRNPA0	0.258644	0.0359313	0.147288
WD repeat-containing protein 62	WDR62	0.139342	0.154394	0.146868
CD99 antigen	CD99	-0.66348	0.957167	0.146844
Protein SMG8	SMG8	0.157817	0.135799	0.146808
Eukaryotic translation elongation factor 1 epsilon-1	EEF1E1;EEF1E1-BLOC1S5	0.149148	0.144226	0.146687
Elongation factor 1-alpha 1;Putative elongation factor 1-alpha-like 3	EEF1A1;EEF1A1P5	0.22398	0.0692834	0.146632
SUMO-activating enzyme subunit 1;SUMO-activating enzyme subunit 1, N-terminally processed	SAE1	0.18246	0.110663	0.146561
LDLR chaperone MESD	MESDC2	0.211119	0.0818411	0.14648
Protein Mpv17	MPV17	-0.00721389	0.300006	0.146396
Calmin	CLMN	-0.171745	0.464428	0.146342
Cleavage and polyadenylation specificity factor subunit 6	CPSF6	0.202475	0.0901837	0.146329
Aspartate aminotransferase, cytoplasmic	GOT1	0.0979067	0.194493	0.1462
Calpain-1 catalytic subunit	CAPN1	0.0387274	0.253189	0.145958
Nucleoporin p54	NUP54	0.0915306	0.200206	0.145868
Coiled-coil domain-containing protein 86	CCDC86	0.444124	-0.152888	0.145618
FYVE and coiled-coil domain-containing protein 1	FYCO1	-0.0403927	0.331316	0.145462
RNA-binding protein FUS	FUS	0.241706	0.0490378	0.145372
Neurabin-1	PPP1R9A	0.130159	0.160119	0.145139
Coiled-coil and C2 domain-containing protein 1B	CC2D1B	-0.0400489	0.329866	0.144908
Multiple myeloma tumor-associated protein 2	MMTAG2	0.138367	0.151292	0.144829
Zinc finger protein-like 1	ZFPL1	0.0655051	0.224097	0.144801
Kinesin-like protein KIF1C	KIF1C	-0.0107546	0.299197	0.144221
CDGSH iron-sulfur domain-containing protein 1	CISD1	0.0637218	0.224239	0.14398
tRNA-splicing ligase RtcB homolog	RTCB	0.240917	0.0466476	0.143783
Proteasome subunit alpha type-5	PSMA5	0.158952	0.1284	0.143676
E3 UFM1-protein ligase 1	UFL1	0.130224	0.156493	0.143359
Signal recognition particle receptor subunit alpha	SRPR	0.258967	0.026975	0.142971
Transitional endoplasmic reticulum ATPase	VCP	0.0826361	0.203219	0.142928
Peroxisomal membrane protein PEX16	PEX16	0.237862	0.0474822	0.142672
Phosphorylated adapter RNA export protein	PHAX	0.144842	0.14041	0.142626
26S proteasome non-ATPase regulatory subunit 1	PSMD1	0.120821	0.164402	0.142611
UPF0364 protein C6orf211	C6orf211	0.0183041	0.266761	0.142532
Serine/threonine-protein phosphatase 2B catalytic subunit alpha isoform;Serine/threonine-protein phosphatase	PPP3CA	0.188015	0.0969597	0.142487
ES1 protein homolog, mitochondrial	C21orf33	0.110852	0.173796	0.142324
N-acetylgalactosamine-6-sulfatase	GALNS	0.123957	0.16003	0.141993
T-complex protein 1 subunit zeta	CCT6A	0.123925	0.160045	0.141985
Latexin	LXN	-0.207927	0.491809	0.141941
Na(+)/H(+) exchange regulatory cofactor NHE-RF1	SLC9A3R1	0.0454089	0.238225	0.141817
AMP deaminase 2	AMPD2	0.0742214	0.209113	0.141667
RNA-binding protein 12	RBM12	0.180226	0.102577	0.141401
Cystatin-B	CSTB	0.128342	0.153977	0.141159
Synaptogyrin-2	SYNGR2	0.0375451	0.244677	0.141111
ERI1 exoribonuclease 3	ERI3	0.0984327	0.183612	0.141023
Torsin-1A-interacting protein 2	TOR1AIP2	0.277578	0.00430507	0.140942
Phosphoinositide 3-kinase regulatory subunit 4	PIK3R4	0.0402338	0.241454	0.140844
Glycogen debranching enzyme;4-alpha-glucanotransferase;Amylo-alpha-1,6-glucosidase	AGL	0.000703582	0.280615	0.140659
Quinone oxidoreductase	CRYZ	-0.00850525	0.289461	0.140478
Ras-associated and pleckstrin homology domains-containing protein 1	RAPH1	0.213108	0.067433	0.140271
Isoamyl acetate-hydrolyzing esterase 1 homolog	IAH1	0.102027	0.177877	0.139952
Calponin-3	CNN3	0.0567019	0.222819	0.13976
Nitrilase homolog 1	NIT1	0.0499877	0.229482	0.139735
ER membrane protein complex subunit 2	EMC2	0.099796	0.179562	0.139679
Prefoldin subunit 6	PFDN6	0.0811567	0.197186	0.139171
TFIIH basal transcription factor complex helicase XPB subunit	ERCC3	0.0077206	0.270615	0.139168
Serine/threonine-protein kinase Nek9	NEK9	0.193918	0.0843302	0.139124
UMP-CMP kinase	CMPK1	0.0848276	0.193304	0.139066
Paraspeckle component 1	PSPC1	0.188725	0.0889993	0.138862
Signal peptidase complex subunit 1	SPCS1	0.174235	0.103148	0.138692
Serine/threonine-protein kinase MRCK beta	CDC42BPB	0.128036	0.147958	0.137997
Serpin H1	SERPINH1	0.218789	0.0571415	0.137965
Tubulin beta chain	TUBB	0.0972983	0.178405	0.137852
Proteasome subunit beta type-7;Proteasome subunit beta type	PSMB7	0.102961	0.172708	0.137835
NAD-dependent protein deacetylase sirtuin-1;SirtT1 75 kDa fragment	SIRT1	0.278405	-0.00275536	0.137825
DNA excision repair protein ERCC-6-like	ERCC6L	0.152476	0.122654	0.137565
Rhomboid domain-containing protein 2	WUGSC:H_RG122E10.2a;RHBDD2	0.0576827	0.217266	0.137475
UPF0587 protein C1orf123	C1orf123	0.168611	0.106233	0.137422
Carboxypeptidase;Lysosomal protective protein;Lysosomal protective protein 32 kDa chain;Lysosomal protective protein 20 kDa chain	CTSA	-0.00868224	0.283207	0.137262
Clathrin heavy chain 2	CLTCL1	0.207634	0.0668473	0.137241
Erythrocyte band 7 integral membrane protein	STOM	-0.0854915	0.359767	0.137138
Phosphatidylinositol glycan anchor biosynthesis class U protein	PIGU	0.175497	0.0982771	0.136887
Peripheral plasma membrane protein CASK	CASK	0.203163	0.0705473	0.136855
Inhibitor of nuclear factor kappa-B kinase-interacting protein	IKBIP	0.0819215	0.190924	0.136423
Ketosamine-3-kinase	FN3KRP	0.0805246	0.192071	0.136298
Glycerol-3-phosphate dehydrogenase, mitochondrial	GPD2	-0.0251663	0.297444	0.136139
3-oxo-5-beta-steroid 4-dehydrogenase	AKR1D1	-0.256007	0.52814	0.136067
Ubiquitin-conjugating enzyme E2 H	UBE2H	0.387013	-0.115813	0.1356
Phosphatidylinositol-binding clathrin assembly protein	PICALM	0.228732	0.0420002	0.135366
DnaJ homolog subfamily B member 1	DNAJB1	0.00454962	0.26552	0.135035
Proline synthase co-transcribed bacterial homolog protein	PROSC	0.121307	0.148751	0.135029
Putative hexokinase HKDC1	HKDC1	0.368325	-0.0983635	0.134981
RNA-binding protein 24;RNA-binding protein 38	RBM24;RBM38	0.149418	0.119955	0.134687
Protein transport protein Sec23A	SEC23A	0.0524668	0.216838	0.134653
Carboxymethylenebutenolidase homolog	CMBL	-0.0670354	0.336316	0.13464
Elongation factor 1-beta	EEF1B2	0.28717	-0.018055	0.134557
14-3-3 protein zeta/delta	YWHAZ	0.219665	0.0492622	0.134464
Ras-related protein Rab-1B;Putative Ras-related protein Rab-1C	RAB1B;RAB1C	0.0637386	0.204803	0.134271
Cyclin-K	CCNK	0.371729	-0.103218	0.134255
Grancalcin	GCA	0.0381621	0.23033	0.134246
Apoptosis-inducing factor 1, mitochondrial	AIFM1	0.0607392	0.207677	0.134208
RNA-binding protein 27	RBM27	0.245169	0.0231452	0.134157
Uncharacterized protein KIAA1522	KIAA1522	0.0761586	0.192143	0.134151
PH-interacting protein	PHIP	0.164268	0.103179	0.133724
Epidermal growth factor receptor kinase substrate 8	EPS8	-0.0977523	0.365184	0.133716
Protein S100-A4	S100A4	0.0838817	0.183277	0.133579
Annexin A11	ANXA11	0.00304053	0.264001	0.133521
Phosphatidylinositide phosphatase SAC1	SACM1L	0.0953893	0.171649	0.133519
Coatomer subunit gamma-2	COPG2	0.108357	0.158114	0.133236
Pleckstrin homology-like domain family B member 2	PHLDB2	0.612957	-0.346492	0.133232
Glucocorticoid receptor	NR3C1	0.0926695	0.173517	0.133093
Myotrophin	MTPN	0.133708	0.132218	0.132963
CAAX prenyl protease 1 homolog	ZMPSTE24	0.183514	0.0819038	0.132709
Titin	TTN	0.0379907	0.227359	0.132675
Monoacylglycerol lipase ABHD12	ABHD12	-0.0062417	0.271439	0.132599
DNA replication complex GINS protein PSF3	GINS3	0.0963771	0.168627	0.132502
Thioredoxin-like protein 1	TXNL1	0.1436	0.121313	0.132457
Dihydrolipoyllysine-residue acetyltransferase component of pyruvate dehydrogenase complex, mitochondrial;Acetyltransferase component of pyruvate dehydrogenase complex	DLAT	0.0231428	0.241454	0.132299
Fatty aldehyde dehydrogenase	ALDH3A2	-0.0035407	0.268001	0.13223
ADP-ribosylation factor 4	ARF4	0.12839	0.135859	0.132125
60S ribosomal protein L29	RPL29	0.236758	0.0274144	0.132086
Mitochondrial calcium uniporter regulator 1	MCUR1	0.136992	0.127003	0.131997
Signal recognition particle subunit SRP72	SRP72	0.215762	0.0477069	0.131734
Vitamin K epoxide reductase complex subunit 1-like protein 1	VKORC1L1	0.250089	0.0133041	0.131697
Tricarboxylate transport protein, mitochondrial	SLC25A1	-0.0712068	0.334345	0.131569
Pyridoxal phosphate phosphatase	PDXP	0.0388987	0.224239	0.131569
WD repeat-containing protein 11	WDR11	0.129741	0.133367	0.131554
GPI ethanolamine phosphate transferase 3	PIGO	0.292207	-0.0295187	0.131344
Tumor protein D53	TPD52L1	-0.0125105	0.275007	0.131248
X-ray repair cross-complementing protein 6	XRCC6	0.177661	0.0847837	0.131222
Nucleoside diphosphate kinase A	NME1	0.20643	0.0559615	0.131196
Golgin subfamily A member 5	GOLGA5	0.137312	0.124921	0.131116
Suppressor of G2 allele of SKP1 homolog	SUGT1	0.095768	0.166427	0.131098
Calcium uniporter protein, mitochondrial	MCU	0.0329609	0.229199	0.13108
Mucin-16	AP1M1;MUC16	0.0641931	0.197432	0.130812
LanC-like protein 1	LANCL1	-0.0909154	0.352252	0.130668
Constitutive coactivator of PPAR-gamma-like protein 1	FAM120A	0.185186	0.0761266	0.130656
Serine/arginine-rich splicing factor 2;Serine/arginine-rich splicing factor 8	SRSF2;SRSF8	0.142214	0.118398	0.130306
Heterogeneous nuclear ribonucleoprotein A/B	HNRNPAB	0.190993	0.0693466	0.13017
Mono [ADP-ribose] polymerase PARP16	PARP16	0.226614	0.0335678	0.130091
Membrane progestin receptor gamma	PAQR5	0.228672	0.0313465	0.130009
Cullin-1	CUL1	0.114725	0.144917	0.129821
Bifunctional purine biosynthesis protein PURH;Phosphoribosylaminoimidazolecarboxamide formyltransferase;IMP cyclohydrolase	ATIC	0.0784765	0.180528	0.129502
Unconventional myosin-XIX	MYO19	-0.1176	0.376597	0.129498
Importin-7	IPO7	0.18531	0.0736075	0.129459
Serine/threonine-protein kinase A-Raf	ARAF	-0.0407546	0.299332	0.129289
Vacuolar protein sorting-associated protein 33B	VPS33B	0.22404	0.0345072	0.129274
Glyceraldehyde-3-phosphate dehydrogenase	GAPDH	0.111618	0.146655	0.129136
Multifunctional protein ADE2;Phosphoribosylaminoimidazole-succinocarboxamide synthase;Phosphoribosylaminoimidazole carboxylase	PAICS	0.0836493	0.17459	0.12912
3-ketoacyl-CoA thiolase, peroxisomal	ACAA1	0.112627	0.145531	0.129079
Programmed cell death protein 10	PDCD10	0.114546	0.143356	0.128951
Rho-associated protein kinase 2	ROCK2	0.0958009	0.161884	0.128842
1-acyl-sn-glycerol-3-phosphate acyltransferase epsilon	AGPAT5	0.00609218	0.25138	0.128736
U6 snRNA-associated Sm-like protein LSm6	LSM6	0.212789	0.0446393	0.128714
Farnesyl pyrophosphate synthase	FDPS	0.117598	0.139387	0.128492
Endoplasmic reticulum-Golgi intermediate compartment protein 3	ERGIC3	0.227621	0.029073	0.128347
14-3-3 protein gamma;14-3-3 protein gamma, N-terminally processed	YWHAG	0.115261	0.141343	0.128302
Putative RNA-binding protein Luc7-like 1	LUC7L	0.215974	0.0402919	0.128133
Dihydrofolate reductase	DHFR	-0.241437	0.497458	0.128011
39S ribosomal protein L9, mitochondrial	MRPL9	0.173081	0.0822797	0.12768
Membrane magnesium transporter 1	MMGT1	0.21045	0.0447358	0.127593
High mobility group protein HMG-I/HMG-Y	HMGA1	0.224402	0.0303077	0.127355
Lanosterol synthase	LSS	0.0145991	0.23977	0.127185
Receptor expression-enhancing protein 6	REEP6	0.0130134	0.241034	0.127023
Signal peptidase complex subunit 3	SPCS3	0.179356	0.0744582	0.126907
Calponin-2	CNN2	0.287314	-0.0337393	0.126787
Atlastin-2	ATL2	0.117744	0.135784	0.126764
Importin subunit alpha-4	KPNA3	0.0931809	0.160015	0.126598
M-phase phosphoprotein 8	MPHOSPH8	0.125635	0.127292	0.126463
GTP-binding protein SAR1a	SAR1A	0.219907	0.0327737	0.12634
Dihydropteridine reductase	QDPR	0.15322	0.098943	0.126082
General transcription factor 3C polypeptide 3	GTF3C3	0.148783	0.103164	0.125974
Copper homeostasis protein cutC homolog	CUTC	0.0188947	0.233014	0.125954
Tight junction protein ZO-2	TJP2	0.0713776	0.18047	0.125924
Rho-related GTP-binding protein RhoB	RHOB	0.314166	-0.0623352	0.125915
Origin recognition complex subunit 3	ORC3	0.154169	0.0975953	0.125882
Ribosyldihydronicotinamide dehydrogenase [quinone]	NQO2	0.082254	0.169483	0.125868
Probable peptidyl-tRNA hydrolase	PTRH1	-0.118154	0.369811	0.125829
Eukaryotic translation initiation factor 4E	EIF4E	0.155117	0.0964015	0.125759
Nuclear pore complex protein Nup160	NUP160	0.209111	0.0421291	0.12562
Peptidyl-prolyl cis-trans isomerase D	PPID	0.167593	0.083454	0.125523
Protein ITFG3	ITFG3	0.0941537	0.15688	0.125517
Gelsolin	GSN	0.0534335	0.197345	0.125389
Autophagy-related protein 2 homolog A	ATG2A	-0.0688243	0.319538	0.125357
C-1-tetrahydrofolate synthase, cytoplasmic;Methylenetetrahydrofolate dehydrogenase;Methenyltetrahydrofolate cyclohydrolase;Formyltetrahydrofolate synthetase;C-1-tetrahydrofolate synthase, cytoplasmic, N-terminally processed	MTHFD1	0.0880754	0.162551	0.125313
Exportin-5	XPO5	0.263577	-0.0133108	0.125133
Haloacid dehalogenase-like hydrolase domain-containing protein 2	HDHD2	0.071545	0.178596	0.12507
CDP-diacylglycerol--inositol 3-phosphatidyltransferase	CDIPT	-0.0304934	0.280615	0.125061
Phosphoglycolate phosphatase	PGP	0.0698027	0.180162	0.124983
Glucose-6-phosphate 1-dehydrogenase	G6PD	-0.0461397	0.295824	0.124842
Phospholipase A-2-activating protein	PLAA	0.0950599	0.154439	0.124749
Radixin	RDX	0.110934	0.138483	0.124708
Intraflagellar transport protein 25 homolog	HSPB11	0.0621891	0.186952	0.124571
Cysteine and glycine-rich protein 2	CSRP2	0.294074	-0.0449694	0.124552
Protein DJ-1	PARK7	0.116381	0.132656	0.124519
Neurobeachin	NBEA	-0.0767441	0.325638	0.124447
Coatomer subunit gamma-1	COPG1	0.132151	0.116533	0.124342
DNA-directed RNA polymerase III subunit RPC2	POLR3B	0.420657	-0.172003	0.124327
AT-rich interactive domain-containing protein 1A	ARID1A	0.329929	-0.0813506	0.124289
Omega-amidase NIT2	NIT2	0.118376	0.130067	0.124222
5-3 exoribonuclease 1	XRN1	0.208243	0.0397757	0.124009
Gamma-glutamyltranspeptidase 1;Gamma-glutamyltranspeptidase 1 heavy chain;Gamma-glutamyltranspeptidase 1 light chain;Putative gamma-glutamyltranspeptidase 3;Putative gamma-glutamyltranspeptidase 3 heavy chain;Putative gamma-glutamyltranspeptidase 3 light chain;Inactive gamma-glutamyltranspeptidase 2	GGT1;GGT2;GGT3P	-0.0354256	0.283207	0.12389
HEAT repeat-containing protein 5B	HEATR5B	0.099993	0.147374	0.123684
Peroxisomal biogenesis factor 19	PEX19	0.188463	0.0587504	0.123607
Rho GTPase-activating protein 17	ARHGAP17	0.203942	0.0422096	0.123076
High mobility group protein B1	HMGB1	0.193272	0.0523359	0.122804
COP9 signalosome complex subunit 2	COPS2	0.166527	0.0790652	0.122796
Ras-related protein Rab-14	RAB14	0.107965	0.137609	0.122787
V-type proton ATPase 116 kDa subunit a isoform 1	ATP6V0A1	-0.0113397	0.256802	0.122731
Ubiquitin carboxyl-terminal hydrolase 5	USP5	0.040097	0.20509	0.122594
Protein polybromo-1	PBRM1	0.159094	0.0856591	0.122376
HemK methyltransferase family member 2	HEMK2;N6AMT1	0.0717794	0.172782	0.122281
Selenocysteine-specific elongation factor	EEFSEC	0.0721142	0.172399	0.122257
AP-1 complex subunit gamma-1	AP1G1	0.0647987	0.179636	0.122217
MMS19 nucleotide excision repair protein homolog	MMS19	0.12507	0.119329	0.1222
Zinc finger Ran-binding domain-containing protein 2	ZRANB2	0.13923	0.104568	0.121899
ATP-dependent 6-phosphofructokinase, platelet type	PFKP	0.158258	0.0855341	0.121896
Protein odr-4 homolog	ODR4	-0.0400128	0.283752	0.121869
Mitochondrial thiamine pyrophosphate carrier	SLC25A19	0.0216184	0.222108	0.121863
Microtubule-associated protein 1S;MAP1S heavy chain;MAP1S light chain	MAP1S	0.193718	0.0497589	0.121738
Transmembrane emp24 domain-containing protein 10	TMED10	0.116316	0.126912	0.121614
UbiA prenyltransferase domain-containing protein 1	UBIAD1	0.402403	-0.159281	0.121561
Lysine-specific demethylase 2A	KDM2A	0.549819	-0.306978	0.121421
Inverted formin-2	INF2	0.0482192	0.194333	0.121276
60S ribosomal protein L24	RPL24	0.26785	-0.0253441	0.121253
Lupus La protein	SSB	0.155575	0.0868775	0.121226
Telomerase-binding protein EST1A	SMG6	0.0698698	0.171766	0.120818
Importin-4	IPO4	0.159314	0.0809164	0.120115
Uroporphyrinogen-III synthase	UROS	0.0629809	0.176807	0.119894
Tripeptidyl-peptidase 2	TPP2	0.0741044	0.165644	0.119874
Reticulocalbin-2	RCN2	0.198923	0.0403725	0.119648
Signal transducing adapter molecule 2	STAM2	0.0267223	0.212551	0.119637
SUMO-activating enzyme subunit 2	UBA2	0.149037	0.0902149	0.119626
Anoctamin-10	ANO10	-0.175178	0.414291	0.119557
tRNA (guanine-N(7)-)-methyltransferase non-catalytic subunit WDR4	WDR4	0.126989	0.11206	0.119524
Cleavage and polyadenylation specificity factor subunit 4	CPSF4	0.21767	0.0211039	0.119387
Myeloid differentiation primary response protein MyD88	MYD88	0.106218	0.132535	0.119376
Erlin-1	ERLIN1	0.152112	0.0865651	0.119339
Protein THEM6	THEM6	-0.0808692	0.319405	0.119268
Acyl-coenzyme A thioesterase 13;Acyl-coenzyme A thioesterase 13, N-terminally processed	ACOT13	0.0267914	0.211693	0.119242
YTH domain-containing protein 1	YTHDC1	0.296654	-0.0582029	0.119226
T-complex protein 1 subunit delta	CCT4	0.0577165	0.180382	0.119049
Kinetochore protein Spc25	SPC25	-0.246395	0.48436	0.118982
Ubiquitin carboxyl-terminal hydrolase 24	USP24	0.116397	0.121023	0.11871
Galactokinase	GALK1	-0.035678	0.273087	0.118705
Amidophosphoribosyltransferase	PPAT	0.249867	-0.0124742	0.118696
Receptor expression-enhancing protein 5	REEP5	0.156255	0.0805714	0.118413
Voltage-dependent anion-selective channel protein 1	VDAC1	0.16232	0.0743007	0.11831
UPF0556 protein C19orf10	C19orf10	0.092356	0.143986	0.118171
T-complex protein 1 subunit beta	CCT2	0.0970681	0.13898	0.118024
Proteasome subunit alpha type-3	PSMA3	0.118538	0.117221	0.11788
Proteasome subunit alpha type-1	PSMA1	0.0955704	0.139748	0.117659
Guanidinoacetate N-methyltransferase	GAMT	-0.108619	0.343653	0.117517
Drebrin-like protein	DBNL	0.127585	0.107311	0.117448
3-hydroxyisobutyryl-CoA hydrolase, mitochondrial	HIBCH	0.0189641	0.215839	0.117402
NEDD8-activating enzyme E1 catalytic subunit	UBA3	0.0909691	0.143566	0.117268
Platelet-activating factor acetylhydrolase IB subunit beta	PAFAH1B2	0.0722983	0.162047	0.117173
Pyruvate dehydrogenase E1 component subunit beta, mitochondrial	PDHB	-0.00431694	0.238646	0.117165
Glycylpeptide N-tetradecanoyltransferase 1	NMT1	0.138655	0.0956567	0.117156
39S ribosomal protein L1, mitochondrial	MRPL1	0.174328	0.059944	0.117136
Acylglycerol kinase, mitochondrial	AGK	0.0769595	0.157088	0.117024
GPI transamidase component PIG-S	PIGS	0.137759	0.095874	0.116817
Galectin-8;Galectin	LGALS8	-0.308967	0.542101	0.116567
Activity-dependent neuroprotector homeobox protein	ADNP	0.0954387	0.137247	0.116343
Transmembrane protein 97	TMEM97	-0.0545385	0.287153	0.116307
Nucleoside diphosphate kinase 3;Nucleoside diphosphate kinase	NME3	-0.077765	0.31034	0.116288
Serine racemase	SRR	-0.0349929	0.267174	0.116091
Dolichol-phosphate mannosyltransferase subunit 1	DPM1	0.00405846	0.228067	0.116063
Neuronal calcium sensor 1	NCS1	0.102388	0.129658	0.116023
Nucleoredoxin	NXN	-0.0997682	0.330789	0.11551
Spermatogenesis-associated serine-rich protein 2	SPATS2	0.238011	-0.00699826	0.115507
Mitochondrial fission 1 protein	FIS1	-0.0243251	0.255275	0.115475
A-kinase anchor protein 12	AKAP12	0.39225	-0.161394	0.115428
DNA primase small subunit;DNA primase	PRIM1	1.76e-05	0.230189	0.115103
Isoleucine--tRNA ligase, mitochondrial	IARS2	0.0775431	0.15253	0.115037
Cytosolic acyl coenzyme A thioester hydrolase	ACOT7	0.125409	0.104553	0.114981
ADP-ribosylation factor 6	ARF6	0.142756	0.087018	0.114887
Proteasome subunit beta type-2	PSMB2	0.0771596	0.152351	0.114755
TBC1 domain family member 2A	TBC1D2	0.0795925	0.149887	0.11474
Heterogeneous nuclear ribonucleoprotein U	HNRNPU	0.108063	0.121084	0.114574
PDZ and LIM domain protein 1	PDLIM1	0.133564	0.0950669	0.114315
Signal recognition particle subunit SRP68	SRP68	0.155054	0.0733238	0.114189
Ras-related protein Rap-1A	RAP1A	0.214428	0.0138134	0.114121
Glutamine-dependent NAD(+) synthetase	NADSYN1	-0.156938	0.384494	0.113778
Saccharopine dehydrogenase-like oxidoreductase	SCCPDH	0.0272576	0.199657	0.113457
Poly(rC)-binding protein 1	PCBP1	0.0421489	0.184736	0.113443
WD repeat-containing protein 1	WDR1	0.150908	0.0759693	0.113439
Arginine--tRNA ligase, cytoplasmic	RARS	0.0841638	0.142455	0.113309
LIM and senescent cell antigen-like-containing domain protein 1	LIMS1	0.213761	0.012844	0.113302
Aflatoxin B1 aldehyde reductase member 2	AKR7A2	0.00419881	0.221682	0.11294
Alpha-centractin	ACTR1A	0.0861872	0.139432	0.11281
Ras-related protein Rab-23	RAB23	0.160275	0.0653108	0.112793
Gamma-taxilin	TXLNG	0.214625	0.0107881	0.112707
Exosome complex component RRP45	EXOSC9	0.23725	-0.0118555	0.112697
Calmodulin	CALM2;CALM1;CALM3	0.149577	0.0755759	0.112576
Derlin-1	DERL1	0.0403194	0.18462	0.112469
Nucleoplasmin-3	NPM3	0.161156	0.0634712	0.112314
60S acidic ribosomal protein P0;60S acidic ribosomal protein P0-like	RPLP0;RPLP0P6	0.230083	-0.00556593	0.112259
Succinyl-CoA ligase [ADP-forming] subunit beta, mitochondrial	SUCLA2	0.0487125	0.175457	0.112085
Cathepsin D;Cathepsin D light chain;Cathepsin D heavy chain	CTSD	-0.0923777	0.316479	0.112051
NADH-cytochrome b5 reductase 1	CYB5R1	0.0372022	0.186705	0.111953
Coatomer subunit beta	COPB2	0.0194155	0.204371	0.111893
Oxysterol-binding protein 1	OSBP	0.168125	0.0556584	0.111892
Heterogeneous nuclear ribonucleoprotein D0	HNRNPD	0.178594	0.0451698	0.111882
Clathrin heavy chain 1	CLTC	0.0610428	0.16224	0.111641
Heterogeneous nuclear ribonucleoprotein H2;Heterogeneous nuclear ribonucleoprotein H2, N-terminally processed	HNRNPH2	-0.0466666	0.268551	0.110942
Activating signal cointegrator 1 complex subunit 2	ASCC2	0.157896	0.0636299	0.110763
IQ motif and SEC7 domain-containing protein 2	IQSEC2	0.103813	0.117649	0.110731
Activated RNA polymerase II transcriptional coactivator p15	SUB1	0.175139	0.0461819	0.11066
Peptidyl-prolyl cis-trans isomerase A;Peptidyl-prolyl cis-trans isomerase A, N-terminally processed;Peptidyl-prolyl cis-trans isomerase	PPIA	0.0384533	0.182561	0.110507
Serine/threonine-protein phosphatase CPPED1	CPPED1	0.0204567	0.200494	0.110475
Tumor protein D54	TPD52L2	0.168266	0.0524319	0.110349
Periodic tryptophan protein 2 homolog	PWP2	0.1607	0.0595462	0.110123
Frataxin, mitochondrial;Frataxin intermediate form;Frataxin(56-210);Frataxin(78-210);Frataxin mature form	FXN	0.19421	0.0257539	0.109982
UV excision repair protein RAD23 homolog A	RAD23A	-0.131429	0.351342	0.109957
Extended synaptotagmin-2	ESYT2	0.060756	0.159065	0.10991
Protein S100;Protein S100-A6	S100A6	-0.00488174	0.224665	0.109892
Mannose-6-phosphate isomerase	MPI	0.0468573	0.172796	0.109827
GPI transamidase component PIG-T	PIGT	0.0204914	0.199123	0.109807
Nucleolin	NCL	0.219605	-0.00114466	0.10923
HBS1-like protein	HBS1L	0.28197	-0.0635478	0.109211
Matrin-3	MATR3	0.109825	0.108434	0.10913
TP53-regulating kinase	TP53RK	0.217745	0.000513972	0.10913
C-Myc-binding protein	MYCBP	0.169534	0.048621	0.109078
Protein YIPF3;Protein YIPF3, 36 kDa form III	YIPF3	0.0467721	0.170544	0.108658
ADP-dependent glucokinase	ADPGK	0.256819	-0.039778	0.108521
Triosephosphate isomerase	TPI1	0.104517	0.112397	0.108457
Glucose-induced degradation protein 8 homolog	GID8	0.117744	0.0988501	0.108297
Ribosome biogenesis protein BRX1 homolog	BRIX1	0.217927	-0.00134383	0.108291
Proteasome subunit beta type-4	PSMB4	0.0745556	0.141914	0.108235
Zinc finger C2HC domain-containing protein 1A	ZC2HC1A	0.112887	0.103411	0.108149
Prostaglandin reductase 2	PTGR2	-0.0568791	0.27295	0.108035
Pre-B-cell leukemia transcription factor-interacting protein 1	PBXIP1	-0.515529	0.731083	0.107777
Aconitate hydratase, mitochondrial	ACO2	0.08685	0.128491	0.10767
Niban-like protein 1	FAM129B	0.0789097	0.136222	0.107566
Leukotriene A-4 hydrolase	LTA4H	0.0737032	0.140952	0.107327
DnaJ homolog subfamily A member 2	DNAJA2	0.182041	0.0324495	0.107245
Translation machinery-associated protein 16	TMA16	0.141449	0.0728036	0.107126
Glutamate--cysteine ligase regulatory subunit	GCLM	0.0313263	0.182605	0.106965
Heterogeneous nuclear ribonucleoprotein A3	HNRNPA3	0.0780599	0.135512	0.106786
Sperm-associated antigen 7	SPAG7	0.138751	0.0743479	0.106549
ATP-dependent RNA helicase A	DHX9	0.0409523	0.171972	0.106462
SPRY domain-containing protein 7	SPRYD7	0.194856	0.0179137	0.106385
Cytochrome b	MT-CYB	-0.0100104	0.222677	0.106333
Ras-related protein Rab-11B;Ras-related protein Rab-11A	RAB11B;RAB11A	0.0429176	0.169748	0.106333
Endoplasmic reticulum-Golgi intermediate compartment protein 1	ERGIC1	0.109336	0.103303	0.106319
Histone-arginine methyltransferase CARM1	CARM1	0.207984	0.00453652	0.10626
TBC1 domain family member 9B	TBC1D9B	0.0832507	0.129219	0.106235
Cytosolic Fe-S cluster assembly factor NUBP1	NUBP1	0.0516183	0.160816	0.106217
Hydroxyacylglutathione hydrolase, mitochondrial	HAGH	0.04073	0.17159	0.10616
Protein canopy homolog 3	CNPY3	-0.140729	0.353031	0.106151
Junctional adhesion molecule A	F11R	-0.352174	0.564476	0.106151
Acyl-CoA synthetase family member 3, mitochondrial	ACSF3	0.044215	0.168022	0.106119
Zinc finger CCCH domain-containing protein 18	ZC3H18	0.159724	0.0516161	0.10567
Phosphomannomutase 2;Phosphomannomutase	PMM2	0.0787931	0.132369	0.105581
Arf-GAP with SH3 domain, ANK repeat and PH domain-containing protein 1	ASAP1	0.164425	0.0466958	0.105561
Pyridoxine-5-phosphate oxidase	PNPO	0.0870157	0.123978	0.105497
Adenylosuccinate synthetase isozyme 2	ADSS	0.07504	0.13589	0.105465
Annexin A6;Annexin	ANXA6	-0.0415873	0.252494	0.105453
Nucleoside diphosphate kinase;Nucleoside diphosphate kinase, mitochondrial	NME4	-0.132393	0.34313	0.105369
Cytochrome c oxidase subunit 1	MT-CO1	0.0350574	0.175648	0.105352
Protein diaphanous homolog 2	DIAPH2	0.107541	0.102979	0.10526
NAD-dependent protein deacylase sirtuin-5, mitochondrial	SIRT5	-0.0315181	0.242015	0.105249
Ezrin	EZR	0.15216	0.0580656	0.105113
Nuclear pore complex protein Nup155	NUP155	0.17066	0.0394047	0.105032
Beta-hexosaminidase subunit beta;Beta-hexosaminidase subunit beta chain B;Beta-hexosaminidase subunit beta chain A	HEXB	0.0754742	0.134561	0.105018
Eukaryotic translation initiation factor 1A, X-chromosomal;Eukaryotic translation initiation factor 1A, Y-chromosomal	EIF1AX;EIF1AY	0.198341	0.0114134	0.104877
Leucine-rich repeat flightless-interacting protein 2	LRRFIP2	-0.00682493	0.216553	0.104864
Plasma membrane calcium-transporting ATPase 1;Calcium-transporting ATPase	ATP2B1	0.00128378	0.208395	0.10484
T-complex protein 1 subunit eta	CCT7	0.0917948	0.117619	0.104707
Solute carrier family 12 member 2	SLC12A2	-0.581659	0.790964	0.104653
Protein canopy homolog 2	CNPY2	0.11248	0.0962929	0.104387
Girdin	CCDC88A	0.230533	-0.0219391	0.104297
40S ribosomal protein S25	RPS25	0.333703	-0.125151	0.104276
Dehydrogenase/reductase SDR family member 7B	DHRS7B	0.106512	0.101805	0.104158
Dihydrolipoyl dehydrogenase, mitochondrial	DLD	0.0650006	0.143251	0.104126
Acyl-coenzyme A thioesterase 1;Acyl-coenzyme A thioesterase 2, mitochondrial	ACOT1;ACOT2	0.043003	0.165082	0.104043
26S proteasome non-ATPase regulatory subunit 13	PSMD13	0.1137	0.0934669	0.103584
Glutathione S-transferase Mu 3	GSTM3	0.00723051	0.199931	0.103581
Small nuclear ribonucleoprotein Sm D2	SNRPD2	0.192471	0.0142568	0.103364
Vesicular integral-membrane protein VIP36	LMAN2	0.0292762	0.177379	0.103328
Hydroxymethylglutaryl-CoA lyase, mitochondrial	HMGCL	0.0272058	0.179431	0.103318
Syntaxin-7	STX7	0.108879	0.0977038	0.103292
AP-5 complex subunit sigma-1	AP5S1	-0.649806	0.856265	0.103229
SH3 domain-binding glutamic acid-rich-like protein	SH3BGRL	0.0783932	0.127944	0.103169
ATP synthase F(0) complex subunit B1, mitochondrial	ATP5F1	0.0250634	0.181128	0.103096
Ras-related protein Rab-4A	RAB4A	-0.133975	0.339989	0.103007
Nuclear pore membrane glycoprotein 210	NUP210	0.10101	0.10463	0.10282
Low molecular weight phosphotyrosine protein phosphatase	ACP1	0.0848442	0.120718	0.102781
Uncharacterized protein C20orf24	C20orf24	0.18766	0.0172912	0.102475
Complement component 1 Q subcomponent-binding protein, mitochondrial	C1QBP	0.15056	0.0543335	0.102447
Tubulin beta-6 chain	TUBB6	0.125651	0.0792378	0.102444
Trafficking protein particle complex subunit 6B	TRAPPC6B	0.019103	0.185349	0.102226
Tubulin-specific chaperone A	TBCA	0.160196	0.0439639	0.10208
Double-strand break repair protein MRE11A	MRE11A	0.0928345	0.110847	0.101841
Protein FAM98B	FAM98B	0.094335	0.109341	0.101838
Ubiquitin-protein ligase E3A	UBE3A	0.0834998	0.120077	0.101789
Solute carrier family 35 member B1	SLC35B1	0.00607466	0.197374	0.101724
Ribonucleoside-diphosphate reductase subunit M2 B	RRM2B	-0.235376	0.438721	0.101672
Inositol monophosphatase 3	IMPAD1	0.00351448	0.199787	0.101651
Melanoma inhibitory activity protein 3	MIA3	0.180629	0.0225576	0.101593
Glucose-6-phosphate isomerase	GPI	-0.00625937	0.2094	0.10157
Serine hydroxymethyltransferase, cytosolic	SHMT1	-0.014855	0.217979	0.101562
Cytochrome c oxidase subunit 7A2, mitochondrial	COX7A2	0.0252536	0.177746	0.1015
Cytochrome c oxidase subunit 5B, mitochondrial	COX5B	0.0868003	0.116135	0.101468
Ras-related protein Rab-5A	RAB5A	0.101748	0.101047	0.101398
Annexin A3;Annexin	ANXA3	0.14937	0.0528476	0.101109
NAD(P) transhydrogenase, mitochondrial	NNT	0.0703391	0.131779	0.101059
26S proteasome non-ATPase regulatory subunit 14	PSMD14	0.111162	0.0907756	0.100969
Formin-like protein 1	FMNL1	0.155339	0.0462462	0.100792
Remodeling and spacing factor 1	RSF1	0.0606548	0.140816	0.100736
Tyrosine--tRNA ligase, mitochondrial	YARS2	0.194917	0.00640327	0.10066
60S ribosomal protein L22	RPL22	0.14446	0.0567749	0.100618
Striatin-3	STRN3	-0.0293079	0.229906	0.100299
Glia maturation factor beta	GMFB	0.109646	0.0904797	0.100063
Osteoclast-stimulating factor 1	OSTF1	0.0830016	0.117084	0.100043
Vesicle-trafficking protein SEC22b	SEC22B	-0.0241819	0.222961	0.0993895
Sister chromatid cohesion protein PDS5 homolog B	PDS5B	0.104762	0.0939797	0.0993709
Serine/threonine-protein phosphatase 2A 56 kDa regulatory subunit delta isoform	PPP2R5D	0.177288	0.0214307	0.0993592
Synapse-associated protein 1	SYAP1	0.105269	0.0933581	0.0993137
Aldose 1-epimerase	GALM	-0.19172	0.3902	0.0992396
Neuroplastin	NPTN;DKFZp566H1924	-0.151006	0.349261	0.0991273
Prohibitin-2	PHB2	0.0917452	0.106418	0.0990814
Ubiquitin carboxyl-terminal hydrolase 28;Ubiquitin carboxyl-terminal hydrolase	USP28	-0.12261	0.320468	0.098929
Elongation of very long chain fatty acids protein 5	ELOVL5	0.0100462	0.187724	0.0988851
RNA 3-terminal phosphate cyclase	RTCA	0.0684443	0.129249	0.0988466
14-3-3 protein epsilon	YWHAE	0.0740041	0.123232	0.0986182
Arf-GAP with SH3 domain, ANK repeat and PH domain-containing protein 2	ASAP2	0.215232	-0.0181222	0.0985547
Syntaxin-12	STX12	0.00397074	0.192999	0.0984851
NEDD8 ultimate buster 1	NUB1	0.069786	0.126456	0.0981212
Delta(3,5)-Delta(2,4)-dienoyl-CoA isomerase, mitochondrial	ECH1	-0.0162778	0.212408	0.0980653
Poly(A) RNA polymerase, mitochondrial	MTPAP	0.108569	0.0874082	0.0979888
RNA polymerase-associated protein RTF1 homolog	RTF1	0.130738	0.0651365	0.0979373
Golgi reassembly-stacking protein 2	GORASP2	0.102027	0.0937156	0.0978714
Catalase	CAT	-0.273743	0.469227	0.0977422
Glutaryl-CoA dehydrogenase, mitochondrial	GCDH	0.069283	0.125712	0.0974975
Zinc finger protein 638	ZNF638	0.192425	0.0024356	0.0974304
Mitochondrial import receptor subunit TOM70	TOMM70A	0.141353	0.0533111	0.0973321
Dipeptidyl peptidase 3	DPP3	0.0084554	0.186151	0.0973031
Transmembrane emp24 domain-containing protein 5	TMED5	0.195301	-0.000995305	0.0971531
Adipocyte plasma membrane-associated protein	APMAP	0.0610596	0.132823	0.0969411
Glyoxylate reductase/hydroxypyruvate reductase	GRHPR	0.113814	0.0799283	0.0968713
CAD protein;Glutamine-dependent carbamoyl-phosphate synthase;Aspartate carbamoyltransferase;Dihydroorotase	CAD	0.0894155	0.103627	0.0965212
Obg-like ATPase 1	OLA1	0.138047	0.0549403	0.0964937
Dynactin subunit 1	DCTN1;DKFZp686E0752	0.0578856	0.134772	0.0963289
DnaJ homolog subfamily C member 3	DNAJC3	-0.107291	0.299736	0.0962225
Dual specificity mitogen-activated protein kinase kinase 4	MAP2K4	-0.0318058	0.224097	0.0961456
Metastasis-associated protein MTA1	MTA1	0.253502	-0.0614005	0.0960509
Protein TFG	TFG	0.147736	0.044366	0.0960508
U3 small nucleolar RNA-interacting protein 2	RRP9	0.184613	0.007212	0.0959126
Ankyrin repeat and LEM domain-containing protein 2	ANKLE2	0.1817	0.00994841	0.0958241
Medium-chain specific acyl-CoA dehydrogenase, mitochondrial	ACADM	-0.0618841	0.253468	0.0957918
Exocyst complex component 2	EXOC2	-0.0193594	0.210833	0.0957369
2,5-phosphodiesterase 12	PDE12	0.153283	0.0380971	0.0956902
SEC23-interacting protein	SEC23IP	0.0805578	0.11074	0.0956487
Small nuclear ribonucleoprotein Sm D3	SNRPD3	0.0979889	0.0932804	0.0956347
Ubiquitin-conjugating enzyme E2 Q1	UBE2Q1	0.142517	0.048621	0.095569
Down syndrome critical region protein 3	DSCR3	0.101617	0.0893423	0.0954798
Vacuolar protein sorting-associated protein 26B	VPS26B	-0.0277826	0.218692	0.0954548
Elongation factor Tu GTP-binding domain-containing protein 1	EFTUD1	0.149672	0.0412269	0.0954493
Magnesium transporter protein 1	MAGT1	-0.0352453	0.225941	0.0953481
Mixed lineage kinase domain-like protein	MLKL	0.067135	0.123476	0.0953055
Secernin-2	SCRN2	-0.0498503	0.240332	0.0952408
Acyl-CoA dehydrogenase family member 9, mitochondrial	ACAD9	0.0564651	0.133851	0.0951579
Ras-related protein Rab-2B	RAB2B;DKFZp313C1541	-0.0502692	0.240472	0.0951015
Ubiquitin-conjugating enzyme E2 L3	UBE2L3	0.0917122	0.0978897	0.094801
ER membrane protein complex subunit 3	EMC3	0.00866528	0.180909	0.094787
Serrate RNA effector molecule homolog	SRRT	0.156018	0.0335192	0.0947684
AP-3 complex subunit beta-1	AP3B1	0.0154697	0.173429	0.0944493
Ubiquitin fusion degradation protein 1 homolog	UFD1L	0.192364	-0.00360294	0.0943803
Regulator of microtubule dynamics protein 1	RMDN1	0.133403	0.0553233	0.0943632
26S proteasome non-ATPase regulatory subunit 8	PSMD8	0.15178	0.0368853	0.0943324
Dehydrogenase/reductase SDR family member on chromosome X	DHRSX	0.0114607	0.177203	0.0943319
Rho GTPase-activating protein 35	ARHGAP35;GRLF1	0.0709589	0.11742	0.0941894
Cleavage stimulation factor subunit 3	CSTF3	0.161565	0.026796	0.0941806
Isochorismatase domain-containing protein 1	ISOC1	0.108227	0.0800852	0.0941559
DNA-dependent protein kinase catalytic subunit	PRKDC	0.0725827	0.115462	0.0940223
DNA mismatch repair protein Msh3	MSH3	0.108357	0.0795988	0.093978
Afadin	MLLT4	0.247157	-0.0593429	0.093907
DCC-interacting protein 13-alpha	APPL1	-0.00864684	0.196448	0.0939005
Alpha-soluble NSF attachment protein	NAPA	0.0921249	0.0955171	0.093821
Integrin beta-5;Integrin beta	ITGB5	-0.190756	0.378256	0.0937501
ATP synthase subunit d, mitochondrial	ATP5H	0.036499	0.150963	0.093731
Dihydrolipoyllysine-residue succinyltransferase component of 2-oxoglutarate dehydrogenase complex, mitochondrial	DLST	-0.0477392	0.234847	0.0935537
26S proteasome non-ATPase regulatory subunit 5	PSMD5	0.0868832	0.100073	0.093478
Loss of heterozygosity 12 chromosomal region 1 protein	LOH12CR1	0.090556	0.0961843	0.0933702
Fumarylacetoacetate hydrolase domain-containing protein 2A;Fumarylacetoacetate hydrolase domain-containing protein 2B	FAHD2A;FAHD2B	0.0782599	0.108434	0.093347
Serpin B6	SERPINB6	0.0972655	0.089389	0.0933273
Protein transport protein Sec31A	SEC31A	0.123133	0.0634553	0.0932943
Zinc finger protein 512	ZNF512	0.157201	0.0289918	0.0930966
Dual specificity mitogen-activated protein kinase kinase 3	MAP2K3	0.25732	-0.0712278	0.093046
ATP synthase subunit delta, mitochondrial	ATP5D	0.0272749	0.158768	0.0930214
KH domain-containing, RNA-binding, signal transduction-associated protein 1	KHDRBS1	0.0331501	0.152545	0.0928477
TBC1 domain family member 15	TBC1D15	-0.0851368	0.270752	0.0928077
Guanosine-3,5-bis(diphosphate) 3-pyrophosphohydrolase MESH1	HDDC3	0.0400285	0.144991	0.09251
Coiled-coil domain-containing protein 93	CCDC93	0.100108	0.084252	0.09218
Histone deacetylase 6	HDAC6	0.0831345	0.101125	0.0921295
Protein VAC14 homolog	VAC14	0.0301207	0.154021	0.0920711
Heterogeneous nuclear ribonucleoprotein A1;Heterogeneous nuclear ribonucleoprotein A1, N-terminally processed;Heterogeneous nuclear ribonucleoprotein A1-like 2	HNRNPA1;HNRNPA1L2	0.113473	0.070642	0.0920574
Ras-related protein Rab-10	RAB10	0.0463122	0.137745	0.0920284
Rab-like protein 2B;Rab-like protein 2A	RABL2B;RABL2A	0.210495	-0.0266611	0.0919171
Zinc finger protein 622	ZNF622	0.387013	-0.203335	0.0918387
CAAX prenyl protease 2	RCE1	0.0321697	0.151501	0.0918351
Protein sel-1 homolog 1	SEL1L	0.112122	0.0714471	0.0917847
60S ribosomal protein L23a	RPL23A	0.255346	-0.0718377	0.0917541
Activator of 90 kDa heat shock protein ATPase homolog 1	AHSA1	0.0197106	0.163336	0.0915232
OTU domain-containing protein 6B	OTUD6B	0.0473852	0.135301	0.091343
Cyclin-G-associated kinase	GAK	0.0347654	0.147763	0.0912644
Ribonucleoside-diphosphate reductase large subunit	RRM1	-0.086089	0.268551	0.0912312
Magnesium transporter NIPA1	NIPA1	0.0807408	0.101681	0.0912109
ATP-dependent RNA helicase DDX3X;ATP-dependent RNA helicase DDX3Y	DDX3X;DDX3Y	0.130192	0.0519841	0.0910878
Ubiquilin-2	UBQLN2	0.0328405	0.14908	0.0909602
Phosphoglycerate mutase 1	PGAM1	0.039087	0.142785	0.0909361
Enolase-phosphatase E1	ENOPH1	0.11051	0.0712893	0.0908996
Negative elongation factor C/D	NELFCD;TH1L	0.171066	0.010607	0.0908366
Migration and invasion enhancer 1	MIEN1	-0.114588	0.29623	0.090821
Protein RER1	RER1	0.0452213	0.136222	0.0907214
Histone-lysine N-methyltransferase setd3	SETD3	-0.0516362	0.233014	0.0906887
Fatty acid synthase;[Acyl-carrier-protein] S-acetyltransferase;[Acyl-carrier-protein] S-malonyltransferase;3-oxoacyl-[acyl-carrier-protein] synthase;3-oxoacyl-[acyl-carrier-protein] reductase;3-hydroxyacyl-[acyl-carrier-protein] dehydratase;Enoyl-[acyl-carrier-protein] reductase;Oleoyl-[acyl-carrier-protein] hydrolase	FASN	-0.0551964	0.236396	0.0905997
GTP-binding protein Rheb	RHEB	0.0270505	0.154141	0.0905956
26S proteasome non-ATPase regulatory subunit 7	PSMD7	0.124732	0.0558339	0.0902828
Neuroblastoma-amplified sequence	NBAS	0.196561	-0.0163097	0.0901256
Ribose-phosphate pyrophosphokinase 1	PRPS1	0.0411233	0.139055	0.0900894
DnaJ homolog subfamily C member 13	DNAJC13	0.0614137	0.118535	0.0899746
Rootletin	CROCC	0.107867	0.0718573	0.0898624
Ankyrin repeat and FYVE domain-containing protein 1	ANKFY1	0.125812	0.0537745	0.0897934
Ras-related protein Rab-21	RAB21	0.151178	0.0283578	0.0897677
Protein archease	ZBTB8OS	-0.221258	0.400664	0.0897027
Lysosome membrane protein 2	SCARB2	0.275312	-0.0959157	0.0896983
Tubulin beta-8 chain	TUBB8	0.0974135	0.0819351	0.0896743
E3 ubiquitin-protein ligase ARIH1	ARIH1	0.253089	-0.0742275	0.0894307
Nuclear cap-binding protein subunit 1	NCBP1	0.108357	0.0704209	0.089389
Chloride intracellular channel protein 1	CLIC1	0.138127	0.0405337	0.0893305
Hypoxanthine-guanine phosphoribosyltransferase	HPRT1	0.0905891	0.087892	0.0892405
Vesicle-fusing ATPase	NSF	-0.04349	0.221966	0.089238
26S protease regulatory subunit 10B	PSMC6	0.0996975	0.0787512	0.0892243
PHD and RING finger domain-containing protein 1	PHRF1	0.236175	-0.0581166	0.0890293
Peptidyl-tRNA hydrolase 2, mitochondrial	PTRH2	0.113961	0.0638996	0.0889301
BRCA1-A complex subunit BRE	BRE	-0.0337316	0.211406	0.0888372
Importin subunit alpha-7;Importin subunit alpha-6	KPNA6;KPNA5	0.0323933	0.144947	0.0886699
F-box-like/WD repeat-containing protein TBL1XR1	TBL1XR1	0.0769094	0.100011	0.0884602
Plastin-3	PLS3	0.175279	0.00116032	0.0882198
Syntaxin-binding protein 2	STXBP2;ZNF14	0.0938734	0.082499	0.0881862
Serine/threonine-protein kinase PRP4 homolog	PRPF4B	0.138111	0.0380809	0.088096
Prefoldin subunit 5	PFDN5	0.116916	0.0589574	0.0879369
Endoplasmic reticulum resident protein 44	ERP44	0.155449	0.0203847	0.0879169
Elongation factor Ts, mitochondrial	TSFM	0.0948128	0.0806341	0.0877235
Condensin complex subunit 3	NCAPG	0.0609753	0.114436	0.0877056
Tyrosine-protein kinase receptor;Insulin-like growth factor 1 receptor;Insulin-like growth factor 1 receptor alpha chain;Insulin-like growth factor 1 receptor beta chain	IGF1R	0.371457	-0.196345	0.0875557
Protein transport protein Sec61 subunit alpha isoform 1	SEC61A1	0.200547	-0.0255973	0.087475
Cell division cycle and apoptosis regulator protein 1	CCAR1	0.174422	0.000414508	0.0874183
Ras-related protein Rab-2A	RAB2A	0.0498517	0.124906	0.0873789
Protein MEMO1	MEMO1	0.096772	0.0779816	0.0873768
Ubiquitin carboxyl-terminal hydrolase 14;Ubiquitin carboxyl-terminal hydrolase	USP14	0.0573108	0.117359	0.0873348
Protein FAM83H	FAM83H	0.0100462	0.164609	0.0873275
Pyruvate kinase PKM;Pyruvate kinase	PKM	0.0400285	0.134531	0.0872796
Protein S100-A11;Protein S100-A11, N-terminally processed	S100A11	0.166731	0.007179	0.0869551
Ferrochelatase, mitochondrial	FECH	0.0917287	0.0820761	0.0869024
Serine/threonine-protein kinase OSR1	OXSR1	0.0907873	0.0830001	0.0868937
Cell growth-regulating nucleolar protein	LYAR	0.2398	-0.0660454	0.0868775
Isocitrate dehydrogenase [NAD] subunit alpha, mitochondrial	IDH3A	0.00892759	0.16452	0.0867238
Sorting and assembly machinery component 50 homolog	SAMM50	0.0420122	0.130689	0.0863504
60S ribosomal protein L10a	RPL10A	0.212455	-0.0398803	0.0862876
Epsin-1	EPN1	0.0361902	0.136357	0.0862738
Coatomer subunit beta	COPB1	0.0755577	0.0968047	0.0861812
Tumor necrosis factor alpha-induced protein 8	TNFAIP8	0.170832	0.00144197	0.0861369
Target of EGR1 protein 1	TOE1	-0.451094	0.623361	0.0861334
Src substrate cortactin	CTTN	0.102666	0.0692518	0.0859591
Phenylalanine--tRNA ligase beta subunit	FARSB	0.0336658	0.138242	0.0859539
Insulin-degrading enzyme	IDE	-0.00691332	0.178684	0.0858851
Cytoskeleton-associated protein 4	CKAP4	0.0126297	0.158916	0.0857731
DCN1-like protein 1;DCN1-like protein	DCUN1D1	0.0183389	0.152873	0.0856062
Heat shock 70 kDa protein 14	HSPA14	0.0516013	0.119436	0.0855188
Poly(A)-specific ribonuclease PARN	PARN	0.144651	0.0258027	0.085227
SLIT-ROBO Rho GTPase-activating protein 1	SRGAP1	0.148212	0.0221984	0.0852052
Heat shock protein HSP 90-alpha	HSP90AA1	0.0337517	0.136629	0.0851903
Transcriptional repressor NF-X1	NFX1	0.243134	-0.0730583	0.0850379
Nuclear receptor coactivator 7	NCOA7	0.582732	-0.412696	0.0850183
UPF0378 protein KIAA0100	KIAA0100	0.0221556	0.147793	0.0849744
Sorting nexin-2	SNX2	0.0205434	0.149394	0.0849687
Focadhesin	FOCAD	0.20585	-0.0362198	0.0848152
Mitochondrial import receptor subunit TOM40 homolog	TOMM40	0.183715	-0.0142148	0.0847501
Ribulose-phosphate 3-epimerase	RPE	-0.0141264	0.18335	0.0846116
Polyadenylate-binding protein 4	PABPC4	0.240739	-0.071524	0.0846074
Cytoplasmic aconitate hydratase	ACO1	-0.0923214	0.261514	0.0845961
Dolichyl-diphosphooligosaccharide--protein glycosyltransferase subunit 1	RPN1	0.0525347	0.116609	0.0845721
Alpha-enolase	ENO1	0.0622734	0.106864	0.0845688
GRIP and coiled-coil domain-containing protein 2	GCC2	0.0876119	0.0807909	0.0842014
2,3-cyclic-nucleotide 3-phosphodiesterase	CNP	0.145224	0.0231452	0.0841847
Protein FAM160B1	FAM160B1	0.0282241	0.140064	0.0841441
26S proteasome non-ATPase regulatory subunit 10	PSMD10	-0.0442699	0.212551	0.0841408
Succinate dehydrogenase cytochrome b560 subunit, mitochondrial	SDHC	0.0460225	0.122242	0.0841324
Microtubule-associated protein	MAP4	0.185712	-0.017501	0.0841054
Cold shock domain-containing protein E1	CSDE1	0.0111814	0.156865	0.0840233
Prefoldin subunit 4	PFDN4	0.0848773	0.0830627	0.08397
Ubiquilin-1	UBQLN1	-0.0213043	0.189179	0.0839375
Brefeldin A-inhibited guanine nucleotide-exchange protein 2	ARFGEF2	0.081456	0.0863777	0.0839169
Peroxisomal acyl-coenzyme A oxidase 1	ACOX1	-0.0152106	0.182795	0.083792
40S ribosomal protein S12	RPS12	0.226899	-0.0595157	0.0836919
Nucleoside diphosphate kinase;Nucleoside diphosphate kinase B	NME1-NME2;NME2;NME1	0.110608	0.0559615	0.0832846
60S ribosomal protein L5	RPL5	0.188277	-0.0224779	0.0828997
Proteasome subunit alpha type-4;Proteasome subunit alpha type;Proteasome subunit beta type	PSMA4	0.063604	0.101526	0.0825652
Lysine-rich nucleolar protein 1	KNOP1	0.22726	-0.0624218	0.0824192
Heterogeneous nuclear ribonucleoproteins A2/B1	HNRNPA2B1	0.0660766	0.0985713	0.082324
Redox-regulatory protein FAM213A	FAM213A	-0.0320397	0.196578	0.0822692
U2 small nuclear ribonucleoprotein A	SNRPA1	0.0832673	0.0812613	0.0822643
RNA-binding protein 25	RBM25	0.141816	0.0226719	0.0822437
FCH domain only protein 2	FCHO2	0.134301	0.0298854	0.0820933
Cation transport regulator-like protein 2	CHAC2	-0.00873534	0.172738	0.0820011
Serine/threonine-protein kinase mTOR	MTOR	0.0274303	0.136418	0.081924
Zinc finger protein GLI2	GLI2	-0.243372	0.407181	0.0819042
Charged multivesicular body protein 6	CHMP6	0.0840975	0.0795517	0.0818246
Septin-10	SEPT10	0.168313	-0.00471719	0.081798
Methylthioribulose-1-phosphate dehydratase	APIP	0.148339	0.0149298	0.0816344
Nucleoporin SEH1	SEH1L	0.149846	0.0130741	0.0814602
Glycogen phosphorylase, liver form;Phosphorylase	PYGL	0.142007	0.0208097	0.0814083
CDK5 regulatory subunit-associated protein 3	CDK5RAP3	0.108945	0.0537585	0.0813516
Ras-related protein Rab-18	RAB18	0.0306548	0.131703	0.0811789
Peptidyl-prolyl cis-trans isomerase B	PPIB	0.100354	0.0619311	0.0811426
Ubiquitin carboxyl-terminal hydrolase 10	USP10	0.128792	0.03326	0.0810261
Protein kinase C alpha type	PRKCA	0.107835	0.0541738	0.0810043
Peptidyl-prolyl cis-trans isomerase G;Peptidyl-prolyl cis-trans isomerase	PPIG	0.139981	0.0220188	0.0809996
Guanylate kinase	GUK1	0.0705736	0.0912426	0.0809081
Acetyl-CoA acetyltransferase, mitochondrial	ACAT1	-0.0192881	0.180997	0.0808542
Peroxiredoxin-5, mitochondrial	PRDX5	0.0334423	0.127944	0.0806934
Coatomer subunit alpha;Xenin;Proxenin	COPA	0.0463292	0.115018	0.0806736
RNA-binding protein with serine-rich domain 1	RNPS1	0.17777	-0.0168465	0.0804618
Proteasome subunit alpha type-2	PSMA2	0.0486105	0.112213	0.0804118
Golgi to ER traffic protein 4 homolog	GET4	0.0973148	0.063249	0.0802819
ADP-ribosylation factor 1	ARF1	0.0750233	0.085409	0.0802162
Vesicle transport protein GOT1B	GOLT1B	-0.042185	0.202499	0.0801569
Ubiquitin-conjugating enzyme E2 N	UBE2N	0.120773	0.0395015	0.0801371
Coiled-coil domain-containing protein 9	CCDC9	0.074873	0.0853465	0.0801097
AT-rich interactive domain-containing protein 2	ARID2	0.0273267	0.132883	0.0801049
Ubiquitin-like modifier-activating enzyme ATG7	ATG7	0.331887	-0.171817	0.0800351
Mitotic spindle assembly checkpoint protein MAD1	MAD1L1	0.340389	-0.180398	0.0799955
Flotillin-2	FLOT2	0.0553311	0.104614	0.0799727
AMSH-like protease	STAMBPL1	0.0868169	0.0731032	0.07996
Transmembrane and ubiquitin-like domain-containing protein 1	TMUB1	0.0491037	0.110801	0.0799523
RNA-binding protein Musashi homolog 2	IGSF9B;MSI2	-0.162283	0.322061	0.0798888
Stromal interaction molecule 1	STIM1	0.0397547	0.119971	0.0798626
Vesicle-associated membrane protein 7	VAMP7	0.0729507	0.0865651	0.0797579
U1 small nuclear ribonucleoprotein A	SNRPA	0.14872	0.0105905	0.0796552
Vesicle-associated membrane protein 8	VAMP8	-0.0632621	0.222535	0.0796362
Serine/threonine-protein phosphatase 6 regulatory ankyrin repeat subunit A	ANKRD28	0.038676	0.120398	0.0795369
DNA replication licensing factor MCM2	MCM2	0.00300541	0.155556	0.0792806
Protein disulfide-isomerase TMX3	TMX3	0.276184	-0.117953	0.0791157
DNA polymerase;DNA polymerase delta catalytic subunit	POLD1	0.0964758	0.061518	0.0789969
Beta-catenin-like protein 1	CTNNBL1	0.0798256	0.0780601	0.0789428
Adenylyl cyclase-associated protein;Adenylyl cyclase-associated protein 2	CAP2	0.0105877	0.147254	0.078921
Elongator complex protein 2	ELP2	0.195609	-0.037768	0.0789204
Heterogeneous nuclear ribonucleoprotein L-like	HNRPLL;HNRNPLL	-0.166917	0.324579	0.0788307
Proteasome subunit beta type-6	PSMB6	0.0384019	0.119192	0.078797
Hepatoma-derived growth factor-related protein 2	HDGFRP2	0.0228485	0.134742	0.0787953
Rab GTPase-activating protein 1	RABGAP1	0.160794	-0.0035032	0.0786455
Centrosomal protein of 164 kDa	CEP164	0.00535617	0.151545	0.0784508
Dual specificity protein phosphatase 3	DUSP3	0.0755076	0.0810888	0.0782982
rRNA methyltransferase 1, mitochondrial	MRM1	0.243312	-0.0868349	0.0782387
Talin-1	TLN1	0.108096	0.0482683	0.0781821
Sulfatase-modifying factor 2	SUMF2	-0.0937664	0.249986	0.0781097
26S proteasome non-ATPase regulatory subunit 6	PSMD6	0.0788597	0.0763311	0.0775954
Very-long-chain enoyl-CoA reductase	TECR	0.0235237	0.130946	0.0772348
Prohibitin	PHB	0.0660934	0.0881416	0.0771175
Proteasome subunit beta type-1	PSMB1	0.00302297	0.151172	0.0770975
Lysine--tRNA ligase	KARS	0.152682	0.00137571	0.0770289
Apoptosis inhibitor 5	API5	0.135647	0.018405	0.077026
Protein transport protein Sec16A	SEC16A	0.169174	-0.0153206	0.0769268
B-cell CLL/lymphoma 9-like protein	BCL9L	0.60904	-0.455259	0.0768906
NADH dehydrogenase [ubiquinone] 1 alpha subcomplex subunit 7	NDUFA7	0.0100986	0.143401	0.0767498
Solute carrier family 12 member 4;Solute carrier family 12 member 6	SLC12A4;SLC12A6	-0.201216	0.354588	0.0766861
Aminoacyl tRNA synthase complex-interacting multifunctional protein 1;Endothelial monocyte-activating polypeptide 2	AIMP1	0.0930654	0.0602621	0.0766638
ATP synthase subunit e, mitochondrial	ATP5I	-0.00903629	0.162329	0.0766461
Cytoplasmic dynein 1 light intermediate chain 1	DYNC1LI1	0.104828	0.0481239	0.0764757
Galectin-related protein	LGALSL	-0.0331914	0.186122	0.0764651
Aminoacylase-1	ABHD14A-ACY1;ACY1	-0.0258289	0.178449	0.0763101
Charged multivesicular body protein 5	CHMP5	0.0249423	0.127428	0.0761853
Ubiquitin-conjugating enzyme E2 variant 1	UBE2V1	0.0645801	0.0877203	0.0761502
Tubulin alpha-1C chain	TUBA1C	0.0400456	0.111891	0.0759683
F-actin-capping protein subunit beta	CAPZB	0.0816057	0.0703104	0.075958
Upstream-binding protein 1	UBP1	0.136143	0.0155533	0.0758484
Peptidyl-prolyl cis-trans isomerase C	PPIC	0.0679409	0.0836731	0.075807
RUN and FYVE domain-containing protein 1	RUFY1	0.0859883	0.065501	0.0757447
Kinesin-like protein KIF1B	KIF1Bbeta;KIF1B	0.0219996	0.129203	0.0756015
Transmembrane 9 superfamily member 4	TM9SF4	0.0059345	0.145261	0.075598
Alpha-aminoadipic semialdehyde dehydrogenase	ALDH7A1	0.0282069	0.122913	0.0755597
WD repeat-containing protein 61;WD repeat-containing protein 61, N-terminally processed	WDR61	0.052382	0.0985868	0.0754844
Protein kinase C iota type	PRKCI	-0.120734	0.271165	0.0752152
Elongation factor 1-gamma	EEF1G	0.132248	0.0175206	0.0748842
Histone-lysine N-methyltransferase 2D	KMT2D	0.265086	-0.115346	0.0748698
Heterogeneous nuclear ribonucleoprotein H;Heterogeneous nuclear ribonucleoprotein H, N-terminally processed	HNRNPH1	0.0546706	0.0949738	0.0748222
Trafficking protein particle complex subunit 8	TRAPPC8	0.0195891	0.129886	0.0747373
NACHT, LRR and PYD domains-containing protein 2	NLRP2	-0.0955887	0.244957	0.0746841
NADH dehydrogenase [ubiquinone] 1 alpha subcomplex subunit 5	NDUFA5	0.0280516	0.121023	0.0745373
Serine/threonine-protein kinase MARK2	MARK2	0.148656	0.000414508	0.0745354
Neutral alpha-glucosidase AB	GANAB	0.0543487	0.0943526	0.0743507
Caspase-3;Caspase-3 subunit p17;Caspase-3 subunit p12	CASP3	0.164739	-0.0160749	0.0743321
Mitochondrial-processing peptidase subunit beta	PMPCB	0.366143	-0.21763	0.0742565
Condensin-2 complex subunit G2	NCAPG2	-0.232314	0.380679	0.0741822
Protein FAM91A1	FAM91A1	0.0343188	0.11393	0.0741246
Translocon-associated protein subunit alpha	SSR1	0.0185647	0.129401	0.0739826
Nuclear pore complex protein Nup205	NUP205	0.0796091	0.0683031	0.0739561
COP9 signalosome complex subunit 5	COPS5	0.11883	0.029073	0.0739514
Annexin;Annexin A8-like protein 2;Annexin A8;Annexin A8-like protein 1	ANXA8L1;ANXA8L2;ANXA8	0.159944	-0.0120561	0.073944
Histone H2A type 1-C;Histone H2A type 3;Histone H2A type 1-B/E	HIST1H2AC;HIST3H2A;HIST1H2AB	0.188231	-0.040426	0.0739026
26S protease regulatory subunit 6B	PSMC4	0.100239	0.0475143	0.0738768
Hermansky-Pudlak syndrome 3 protein	HPS3	-0.173748	0.321397	0.0738247
Splicing factor 3A subunit 2	SF3A2	0.116884	0.030746	0.073815
Dolichyl-diphosphooligosaccharide--protein glycosyltransferase subunit STT3B	STT3B	-0.0371576	0.184649	0.0737456
Metaxin-2	MTX2	0.0922239	0.0551318	0.0736779
Synaptojanin-2-binding protein	SYNJ2BP	-0.0682155	0.215268	0.0735262
Protein transport protein Sec24C	SEC24C	0.0778266	0.0690779	0.0734522
1-acyl-sn-glycerol-3-phosphate acyltransferase alpha	AGPAT1	0.0483553	0.0978897	0.0731225
NADH dehydrogenase [ubiquinone] flavoprotein 2, mitochondrial	NDUFV2	0.0401312	0.105601	0.0728661
Hexokinase-1	HK1	-0.0118718	0.15749	0.072809
D-dopachrome decarboxylase;D-dopachrome decarboxylase-like protein	DDT;DDTL	-0.0355878	0.181157	0.0727848
Nesprin-2	SYNE2	-0.0384399	0.183948	0.0727542
AP-3 complex subunit sigma-1	AP3S1	0.0933293	0.052096	0.0727127
L-lactate dehydrogenase A chain	LDHA	0.0544504	0.0909313	0.0726908
Probable ATP-dependent RNA helicase DDX41	DDX41	0.0271023	0.118153	0.0726279
Nardilysin	NRD1	0.119202	0.0259004	0.0725514
Rab11 family-interacting protein 1	RAB11FIP1	0.0891674	0.0558499	0.0725086
DAZ-associated protein 1	DAZAP1	0.0923395	0.0525918	0.0724656
Mitogen-activated protein kinase 3;Mitogen-activated protein kinase	MAPK3	-0.281057	0.425817	0.0723801
Polypyrimidine tract-binding protein 1	PTBP1	0.109189	0.0354783	0.0723338
Succinyl-CoA ligase [ADP/GDP-forming] subunit alpha, mitochondrial	SUCLG1	0.0466529	0.0978432	0.0722481
Histidine triad nucleotide-binding protein 1	HINT1	0.100879	0.0433365	0.0721078
ATP-citrate synthase	ACLY	0.00210972	0.141899	0.0720042
SCY1-like protein 2	SCYL2	0.101174	0.0426765	0.0719255
Transferrin receptor protein 1;Transferrin receptor protein 1, serum form	TFRC	-0.00035192	0.144031	0.0718397
Nuclear pore complex protein Nup214	NUP214	0.107574	0.0358342	0.0717039
26S protease regulatory subunit 7	PSMC2	0.0615486	0.0813866	0.0714676
Galectin-3-binding protein	LGALS3BP	0.13382	0.00877865	0.0712994
Transcriptional repressor protein YY1;Transcription factor YY2	YY1;YY2	0.128503	0.0139283	0.0712155
Heterogeneous nuclear ribonucleoprotein Q	SYNCRIP	0.135599	0.00676643	0.0711827
Density-regulated protein	DENR	0.166214	-0.0240789	0.0710674
Thymidine kinase, cytosolic;Thymidine kinase	TK1	-0.256995	0.398904	0.0709545
Calcium-binding mitochondrial carrier protein Aralar2	SLC25A13	0.0749565	0.0669265	0.0709415
Protein diaphanous homolog 1	DIAPH1	0.185325	-0.0434477	0.0709387
Nucleophosmin	NPM1	0.167217	-0.0254791	0.0708689
ATP-dependent RNA helicase DDX19A;ATP-dependent RNA helicase DDX19B	DDX19A;DDX19B	0.0555512	0.0861278	0.0708395
Cathepsin Z	CTSZ	-0.0554158	0.196607	0.0705956
Serine/threonine-protein phosphatase 2A 65 kDa regulatory subunit A beta isoform	PPP2R1B	-0.127657	0.268827	0.0705851
Exosome complex component RRP4	EXOSC2	0.132376	0.00849843	0.0704373
Polypeptide N-acetylgalactosaminyltransferase 2;Polypeptide N-acetylgalactosaminyltransferase 2 soluble form	GALNT2	0.125054	0.0156354	0.0703448
DNA polymerase delta subunit 3	POLD3	0.282375	-0.141758	0.0703082
Solute carrier family 23 member 2	SLC23A2	0.0246656	0.11589	0.070278
Proliferation-associated protein 2G4	PA2G4	0.147529	-0.00704825	0.0702404
Glyoxalase domain-containing protein 4	GLOD4	0.0381449	0.102284	0.0702142
Microtubule-associated protein RP/EB family member 1	MAPRE1	0.0406444	0.0996396	0.070142
Ubiquitin-like modifier-activating enzyme 1	UBA1	0.0565835	0.0835792	0.0700814
Putative bifunctional UDP-N-acetylglucosamine transferase and deubiquitinase ALG13	ALG13	0.0567696	0.0833914	0.0700805
Actin-related protein 2/3 complex subunit 5	ARPC5	0.154438	-0.0145833	0.0699272
Ribosome-recycling factor, mitochondrial	MRRF	0.0599799	0.0798499	0.0699149
ER membrane protein complex subunit 1	EMC1	0.0796424	0.0601031	0.0698727
Huntingtin-interacting protein 1	HIP1	-0.0934848	0.233155	0.0698349
Beta-lactamase-like protein 2	LACTB2	-0.0071078	0.146416	0.0696539
THO complex subunit 2	THOC2	0.101798	0.0374509	0.0696243
Lysophospholipid acyltransferase 7	MBOAT7	0.10432	0.0348148	0.0695675
Thioredoxin domain-containing protein 5	TXNDC5	0.0400456	0.0988036	0.0694246
Myc box-dependent-interacting protein 1	BIN1	-0.121193	0.259991	0.0693989
Exportin-1	XPO1	0.0632335	0.0754343	0.0693339
Cap-specific mRNA (nucleoside-2-O-)-methyltransferase 1	CMTR1	0.101716	0.0369014	0.0693085
THUMP domain-containing protein 1	THUMPD1	0.0149823	0.123415	0.0691987
Alpha-ketoglutarate-dependent dioxygenase FTO	FTO	-0.0950625	0.233437	0.0691871
5-3 exoribonuclease 2	XRN2	0.0695178	0.0687933	0.0691555
DNA repair protein RAD50	RAD50	0.0113211	0.126775	0.0690483
L-2-hydroxyglutarate dehydrogenase, mitochondrial	L2HGDH	0.105923	0.0315088	0.068716
Microtubule cross-linking factor 1	MTCL1	0.0686289	0.0687933	0.0687111
Membrane-associated progesterone receptor component 1	PGRMC1	0.0118447	0.125514	0.0686795
Ras-related protein Rab-24	RAB24	0.0163398	0.120993	0.0686661
Ran-binding protein 3	RANBP3;ZNF8	-0.0660221	0.203075	0.0685265
Enoyl-CoA delta isomerase 2, mitochondrial	ECI2	0.388223	-0.251282	0.0684705
Adenosine deaminase	ADA	0.154485	-0.0176856	0.0683998
NADH dehydrogenase [ubiquinone] iron-sulfur protein 4, mitochondrial	NDUFS4	0.0427639	0.0935446	0.0681543
Dolichyl-diphosphooligosaccharide--protein glycosyltransferase subunit STT3A	STT3A	-0.00905399	0.145231	0.0680887
Chromobox protein homolog 5	CBX5	-0.0623616	0.198256	0.067947
F-actin-capping protein subunit alpha-2	CAPZA2	0.0821709	0.0532951	0.067733
Elongation of very long chain fatty acids protein 1	ELOVL1	0.177459	-0.0422519	0.0676035
Leukocyte surface antigen CD47	CD47	0.151336	-0.016142	0.0675971
Exosome complex component RRP42	EXOSC7	0.131429	0.00367667	0.0675528
2-deoxynucleoside 5-phosphate N-hydrolase 1	DNPH1	-0.0640896	0.198964	0.0674371
Tyrosine-protein kinase Yes	YES1	0.289763	-0.154954	0.0674042
ATP synthase subunit g, mitochondrial	ATP5L	-0.0268144	0.161454	0.0673199
26S proteasome non-ATPase regulatory subunit 3	PSMD3	0.0772764	0.0571734	0.0672249
Ubiquinone biosynthesis monooxygenase COQ6	COQ6	0.175139	-0.0408353	0.0671518
Acyl-protein thioesterase 1	LYPLA1	0.0562959	0.0779659	0.0671309
Adenylosuccinate lyase	ADSL	0.177443	-0.0432084	0.0671175
Aspartate--tRNA ligase, cytoplasmic	DARS	0.0397547	0.0941351	0.0669449
Vacuolar protein sorting-associated protein 35	VPS35	0.0348856	0.0987882	0.0668369
HAUS augmin-like complex subunit 6	HAUS6	0.167562	-0.0339939	0.0667838
Ribonuclease P protein subunit p14	RPP14	0.126038	0.0072945	0.0666663
STE20-like serine/threonine-protein kinase	SLK	0.0554158	0.0775416	0.0664787
Mitochondrial peptide methionine sulfoxide reductase	MSRA	-0.0338037	0.166664	0.06643
Hydroxysteroid dehydrogenase-like protein 2	HSDL2	0.0588993	0.0737493	0.0663243
Ras-related protein Rab-12	RAB12	0.0199535	0.112689	0.0663211
ATP-dependent RNA helicase DHX36	DHX36	0.0426102	0.0899968	0.0663035
Thymocyte nuclear protein 1	THYN1	0.152999	-0.0204918	0.0662534
Nucleosome assembly protein 1-like 4	NAP1L4	0.0944833	0.0379032	0.0661933
Peptidyl-prolyl cis-trans isomerase-like 3;Peptidyl-prolyl cis-trans isomerase	PPIL3	-0.0206617	0.152933	0.0661357
Proteasome subunit alpha type-7	PSMA7	0.0918278	0.0403402	0.066084
Electron transfer flavoprotein subunit alpha, mitochondrial	ETFA	0.0140766	0.118001	0.0660386
cTAGE family member 5	CTAGE5	-0.0691565	0.200855	0.0658492
Transmembrane 9 superfamily member 3	TM9SF3	0.153726	-0.0220738	0.0658263
COP9 signalosome complex subunit 4	COPS4	0.0292589	0.102145	0.0657017
ER lumen protein-retaining receptor 1;ER lumen protein-retaining receptor	KDELR1	0.00530358	0.125955	0.0656293
Coatomer subunit delta	ARCN1	0.0116876	0.119497	0.0655925
Replication protein A 70 kDa DNA-binding subunit;Replication protein A 70 kDa DNA-binding subunit, N-terminally processed	RPA1	0.0473	0.0831723	0.0652362
N-acetyl-D-glucosamine kinase	NAGK	0.073954	0.0561211	0.0650375
CD276 antigen	CD276	0.0507523	0.0790024	0.0648773
Cytosolic purine 5-nucleotidase	NT5C2	0.021809	0.107865	0.0648369
Importin-11	IPO11	0.109026	0.0206463	0.0648362
Rho GDP-dissociation inhibitor 1	ARHGDIA	0.0885057	0.0409529	0.0647293
Actin, alpha cardiac muscle 1;Actin, alpha skeletal muscle;Actin, gamma-enteric smooth muscle;Actin, aortic smooth muscle	ACTC1;ACTA1;ACTG2;ACTA2	0.182832	-0.0534111	0.0647104
Isopentenyl-diphosphate Delta-isomerase 1	IDI1	-0.196128	0.325506	0.0646888
Interferon-inducible double-stranded RNA-dependent protein kinase activator A	PRKRA	-0.0420039	0.171177	0.0645867
Putative pre-mRNA-splicing factor ATP-dependent RNA helicase DHX15	DHX15	0.0810902	0.0479956	0.0645429
Vesicle transport through interaction with t-SNAREs homolog 1B	VTI1B	-0.000246335	0.129158	0.0644558
DNA replication licensing factor MCM4	MCM4	-0.0222689	0.150978	0.0643545
26S protease regulatory subunit 8	PSMC5	0.0596423	0.0686194	0.0641309
LIM and SH3 domain protein 1	LASP1	0	0.128127	0.0640633
Tyrosine-protein phosphatase non-receptor type 23	PTPN23	0.149117	-0.0211816	0.0639675
Protein NipSnap homolog 1	NIPSNAP1	-0.058289	0.186107	0.063909
X-ray repair cross-complementing protein 5	XRCC5	0.0687799	0.0586708	0.0637253
Cytochrome b-c1 complex subunit 1, mitochondrial	UQCRC1	0.0182694	0.108895	0.0635824
Probable ATP-dependent RNA helicase DDX5	DDX5	-0.038729	0.165733	0.0635018
Ubiquitin carboxyl-terminal hydrolase isozyme L3	UCHL3	0.137727	-0.0107524	0.0634875
Dolichyl-diphosphooligosaccharide--protein glycosyltransferase subunit DAD1	DAD1	-0.0395245	0.166472	0.0634736
Transmembrane protein 2	TMEM2	-0.125793	0.252633	0.0634198
GTP-binding nuclear protein Ran	RAN	0.123133	0.00361051	0.0633719
Proteasome subunit alpha type-6;Proteasome subunit alpha type	PSMA6	0.0584601	0.0672114	0.0628358
Transformer-2 protein homolog beta	TRA2B	0.0852588	0.0404047	0.0628318
Phosphatidylinositol 4-phosphate 3-kinase C2 domain-containing subunit alpha	PIK3C2A	-0.0104179	0.13604	0.0628113
BolA-like protein 2	BOLA2	0.0512278	0.0743164	0.0627721
Vacuole membrane protein 1	TMEM49;VMP1	0.0906387	0.0347824	0.0627105
PRKC apoptosis WT1 regulator protein	PAWR	0.50651	-0.381448	0.0625311
TBC1 domain family member 10B	TBC1D10B	0.0923725	0.0321414	0.0622569
Vacuolar protein sorting-associated protein 51 homolog	VPS51	0.0641762	0.0602621	0.0622192
Mediator of RNA polymerase II transcription subunit 23	MED23	0.0961796	0.0278211	0.0620003
Pleckstrin homology domain-containing family G member 3	PLEKHG3	0.0203179	0.103596	0.061957
Proteasome-associated protein ECM29 homolog	ECM29;KIAA0368	0.103453	0.0203356	0.0618941
Lamin-B receptor	LBR	0.0779933	0.0457643	0.0618788
Aspartate--tRNA ligase, mitochondrial	DARS2	-0.0820607	0.20581	0.0618744
Acidic leucine-rich nuclear phosphoprotein 32 family member A	ANP32A	0.0815392	0.0421613	0.0618502
Zinc finger CCCH-type antiviral protein 1-like	ZC3HAV1L	0.170238	-0.0466984	0.0617697
Ubiquitin-like modifier-activating enzyme 6	UBA6	0.0380592	0.0851433	0.0616013
Rab GTPase-binding effector protein 1	RABEP1	0.0213064	0.101588	0.0614473
Histone-lysine N-methyltransferase SETDB1	SETDB1	0.302373	-0.179515	0.0614289
Rapamycin-insensitive companion of mTOR	RICTOR	-0.11909	0.241735	0.0613225
Protein LZIC	LZIC	0.117306	0.00494973	0.0611278
Mitochondrial ribonuclease P protein 1	TRMT10C	0.0688302	0.0533111	0.0610706
Microtubule-associated protein RP/EB family member 3	MAPRE3	0.0032863	0.11881	0.0610483
Actin-related protein 2/3 complex subunit 2	ARPC2	0.100666	0.0210549	0.0608604
Signal recognition particle 54 kDa protein	SRP54	0.092752	0.028748	0.06075
NAD-dependent malic enzyme, mitochondrial	ME2	-0.00565871	0.12714	0.0607406
E3 ubiquitin-protein ligase ARIH2	ARIH2	-0.187787	0.309136	0.0606744
Succinyl-CoA ligase [GDP-forming] subunit beta, mitochondrial	SUCLG2	-0.0449413	0.16625	0.0606544
26S protease regulatory subunit 4	PSMC1	0.0503445	0.0707367	0.0605406
Thyroid adenoma-associated protein	THADA	0.0839481	0.0370792	0.0605136
Tetratricopeptide repeat protein 27	TTC27	0.156065	-0.0354378	0.0603136
Protein misato homolog 1	MSTO1	0.138687	-0.0185252	0.0600807
Caprin-1	CAPRIN1	0.114757	0.00534629	0.0600517
Dedicator of cytokinesis protein 1	DOCK1	-0.0157263	0.135573	0.0599231
Puromycin-sensitive aminopeptidase	NPEPPS	-0.0384218	0.158159	0.0598684
Protein FAM3C	FAM3C	0.0228658	0.0968512	0.0598585
Serine--tRNA ligase, mitochondrial	SARS2	-0.00269437	0.122044	0.059675
Translation initiation factor eIF-2B subunit epsilon	EIF2B5	0.0834002	0.0358989	0.0596496
Constitutive coactivator of PPAR-gamma-like protein 2	FAM120C	-0.0140376	0.133261	0.0596118
B-cell receptor-associated protein 31	BCAP31	0.0470617	0.0719047	0.0594832
Trifunctional enzyme subunit alpha, mitochondrial;Long-chain enoyl-CoA hydratase;Long chain 3-hydroxyacyl-CoA dehydrogenase	HADHA	0.00698541	0.111906	0.0594458
Cytoplasmic dynein 1 heavy chain 1	DYNC1H1	0.130433	-0.0115545	0.0594391
GTP-binding protein SAR1b	SAR1B;DKFZp434B2017	0.100305	0.0183886	0.0593468
AP-1 complex subunit sigma-1A	AP1S1	-0.131313	0.249707	0.0591968
26S proteasome non-ATPase regulatory subunit 12	PSMD12	-0.00195424	0.120169	0.0591073
Importin-5	IPO5	0.105171	0.0128604	0.0590158
Peroxisomal bifunctional enzyme;Enoyl-CoA hydratase/3,2-trans-enoyl-CoA isomerase;3-hydroxyacyl-CoA dehydrogenase	EHHADH	-0.364512	0.482463	0.0589754
Rho guanine nucleotide exchange factor 10	ARHGEF10	0.292925	-0.175108	0.0589086
AP-2 complex subunit beta	AP2B1	0.0279653	0.0895605	0.0587629
Replication factor C subunit 3	RFC3	0.0477427	0.0696469	0.0586948
MKL/myocardin-like protein 2	MKL2	0.0872641	0.0298367	0.0585504
Septin-7	SEPT7	0.0651351	0.0519041	0.0585196
Heat shock 70 kDa protein 4L	HSPA4L	-0.0334255	0.150246	0.0584102
Probable ATP-dependent RNA helicase DDX23	DDX23	0.0111291	0.105678	0.0584036
ATP synthase subunit O, mitochondrial	ATP5O	-0.0225726	0.139372	0.0583995
Glutamine--fructose-6-phosphate aminotransferase [isomerizing] 1	GFPT1	0.0754408	0.0411946	0.0583177
Mammalian ependymin-related protein 1	EPDR1	0.0138152	0.102793	0.0583042
COP9 signalosome complex subunit 8	COPS8	-0.0106837	0.127125	0.0582205
Profilin-1	PFN1	0.135887	-0.0194998	0.0581937
Importin subunit alpha-5;Importin subunit alpha-5, N-terminally processed	KPNA1	0.121323	-0.00508325	0.0581198
Supervillin	SVIL	0.197021	-0.0808243	0.0580986
Coiled-coil domain-containing protein 25	CCDC25	-0.0575931	0.173708	0.0580576
Vacuolar protein sorting-associated protein 29	VPS29	0.00945205	0.106556	0.0580042
Kinesin light chain 1	KLC1	0.126135	-0.0101845	0.0579752
Serine dehydratase-like	SDSL	0.193456	-0.0775659	0.0579452
Complex III assembly factor LYRM7	LYRM7	0.00896256	0.106849	0.0579057
Serine/arginine-rich splicing factor 3	SRSF3	0.0248905	0.0908846	0.0578875
Fructose-bisphosphate aldolase C	ALDOC	-0.0388194	0.154528	0.0578543
Ubiquitin carboxyl-terminal hydrolase 47	USP47	0.0581898	0.0574921	0.0578409
NHP2-like protein 1;NHP2-like protein 1, N-terminally processed	NHP2L1	0.199307	-0.0836859	0.0578103
Endoplasmic reticulum mannosyl-oligosaccharide 1,2-alpha-mannosidase	MAN1B1	0.097397	0.0182085	0.0578028
7-dehydrocholesterol reductase	DHCR7	-0.0190206	0.13447	0.0577248
ADP-sugar pyrophosphatase	NUDT5	0.0548061	0.0598644	0.0573353
Tensin-3	TNS3	-0.126542	0.241034	0.0572458
Protein farnesyltransferase/geranylgeranyltransferase type-1 subunit alpha	FNTA	0.0223288	0.0920985	0.0572137
Endoplasmic reticulum resident protein 29	ERP29	0.0650679	0.0492302	0.057149
60S ribosomal protein L17	RPL17	0.166214	-0.0520007	0.0571065
Hippocalcin-like protein 1	HPCAL1	-0.0482849	0.162447	0.0570811
Phosphatidylinositol 3,4,5-trisphosphate 5-phosphatase 2	INPPL1	-0.0670907	0.181216	0.0570626
Epimerase family protein SDR39U1	SDR39U1	-0.0971123	0.21112	0.0570037
CLIP-associating protein 1	CLASP1	0.0108497	0.103118	0.0569836
Transmembrane emp24 domain-containing protein 2	TMED2	-0.0227156	0.136418	0.056851
Vacuolar ATPase assembly integral membrane protein VMA21	VMA21	0.0487466	0.0648036	0.0567751
Exosome complex component RRP40	EXOSC3	0.2651	-0.151671	0.0567144
Importin subunit beta-1	KPNB1	0.0181999	0.0951756	0.0566877
DNA replication licensing factor MCM6	MCM6	-0.0187532	0.131885	0.0565657
60S acidic ribosomal protein P1	RPLP1	0.15273	-0.0397099	0.0565098
U6 snRNA-associated Sm-like protein LSm2	LSM2	0.100567	0.0122686	0.0564181
NADH dehydrogenase [ubiquinone] 1 beta subcomplex subunit 5, mitochondrial	NDUFB5	0.074589	0.0382101	0.0563995
Protein phosphatase 1 regulatory subunit 12A	PPP1R12A	0.0784599	0.0342157	0.0563378
Serine/threonine-protein phosphatase 6 regulatory subunit 3	PPP6R3	0.0203352	0.0922386	0.0562869
Desmoglein-2	DSG2	-0.134072	0.246356	0.0561421
T-complex protein 1 subunit gamma	CCT3	0.0150519	0.0971458	0.0560988
Tetratricopeptide repeat protein 33	TTC33	0.115991	-0.0038357	0.0560779
Adenylate kinase isoenzyme 1	AK1	-0.0528584	0.164964	0.0560527
Small nuclear ribonucleoprotein Sm D1	SNRPD1	0.098712	0.0133041	0.0560081
Very-long-chain (3R)-3-hydroxyacyl-CoA dehydratase 3	PTPLAD1	0.0191204	0.0924408	0.0557806
Spliceosome RNA helicase DDX39B	DDX39B	0.0999274	0.0113476	0.0556375
Exportin-4	XPO4	-0.0492858	0.160356	0.0555353
U1 small nuclear ribonucleoprotein 70 kDa	SNRNP70	0.0816223	0.0290243	0.0553233
ATP-dependent RNA helicase DDX39A	DDX39A	0.0432421	0.0673222	0.0552821
Gem-associated protein 5	GEMIN5	0.15151	-0.0411253	0.0551925
Trimeric intracellular cation channel type B	TMEM38B	0.0540098	0.0562965	0.0551532
Methyltransferase-like protein 16	METTL16	0.0420464	0.0679235	0.0549849
Gamma-glutamylcyclotransferase	GGCT	0.0107973	0.0990204	0.0549089
SAP domain-containing ribonucleoprotein	SARNP	0.122487	-0.0127419	0.0548725
ATP-dependent DNA helicase Q1	RECQL	0.0549416	0.0547647	0.0548531
26S protease regulatory subunit 6A	PSMC3	0.0753907	0.0342319	0.0548113
Epidermal growth factor receptor substrate 15-like 1	SPATA22;EPS15L1	-0.0396149	0.149155	0.0547699
Chromatin complexes subunit BAP18	BAP18;C17orf49;RNASEK-C17orf49	0.223664	-0.114161	0.0547514
3-mercaptopyruvate sulfurtransferase;Sulfurtransferase	MPST	-0.0328314	0.142169	0.0546689
Platelet-activating factor acetylhydrolase IB subunit alpha	PAFAH1B1	0.200838	-0.0917922	0.0545229
Ras-related protein Rab-8B	RAB8B	0.0317739	0.0770386	0.0544063
Major vault protein	MVP	-0.0504332	0.159169	0.0543679
26S proteasome non-ATPase regulatory subunit 2	PSMD2	0.0682933	0.0402757	0.0542845
39S ribosomal protein L39, mitochondrial	MRPL39	0.131365	-0.0234552	0.0539547
Exocyst complex component 4	EXOC4	-0.069655	0.17735	0.0538473
Actin-related protein 3	ACTR3	0.0801751	0.0273656	0.0537703
Exosome complex component RRP41	EXOSC4	0.0481511	0.0590688	0.0536099
Lactoylglutathione lyase	GLO1	-0.0345243	0.141313	0.0533941
Cytochrome c oxidase subunit 2	MT-CO2	0.00871775	0.0980292	0.0533735
ADP-ribosylation factor-like protein 1	ARL1	0.00042219	0.10631	0.053366
U1 small nuclear ribonucleoprotein C	SNRPC	0.0839481	0.0227372	0.0533426
RuvB-like 1	RUVBL1	0.137152	-0.0305007	0.0533255
Retinoic acid-induced protein 3	GPRC5A	-0.115464	0.222108	0.053322
Intraflagellar transport protein 27 homolog	IFT27	0.0283794	0.0777459	0.0530626
Isovaleryl-CoA dehydrogenase, mitochondrial	IVD	-0.00035192	0.106464	0.053056
Methionine adenosyltransferase 2 subunit beta	MAT2B	0.0278963	0.0778873	0.0528918
Histone acetyltransferase type B catalytic subunit	HAT1	-0.191821	0.297309	0.0527443
Cofilin-1	CFL1	0.139597	-0.0345034	0.052547
Cell death regulator Aven	AVEN	0.156365	-0.051382	0.0524915
Putative hydrolase RBBP9	RBBP9	0.0351776	0.0697575	0.0524675
V-type proton ATPase subunit B, brain isoform	ATP6V1B2	0.0517541	0.0531673	0.0524607
Catenin delta-1	CTNND1	-0.0866494	0.191403	0.0523768
E3 ubiquitin-protein ligase UBR1	UBR1	0.0183736	0.0858466	0.0521101
NADPH:adrenodoxin oxidoreductase, mitochondrial	FDXR	-0.0971499	0.201345	0.0520978
NADH dehydrogenase [ubiquinone] 1 alpha subcomplex subunit 10, mitochondrial	NDUFA10	-0.0129365	0.117084	0.0520735
Integrator complex subunit 4	INTS4	0.0141637	0.0899033	0.0520335
Rho GTPase-activating protein 5	ARHGAP5	0.0790096	0.0250043	0.052007
Nucleolar protein 58	NOP58	0.210146	-0.106142	0.0520016
Serine/threonine-protein phosphatase 2A activator	PPP2R4	0.0829185	0.0210712	0.0519949
Heterogeneous nuclear ribonucleoprotein K	HNRNPK	0.0559575	0.0478833	0.0519204
Inosine triphosphate pyrophosphatase	ITPA	0.136752	-0.0333489	0.0517013
Solute carrier family 25 member 40	SLC25A40	0.0300863	0.0732293	0.0516578
AP-1 complex subunit mu-1	AP1M1	-0.0942546	0.197432	0.0515885
Transmembrane protein 126A	TMEM126A	0.040251	0.0628204	0.0515357
60S ribosomal protein L34	RPL34	0.111113	-0.0082152	0.0514488
Ras-related protein Rab-5C	RAB5C	-0.0218758	0.124404	0.0512642
Inositol-tetrakisphosphate 1-kinase	ITPK1	0.167515	-0.0649869	0.0512639
Ceroid-lipofuscinosis neuronal protein 6	CLN6	0.162446	-0.0602935	0.0510762
RNA-binding protein 10	RBM10	0.305081	-0.203011	0.0510349
ATP-dependent RNA helicase DDX18	DDX18	0.172472	-0.0704266	0.0510226
Phosphatidylinositol transfer protein alpha isoform	PITPNA	0.0612283	0.0407111	0.0509697
Heterogeneous nuclear ribonucleoprotein R	HNRNPR	0.0340783	0.067702	0.0508901
Actin-related protein 2/3 complex subunit 1B	ARPC1B	0.0394295	0.0621535	0.0507915
Vacuolar protein sorting-associated protein 26A	VPS26A	0.0328577	0.068651	0.0507544
CTP synthase 1	CTPS1	0.206171	-0.104715	0.0507277
p21-activated protein kinase-interacting protein 1	PAK1IP1	0.18517	-0.0840726	0.0505489
Transmembrane emp24 domain-containing protein 9	TMED9	0.157059	-0.0562877	0.0503859
Tyrosine-protein kinase CSK	CSK	0.292638	-0.192096	0.0502713
Destrin	DSTN	0.0289831	0.0714155	0.0501993
COP9 signalosome complex subunit 6	COPS6	0.070272	0.0299341	0.0501031
Germinal-center associated nuclear protein	MCM3AP	0.057818	0.0423223	0.0500701
Copine-3	CPNE3	0.0327545	0.0672273	0.0499909
Transmembrane and coiled-coil domain-containing protein 1	TMCO1	-0.0312484	0.131082	0.049917
AP-2 complex subunit mu	AP2M1	0.0560759	0.0435939	0.0498349
Arylamine N-acetyltransferase 1	NAT1	-0.0656906	0.16523	0.0497697
Phosphoribosyl pyrophosphate synthase-associated protein 1	PRPSAP1	0.000861841	0.0984474	0.0496546
Helicase SRCAP	SRCAP	0.114708	-0.0154379	0.0496352
ADP-ribosylation factor-related protein 1	ARFRP1	0.233918	-0.134732	0.049593
Inositol monophosphatase 2	IMPA2	-0.0946679	0.193841	0.0495864
Dual specificity mitogen-activated protein kinase kinase 6	MAP2K6	-0.22054	0.319671	0.0495653
5-AMP-activated protein kinase catalytic subunit alpha-1	PRKAA1	-0.0359486	0.134697	0.0493741
Sec1 family domain-containing protein 1	SCFD1	0.0292589	0.0692518	0.0492554
Nuclear protein localization protein 4 homolog	NPLOC4	0.025703	0.0728036	0.0492533
Peflin	PEF1	-0.0140021	0.112459	0.0492283
Spermatogenesis-associated protein 5-like protein 1	SPATA5L1	-0.0825822	0.181011	0.0492145
DNA repair endonuclease XPF	ERCC4	0.291057	-0.192664	0.0491966
Nicalin	NCLN	0.0934447	0.00481751	0.0491311
Phosphate carrier protein, mitochondrial	SLC25A3	0.0676219	0.03047	0.049046
Dedicator of cytokinesis protein 7	DOCK7	0.0432591	0.054621	0.0489401
AN1-type zinc finger protein 1	ZFAND1	0.249364	-0.151579	0.0488923
Utrophin	UTRN	0.00300541	0.0947564	0.0488809
Clathrin light chain B	CLTB	-0.00391113	0.101573	0.0488308
Pterin-4-alpha-carbinolamine dehydratase	PCBD1	-0.0499413	0.147599	0.0488287
Calpain-2 catalytic subunit	CAPN2	0.0483213	0.0492462	0.0487837
NADH dehydrogenase [ubiquinone] iron-sulfur protein 5	NDUFS5	0.000703582	0.0968202	0.0487619
Sphingomyelin phosphodiesterase 4	SMPD4	0.0889358	0.00831708	0.0486265
FACT complex subunit SPT16	SUPT16H	0.0274303	0.0697101	0.0485702
AP-2 complex subunit alpha-1	AP2A1	-0.00220091	0.0993146	0.0485568
60S ribosomal protein L21	RPL21	0.13507	-0.0379893	0.0485405
Polyadenylate-binding protein-interacting protein 1	PAIP1	-0.0458854	0.142875	0.048495
AP-3 complex subunit mu-1	AP3M1	0.0406444	0.0558339	0.0482392
ADP/ATP translocase 3;ADP/ATP translocase 3, N-terminally processed	SLC25A6	0.0681926	0.0281464	0.0481695
Ubiquitin conjugation factor E4 A	UBE4A	0.116186	-0.0199537	0.0481163
Mitotic interactor and substrate of PLK1	MISP	0.00654762	0.0894982	0.0480229
Protein tyrosine phosphatase type IVA 2	PTP4A2	0.0375279	0.0585116	0.0480198
Ubiquitin carboxyl-terminal hydrolase 15	USP15	0.0808074	0.0151268	0.0479671
Spermine synthase	SMS	0.181839	-0.0862186	0.0478104
Vacuolar protein sorting-associated protein 4A	VPS4A	-0.0145884	0.110079	0.0477453
Actin-related protein 2/3 complex subunit 4	ARPC4-TTLL3;ARPC4	0.0726329	0.0227372	0.047685
Ras-related protein Rab-3D	RAB3D	-0.198771	0.294067	0.0476483
Eukaryotic peptide chain release factor GTP-binding subunit ERF3A	GSPT1	0.0719133	0.0232431	0.0475782
DnaJ homolog subfamily C member 8	DNAJC8	0.0771263	0.0179301	0.0475282
Acyl-coenzyme A thioesterase 9, mitochondrial	ACOT9	0.133692	-0.0386705	0.0475107
Zinc finger protein 281	ZNF281	0.207512	-0.112654	0.047429
Protein ELYS	AHCTF1	0.09087	0.00390822	0.0473891
Dolichyl-diphosphooligosaccharide--protein glycosyltransferase 48 kDa subunit	DDOST	-0.00795672	0.102716	0.0473797
Lipoamide acyltransferase component of branched-chain alpha-keto acid dehydrogenase complex, mitochondrial	DBT	-0.167767	0.262482	0.0473573
Adenylate kinase 2, mitochondrial;Adenylate kinase 2, mitochondrial;Adenylate kinase 2, mitochondrial, N-terminally processed	AK2	0.115277	-0.02066	0.0473084
ER membrane protein complex subunit 8	EMC8	-0.00198948	0.096417	0.0472137
Mitochondrial import inner membrane translocase subunit TIM14	DNAJC19	0.120643	-0.0262388	0.0472022
Cold-inducible RNA-binding protein	CIRBP	0.14621	-0.0518288	0.0471907
Trifunctional purine biosynthetic protein adenosine-3;Phosphoribosylamine--glycine ligase;Phosphoribosylformylglycinamidine cyclo-ligase;Phosphoribosylglycinamide formyltransferase	GART	0.0602836	0.0339242	0.0471039
Transcription factor BTF3 homolog 4	BTF3L4	0.0184779	0.0754972	0.0469875
Elongator complex protein 1	IKBKAP	0.0559405	0.0378548	0.0468977
Oxidoreductase HTATIP2	HTATIP2	0.00549639	0.0881884	0.0468424
Ras GTPase-activating-like protein IQGAP1	IQGAP1	0.0217224	0.071305	0.0465137
Insulin-like growth factor 2 mRNA-binding protein 1	IGF2BP1	0.13024	-0.0372744	0.0464827
Atlastin-3	ATL3	0.114838	-0.0218885	0.0464749
60S ribosomal protein L38	RPL38	0.171832	-0.0789139	0.0464589
Peroxiredoxin-4	PRDX4	0.103616	-0.0107023	0.046457
Coatomer subunit epsilon	COPE	0.00784309	0.0850026	0.0464228
Ribosomal L1 domain-containing protein 1	RSL1D1	0.154311	-0.0614698	0.0464208
Splicing factor 1	SF1	0.151795	-0.0592392	0.0462781
High mobility group protein B2	HMGB2	0.124828	-0.0322802	0.0462741
ATP-binding cassette sub-family E member 1	ABCE1	0.122859	-0.0304837	0.0461874
Golgi resident protein GCP60	ACBD3	-0.0457583	0.138091	0.0461665
Protein capicua homolog	CIC	-0.0939917	0.186297	0.0461524
Isochorismatase domain-containing protein 2, mitochondrial	ISOC2	-0.0755571	0.16786	0.0461514
Barrier-to-autointegration factor;Barrier-to-autointegration factor, N-terminally processed	BANF1	0.142278	-0.0500079	0.046135
ELMO domain-containing protein 2	ELMOD2	0.045443	0.0466958	0.0460694
Wolframin	WFS1	-0.162165	0.254302	0.0460685
Mitogen-activated protein kinase kinase kinase kinase 5	MAP4K5	0.283893	-0.191925	0.0459839
Importin subunit alpha-3	KPNA4	0.0717124	0.0200249	0.0458687
Exportin-7	XPO7	0.0108672	0.0807909	0.045829
60S ribosomal protein L28	RPL28	0.164048	-0.0724304	0.045809
KIF1-binding protein	KIAA1279	-0.0983172	0.18963	0.0456565
Hepatoma-derived growth factor	HDGF	0.100633	-0.00939978	0.0456167
Arfaptin-2	ARFIP2	0.350221	-0.25906	0.0455806
Interferon regulatory factor 2-binding protein-like	IRF2BPL	0.258188	-0.167266	0.045461
Vacuolar protein sorting-associated protein 33A	VPS33A	0.144413	-0.0538069	0.0453028
Kinesin-like protein KIF11	KIF11	-0.197983	0.288511	0.045264
Aminopeptidase B	RNPEP	-0.0131496	0.103488	0.0451692
Nucleolar protein 9	NOP9	0.2405	-0.150364	0.0450682
Ran-specific GTPase-activating protein	RANBP1	0.087794	0.00222037	0.0450072
Golgin subfamily A member 4	GOLGA4	0.0975121	-0.00773164	0.0448902
Ubiquitin-conjugating enzyme E2 variant 2	UBE2V2	-0.0316799	0.121267	0.0447935
Nucleolar RNA helicase 2	DDX21	0.22033	-0.130787	0.0447717
Nucleoprotein TPR	TPR	0.0436689	0.0455876	0.0446282
Deoxyuridine 5-triphosphate nucleotidohydrolase, mitochondrial	DUT	-0.0864625	0.175618	0.0445778
Ubiquitin thioesterase OTUB1	OTUB1	0.00235565	0.0865183	0.044437
Enhancer of rudimentary homolog	ERH	0.115894	-0.0270834	0.0444053
39S ribosomal protein L55, mitochondrial	MRPL55	0.0527552	0.0358666	0.0443109
60S ribosomal protein L6	RPL6	0.134958	-0.0468868	0.0440357
PRA1 family protein 2	PRAF2	-0.00852295	0.0965255	0.0440013
28 kDa heat- and acid-stable phosphoprotein	PDAP1	0.121905	-0.0344354	0.0437348
PQ-loop repeat-containing protein 3	PQLC3	-0.146423	0.233719	0.0436479
Ribose-phosphate pyrophosphokinase 2	PRPS2	0.0437371	0.0434813	0.0436092
DNA mismatch repair protein Msh2	MSH2	-0.0158153	0.10287	0.0435276
M-phase phosphoprotein 6	MPHOSPH6	0.191948	-0.104965	0.0434914
Nucleolar complex protein 3 homolog	NOC3L	0.210967	-0.123994	0.0434863
39S ribosomal protein L37, mitochondrial	MRPL37	0.0936426	-0.00686496	0.0433888
N(G),N(G)-dimethylarginine dimethylaminohydrolase 1	DDAH1	0.10396	-0.0173499	0.0433051
Crk-like protein	CRKL	0.0892336	-0.00265568	0.0432889
Large neutral amino acids transporter small subunit 1	SLC7A5	0.00842042	0.0780444	0.0432324
Ubiquitin carboxyl-terminal hydrolase 7;Ubiquitin carboxyl-terminal hydrolase	USP7	0.0469424	0.0393078	0.0431251
Lysocardiolipin acyltransferase 1	LCLAT1	-0.0195555	0.105555	0.0429996
DIS3-like exonuclease 2	DIS3L2	-0.0140376	0.09998	0.0429712
Heterogeneous nuclear ribonucleoprotein U-like protein 1	HNRNPUL1	0.0835496	0.00225349	0.0429016
Protein-L-isoaspartate O-methyltransferase;Protein-L-isoaspartate(D-aspartate) O-methyltransferase	PCMT1	0.0764423	0.00910826	0.0427753
3-ketodihydrosphingosine reductase	KDSR	0.259702	-0.174921	0.0423908
WD repeat-containing protein 55	WDR55	0.164551	-0.0797724	0.0423892
THO complex subunit 5 homolog	THOC5	-0.0579044	0.14262	0.0423578
Heterogeneous nuclear ribonucleoprotein L	HNRNPL	0.0791262	0.00541238	0.0422693
Chromodomain-helicase-DNA-binding protein 3	CHD3	0.0216877	0.0625823	0.042135
60S ribosomal protein L7a	RPL7A	0.171176	-0.0871696	0.042003
60S ribosomal protein L37a	RPL37A	0.121873	-0.0380063	0.0419331
Receptor expression-enhancing protein 4	REEP4	0.0378193	0.0458125	0.0418159
Death-inducer obliterator 1	DIDO1	0.122665	-0.0394031	0.0416308
Heterogeneous nuclear ribonucleoproteins C1/C2	HNRNPC	0.0764924	0.00660137	0.0415469
Flotillin-1	FLOT1	-0.0648623	0.147718	0.0414281
LYR motif-containing protein 4	LYRM4	-0.0718909	0.154707	0.041408
Fumarylacetoacetase	FAH	0.0287244	0.0536946	0.0412095
Retinol dehydrogenase 14	RDH14	0.00826299	0.0740959	0.0411795
Mitochondrial chaperone BCS1	BCS1L	-0.114492	0.196636	0.0410718
SWI/SNF-related matrix-associated actin-dependent regulator of chromatin subfamily A containing DEAD/H box 1	SMARCAD1	0.0184431	0.0636299	0.0410365
Pre-mRNA-splicing factor SPF27	BCAS2	0.0790263	0.00296525	0.0409958
Eukaryotic translation initiation factor 5A-1;Eukaryotic translation initiation factor 5A-1-like	EIF5A;EIF5AL1	0.0804913	0.00134257	0.0409169
Serine/threonine-protein phosphatase 2A 55 kDa regulatory subunit B alpha isoform	PPP2R2A	0.0347139	0.0470971	0.0409055
Anaphase-promoting complex subunit 1	ANAPC1	0.0323245	0.0492622	0.0407934
60S ribosomal protein L30	RPL30	0.188247	-0.106767	0.0407396
E3 ubiquitin-protein ligase RBBP6	RBBP6	-0.0430186	0.12413	0.0405559
Rho guanine nucleotide exchange factor 28	ARHGEF28	-0.0159932	0.0970218	0.0405143
Neurolysin, mitochondrial	NLN	0.0434469	0.0375802	0.0405135
NADH dehydrogenase [ubiquinone] 1 alpha subcomplex assembly factor 3	NDUFAF3	-0.0763174	0.157192	0.0404375
Tumor suppressor p53-binding protein 1	TP53BP1	0.0996154	-0.0188108	0.0404023
ADP-ribosylation factor GTPase-activating protein 1	ARFGAP1	0.109352	-0.0285711	0.0403906
Small nuclear ribonucleoprotein F	SNRPF	0.0778932	0.00288251	0.0403879
Nucleoporin NUP53	NUP35	0.0380592	0.0424833	0.0402713
Methylated-DNA--protein-cysteine methyltransferase	MGMT	0.0664799	0.0136984	0.0400891
ADP/ATP translocase 2;ADP/ATP translocase 2, N-terminally processed	SLC25A5	0.0402681	0.0398564	0.0400622
Coiled-coil domain-containing protein 132	CCDC132	-0.111885	0.191998	0.0400565
UPF0505 protein C16orf62	C16orf62	0.0170876	0.0630109	0.0400493
60S ribosomal protein L3	RPL3	0.124732	-0.0451234	0.0398041
Vacuolar protein sorting-associated protein VTA1 homolog	VTA1	-0.0385664	0.118092	0.039763
C-terminal-binding protein 2	CTBP2	0.0397889	0.0396467	0.0397178
Actin-related protein 2/3 complex subunit 1A	ARPC1A	0.0482192	0.0311193	0.0396693
Trans-2-enoyl-CoA reductase, mitochondrial	MECR	-0.239587	0.318741	0.0395769
THO complex subunit 6 homolog	THOC6	0.0288106	0.0502395	0.039525
Serine/arginine-rich splicing factor 7	SRSF7	0.0547553	0.0240425	0.0393989
Protein numb homolog	NUMB	-0.0787495	0.157534	0.0393925
Exosome complex component RRP43	EXOSC8	0.00674027	0.0716996	0.0392199
Protein phosphatase 1 regulatory subunit 14B	PPP1R14B	0.1163	-0.0380063	0.0391468
ATP-binding cassette sub-family F member 1	ABCF1	0.0513127	0.0268937	0.0391032
Nuclear transport factor 2	NUTF2	0.0758582	0.00233627	0.0390972
Peptidyl-prolyl cis-trans isomerase FKBP11;Peptidyl-prolyl cis-trans isomerase	FKBP11	0.00716049	0.0708788	0.0390197
60S ribosomal protein L13a	RPL13A;RPL13a	0.18387	-0.106303	0.0387834
NADH-ubiquinone oxidoreductase chain 1	MT-ND1	0.0439078	0.0334544	0.0386811
CCR4-NOT transcription complex subunit 7	CNOT7	-0.0784522	0.155258	0.0384029
Ral GTPase-activating protein subunit alpha-2	RALGAPA2	-0.242873	0.319671	0.0383992
Cell cycle and apoptosis regulator protein 2	CCAR2	0.063806	0.0128111	0.0383085
Probable cysteine--tRNA ligase, mitochondrial	CARS2	-0.130427	0.206672	0.0381224
Methionine aminopeptidase 2	METAP2	0.143075	-0.0668789	0.0380979
Filamin-A	FLNA	0.201006	-0.124934	0.0380362
28S ribosomal protein S9, mitochondrial	MRPS9	0.28291	-0.206968	0.0379711
Ribosomal RNA processing protein 1 homolog B	RRP1B	0.184412	-0.108733	0.0378396
Interleukin-1 receptor-associated kinase 1	IRAK1	0.185511	-0.110092	0.0377092
ATP-dependent RNA helicase SUPV3L1, mitochondrial	SUPV3L1	0.0648156	0.0105741	0.0376948
Selenide, water dikinase 1	SEPHS1	-0.0186463	0.0939642	0.037659
Cleavage and polyadenylation specificity factor subunit 5	NUDT21	0.0885222	-0.0132104	0.0376559
60S ribosomal protein L18a	RPL18A	0.148641	-0.0733549	0.0376428
Putative peptidyl-tRNA hydrolase PTRHD1	PTRHD1	0.0077206	0.0674172	0.0375689
Glycosaminoglycan xylosylkinase	FAM20B	-0.192344	0.26745	0.0375531
DmX-like protein 2	DMXL2	0.0261177	0.0489417	0.0375297
U6 snRNA-associated Sm-like protein LSm4	LSM4	0.157091	-0.0822632	0.0374139
DNA-directed RNA polymerase, mitochondrial	POLRMT	0.092587	-0.018139	0.037224
14 kDa phosphohistidine phosphatase	PHPT1	-0.00302932	0.0774316	0.0372011
ATP-dependent RNA helicase DHX29	DHX29	0.0103956	0.0637251	0.0370603
Ankycorbin	RAI14	0.175965	-0.101936	0.0370142
Sepiapterin reductase	SPR	-0.0684922	0.14244	0.0369738
Spliceosome-associated protein CWC15 homolog	CWC15	0.10777	-0.0340279	0.0368708
Deoxycytidylate deaminase	DCTD	0.215095	-0.141557	0.0367691
Protein phosphatase 1B	PPM1B	-0.0835886	0.157088	0.0367499
GDP-fucose protein O-fucosyltransferase 1	POFUT1	0.0505314	0.0228188	0.0366751
THO complex subunit 1	THOC1	0.0899115	-0.0165613	0.0366751
Ubiquitin-associated protein 2	UBAP2	0.0978903	-0.0245849	0.0366527
Tubulin-folding cofactor B	TBCB	0.0516692	0.0215941	0.0366316
Leucine-rich repeat-containing protein 41	LRRC41	0.03595	0.0371277	0.0365389
Structural maintenance of chromosomes protein 1A	SMC1A	0.0884229	-0.0154546	0.0364841
Cell division cycle protein 23 homolog	CDC23	0.170957	-0.0980263	0.0364653
Sodium/potassium-transporting ATPase subunit alpha-1	ATP1A1	-0.043218	0.115906	0.0363439
3-beta-hydroxysteroid-Delta(8),Delta(7)-isomerase	EBP	-0.0618106	0.134395	0.036292
Sorting nexin-6;Sorting nexin-6, N-terminally processed	SNX6	0.0470446	0.0254117	0.0362282
UDP-N-acetylglucosamine--peptide N-acetylglucosaminyltransferase 110 kDa subunit	OGT	0.0108846	0.0613432	0.0361139
Probable rRNA-processing protein EBP2	EBNA1BP2	0.135791	-0.0636171	0.036087
Cyclin-dependent kinase 2-interacting protein	CINP	0.0318427	0.04005	0.0359463
Citrate synthase;Citrate synthase, mitochondrial	CS	-0.0468847	0.118749	0.0359323
Enoyl-CoA hydratase, mitochondrial	ECHS1	0.0227619	0.0491019	0.0359319
60S ribosomal protein L23	RPL23	0.151194	-0.0795096	0.035842
RNA-binding protein 28	RBM28	0.161738	-0.0903085	0.0357149
ER membrane protein complex subunit 4	EMC4	0.000492543	0.0708157	0.0356541
Epidermal growth factor receptor substrate 15	EPS15	-0.0235022	0.0947564	0.0356271
Pentatricopeptide repeat-containing protein 1, mitochondrial	ATP5J2-PTCD1;PTCD1	-0.108581	0.179826	0.0356225
60S ribosomal protein L35	RPL35	0.23329	-0.162191	0.0355491
Exosome complex exonuclease RRP44	DIS3	0.109907	-0.0388578	0.0355245
Secretory carrier-associated membrane protein 2	SCAMP2	0.122697	-0.0518116	0.0354427
Kinesin-1 heavy chain	KIF5B	0.00363734	0.0670373	0.0353373
Apolipoprotein O	APOO	-0.0295773	0.100073	0.0352478
Testis-expressed sequence 264 protein	TEX264	-0.081074	0.151426	0.035176
PEST proteolytic signal-containing nuclear protein	PCNP	-0.0116234	0.0813553	0.0348659
39S ribosomal protein L35, mitochondrial	MRPL35	0.0705569	-0.000845966	0.0348555
Macrophage migration inhibitory factor	MIF	-0.0146062	0.0842207	0.0348072
Aminoacyl tRNA synthase complex-interacting multifunctional protein 2	AIMP2	0.0784266	-0.00881571	0.0348054
DNA replication complex GINS protein PSF2	GINS2	-0.0935974	0.163158	0.0347804
Condensin-2 complex subunit D3	NCAPD3	-0.23664	0.306188	0.0347741
DNA mismatch repair protein Msh6	MSH6	-0.0071962	0.0764411	0.0346225
Clathrin light chain A	CLTA	-0.0655433	0.134682	0.0345692
Alkyldihydroxyacetonephosphate synthase, peroxisomal	AGPS	0.0410891	0.0278699	0.0344795
Heterogeneous nuclear ribonucleoprotein M	HNRNPM	0.0256511	0.043079	0.0343651
Proteasome activator complex subunit 3	PSME3	-0.0513445	0.119772	0.0342138
Surfeit locus protein 4	SURF4	-0.0480847	0.116334	0.0341247
Structural maintenance of chromosomes flexible hinge domain-containing protein 1	SMCHD1	0.169597	-0.101367	0.0341148
Reticulon-4-interacting protein 1, mitochondrial	RTN4IP1	-0.0135935	0.0815277	0.0339671
Cohesin subunit SA-2	STAG2	0.0652528	0.00236938	0.0338111
CDKN2A-interacting protein	CDKN2AIP	-0.118822	0.186311	0.0337443
Presqualene diphosphate phosphatase	PPAPDC2	0.0344219	0.0330493	0.0337356
WD repeat-containing protein 3	WDR3	0.216534	-0.149316	0.0336094
Acetyl-CoA carboxylase 1;Biotin carboxylase	ACACA	-0.108107	0.175178	0.0335355
60S ribosomal protein L32	RPL32	0.12802	-0.0610372	0.0334913
ATP synthase subunit alpha, mitochondrial	ATP5A1	-0.0808879	0.147374	0.0332431
Phospholipase DDHD2	DDHD2	-0.0976958	0.164165	0.0332345
tRNA (adenine(58)-N(1))-methyltransferase catalytic subunit TRMT61A	TRMT61A	0.0963935	-0.0300942	0.0331496
Proteasome subunit beta type-5	PSMB5	-0.0509252	0.116885	0.0329798
Pleiotropic regulator 1	PLRG1	0.200547	-0.134841	0.032853
60S ribosomal protein L9	RPL9	0.101486	-0.0359477	0.0327692
Protein Dr1	DR1	0.166762	-0.101545	0.0326089
Ribonuclease P protein subunit p29	POP4	0.0540268	0.0111666	0.0325967
Moesin	MSN	0.105694	-0.0405283	0.0325831
Secernin-1	SCRN1	-0.0289489	0.0939797	0.0325154
Chromosome alignment-maintaining phosphoprotein 1	CHAMP1	-0.0280696	0.0927673	0.0323489
Signal peptidase complex subunit 2	SPCS2	0.115926	-0.0512789	0.0323238
Secretory carrier-associated membrane protein 4	SCAMP4	-0.0114284	0.0759693	0.0322705
N-alpha-acetyltransferase 35, NatC auxiliary subunit	NAA35	0.150354	-0.0860074	0.0321731
Protein LYRIC	MTDH	0.0443856	0.0198941	0.0321398
SH3 and multiple ankyrin repeat domains protein 2	SHANK2	-0.0617739	0.125955	0.0320906
Immunity-related GTPase family Q protein	IRGQ	0.0454771	0.0186178	0.0320474
Survival motor neuron protein	SMN1	0.133804	-0.0697129	0.0320456
Deubiquitinating protein VCIP135	VCPIP1	-0.027944	0.0916006	0.0318283
Cysteine and histidine-rich domain-containing protein 1	CHORDC1	0.0477086	0.0159142	0.0318114
Tetratricopeptide repeat protein 9C	TTC9C	-0.105871	0.169217	0.0316733
THO complex subunit 4	ALYREF	0.0292589	0.0340214	0.0316402
Ribonuclease P protein subunit p25	RPP25	0.0419267	0.021349	0.0316379
Valacyclovir hydrolase	BPHL	-0.0530227	0.116059	0.031518
Succinate dehydrogenase [ubiquinone] iron-sulfur subunit, mitochondrial	SDHB	-0.0355518	0.0984939	0.0314711
6-phosphogluconolactonase	PGLS	0.0312058	0.0317197	0.0314627
tRNA (cytosine(34)-C(5))-methyltransferase	NSUN2	0.0872641	-0.024568	0.0313481
Bifunctional UDP-N-acetylglucosamine 2-epimerase/N-acetylmannosamine kinase;UDP-N-acetylglucosamine 2-epimerase (hydrolyzing);N-acetylmannosamine kinase	GNE	-0.0335515	0.0960602	0.0312543
Cytochrome c oxidase subunit 6C	COX6C	-0.0363454	0.0988346	0.0312446
Serine/threonine-protein phosphatase 4 regulatory subunit 3A	SMEK1	0.0977095	-0.0353528	0.0311783
Histone H2A.V;Histone H2A.Z;Histone H2A	H2AFV;H2AFZ	0.016705	0.0454751	0.0310901
COX assembly mitochondrial protein homolog	CMC1	-0.0304575	0.0925185	0.0310305
39S ribosomal protein L10, mitochondrial	MRPL10	0.0906717	-0.0286219	0.0310249
Protein LTV1 homolog	LTV1;ZC2HC1B	0.262609	-0.200608	0.0310007
Stomatin-like protein 2, mitochondrial	STOML2	0.117582	-0.0567533	0.0304141
Propionyl-CoA carboxylase alpha chain, mitochondrial	PCCA	0.189528	-0.128809	0.0303593
Nuclear pore complex protein Nup98-Nup96;Nuclear pore complex protein Nup98;Nuclear pore complex protein Nup96	NUP98	0.0708249	-0.0101678	0.0303286
Persulfide dioxygenase ETHE1, mitochondrial	ETHE1	-0.0979029	0.1585	0.0302988
U2 small nuclear ribonucleoprotein B	SNRPB2	0.0164093	0.0438513	0.0301303
High mobility group protein B3	HMGB3	-0.0798276	0.140064	0.0301182
Acyl-coenzyme A thioesterase 8	ACOT8	0.0361902	0.0240261	0.0301082
Tetraspanin-15	TSPAN15	0.300802	-0.2408	0.0300011
Ras-related protein Ral-A	RALA	0.111406	-0.0514335	0.0299862
Protein arginine N-methyltransferase 1	PRMT1	0.111308	-0.0515366	0.0298858
Ras-related protein Rab-7a	RAB7A	-0.0102761	0.0697891	0.0297565
Mitochondrial intermembrane space import and assembly protein 40	CHCHD4	0.0596761	-0.000232177	0.0297219
Translocation protein SEC63 homolog	SEC63	0.206796	-0.147367	0.0297141
N-alpha-acetyltransferase 25, NatB auxiliary subunit	NAA25	0.0813064	-0.0219391	0.0296837
Heterogeneous nuclear ribonucleoprotein F;Heterogeneous nuclear ribonucleoprotein F, N-terminally processed	HNRNPF	0.00674027	0.0523679	0.0295541
Tubulin-specific chaperone D	TBCD	0.0124902	0.0465994	0.0295448
Protein Hikeshi	C11orf73	0.0568542	0.00220382	0.029529
Pumilio domain-containing protein KIAA0020	KIAA0020	0.256274	-0.197258	0.0295083
Enoyl-CoA delta isomerase 1, mitochondrial	ECI1;DCI	0.0272231	0.0315088	0.0293659
Nucleoporin GLE1	GLE1	-0.0812228	0.139552	0.0291647
WASH complex subunit strumpellin	KIAA0196	-0.0634092	0.121724	0.0291576
Nuclear pore complex protein Nup93	NUP93	-0.00339961	0.0617087	0.0291545
Neudesin	NENF	0.0717627	-0.0137795	0.0289916
Ubiquitin carboxyl-terminal hydrolase isozyme L5	UCHL5	0.0405418	0.0169307	0.0287362
UPF0568 protein C14orf166	C14orf166	0.0432421	0.0138462	0.0285441
N-acetyltransferase 10	NAT10	0.143808	-0.0870815	0.028363
Golgin subfamily B member 1	GOLGB1	-0.0831971	0.139914	0.0283582
Elongation factor 2	EEF2	0.122778	-0.0662364	0.0282707
ADP-ribosylation factor-like protein 8A	ARL8A	0.0465677	0.00988253	0.0282251
Phosphatidylinositol transfer protein beta isoform	PITPNB	0.185789	-0.129462	0.0281637
Phenylalanine--tRNA ligase alpha subunit	FARSA	-0.00774445	0.0639155	0.0280855
Glutathione synthetase	GSS	-0.069175	0.12518	0.0280024
Serine palmitoyltransferase 2	SPTLC2	0.0610934	-0.00511653	0.0279884
Aldehyde dehydrogenase X, mitochondrial	ALDH1B1	0.0191378	0.0367559	0.0279469
Nucleolar protein 12	NOL12	-0.108581	0.164446	0.0279326
Nuclear autoantigenic sperm protein	NASP	0.0495118	0.00632073	0.0279162
Malignant T-cell-amplified sequence 1	MCTS1	0.0813729	-0.0256817	0.0278456
Thioredoxin domain-containing protein 17	TXNDC17	-0.0146951	0.0695837	0.0274443
General transcription factor II-I	GTF2I	-0.0678466	0.122715	0.027434
Aprataxin	APTX	0.117046	-0.062214	0.0274161
Splicing factor 3B subunit 4	SF3B4	0.135711	-0.0809471	0.027382
5-AMP-activated protein kinase subunit gamma-1	PRKAG1	0.0551618	-0.000431215	0.0273653
ATP-dependent RNA helicase DDX1	DDX1	0.0515334	0.00314728	0.0273403
Thiosulfate sulfurtransferase	TST	-0.170715	0.225374	0.0273297
Chitobiosyldiphosphodolichol beta-mannosyltransferase	ALG1	0.0747727	-0.0208619	0.0269554
Collagen type IV alpha-3-binding protein	COL4A3BP	-0.103922	0.157445	0.0267616
Rab GDP dissociation inhibitor beta	GDI2	0.040097	0.0133534	0.0267252
Lamin-B1	LMNB1	0.0200056	0.0332924	0.026649
Myosin-9	MYH9	0.189157	-0.13597	0.0265934
Dual specificity mitogen-activated protein kinase kinase 2	MAP2K2	0.090936	-0.0378531	0.0265415
Structural maintenance of chromosomes protein 4;Structural maintenance of chromosomes protein	SMC4	0.0337689	0.0191088	0.0264389
Replication protein A 32 kDa subunit	RPA2	-0.0344162	0.0867057	0.0261448
Cell division cycle 5-like protein	CDC5L	0.0568203	-0.0045841	0.0261181
Nicotinamide N-methyltransferase	NNMT	0.209917	-0.157708	0.0261048
Non-syndromic hearing impairment protein 5	DFNA5	-0.0640344	0.115967	0.0259663
Zinc finger MIZ domain-containing protein 1	ZMIZ1	0.13752	-0.0856202	0.0259496
Serine/threonine-protein kinase 24;Serine/threonine-protein kinase 24 36 kDa subunit;Serine/threonine-protein kinase 24 12 kDa subunit	STK24	-0.0690458	0.120276	0.0256149
Signal recognition particle 19 kDa protein	SRP19	0.0180088	0.0332113	0.0256101
Delta-1-pyrroline-5-carboxylate dehydrogenase, mitochondrial	ALDH4A1	-0.0693965	0.120581	0.0255921
28S ribosomal protein S15, mitochondrial	MRPS15	0.0342329	0.0169471	0.02559
Small glutamine-rich tetratricopeptide repeat-containing protein alpha	SGTA	0.00735305	0.0436261	0.0254896
39S ribosomal protein L48, mitochondrial	MRPL48	-0.0793814	0.129946	0.0252824
Lysosome-associated membrane glycoprotein 2	LAMP2	0.279377	-0.229732	0.0248224
Nuclear receptor 2C2-associated protein	NR2C2AP	0.139773	-0.0901673	0.0248028
Bifunctional 3-phosphoadenosine 5-phosphosulfate synthase 1;Sulfate adenylyltransferase;Adenylyl-sulfate kinase	PAPSS1	-0.196894	0.246495	0.0248007
Ras-related protein Rap-1b;Ras-related protein Rap-1b-like protein	RAP1B	0.0820046	-0.0325515	0.0247266
[truncated: 2,310 more rows]

## Sheet: IAVdelNS1 SUMO GOTERMS
Category	Term	Count	%	PValue	Genes	Fold Enrichment	Bonferroni	Benjamini	FDR
GOTERM_BP_DIRECT	GO:0006351~transcription, DNA-templated	105	50.4808	1.78438e-48	4209, 55749, 7753, 1108, 8535, 10401, 27332, 11016, 23309, 23469, 84678, 57178, 122953, 7543, 7544, 1487, 26009, 6294, 55193, 3297, 112939, 10474, 23476, 54796, 79618, 10009, 6601, 9640, 23314, 8554, 26145, 56981, 8553, 138151, 55729, 7799, 27086, 22992, 359948, 253461, 6944, 152485, 4782, 49854, 8427, 10514, 83741, 9759, 9569, 10499, 55929, 55677, 10127, 988, 6599, 10856, 1050, 1051, 6830, 5989,…	4.89445	1.91107e-45	1.91107e-45	2.84391e-45
GOTERM_BP_DIRECT	GO:0045944~positive regulation of transcription from RNA polymerase II promoter	65	31.25	1.88726e-24	7022, 4209, 7023, 688, 6599, 6829, 7707, 10856, 22938, 3727, 3726, 7020, 1050, 7391, 10691, 1051, 57178, 8878, 2101, 10155, 6662, 5926, 6294, 6257, 6256, 57591, 7314, 3298, 3297, 7311, 23476, 10725, 4089, 2113, 5316, 23314, 2118, 2119, 27043, 11278, 3169, 2626, 27086, 8202, 8204, 253461, 4782, 10902, 3170, 123169, 5966, 64764, 2551, 83741, 79577, 51742, 9759, 7316, 6233, 8085, 10743, 10499, 2494,…	4.30555	2.02125e-21	1.01063e-21	3.00787e-21
GOTERM_BP_DIRECT	GO:0006355~regulation of transcription, DNA-templated	64	30.7692	2.94261e-24	55749, 55689, 1108, 10401, 10856, 27332, 11016, 284119, 23309, 1051, 6830, 51274, 2101, 51773, 7543, 7544, 79753, 221527, 7586, 26009, 6257, 57592, 63035, 55193, 5977, 54796, 55791, 4089, 5316, 9640, 23314, 65980, 26145, 56981, 8553, 7799, 2626, 22992, 84458, 8202, 359948, 84324, 6239, 152485, 63876, 10902, 49854, 10514, 8427, 57645, 51742, 8607, 64769, 9569, 54904, 27153, 8085, 10499, 463, 2494,…	4.34745	3.15154e-21	1.05051e-21	4.68988e-21
GOTERM_BP_DIRECT	GO:0006366~transcription from RNA polymerase II promoter	36	17.3077	1.52501e-22	7022, 4209, 7023, 688, 6829, 7753, 7707, 3169, 2626, 3727, 3726, 7020, 1050, 1051, 10691, 7391, 6239, 4783, 4782, 6662, 5966, 64764, 2551, 9611, 5926, 5927, 3298, 463, 468, 10725, 5430, 2113, 4089, 5316, 2118, 2119	8.67523	1.63329e-19	4.08322e-20	2.43053e-19
GOTERM_BP_DIRECT	GO:0000122~negative regulation of transcription from RNA polymerase II promoter	60	28.8462	3.13903e-18	7022, 688, 55689, 7753, 6829, 8535, 1108, 7707, 22938, 3727, 3726, 7020, 10919, 11016, 1050, 23309, 84678, 8878, 122953, 2101, 6498, 10155, 9612, 1487, 9611, 5927, 57594, 6256, 7314, 3297, 7311, 79813, 4089, 6601, 23314, 8554, 11278, 8553, 55729, 3169, 27086, 57659, 8204, 6045, 6239, 6944, 8289, 4783, 4782, 5966, 2551, 79577, 9759, 7316, 6233, 10499, 463, 55929, 64207, 3068	3.53275	3.36191e-15	6.72381e-16	5.00294e-15
GOTERM_BP_DIRECT	GO:1901796~regulation of signal transduction by p53 class mediator	11	5.28846	1.8757e-14	1108, 54971, 7316, 64769, 22974, 7314, 6233, 7311, 641, 10919, 79813	45.063	2.00949e-11	3.3491e-12	2.98983e-11
GOTERM_BP_DIRECT	GO:0016569~covalent chromatin modification	18	8.65385	3.63185e-14	57492, 9611, 65980, 6599, 8535, 3169, 63035, 55193, 23476, 6944, 54971, 8289, 6601, 51773, 10155, 3170, 23314, 6605	13.1317	3.88819e-11	5.55456e-12	5.78648e-11
GOTERM_BP_DIRECT	GO:0006357~regulation of transcription from RNA polymerase II promoter	37	17.7885	2.889e-13	7022, 11278, 988, 6599, 6829, 1108, 158405, 27086, 22938, 9849, 3727, 8204, 3726, 7391, 10691, 5989, 122953, 8289, 63876, 3170, 10902, 9443, 54870, 5926, 6294, 91748, 51742, 8607, 9569, 3298, 9667, 10474, 116113, 468, 6601, 23314, 6605	4.2559	3.09391e-10	3.86738e-11	4.60409e-10
GOTERM_BP_DIRECT	GO:0045892~negative regulation of transcription, DNA-templated	36	17.3077	5.23796e-12	7023, 55689, 8553, 7707, 8535, 138151, 55729, 27086, 57659, 22938, 7020, 1050, 1051, 253461, 51773, 10155, 49854, 6662, 1487, 10514, 8427, 5926, 9759, 51720, 112939, 79813, 463, 55929, 79618, 4664, 10009, 4089, 6601, 10765, 10127, 6605	3.95712	5.60981e-09	6.23313e-10	8.3481e-09
GOTERM_BP_DIRECT	GO:0045893~positive regulation of transcription, DNA-templated	30	14.4231	8.2191e-12	8554, 7023, 688, 6599, 55729, 2626, 8202, 8204, 641, 7020, 6239, 54971, 8289, 51773, 10155, 3170, 6662, 64764, 4863, 5927, 9759, 10743, 463, 10474, 2494, 79618, 468, 4089, 2113, 6601	4.706	8.80265e-09	8.80265e-10	1.30994e-08
GOTERM_BP_DIRECT	GO:0016197~endosomal transport	5	2.40385	3.66697e-08	8878, 7316, 7314, 6233, 7311	106.513	3.92725e-05	3.57029e-06	5.84434e-05
GOTERM_BP_DIRECT	GO:0032480~negative regulation of type I interferon production	5	2.40385	3.66697e-08	9636, 7316, 7314, 6233, 7311	106.513	3.92725e-05	3.57029e-06	5.84434e-05
GOTERM_BP_DIRECT	GO:0044255~cellular lipid metabolic process	5	2.40385	1.09204e-07	10499, 23309, 9612, 9611, 6256	88.7605	0.00011695	9.74637e-06	0.000174047
GOTERM_BP_DIRECT	GO:0016236~macroautophagy	5	2.40385	5.02185e-07	8878, 7316, 7314, 6233, 7311	66.5704	0.000537695	4.13715e-05	0.00080037
GOTERM_BP_DIRECT	GO:0000086~G2/M transition of mitotic cell cycle	5	2.40385	1.4846e-06	7316, 22974, 7314, 6233, 7311	53.2563	0.00158874	0.000113565	0.00236609
GOTERM_BP_DIRECT	GO:0051437~positive regulation of ubiquitin-protein ligase activity involved in regulation of mitotic cell cycle transition	5	2.40385	2.31588e-06	29882, 7316, 7314, 6233, 7311	48.4148	0.00247723	0.00016534	0.00369094
GOTERM_BP_DIRECT	GO:0051436~negative regulation of ubiquitin-protein ligase activity involved in mitotic cell cycle	5	2.40385	2.31588e-06	29882, 7316, 7314, 6233, 7311	48.4148	0.00247723	0.00016534	0.00369094
GOTERM_BP_DIRECT	GO:0042769~DNA damage response, detection of DNA damage	5	2.40385	4.94466e-06	7316, 56852, 7314, 6233, 7311	40.9664	0.00528174	0.000311466	0.00788041
GOTERM_BP_DIRECT	GO:0007219~Notch signaling pathway	8	3.84615	8.41871e-06	1050, 3169, 7316, 7314, 22938, 6233, 7311, 6662	10.9244	0.00897595	0.000474439	0.0134167
GOTERM_BP_DIRECT	GO:0016032~viral process	6	2.88462	1.74804e-05	11016, 1050, 6830, 23476, 55729, 22938	18.2593	0.0185475	0.00089111	0.0278563
GOTERM_BP_DIRECT	GO:0016055~Wnt signaling pathway	7	3.36538	1.83849e-05	79577, 10009, 7316, 7314, 6233, 7311, 123169	12.6371	0.0194978	0.000894618	0.0292975
GOTERM_BP_DIRECT	GO:0006338~chromatin remodeling	17	8.17308	3.01473e-05	57492, 6599, 6829, 10856, 9759, 3169, 8607, 55193, 6830, 23476, 55929, 8289, 6601, 51773, 23314, 6605, 6662	3.50235	0.0317725	0.00134444	0.0480374
