# Supplementary material for: An influenza virus-triggered SUMO switch orchestrates co-opted endogenous retroviruses to stimulate host antiviral immunity
Source: Proc Natl Acad Sci U S A. 2019 Aug 7;116(35):17399–408. doi: 10.1073/pnas.1907031116 (PMC6717285; doi:10.1073/pnas.1907031116)
Supplement: Supplementary File [file pnas.1907031116.sd04.xlsx]

## Sheet: Info
	Overlap Analyis
	Columns D-F:		72 SUMO substrates were identified in all three infections (D, IAV; E, IBV; F, IAVdelNS1) to be up- or downregulated (2-fold cut-off, see also Suppl. Tables S1-S3)
			red, infection-induced increase in SUMOylation; blue, infection-induced decrease in SUMOylation
	Column G:		The 72 common SUMO changers were sorted according to their published SUMO stress responsiveness (Hendriks et al., 2017)
			red, stress-induced increase in SUMOylation; blue, stress-induced decrease in SUMOylation
	Columns H-M:		The 72 common SUMO changers were analysed for pro-IAV activity in genome wide RNAi screens using the IAV Metascape tool (Tripathi et al., 2015)
			red, pro-IAV activity (Z_RSA < -2)
	Hendriks IA, et al. (2017) Site-specific mapping of the human SUMO proteome reveals co-modification with phosphorylation. Nature Structural & Molecular Biology 24(3):325-336.
	Tripathi S, et al. (2015) Meta- and Orthogonal Integration of Influenza "OMICs" Data Defines a Role for UBR4 in Virus Budding. Cell Host & Microbe 18(6):723-735.

## Sheet: Overlap_Analysis
						Hendriks et al., 2017	Tripathi et al., 2015
Gene	Symbol	Description	Average Log2 (SUMO IAV/SUMO Mock)	Average Log2 (SUMO IBV/SUMO Mock)	Average Log2 (SUMO delNS1/SUMO Mock)	Log2 (SUMO stress response ratio)	NofConfirmed	Z_Brass	Z_Karlas	Z_Konig	Z_Ward	Z_RSA
8243	SMC1A	structural maintenance of chromosomes 1A	-1.3125	-1.14911	-1.03927	2.46415	0	-0.561	-0.355	-0.072	-0.843	-1.079
55320	MIS18BP1	MIS18 binding protein 1	-1.6565	-2.86092	-1.34257	2.19857	0	-1.733	0.266	-0.084	-1.221	-0.949
4209	MEF2D	myocyte enhancer factor 2D	-1.692	-1.27904	-1.1897	1.86743	0	0.584	0.863	-1.366	-0.106	0.116
3550	IK	IK cytokine, down-regulator of HLA II	-1.8725	-1.07496	-1.09256	1.49058	0	-1.741	-3.394	-2.46	-0.821	-2.845
5927	KDM5A	lysine (K)-specific demethylase 5A	-1.5705	-1.41881	-1.37932	1.40197	0	0.802	-0.993	0.044	-1.293	-0.568
688	KLF5	Kruppel-like factor 5 (intestinal)	-2.188	-1.78017	-1.3293	1.30495	0	0.288	0.059	-0.698	0.211	-0.476
8427	ZNF282	zinc finger protein 282	-2.0195	-1.23755	-1.44772	1.0366	0	3.039	0.934	0.455	-0.47	1.512
5430	POLR2A	polymerase (RNA) II (DNA directed) polypeptide A, 220kDa	1.153	-1.79271	-1.26679	1.01207	0		-2.163	-3.276	-0.254	-2.654
10499	NCOA2	nuclear receptor coactivator 2	-1.5915	-2.97277	-1.7086	0.95247	0	0.188	-0.831	1.318	1.446	0.946
54680	ZNHIT6	zinc finger, HIT-type containing 6	-1.5465	-1.10104	-1.3178	0.947845	0	-0.943	-0.236	1.218	0.814	0.772
3298	HSF2	heat shock transcription factor 2	-1.384	-1.38056	-2.28394	0.802949	0	-0.655	-0.599	-0.508	1.118	-0.774
116113	FOXP4	forkhead box P4	-2.8155	-2.30897	-1.70008	0.587212	0	-1.783	0.122	-2.025	2.288	-1.868
641	BLM	Bloom syndrome, RecQ helicase-like	3.521	2.71634	1.22402	0.563253	0	0.341	-1.609	-0.532	0.935	-0.242
7020	TFAP2A	transcription factor AP-2 alpha (activating enhancer binding protein 2 alpha)	-1.7525	-1.27093	-1.28368	0.559123	1	-1.464	0.784	-1.583	-1.072	-1.771
65980	BRD9	bromodomain containing 9	-1.8795	-1.53355	-1.28075	0.522854	0	1.719	0.916	0.222	-1.155	0.44
79577	CDC73	cell division cycle 73	3.573	4.04044	-1.18428	0.346087	0	1.808	0.766	1.635	1.46	1.878
1059	CENPB	centromere protein B, 80kDa	-2.437	-1.43656	-1.34155	0.130089	0	-0.252	0.963	-0.299	-0.806	-0.309
23020	SNRNP200	small nuclear ribonucleoprotein 200kDa (U5)	-1.5665	-1.19269	-1.02076	0.0823761	1		-0.675	0.222	1.32	0.896
57492	ARID1B	AT rich interactive domain 1B (SWI1-like)	-2.164	-1.21795	-1.12944	0	0	-2.091	-0.212	-0.749	-2.194	-2.38
6662	SOX9	SRY (sex determining region Y)-box 9	-2.063	-1.37446	-1.73814	0	0	0.571	-0.41	-1.081	-2.448	-1.351
8204	NRIP1	nuclear receptor interacting protein 1	-1.4035	-4.10033	-1.61014	-0.200233	0	0.096	-0.662	-0.102	-1.402	-0.801
463	ZFHX3	zinc finger homeobox 3	-2.547	-4.9875	-1.30486	-0.283604	0	0.419	0.538	1.995	0.166	1.128
11016	ATF7	activating transcription factor 7	-1.605	-2.17621	-2.791	-0.329108	0	-0.797	-1.049	0.991	-0.438	-0.652
988	CDC5L	cell division cycle 5-like	-1.5085	-1.0501	-1.13148	-0.48161	0	-0.228	-1.643	-1.383	0.469	-1.228
1050	CEBPA	CCAAT/enhancer binding protein (C/EBP), alpha	-2.8115	-1.67395	-2.10665	-0.522424	0	0.606	-1.485	-0.675	0.036	-0.06
123169	LEO1	Leo1, Paf1/RNA polymerase II complex component, homolog (S. cerevisiae)	4.2215	3.59511	-1.13052	-0.539601	0	-1.152	-0.48	-0.122	0.173	-0.674
1051	CEBPB	CCAAT/enhancer binding protein (C/EBP), beta	-2.8015	-1.63093	-1.83501	-0.597381	0	2.61	0.441	0.438	1.159	1.989
10765	KDM5B	lysine (K)-specific demethylase 5B	-2.4035	-2.23678	-1.88313	-0.608021	0	-0.513	-0.841	-0.314	-0.274	-1.428
138151	NACC2	NACC family member 2, BEN and BTB (POZ) domain containing	-2.4245	-1.66787	-1.98416	-0.666403	0	0.397	1.274	0.073	-1.063	0.58
9937	DCLRE1A	DNA cross-link repair 1A	-1.656	-1.99124	-1.18868	-0.667881	0	-2.352	-0.224	0.882	-0.033	-1.234
55689	YEATS2	YEATS domain containing 2	-1.7855	-1.16967	-1.18717	-0.692301	0	-0.707	0.705	-0.914	-0.586	-0.907
6256	RXRA	retinoid X receptor, alpha	-2.037	-2.1089	-1.84944	-0.757535	0	0.039	0.26	-0.747	0.886	0.513
84458	LCOR	ligand dependent nuclear receptor corepressor (C10orf12)	-1.918	-1.18594	-1.23057	-0.786777	0	-3.053	-0.828	1.08	-0.004	-2.082
22938	SNW1	SNW domain containing 1	-1.4605	-1.53437	-1.47587	-0.826555	2	-1.825	-1.834	-1.777	-0.228	-2.88
7586	ZKSCAN1	zinc finger with KRAB and SCAN domains 1	-1.8525	-1.4053	-1.04783	-0.831261	1	-0.037	-0.565	0.72	0.487	0.237
57594	HOMEZ	homeobox and leucine zipper encoding	-1.1885	-1.10321	-1.1556	-0.846129	0	1.099	-0.08	-0.7	-1.329	-0.057
4783	NFIL3	nuclear factor, interleukin 3 regulated	-2.957	-1.11488	-1.40982	-0.874789	1	-0.091	0.267	0.509	0.476	-0.113
283489	CHAMP1	chromosome alignment maintaining phosphoprotein 1	-2.224	-1.59591	-1.10881	-1.01756	0	0.613	0.087	1.31	1.371	1.244
79813	EHMT1	euchromatic histone-lysine N-methyltransferase 1	-2.045	-1.46708	-1.04785	-1.08294	0	-0.152	1.091	-1.149	0.586	0.451
10919	EHMT2	euchromatic histone-lysine N-methyltransferase 2	-2.244	-1.79918	-1.24348	-1.11227	0	0.547	-0.203	0.244	1.06	0.784
6605	SMARCE1	SWI/SNF related, matrix associated, actin dependent regulator of chromatin, subfamily e, member 1	-2.4805	-1.32101	-1.21484	-1.15745	1	-1.385	1.184	-0.56	-0.934	-0.862
7707	ZNF148	zinc finger protein 148	-1.5795	-1.66852	-1.02951	-1.25505	0	-1.559	-1.713	-0.435	-0.894	-1.702
112939	NACC1	nucleus accumbens associated 1, BEN and BTB (POZ) domain containing	-2.0405	-1.68108	-0.996737	-1.32463	0	1.657	-1.335	0.661	1.164	0.165
1108	CHD4	chromodomain helicase DNA binding protein 4	-2.371	-2.10746	-1.00572	-1.35627	0	0.338	0.21	0.34	-0.384	-0.39
9416	DDX23	DEAD (Asp-Glu-Ala-Asp) box polypeptide 23	-2.1235	-1.69246	-1.13624	-1.37379	0	-0.733	0.585	-1.143	0.44	-0.119
10127	ZNF263	zinc finger protein 263	-2.046	-1.83362	-1.62631	-1.39205	0	0.454	-0.026	-0.194	0.18	-0.206
9849	ZNF518A	zinc finger protein 518A	-2.029	-1.75938	-1.52758	-1.408	0		-0.622	0.095		0.078
26009	ZZZ3	zinc finger, ZZ-type containing 3	-1.8115	-1.51286	-1.27456	-1.46481	0	-0.759	-0.971	1.015	1.752	-0.168
2101	ESRRA	estrogen-related receptor alpha	-1.487	-2.27441	-1.00037	-1.47821	0	-0.125	-0.102	0.085	0.294	-0.464
9343	EFTUD2	elongation factor Tu GTP binding domain containing 2	-1.741	-1.73405	-1.25984	-1.48745	2	-2.442	-1.488	-1.222	-0.714	-2.196
10713	USP39	ubiquitin specific peptidase 39	-1.7485	-1.18207	-1.1503	-1.48989	0	0.086	-0.667	-0.014	2.334	0.309
79684	MSANTD2	Myb/SANT-like DNA-binding domain containing 2	-1.812	-1.75914	-1.01608	-1.52009	0	0.817	-0.984	0.602	-0.832	-0.29
6294	SAFB	scaffold attachment factor B	-1.902	-1.60408	-1.18747	-1.54601	1	-0.381	-1.456	0.176	-0.216	-0.668
6599	SMARCC1	SWI/SNF related, matrix associated, actin dependent regulator of chromatin, subfamily c, member 1	-2.0815	-1.72383	-1.31691	-1.55542	0	-1.527	0.62	-0.547	0.391	-0.123
10902	BRD8	bromodomain containing 8	-2.678	-2.08246	-1.69775	-1.61205	1	0.275	0.324	-1.117	0.272	-0.416
10155	TRIM28	tripartite motif containing 28	-2.2305	-2.10528	-1.24909	-1.6837	3	-2.153	-0.011	-2.236	0.046	-2.455
84324	SARNP	SAP domain containing ribonucleoprotein	-1.5595	-1.12843	-1.03283	-1.69183	0	0.774	-1.538	0.23	0.366	-0.14
9667	SAFB2	scaffold attachment factor B2	-1.8505	-1.44207	-1.14095	-1.69649	1	-0.652	0.006	0.205	1.333	0.532
6239	RREB1	ras responsive element binding protein 1	-2.4975	-1.17606	-1.15883	-1.72118	0	-0.3	0.518	1.819	-0.359	0.668
65123	INTS3	integrator complex subunit 3	-2.21	-2.57776	-1.40187	-1.77433	0	-0.556	-1.519	-0.069	0.082	-0.821
5926	ARID4A	AT rich interactive domain 4A (RBP1-like)	-2.5635	-2.51986	-1.73965	-1.78607	0	-1.296	-0.38	0.29	0.64	0.105
57659	ZBTB4	zinc finger and BTB domain containing 4	-1.1425	-2.02327	-1.13768	-1.82041	0	-1.534	2.825	0.559	1.078	-0.134
51742	ARID4B	AT rich interactive domain 4B (RBP1-like)	-2.3025	-3.03356	-1.2122	-1.86335	0	-0.262	1.067	1.277	-0.014	1.107
92105	INTS4	integrator complex subunit 4	-2.019	-2.06156	-1.45786	-1.94038	0	0.604	-1.032	0.336	0.328	0.047
51562	MBIP	MAP3K12 binding inhibitory protein 1	-2.277	-2.02611	-1.46093	-1.95818	0	-1.412	0.145	0.563	-1.013	-0.607
10743	RAI1	retinoic acid induced 1	-1.541	-1.01351	-1.07924	-1.98308	0	-2.088	0.384	0.811	-0.638	-0.886
51773	RSF1	remodeling and spacing factor 1	-1.8385	-2.06408	-1.53914	-2.00059	0	-0.499	-1.159	-1.072	0.384	-0.755
7799	PRDM2	PR domain containing 2, with ZNF domain	-2.0835	-1.48352	-1.29632	-2.09691	0	-0.138	-2.268	0.358	1.485	-1.123
54487	DGCR8	DGCR8 microprocessor complex subunit	-1.12	-1.01372	-1.20299	-2.32713	0	0.467	-0.573	1.557	-0.013	1.004
55193	PBRM1	polybromo 1	-2.908	-1.81159	-1.03888	-2.39713	0	-0.597	-1.619	-1.364	0.743	-1.195
9569	GTF2IRD1	GTF2I repeat domain containing 1	-2.578	-1.8298	-2.39386	-2.66145	0	0.221	0.805	0.074	0.604	0.379
