# Supplementary material for: An influenza virus-triggered SUMO switch orchestrates co-opted endogenous retroviruses to stimulate host antiviral immunity
Source: Proc Natl Acad Sci U S A. 2019 Aug 7;116(35):17399–408. doi: 10.1073/pnas.1907031116 (PMC6717285; doi:10.1073/pnas.1907031116)
Supplement: Supplementary File [file pnas.1907031116.sd05.xlsx]

## Sheet: Info
	Tab 'Uninfected'
	Transcriptome analysis of TRIM28 KO cells reconstituted to express TRIM28 wt or TRIM28-6KR
	Samples were prepared in from three independent replicates
	Red, genes upregulated in TRIM28-6KR cells (fold change > 2.5, p value < 0.001)
	Blue, genes downregulated in TRIM28-6KR cells (fold change < -2.5, p value < 0.001)
	Tab 'Uninfected UP GO TERMS'
	Pathway enrichment analysis of genes upregulated in TRIM28-6KR cells with DAVID (Huang da et al., 2009a, Huang da et al., 2009b)
	Cut-off: p value < 0.05
	Huang da W, et al., (2009) Systematic and integrative analysis of large gene lists using DAVID bioinformatics resources. Nature protocols 4(1):44-57.
	Huang da W, et al., (2009) Bioinformatics enrichment tools: paths toward the comprehensive functional analysis of large gene lists. Nucleic acids research 37(1):1-13.

## Sheet: Uninfected
IDENTIFIER	TRANSCRIPT_ID	GENE NAMES	DESCRIPTION	P-VALUE	TRIM28 6KR/WT log2 RATIO
ENSG00000087116	ENST00000251582; ENST00000274609; ENST00000518335; ENST00000522937; ENST00000523450	ADAMTS2	ADAM metallopeptidase with thrombospondin type 1 motif 2 [Source:HGNC Symbol;Acc:HGNC:218]	1.292e-12	5.694
ENSG00000160321	ENST00000397126; ENST00000597040; ENST00000599723; ENST00000599916; ENST00000601773; ENST00000601993; ENST00000609966	ZNF208	zinc finger protein 208 [Source:HGNC Symbol;Acc:HGNC:12999]	3.296e-10	5.156
ENSG00000196109	ENST00000397121	ZNF676	zinc finger protein 676 [Source:HGNC Symbol;Acc:HGNC:20429]	7.249e-11	5.098
ENSG00000184635	ENST00000343769; ENST00000586021; ENST00000588146; ENST00000589903; ENST00000591366; ENST00000592160; ENST00000592245; ENST00000592613; ENST00000638737	ZNF93	zinc finger protein 93 [Source:HGNC Symbol;Acc:HGNC:13169]	3.841e-11	4.478
ENSG00000214189	ENST00000397755; ENST00000397759; ENST00000430298; ENST00000595703; ENST00000596096; ENST00000596883; ENST00000601686	ZNF788	zinc finger family member 788 [Source:HGNC Symbol;Acc:HGNC:33112]	5.537e-09	4.228
ENSG00000213988	ENST00000418063; ENST00000469078; ENST00000473524; ENST00000474284; ENST00000484032; ENST00000492328	ZNF90	zinc finger protein 90 [Source:HGNC Symbol;Acc:HGNC:13165]	1.478e-10	4.038
ENSG00000085563	ENST00000265724; ENST00000416177; ENST00000475929; ENST00000476862; ENST00000482527; ENST00000483831; ENST00000488737; ENST00000491360; ENST00000496821; ENST00000543898; ENST00000622132	ABCB1	ATP binding cassette subfamily B member 1 [Source:HGNC Symbol;Acc:HGNC:40]	1.496e-08	3.881
ENSG00000269526	ENST00000602168	ERVV-1	endogenous retrovirus group V member 1, envelope [Source:HGNC Symbol;Acc:HGNC:26501]	1.71e-08	3.852
ENSG00000188227	ENST00000445217; ENST00000542455; ENST00000586138; ENST00000586187; ENST00000587143; ENST00000587490; ENST00000587986; ENST00000588578; ENST00000589319; ENST00000627814	ZNF793	zinc finger protein 793 [Source:HGNC Symbol;Acc:HGNC:33115]	6.197e-09	3.802
ENSG00000268964	ENST00000601417	ERVV-2	endogenous retrovirus group V member 2, envelope [Source:HGNC Symbol;Acc:HGNC:39051]	3.251e-08	3.783
ENSG00000176293	ENST00000313434; ENST00000359978; ENST00000401053; ENST00000506786; ENST00000511556; ENST00000515535	ZNF135	zinc finger protein 135 [Source:HGNC Symbol;Acc:HGNC:12919]	7.188e-09	3.712
ENSG00000117228	ENST00000370473; ENST00000459831; ENST00000468959; ENST00000469194; ENST00000479889; ENST00000484970; ENST00000493139; ENST00000495131	GBP1	guanylate binding protein 1 [Source:HGNC Symbol;Acc:HGNC:4182]	1.94e-07	3.691
ENSG00000197937	ENST00000334197; ENST00000452676; ENST00000595710; ENST00000595967; ENST00000597183; ENST00000599096; ENST00000601469; ENST00000601804	ZNF347	zinc finger protein 347 [Source:HGNC Symbol;Acc:HGNC:16447]	5.966e-08	3.603
ENSG00000197134	ENST00000435820; ENST00000594363; ENST00000594947; ENST00000596471; ENST00000597796; ENST00000597927; ENST00000600162	ZNF257	zinc finger protein 257 [Source:HGNC Symbol;Acc:HGNC:13498]	1.709e-09	3.503
ENSG00000256229	ENST00000335117; ENST00000597083	ZNF486	zinc finger protein 486 [Source:HGNC Symbol;Acc:HGNC:20807]	7.323e-08	3.494
ENSG00000256771	ENST00000355650; ENST00000589668; ENST00000589717; ENST00000592725; ENST00000640599	ZNF253	zinc finger protein 253 [Source:HGNC Symbol;Acc:HGNC:13497]	3.944e-09	3.453
ENSG00000182986	ENST00000391781; ENST00000593618; ENST00000594741; ENST00000595202; ENST00000595635; ENST00000596215; ENST00000597091; ENST00000597111; ENST00000597265; ENST00000597856; ENST00000597909; ENST00000598199; ENST00000600930; ENST00000601334	ZNF320	zinc finger protein 320 [Source:HGNC Symbol;Acc:HGNC:13842]	3.295e-07	3.449
ENSG00000196172	ENST00000402377; ENST00000528059; ENST00000531570	ZNF681	zinc finger protein 681 [Source:HGNC Symbol;Acc:HGNC:26457]	3.336e-09	3.328
ENSG00000134326	ENST00000256722; ENST00000404168; ENST00000458098; ENST00000465619; ENST00000470479; ENST00000478738; ENST00000491738	CMPK2	cytidine/uridine monophosphate kinase 2 [Source:HGNC Symbol;Acc:HGNC:27015]	1.308e-08	3.321
ENSG00000122133	ENST00000277508; ENST00000371766; ENST00000371768; ENST00000418284; ENST00000433563; ENST00000454923; ENST00000457014; ENST00000479141; ENST00000611414	PAEP	progestagen associated endometrial protein [Source:HGNC Symbol;Acc:HGNC:8573]	7.417e-08	3.298
ENSG00000081665	ENST00000443905; ENST00000450683; ENST00000540806; ENST00000545006; ENST00000586260; ENST00000587452; ENST00000587461; ENST00000587822; ENST00000590319; ENST00000590766; ENST00000591639; ENST00000595825	ZNF506	zinc finger protein 506 [Source:HGNC Symbol;Acc:HGNC:23780]	1.276e-08	3.28
ENSG00000170954	ENST00000243643; ENST00000421033; ENST00000500065; ENST00000594011; ENST00000594286; ENST00000595174; ENST00000595193; ENST00000595359; ENST00000595813; ENST00000596051; ENST00000596106; ENST00000596683; ENST00000597503; ENST00000597748; ENST00000597877; ENST00000598024; ENST00000598578; ENST00000599261; ENST00000600098; ENST00000600120; ENST00000600574; ENST00000601110; ENST00000601215; ENST0000…	ZNF415	zinc finger protein 415 [Source:HGNC Symbol;Acc:HGNC:20636]	1.219e-07	3.276
ENSG00000138675	ENST00000312465; ENST00000380628; ENST00000456523; ENST00000503413; ENST00000507780	FGF5	fibroblast growth factor 5 [Source:HGNC Symbol;Acc:HGNC:3683]	2.638e-06	3.241
ENSG00000197497	ENST00000396424; ENST00000596373; ENST00000596564; ENST00000597544; ENST00000598440; ENST00000600412	ZNF665	zinc finger protein 665 [Source:HGNC Symbol;Acc:HGNC:25885]	4.048e-08	3.234
ENSG00000148386	ENST00000277526; ENST00000430290; ENST00000554343; ENST00000619315	LCN9	lipocalin 9 [Source:HGNC Symbol;Acc:HGNC:17442]	6.451e-07	3.158
ENSG00000228623	ENST00000619044; ENST00000638622; ENST00000638823; ENST00000639196; ENST00000639662; ENST00000639709; ENST00000640409	ZNF883	zinc finger protein 883 [Source:HGNC Symbol;Acc:HGNC:27271]	6.595e-10	3.124
ENSG00000188171	ENST00000291750; ENST00000595405; ENST00000601440; ENST00000612591	ZNF626	zinc finger protein 626 [Source:HGNC Symbol;Acc:HGNC:30461]	1.066e-07	2.99
ENSG00000171817	ENST00000316433; ENST00000343599; ENST00000586134; ENST00000586792; ENST00000587220; ENST00000589117; ENST00000589285; ENST00000589857; ENST00000590588; ENST00000592533	ZNF540	zinc finger protein 540 [Source:HGNC Symbol;Acc:HGNC:25331]	2.546e-08	2.969
ENSG00000113140	ENST00000231061; ENST00000520687; ENST00000521327; ENST00000521569; ENST00000522348; ENST00000524277; ENST00000537849; ENST00000538026; ENST00000539687	SPARC	secreted protein acidic and cysteine rich [Source:HGNC Symbol;Acc:HGNC:11219]	5e-09	2.962
ENSG00000213793	ENST00000596623; ENST00000638862	ZNF888	zinc finger protein 888 [Source:HGNC Symbol;Acc:HGNC:38695]	2.132e-09	2.961
ENSG00000167555	ENST00000360465; ENST00000391787; ENST00000391788; ENST00000436397; ENST00000448954; ENST00000479718; ENST00000493272; ENST00000494167; ENST00000531472; ENST00000594530; ENST00000598192; ENST00000598479	ZNF528	zinc finger protein 528 [Source:HGNC Symbol;Acc:HGNC:29384]	1.284e-10	2.934
ENSG00000183668	ENST00000244293; ENST00000270077; ENST00000291752; ENST00000418820; ENST00000443718; ENST00000593948; ENST00000595404; ENST00000596730; ENST00000621109	PSG9	pregnancy specific beta-1-glycoprotein 9 [Source:HGNC Symbol;Acc:HGNC:9526]	1.859e-06	2.914
ENSG00000144476	ENST00000272928; ENST00000447924	ACKR3	atypical chemokine receptor 3 [Source:HGNC Symbol;Acc:HGNC:23692]	2.579e-08	2.889
ENSG00000262576	ENST00000571252; ENST00000612927	PCDHGA4	protocadherin gamma subfamily A, 4 [Source:HGNC Symbol;Acc:HGNC:8702]	2.201e-07	2.838
ENSG00000256087	ENST00000221315; ENST00000594154; ENST00000597273; ENST00000598446; ENST00000598745; ENST00000600368; ENST00000601310	ZNF432	zinc finger protein 432 [Source:HGNC Symbol;Acc:HGNC:20810]	1.192e-09	2.74
ENSG00000203326	ENST00000467003; ENST00000474037; ENST00000475179; ENST00000491101; ENST00000497729; ENST00000593918; ENST00000600148; ENST00000601790	ZNF525	zinc finger protein 525 [Source:HGNC Symbol;Acc:HGNC:29423]	1.269e-09	2.72
ENSG00000214652	ENST00000456806	ZNF727	zinc finger protein 727 [Source:HGNC Symbol;Acc:HGNC:22785]	1.13e-06	2.708
ENSG00000144119	ENST00000272520	C1QL2	complement C1q like 2 [Source:HGNC Symbol;Acc:HGNC:24181]	4.108e-05	2.689
ENSG00000171051	ENST00000304748; ENST00000594900; ENST00000595042; ENST00000600815	FPR1	formyl peptide receptor 1 [Source:HGNC Symbol;Acc:HGNC:3826]	2.775e-06	2.65
ENSG00000197608	ENST00000389534; ENST00000426391; ENST00000594295; ENST00000594440; ENST00000595599; ENST00000599430; ENST00000601738	ZNF841	zinc finger protein 841 [Source:HGNC Symbol;Acc:HGNC:27611]	3.904e-11	2.605
ENSG00000169302	ENST00000306304; ENST00000397936; ENST00000398523; ENST00000503384; ENST00000503975; ENST00000506091; ENST00000510953; ENST00000515832; ENST00000626951	STK32A	serine/threonine kinase 32A [Source:HGNC Symbol;Acc:HGNC:28317]	9.727e-08	2.584
ENSG00000167766	ENST00000301096; ENST00000536937; ENST00000541777; ENST00000545872; ENST00000594682; ENST00000595171; ENST00000595939; ENST00000596440; ENST00000596930; ENST00000597161; ENST00000597597; ENST00000598190; ENST00000598536; ENST00000600457; ENST00000600714; ENST00000601140; ENST00000601237; ENST00000601257; ENST00000602232	ZNF83	zinc finger protein 83 [Source:HGNC Symbol;Acc:HGNC:13158]	6.693e-10	2.576
ENSG00000117226	ENST00000235878; ENST00000370481; ENST00000370482; ENST00000445969; ENST00000461384; ENST00000475853; ENST00000489444; ENST00000493594; ENST00000564037; ENST00000564665; ENST00000568006	GBP3	guanylate binding protein 3 [Source:HGNC Symbol;Acc:HGNC:4184]	1.168e-07	2.574
ENSG00000146592	ENST00000357727; ENST00000396298; ENST00000396299; ENST00000396300; ENST00000409603; ENST00000424599; ENST00000426500; ENST00000461921; ENST00000468391; ENST00000468813; ENST00000469531; ENST00000478078; ENST00000482692; ENST00000484383; ENST00000498316	CREB5	cAMP responsive element binding protein 5 [Source:HGNC Symbol;Acc:HGNC:16844]	5.378e-07	2.567
ENSG00000229676	ENST00000456783	ZNF492	zinc finger protein 492 [Source:HGNC Symbol;Acc:HGNC:23707]	4.481e-06	2.55
ENSG00000197013	ENST00000358491; ENST00000594022; ENST00000594385; ENST00000596126; ENST00000596237; ENST00000597078; ENST00000597556; ENST00000598747; ENST00000618549	ZNF429	zinc finger protein 429 [Source:HGNC Symbol;Acc:HGNC:20817]	1.958e-07	2.529
ENSG00000221923	ENST00000344085; ENST00000422689; ENST00000424032; ENST00000595099; ENST00000597976; ENST00000600321	ZNF880	zinc finger protein 880 [Source:HGNC Symbol;Acc:HGNC:37249]	5.692e-09	2.476
ENSG00000196263	ENST00000308031; ENST00000591537; ENST00000591759; ENST00000593197	ZNF471	zinc finger protein 471 [Source:HGNC Symbol;Acc:HGNC:23226]	1.018e-07	2.439
ENSG00000204970	ENST00000378133; ENST00000394633; ENST00000504120	PCDHA1	protocadherin alpha 1 [Source:HGNC Symbol;Acc:HGNC:8663]	1.482e-06	2.425
ENSG00000132274	ENST00000379965; ENST00000414641; ENST00000414897; ENST00000425490; ENST00000429063; ENST00000444844; ENST00000450670; ENST00000454828; ENST00000460454; ENST00000480395; ENST00000493494	TRIM22	tripartite motif containing 22 [Source:HGNC Symbol;Acc:HGNC:16379]	7.833e-05	2.423
ENSG00000237440	ENST00000427401; ENST00000594419; ENST00000596530; ENST00000596797; ENST00000597940	ZNF737	zinc finger protein 737 [Source:HGNC Symbol;Acc:HGNC:32468]	3.215e-08	2.421
ENSG00000186517	ENST00000368013; ENST00000368015; ENST00000368016; ENST00000368018; ENST00000461003; ENST00000471492; ENST00000490279	ARHGAP30	Rho GTPase activating protein 30 [Source:HGNC Symbol;Acc:HGNC:27414]	1.346e-05	2.416
ENSG00000149591	ENST00000278968; ENST00000392951; ENST00000525531; ENST00000529622; ENST00000529792; ENST00000530649; ENST00000532870; ENST00000533863	TAGLN	transgelin [Source:HGNC Symbol;Acc:HGNC:11553]	1.308e-07	2.393
ENSG00000196268	ENST00000339914; ENST00000355504; ENST00000392288; ENST00000594390; ENST00000596302; ENST00000596815; ENST00000598152; ENST00000599461; ENST00000599517	ZNF493	zinc finger protein 493 [Source:HGNC Symbol;Acc:HGNC:23708]	4.361e-08	2.385
ENSG00000134668	ENST00000257100; ENST00000360482; ENST00000452755; ENST00000460061; ENST00000468720; ENST00000473361; ENST00000485944; ENST00000525930; ENST00000528579; ENST00000528791; ENST00000529396; ENST00000531039; ENST00000532604; ENST00000533231	SPOCD1	SPOC domain containing 1 [Source:HGNC Symbol;Acc:HGNC:26338]	7.406e-08	2.369
ENSG00000146122	ENST00000274867; ENST00000398904; ENST00000405961; ENST00000475489; ENST00000491083; ENST00000494405; ENST00000496787; ENST00000538976; ENST00000631498; ENST00000632657; ENST00000633794	DAAM2	dishevelled associated activator of morphogenesis 2 [Source:HGNC Symbol;Acc:HGNC:18143]	9.501e-05	2.367
ENSG00000152784	ENST00000339711; ENST00000415738; ENST00000504452; ENST00000506547; ENST00000507025; ENST00000508061; ENST00000508965; ENST00000509375; ENST00000511825; ENST00000515013	PRDM8	PR/SET domain 8 [Source:HGNC Symbol;Acc:HGNC:13993]	1.94e-06	2.357
ENSG00000114115	ENST00000232219; ENST00000474490; ENST00000483943; ENST00000487424; ENST00000492918; ENST00000617459; ENST00000619087	RBP1	retinol binding protein 1 [Source:HGNC Symbol;Acc:HGNC:9919]	6.125e-08	2.333
ENSG00000146090	ENST00000361132; ENST00000393371; ENST00000519456; ENST00000519883; ENST00000520209; ENST00000522500; ENST00000615330	RASGEF1C	RasGEF domain family member 1C [Source:HGNC Symbol;Acc:HGNC:27400]	2.809e-05	2.326
ENSG00000163395	ENST00000295591; ENST00000335211; ENST00000412892; ENST00000437879; ENST00000444705; ENST00000473483	IGFN1	immunoglobulin-like and fibronectin type III domain containing 1 [Source:HGNC Symbol;Acc:HGNC:24607]	1.959e-07	2.316
ENSG00000198346	ENST00000396403; ENST00000468450; ENST00000490956	ZNF813	zinc finger protein 813 [Source:HGNC Symbol;Acc:HGNC:33257]	3.018e-09	2.293
ENSG00000095752	ENST00000264563; ENST00000585513; ENST00000587093; ENST00000590625	IL11	interleukin 11 [Source:HGNC Symbol;Acc:HGNC:5966]	1.364e-08	2.288
ENSG00000180938	ENST00000319286	ZNF572	zinc finger protein 572 [Source:HGNC Symbol;Acc:HGNC:26758]	5.79e-08	2.279
ENSG00000103888	ENST00000220244; ENST00000356249; ENST00000394685; ENST00000495041; ENST00000559966; ENST00000560027	CEMIP	cell migration inducing hyaluronan binding protein [Source:HGNC Symbol;Acc:HGNC:29213]	5.153e-08	2.27
ENSG00000185869	ENST00000391711; ENST00000520907; ENST00000520965	ZNF829	zinc finger protein 829 [Source:HGNC Symbol;Acc:HGNC:34032]	1.585e-09	2.266
ENSG00000128165	ENST00000395737; ENST00000395738	ADM2	adrenomedullin 2 [Source:HGNC Symbol;Acc:HGNC:28898]	1.429e-06	2.262
ENSG00000120217	ENST00000381573; ENST00000381577; ENST00000474218; ENST00000492923; ENST00000498261	CD274	CD274 molecule [Source:HGNC Symbol;Acc:HGNC:17635]	2.822e-06	2.256
ENSG00000113739	ENST00000265087; ENST00000518455; ENST00000519511; ENST00000520593; ENST00000520648	STC2	stanniocalcin 2 [Source:HGNC Symbol;Acc:HGNC:11374]	1.82e-07	2.255
ENSG00000135636	ENST00000258104; ENST00000394120; ENST00000409366; ENST00000409582; ENST00000409651; ENST00000409744; ENST00000409762; ENST00000410020; ENST00000410041; ENST00000413539; ENST00000429174; ENST00000461565; ENST00000468173; ENST00000472873; ENST00000475076; ENST00000479049; ENST00000487180; ENST00000493767; ENST00000494501	DYSF	dysferlin [Source:HGNC Symbol;Acc:HGNC:3097]	2.035e-06	2.246
ENSG00000234444	ENST00000355095; ENST00000423484; ENST00000438373; ENST00000465343; ENST00000488621; ENST00000492322; ENST00000493036; ENST00000606716	ZNF736	zinc finger protein 736 [Source:HGNC Symbol;Acc:HGNC:32467]	4.457e-08	2.245
ENSG00000167562	ENST00000301093; ENST00000391785; ENST00000478039; ENST00000540331; ENST00000593941; ENST00000596514; ENST00000611267	ZNF701	zinc finger protein 701 [Source:HGNC Symbol;Acc:HGNC:25597]	2.386e-08	2.234
ENSG00000161551	ENST00000301399; ENST00000451628; ENST00000638325; ENST00000638348; ENST00000638423; ENST00000638538; ENST00000638684; ENST00000638721; ENST00000638814; ENST00000638827; ENST00000638875; ENST00000639183; ENST00000639416; ENST00000639636; ENST00000639703; ENST00000640429; ENST00000640678; ENST00000640955	ZNF577	zinc finger protein 577 [Source:HGNC Symbol;Acc:HGNC:28673]	3.333e-06	2.221
ENSG00000197044	ENST00000357901; ENST00000409902; ENST00000462251	ZNF441	zinc finger protein 441 [Source:HGNC Symbol;Acc:HGNC:20875]	1.606e-06	2.206
ENSG00000221874	ENST00000391777	ZNF816-ZNF321P	ZNF816-ZNF321P readthrough [Source:HGNC Symbol;Acc:HGNC:38879]	1.791e-06	2.196
ENSG00000145287	ENST00000311507; ENST00000411416; ENST00000426923; ENST00000505406; ENST00000509973; ENST00000515389	PLAC8	placenta specific 8 [Source:HGNC Symbol;Acc:HGNC:19254]	1.691e-05	2.195
ENSG00000196267	ENST00000322146; ENST00000596428; ENST00000597065; ENST00000597252; ENST00000599618; ENST00000602187	ZNF836	zinc finger protein 836 [Source:HGNC Symbol;Acc:HGNC:34333]	1.049e-07	2.173
ENSG00000188868	ENST00000293725; ENST00000594577; ENST00000595977; ENST00000601858	ZNF563	zinc finger protein 563 [Source:HGNC Symbol;Acc:HGNC:30498]	2.68e-06	2.168
ENSG00000259207	ENST00000559488; ENST00000571680; ENST00000573377	ITGB3	integrin subunit beta 3 [Source:HGNC Symbol;Acc:HGNC:6156]	1.503e-05	2.157
ENSG00000181894	ENST00000358067; ENST00000500161; ENST00000597186; ENST00000598312; ENST00000601887	ZNF329	zinc finger protein 329 [Source:HGNC Symbol;Acc:HGNC:14209]	9.163e-11	2.148
ENSG00000205403	ENST00000394634; ENST00000394635; ENST00000504853; ENST00000510800; ENST00000512148; ENST00000515512; ENST00000618244	CFI	complement factor I [Source:HGNC Symbol;Acc:HGNC:5394]	0.0006141	2.134
ENSG00000018869	ENST00000301310; ENST00000586929; ENST00000587778; ENST00000589143; ENST00000589895; ENST00000593145; ENST00000619584	ZNF582	zinc finger protein 582 [Source:HGNC Symbol;Acc:HGNC:26421]	9.996e-08	2.132
ENSG00000119938	ENST00000238994	PPP1R3C	protein phosphatase 1 regulatory subunit 3C [Source:HGNC Symbol;Acc:HGNC:9293]	1.435e-08	2.129
ENSG00000177932	ENST00000315475	ZNF354C	zinc finger protein 354C [Source:HGNC Symbol;Acc:HGNC:16736]	1.079e-08	2.121
ENSG00000131668	ENST00000253968; ENST00000401724	BARX1	BARX homeobox 1 [Source:HGNC Symbol;Acc:HGNC:955]	1.838e-07	2.109
ENSG00000184497	ENST00000375348; ENST00000375353; ENST00000467169; ENST00000483678; ENST00000488362; ENST00000498692	TMEM255B	transmembrane protein 255B [Source:HGNC Symbol;Acc:HGNC:28297]	5.406e-06	2.107
ENSG00000128965	ENST00000444189; ENST00000446533; ENST00000487220; ENST00000617768; ENST00000617961	CHAC1	ChaC glutathione specific gamma-glutamylcyclotransferase 1 [Source:HGNC Symbol;Acc:HGNC:28680]	3.693e-06	2.086
ENSG00000139278	ENST00000266659; ENST00000456650; ENST00000536703; ENST00000550491	GLIPR1	GLI pathogenesis related 1 [Source:HGNC Symbol;Acc:HGNC:17001]	2.535e-08	2.075
ENSG00000197647	ENST00000344980; ENST00000411841; ENST00000419886; ENST00000455504; ENST00000478765; ENST00000547560; ENST00000548669; ENST00000550507; ENST00000550745; ENST00000552904	ZNF433	zinc finger protein 433 [Source:HGNC Symbol;Acc:HGNC:20811]	1.486e-05	2.071
ENSG00000159763	ENST00000291009	PIP	prolactin induced protein [Source:HGNC Symbol;Acc:HGNC:8993]	0.0004767	2.063
ENSG00000019549	ENST00000020945; ENST00000396822	SNAI2	snail family transcriptional repressor 2 [Source:HGNC Symbol;Acc:HGNC:11094]	3.389e-08	2.055
ENSG00000183850	ENST00000593635; ENST00000597761; ENST00000599195	ZNF730	zinc finger protein 730 [Source:HGNC Symbol;Acc:HGNC:32470]	1.277e-06	2.028
ENSG00000174343	ENST00000310169; ENST00000502377; ENST00000509518	CHRNA9	cholinergic receptor nicotinic alpha 9 subunit [Source:HGNC Symbol;Acc:HGNC:14079]	3.092e-05	2.011
ENSG00000113248	ENST00000231173; ENST00000623671	PCDHB15	protocadherin beta 15 [Source:HGNC Symbol;Acc:HGNC:8686]	1.567e-06	2.007
ENSG00000125730	ENST00000245907; ENST00000594005; ENST00000594270; ENST00000594936; ENST00000595577; ENST00000596179; ENST00000596238; ENST00000596548; ENST00000597442; ENST00000598805; ENST00000599668; ENST00000599899; ENST00000600744; ENST00000600763; ENST00000601008; ENST00000601475; ENST00000602053; ENST00000602229	C3	complement C3 [Source:HGNC Symbol;Acc:HGNC:1318]	9.381e-07	1.988
ENSG00000176692	ENST00000320354	FOXC2	forkhead box C2 [Source:HGNC Symbol;Acc:HGNC:3801]	7.809e-06	1.966
ENSG00000095713	ENST00000309155; ENST00000370591; ENST00000370597; ENST00000413387; ENST00000436034; ENST00000468549	CRTAC1	cartilage acidic protein 1 [Source:HGNC Symbol;Acc:HGNC:14882]	1.482e-05	1.961
ENSG00000223547	ENST00000439326; ENST00000441304; ENST00000550826	ZNF844	zinc finger protein 844 [Source:HGNC Symbol;Acc:HGNC:25932]	1.68e-05	1.955
ENSG00000148848	ENST00000368676; ENST00000368679; ENST00000448723; ENST00000467145; ENST00000482291; ENST00000485388; ENST00000494661	ADAM12	ADAM metallopeptidase domain 12 [Source:HGNC Symbol;Acc:HGNC:190]	2.192e-09	1.945
ENSG00000105750	ENST00000300540; ENST00000328178; ENST00000345030; ENST00000595742; ENST00000595854; ENST00000596476; ENST00000596534; ENST00000597314; ENST00000598862; ENST00000599064; ENST00000599885; ENST00000601023; ENST00000601284; ENST00000601924	ZNF85	zinc finger protein 85 [Source:HGNC Symbol;Acc:HGNC:13160]	1.153e-06	1.939
ENSG00000167232	ENST00000300619; ENST00000397082; ENST00000593292; ENST00000593341; ENST00000593645; ENST00000595533; ENST00000595893; ENST00000596528; ENST00000596989; ENST00000597458; ENST00000599281; ENST00000599743	ZNF91	zinc finger protein 91 [Source:HGNC Symbol;Acc:HGNC:13166]	2.494e-08	1.937
ENSG00000180479	ENST00000328550; ENST00000358744; ENST00000451802; ENST00000590390; ENST00000590751; ENST00000593133	ZNF571	zinc finger protein 571 [Source:HGNC Symbol;Acc:HGNC:25000]	2.527e-07	1.931
ENSG00000171827	ENST00000330173; ENST00000586475; ENST00000587363; ENST00000588644; ENST00000589725; ENST00000590664; ENST00000591380	ZNF570	zinc finger protein 570 [Source:HGNC Symbol;Acc:HGNC:26416]	5.795e-08	1.919
ENSG00000197124	ENST00000358523; ENST00000397162; ENST00000397165; ENST00000593468; ENST00000594127; ENST00000595534; ENST00000595736; ENST00000596019; ENST00000597972; ENST00000599240; ENST00000601100; ENST00000601365; ENST00000602079	ZNF682	zinc finger protein 682 [Source:HGNC Symbol;Acc:HGNC:28857]	1.647e-05	1.918
ENSG00000160229	ENST00000344519; ENST00000360204; ENST00000594534	ZNF66	zinc finger protein 66 [Source:HGNC Symbol;Acc:HGNC:13135]	5.778e-06	1.916
ENSG00000124613	ENST00000244576; ENST00000461521; ENST00000477999; ENST00000482767	ZNF391	zinc finger protein 391 [Source:HGNC Symbol;Acc:HGNC:18779]	5.504e-08	1.914
ENSG00000163661	ENST00000295927	PTX3	pentraxin 3 [Source:HGNC Symbol;Acc:HGNC:9692]	9.646e-05	1.892
ENSG00000169429	ENST00000307407; ENST00000401931; ENST00000483500	CXCL8	C-X-C motif chemokine ligand 8 [Source:HGNC Symbol;Acc:HGNC:6025]	3.641e-07	1.889
ENSG00000148082	ENST00000375831; ENST00000375835	SHC3	SHC adaptor protein 3 [Source:HGNC Symbol;Acc:HGNC:18181]	7.842e-05	1.87
ENSG00000167554	ENST00000321287; ENST00000327920; ENST00000403906; ENST00000593698; ENST00000594919; ENST00000599508; ENST00000601151; ENST00000613461; ENST00000616431	ZNF610	zinc finger protein 610 [Source:HGNC Symbol;Acc:HGNC:26687]	2.701e-05	1.862
ENSG00000103196	ENST00000262424; ENST00000563066; ENST00000564567; ENST00000565561; ENST00000566151; ENST00000566165; ENST00000566431; ENST00000566789; ENST00000567845; ENST00000569090; ENST00000569262	CRISPLD2	cysteine rich secretory protein LCCL domain containing 2 [Source:HGNC Symbol;Acc:HGNC:25248]	1.614e-06	1.844
ENSG00000154764	ENST00000285018; ENST00000489346; ENST00000497808	WNT7A	Wnt family member 7A [Source:HGNC Symbol;Acc:HGNC:12786]	0.0003174	1.844
ENSG00000187372	ENST00000341948	PCDHB13	protocadherin beta 13 [Source:HGNC Symbol;Acc:HGNC:8684]	2.092e-07	1.829
ENSG00000156466	ENST00000287020; ENST00000620978; ENST00000621429	GDF6	growth differentiation factor 6 [Source:HGNC Symbol;Acc:HGNC:4221]	0.0002665	1.825
ENSG00000156475	ENST00000336640; ENST00000394409; ENST00000394411; ENST00000394413; ENST00000394414; ENST00000453001; ENST00000502876; ENST00000504198; ENST00000504565; ENST00000508267; ENST00000508545; ENST00000509721; ENST00000512011; ENST00000512639; ENST00000512984; ENST00000515880; ENST00000520231; ENST00000522831; ENST00000528601; ENST00000530902; ENST00000532154	PPP2R2B	protein phosphatase 2 regulatory subunit Bbeta [Source:HGNC Symbol;Acc:HGNC:9305]	6.136e-05	1.818
ENSG00000204941	ENST00000342951; ENST00000366175; ENST00000401942; ENST00000401992; ENST00000404580; ENST00000407356; ENST00000407568; ENST00000489220; ENST00000599214; ENST00000599812; ENST00000600817	PSG5	pregnancy specific beta-1-glycoprotein 5 [Source:HGNC Symbol;Acc:HGNC:9522]	3.526e-06	1.817
ENSG00000072657	ENST00000261180; ENST00000547300; ENST00000548156; ENST00000549138; ENST00000549401; ENST00000549922; ENST00000552503	TRHDE	thyrotropin releasing hormone degrading enzyme [Source:HGNC Symbol;Acc:HGNC:30748]	6.707e-05	1.812
ENSG00000164400	ENST00000296871	CSF2	colony stimulating factor 2 [Source:HGNC Symbol;Acc:HGNC:2434]	0.000214	1.811
ENSG00000166825	ENST00000300060; ENST00000558177; ENST00000558740; ENST00000559761; ENST00000559874; ENST00000559887; ENST00000560028; ENST00000560030; ENST00000560137	ANPEP	alanyl aminopeptidase, membrane [Source:HGNC Symbol;Acc:HGNC:500]	0.0002044	1.808
ENSG00000077264	ENST00000262836; ENST00000360648; ENST00000372007; ENST00000372010; ENST00000417227; ENST00000425146; ENST00000429193; ENST00000446737; ENST00000484442; ENST00000487802; ENST00000518291; ENST00000519681; ENST00000620137	PAK3	p21 (RAC1) activated kinase 3 [Source:HGNC Symbol;Acc:HGNC:8592]	5.807e-07	1.803
ENSG00000113578	ENST00000337706; ENST00000359370; ENST00000360966; ENST00000378046; ENST00000394496; ENST00000407758; ENST00000411960; ENST00000419524; ENST00000441680; ENST00000489937; ENST00000494344; ENST00000494579; ENST00000610990; ENST00000612258; ENST00000619447; ENST00000621536	FGF1	fibroblast growth factor 1 [Source:HGNC Symbol;Acc:HGNC:3665]	5.732e-05	1.802
ENSG00000116132	ENST00000239461; ENST00000367760; ENST00000476867; ENST00000485529; ENST00000495280; ENST00000496573; ENST00000497230; ENST00000553786	PRRX1	paired related homeobox 1 [Source:HGNC Symbol;Acc:HGNC:9142]	1.364e-05	1.797
ENSG00000122641	ENST00000242208; ENST00000416150; ENST00000442711; ENST00000464515; ENST00000638023	INHBA	inhibin beta A subunit [Source:HGNC Symbol;Acc:HGNC:6066]	6.297e-05	1.789
ENSG00000221994	ENST00000276054; ENST00000409324; ENST00000421903; ENST00000428463; ENST00000428686; ENST00000442455; ENST00000616492; ENST00000627643	ZNF630	zinc finger protein 630 [Source:HGNC Symbol;Acc:HGNC:28855]	5.722e-06	1.784
ENSG00000079931	ENST00000336749; ENST00000367963; ENST00000392401; ENST00000489128	MOXD1	monooxygenase DBH like 1 [Source:HGNC Symbol;Acc:HGNC:21063]	6.145e-06	1.782
ENSG00000204611	ENST00000330123; ENST00000596290; ENST00000597013; ENST00000600228; ENST00000600282	ZNF616	zinc finger protein 616 [Source:HGNC Symbol;Acc:HGNC:28062]	8.216e-08	1.773
ENSG00000104368	ENST00000220809; ENST00000352041; ENST00000429089; ENST00000429710; ENST00000519510; ENST00000520523; ENST00000521042; ENST00000521647; ENST00000521694; ENST00000522812; ENST00000524009; ENST00000524261	PLAT	plasminogen activator, tissue type [Source:HGNC Symbol;Acc:HGNC:9051]	6.148e-08	1.763
ENSG00000134363	ENST00000256759; ENST00000396947; ENST00000491717; ENST00000497789; ENST00000504226	FST	follistatin [Source:HGNC Symbol;Acc:HGNC:3971]	2.942e-05	1.757
ENSG00000272674	ENST00000609684; ENST00000625044	PCDHB16	protocadherin beta 16 [Source:HGNC Symbol;Acc:HGNC:14546]	1.092e-05	1.754
ENSG00000087245	ENST00000219070; ENST00000437642; ENST00000543485; ENST00000564864; ENST00000566564; ENST00000568715; ENST00000570283; ENST00000570308	MMP2	matrix metallopeptidase 2 [Source:HGNC Symbol;Acc:HGNC:7166]	9.324e-08	1.746
ENSG00000185177	ENST00000319636; ENST00000331162; ENST00000620639	ZNF479	zinc finger protein 479 [Source:HGNC Symbol;Acc:HGNC:23258]	4.119e-05	1.745
ENSG00000134198	ENST00000369515; ENST00000369516; ENST00000433172; ENST00000491992	TSPAN2	tetraspanin 2 [Source:HGNC Symbol;Acc:HGNC:20659]	6.971e-06	1.744
ENSG00000161298	ENST00000292928; ENST00000423582; ENST00000435416; ENST00000439428; ENST00000460384; ENST00000460670; ENST00000463910; ENST00000585467; ENST00000590785; ENST00000639288	ZNF382	zinc finger protein 382 [Source:HGNC Symbol;Acc:HGNC:17409]	7.388e-05	1.738
ENSG00000183023	ENST00000332839; ENST00000402441; ENST00000403092; ENST00000405269; ENST00000405901; ENST00000406391; ENST00000406785; ENST00000407929; ENST00000408028; ENST00000417271; ENST00000448531; ENST00000455476	SLC8A1	solute carrier family 8 member A1 [Source:HGNC Symbol;Acc:HGNC:11068]	3.472e-06	1.734
ENSG00000106772	ENST00000223609; ENST00000376713; ENST00000376717; ENST00000376718; ENST00000424866; ENST00000426088; ENST00000428286; ENST00000443509; ENST00000464414; ENST00000466266; ENST00000480674; ENST00000488346; ENST00000489555; ENST00000492157; ENST00000494975	PRUNE2	prune homolog 2 [Source:HGNC Symbol;Acc:HGNC:25209]	0.0001163	1.731
ENSG00000197372	ENST00000359788; ENST00000596211; ENST00000597074; ENST00000599168; ENST00000599535; ENST00000600299; ENST00000600313; ENST00000601010; ENST00000601935	ZNF675	zinc finger protein 675 [Source:HGNC Symbol;Acc:HGNC:30768]	4.475e-09	1.73
ENSG00000120324	ENST00000239446	PCDHB10	protocadherin beta 10 [Source:HGNC Symbol;Acc:HGNC:8681]	7.914e-06	1.728
ENSG00000204604	ENST00000243639; ENST00000396409; ENST00000595646; ENST00000597924; ENST00000601847; ENST00000601980; ENST00000602144	ZNF468	zinc finger protein 468 [Source:HGNC Symbol;Acc:HGNC:33105]	3.558e-09	1.717
ENSG00000163297	ENST00000307333; ENST00000346652; ENST00000403729; ENST00000404191; ENST00000449651; ENST00000482406; ENST00000491345; ENST00000506286; ENST00000514959	ANTXR2	anthrax toxin receptor 2 [Source:HGNC Symbol;Acc:HGNC:21732]	3.267e-07	1.716
ENSG00000121413	ENST00000240727; ENST00000421612; ENST00000433686; ENST00000594191; ENST00000594567; ENST00000595721; ENST00000595784; ENST00000595944; ENST00000596372; ENST00000598497; ENST00000600318; ENST00000600404; ENST00000600522; ENST00000600845; ENST00000600897; ENST00000601063; ENST00000601144	ZSCAN18	zinc finger and SCAN domain containing 18 [Source:HGNC Symbol;Acc:HGNC:21037]	1.654e-07	1.698
ENSG00000197646	ENST00000397747	PDCD1LG2	programmed cell death 1 ligand 2 [Source:HGNC Symbol;Acc:HGNC:18731]	0.002301	1.695
ENSG00000080493	ENST00000264485; ENST00000340595; ENST00000351898; ENST00000425175; ENST00000512686; ENST00000514331; ENST00000638464; ENST00000639096	SLC4A4	solute carrier family 4 member 4 [Source:HGNC Symbol;Acc:HGNC:11030]	1.434e-06	1.682
ENSG00000135074	ENST00000257527; ENST00000517374; ENST00000517905; ENST00000517951; ENST00000519752	ADAM19	ADAM metallopeptidase domain 19 [Source:HGNC Symbol;Acc:HGNC:197]	1.958e-06	1.681
ENSG00000188133	ENST00000342743	TMEM215	transmembrane protein 215 [Source:HGNC Symbol;Acc:HGNC:33816]	5.538e-05	1.677
ENSG00000197863	ENST00000356725; ENST00000525288; ENST00000527645; ENST00000528994; ENST00000586323; ENST00000613249; ENST00000614179; ENST00000615484	ZNF790	zinc finger protein 790 [Source:HGNC Symbol;Acc:HGNC:33114]	5.963e-07	1.676
ENSG00000236609	ENST00000457543	ZNF853	zinc finger protein 853 [Source:HGNC Symbol;Acc:HGNC:21767]	1.04e-07	1.675
ENSG00000167772	ENST00000301455; ENST00000393962; ENST00000593998; ENST00000594348; ENST00000594875; ENST00000595079; ENST00000597137; ENST00000598255; ENST00000599192; ENST00000601770; ENST00000601886	ANGPTL4	angiopoietin like 4 [Source:HGNC Symbol;Acc:HGNC:16039]	2.393e-05	1.673
ENSG00000198453	ENST00000333987; ENST00000415168; ENST00000427117; ENST00000433993; ENST00000444991; ENST00000455427; ENST00000455817; ENST00000586353; ENST00000587130; ENST00000587857; ENST00000588596; ENST00000591887; ENST00000592567; ENST00000616085; ENST00000617745; ENST00000619231	ZNF568	zinc finger protein 568 [Source:HGNC Symbol;Acc:HGNC:25392]	1.072e-07	1.67
ENSG00000175928	ENST00000319331; ENST00000472075; ENST00000496115	LRRN1	leucine rich repeat neuronal 1 [Source:HGNC Symbol;Acc:HGNC:20980]	9.292e-05	1.668
ENSG00000120328	ENST00000239450; ENST00000622978; ENST00000624949	PCDHB12	protocadherin beta 12 [Source:HGNC Symbol;Acc:HGNC:8683]	0.0001085	1.666
ENSG00000163739	ENST00000395761; ENST00000509101	CXCL1	C-X-C motif chemokine ligand 1 [Source:HGNC Symbol;Acc:HGNC:4602]	2.204e-06	1.664
ENSG00000060982	ENST00000261192; ENST00000342945; ENST00000355164; ENST00000538118; ENST00000539282; ENST00000539780; ENST00000543099; ENST00000544418; ENST00000546285; ENST00000612790	BCAT1	branched chain amino acid transaminase 1 [Source:HGNC Symbol;Acc:HGNC:976]	8.388e-08	1.661
ENSG00000172687	ENST00000311015; ENST00000380870; ENST00000594245; ENST00000597492; ENST00000597810	ZNF738	zinc finger protein 738 [Source:HGNC Symbol;Acc:HGNC:32469]	1.251e-06	1.658
ENSG00000100234	ENST00000266085	TIMP3	TIMP metallopeptidase inhibitor 3 [Source:HGNC Symbol;Acc:HGNC:11822]	3.098e-05	1.658
ENSG00000119865	ENST00000263655; ENST00000409559; ENST00000409862; ENST00000481714	CNRIP1	cannabinoid receptor interacting protein 1 [Source:HGNC Symbol;Acc:HGNC:24546]	1.151e-05	1.651
ENSG00000249992	ENST00000503771	TMEM158	transmembrane protein 158 (gene/pseudogene) [Source:HGNC Symbol;Acc:HGNC:30293]	1.767e-05	1.651
ENSG00000133110	ENST00000379742; ENST00000379743; ENST00000379747; ENST00000379749; ENST00000473823; ENST00000474646; ENST00000478947; ENST00000497145; ENST00000541179; ENST00000541481	POSTN	periostin [Source:HGNC Symbol;Acc:HGNC:16953]	6.415e-05	1.651
ENSG00000180257	ENST00000270457; ENST00000332302; ENST00000357666; ENST00000391786; ENST00000438970; ENST00000444460; ENST00000457013; ENST00000535506	ZNF816	zinc finger protein 816 [Source:HGNC Symbol;Acc:HGNC:26995]	5.21e-07	1.645
ENSG00000198846	ENST00000361421	TOX	thymocyte selection associated high mobility group box [Source:HGNC Symbol;Acc:HGNC:18988]	1.7e-05	1.64
ENSG00000197016	ENST00000330619; ENST00000391709; ENST00000594953; ENST00000601059; ENST00000601579; ENST00000601902	ZNF470	zinc finger protein 470 [Source:HGNC Symbol;Acc:HGNC:22220]	1.083e-08	1.633
ENSG00000198342	ENST00000242804; ENST00000424168; ENST00000438182; ENST00000462995; ENST00000545749	ZNF442	zinc finger protein 442 [Source:HGNC Symbol;Acc:HGNC:20877]	0.0003394	1.633
ENSG00000154310	ENST00000284483; ENST00000341852; ENST00000357327; ENST00000436636; ENST00000459881; ENST00000460047; ENST00000464785; ENST00000465393; ENST00000468757; ENST00000470834; ENST00000475336; ENST00000484051; ENST00000487846; ENST00000488470; ENST00000496492	TNIK	TRAF2 and NCK interacting kinase [Source:HGNC Symbol;Acc:HGNC:30765]	4.154e-06	1.623
ENSG00000083720	ENST00000196371; ENST00000503374; ENST00000508557; ENST00000509987; ENST00000510634; ENST00000512084; ENST00000513081; ENST00000514723	OXCT1	3-oxoacid CoA-transferase 1 [Source:HGNC Symbol;Acc:HGNC:8527]	3.022e-06	1.616
ENSG00000196350	ENST00000601693	ZNF729	zinc finger protein 729 [Source:HGNC Symbol;Acc:HGNC:32464]	6.219e-05	1.608
ENSG00000154175	ENST00000284322; ENST00000459682; ENST00000466947; ENST00000469764; ENST00000470336; ENST00000471714; ENST00000471901; ENST00000475896; ENST00000478235; ENST00000482765; ENST00000483129; ENST00000486770; ENST00000487012; ENST00000487249; ENST00000495063; ENST00000495591; ENST00000497021; ENST00000497395; ENST00000527258; ENST00000527943; ENST00000528305; ENST00000528490; ENST00000530236; ENST0000…	ABI3BP	ABI family member 3 binding protein [Source:HGNC Symbol;Acc:HGNC:17265]	8.138e-08	1.606
ENSG00000171444	ENST00000302475; ENST00000408903; ENST00000502648; ENST00000505604; ENST00000506605; ENST00000511242; ENST00000511847; ENST00000514701; ENST00000515367; ENST00000624689	MCC	mutated in colorectal cancers [Source:HGNC Symbol;Acc:HGNC:6935]	2.22e-05	1.605
ENSG00000198538	ENST00000339844; ENST00000391783; ENST00000438150; ENST00000457749; ENST00000464469; ENST00000542421; ENST00000594602; ENST00000596559	ZNF28	zinc finger protein 28 [Source:HGNC Symbol;Acc:HGNC:13073]	1.42e-07	1.602
ENSG00000204514	ENST00000435989; ENST00000594159; ENST00000594629; ENST00000595048; ENST00000595295; ENST00000595894; ENST00000596184; ENST00000596604; ENST00000597342; ENST00000597348; ENST00000597652; ENST00000597807; ENST00000597832; ENST00000600634; ENST00000614383	ZNF814	zinc finger protein 814 [Source:HGNC Symbol;Acc:HGNC:33258]	2.892e-06	1.599
ENSG00000104324	ENST00000220763; ENST00000517742; ENST00000519484; ENST00000519900; ENST00000521142; ENST00000522617; ENST00000525310; ENST00000529551; ENST00000532528	CPQ	carboxypeptidase Q [Source:HGNC Symbol;Acc:HGNC:16910]	1.269e-05	1.591
ENSG00000196793	ENST00000306006; ENST00000374446; ENST00000426961; ENST00000491188; ENST00000535642	ZNF239	zinc finger protein 239 [Source:HGNC Symbol;Acc:HGNC:13031]	5.412e-08	1.59
ENSG00000100342	ENST00000319136; ENST00000397278; ENST00000397279; ENST00000422471; ENST00000422706; ENST00000426053; ENST00000427990; ENST00000431184; ENST00000433768; ENST00000438034; ENST00000439680; ENST00000475519	APOL1	apolipoprotein L1 [Source:HGNC Symbol;Acc:HGNC:618]	0.0002331	1.589
ENSG00000170006	ENST00000304385; ENST00000504064; ENST00000510252; ENST00000613578	TMEM154	transmembrane protein 154 [Source:HGNC Symbol;Acc:HGNC:26489]	3.051e-05	1.575
ENSG00000113211	ENST00000231136; ENST00000622991	PCDHB6	protocadherin beta 6 [Source:HGNC Symbol;Acc:HGNC:8691]	8.005e-06	1.574
ENSG00000168685	ENST00000303115; ENST00000505093; ENST00000505875; ENST00000506850; ENST00000508941; ENST00000509668; ENST00000511031; ENST00000511982; ENST00000514217; ENST00000515665	IL7R	interleukin 7 receptor [Source:HGNC Symbol;Acc:HGNC:6024]	8.253e-05	1.574
ENSG00000267041	ENST00000589390; ENST00000591344; ENST00000614887	ZNF850	zinc finger protein 850 [Source:HGNC Symbol;Acc:HGNC:27994]	1.725e-07	1.573
ENSG00000180787	ENST00000318833	ZFP3	ZFP3 zinc finger protein [Source:HGNC Symbol;Acc:HGNC:12861]	3.472e-07	1.573
ENSG00000145908	ENST00000274599; ENST00000394226; ENST00000418587; ENST00000427179; ENST00000446148	ZNF300	zinc finger protein 300 [Source:HGNC Symbol;Acc:HGNC:13091]	2.212e-08	1.572
ENSG00000112715	ENST00000230480; ENST00000324450; ENST00000372055; ENST00000372064; ENST00000372067; ENST00000372077; ENST00000413642; ENST00000417285; ENST00000425836; ENST00000457104; ENST00000476772; ENST00000480614; ENST00000482630; ENST00000493786; ENST00000497139; ENST00000512683; ENST00000518538; ENST00000518689; ENST00000518824; ENST00000519767; ENST00000520265; ENST00000520948; ENST00000523125; ENST0000…	VEGFA	vascular endothelial growth factor A [Source:HGNC Symbol;Acc:HGNC:12680]	5.391e-08	1.564
ENSG00000196867	ENST00000301318; ENST00000588163; ENST00000589836; ENST00000591844; ENST00000594386	ZFP28	ZFP28 zinc finger protein [Source:HGNC Symbol;Acc:HGNC:17801]	7.121e-08	1.554
ENSG00000185742	ENST00000327419	C11orf87	chromosome 11 open reading frame 87 [Source:HGNC Symbol;Acc:HGNC:33788]	8.837e-05	1.554
ENSG00000189190	ENST00000338230; ENST00000594028; ENST00000597124; ENST00000598369; ENST00000599893	ZNF600	zinc finger protein 600 [Source:HGNC Symbol;Acc:HGNC:30951]	1.792e-07	1.553
ENSG00000152926	ENST00000282869; ENST00000487644; ENST00000610793; ENST00000620222	ZNF117	zinc finger protein 117 [Source:HGNC Symbol;Acc:HGNC:12897]	3.203e-05	1.55
ENSG00000083814	ENST00000317398; ENST00000594803; ENST00000596939; ENST00000599961; ENST00000600125; ENST00000601584	ZNF671	zinc finger protein 671 [Source:HGNC Symbol;Acc:HGNC:26279]	9.827e-06	1.537
ENSG00000157514	ENST00000315660; ENST00000372382; ENST00000372383; ENST00000372384; ENST00000372390; ENST00000372397; ENST00000480691; ENST00000486554; ENST00000502650; ENST00000502961; ENST00000503515; ENST00000505965; ENST00000506081; ENST00000506724; ENST00000510887; ENST00000514426; ENST00000514897	TSC22D3	TSC22 domain family member 3 [Source:HGNC Symbol;Acc:HGNC:3051]	1.109e-06	1.535
ENSG00000135643	ENST00000258111; ENST00000531884	KCNMB4	potassium calcium-activated channel subfamily M regulatory beta subunit 4 [Source:HGNC Symbol;Acc:HGNC:6289]	0.0001367	1.533
ENSG00000198093	ENST00000354957; ENST00000595418; ENST00000596690; ENST00000597882; ENST00000599530; ENST00000599671; ENST00000600738	ZNF649	zinc finger protein 649 [Source:HGNC Symbol;Acc:HGNC:25741]	3.945e-05	1.527
ENSG00000107201	ENST00000379868; ENST00000379883	DDX58	DExD/H-box helicase 58 [Source:HGNC Symbol;Acc:HGNC:19102]	3.407e-06	1.523
ENSG00000213462	ENST00000394323; ENST00000528878; ENST00000535538	ERV3-1	endogenous retrovirus group 3 member 1, envelope [Source:HGNC Symbol;Acc:HGNC:3454]	3.503e-05	1.522
ENSG00000165633	ENST00000298454; ENST00000332853; ENST00000476018	VSTM4	V-set and transmembrane domain containing 4 [Source:HGNC Symbol;Acc:HGNC:26470]	0.000364	1.521
ENSG00000142173	ENST00000300527; ENST00000310645; ENST00000397763; ENST00000409416; ENST00000413758; ENST00000436769; ENST00000460886; ENST00000485591	COL6A2	collagen type VI alpha 2 chain [Source:HGNC Symbol;Acc:HGNC:2212]	0.0004694	1.519
ENSG00000117148	ENST00000375406; ENST00000617065	ACTL8	actin like 8 [Source:HGNC Symbol;Acc:HGNC:24018]	0.0002009	1.517
ENSG00000113657	ENST00000343218; ENST00000398514; ENST00000504965; ENST00000507309; ENST00000508042; ENST00000512722; ENST00000519672; ENST00000520473; ENST00000523458	DPYSL3	dihydropyrimidinase like 3 [Source:HGNC Symbol;Acc:HGNC:3015]	5.89e-10	1.516
ENSG00000136244	ENST00000258743; ENST00000401630; ENST00000401651; ENST00000404625; ENST00000406575; ENST00000407492; ENST00000426291; ENST00000464710; ENST00000485300	IL6	interleukin 6 [Source:HGNC Symbol;Acc:HGNC:6018]	0.000334	1.507
ENSG00000163430	ENST00000295633; ENST00000424703; ENST00000464690; ENST00000467994; ENST00000468098; ENST00000469005; ENST00000472536; ENST00000480823; ENST00000485968; ENST00000488318	FSTL1	follistatin like 1 [Source:HGNC Symbol;Acc:HGNC:3972]	7.225e-09	1.497
ENSG00000278318	ENST00000591289; ENST00000592308; ENST00000613197; ENST00000614049; ENST00000620012	ZNF229	zinc finger protein 229 [Source:HGNC Symbol;Acc:HGNC:13022]	2.953e-08	1.495
ENSG00000049249	ENST00000377507; ENST00000474475; ENST00000492571; ENST00000615230	TNFRSF9	TNF receptor superfamily member 9 [Source:HGNC Symbol;Acc:HGNC:11924]	4.899e-05	1.489
ENSG00000180044	ENST00000326474; ENST00000490320	C3orf80	chromosome 3 open reading frame 80 [Source:HGNC Symbol;Acc:HGNC:40048]	1.75e-05	1.488
ENSG00000184005	ENST00000328299; ENST00000464140; ENST00000621530	ST6GALNAC3	ST6 N-acetylgalactosaminide alpha-2,6-sialyltransferase 3 [Source:HGNC Symbol;Acc:HGNC:19343]	0.0005596	1.484
ENSG00000109472	ENST00000402744; ENST00000431967; ENST00000480404; ENST00000511992; ENST00000513982	CPE	carboxypeptidase E [Source:HGNC Symbol;Acc:HGNC:2303]	2.839e-06	1.483
ENSG00000159399	ENST00000290573; ENST00000409174; ENST00000472302	HK2	hexokinase 2 [Source:HGNC Symbol;Acc:HGNC:4923]	0.0004118	1.483
ENSG00000234284	ENST00000444149; ENST00000519896; ENST00000521285; ENST00000522442	ZNF879	zinc finger protein 879 [Source:HGNC Symbol;Acc:HGNC:37273]	3.202e-06	1.48
ENSG00000102575	ENST00000218758; ENST00000412435; ENST00000433365; ENST00000588079; ENST00000588524; ENST00000588625; ENST00000589792; ENST00000590420; ENST00000590832; ENST00000591319; ENST00000592659; ENST00000592828	ACP5	acid phosphatase 5, tartrate resistant [Source:HGNC Symbol;Acc:HGNC:124]	0.005722	1.48
ENSG00000159167	ENST00000290271; ENST00000524323	STC1	stanniocalcin 1 [Source:HGNC Symbol;Acc:HGNC:11373]	3.029e-08	1.477
ENSG00000144908	ENST00000273450; ENST00000393431; ENST00000393434; ENST00000413612; ENST00000452905; ENST00000455064; ENST00000460368; ENST00000462808; ENST00000467370; ENST00000472186; ENST00000473607; ENST00000476245; ENST00000484724; ENST00000488356; ENST00000490367; ENST00000493803; ENST00000509952; ENST00000511283	ALDH1L1	aldehyde dehydrogenase 1 family member L1 [Source:HGNC Symbol;Acc:HGNC:3978]	0.002756	1.471
ENSG00000111981	ENST00000229708	ULBP1	UL16 binding protein 1 [Source:HGNC Symbol;Acc:HGNC:14893]	0.0001427	1.47
ENSG00000177599	ENST00000323169; ENST00000450087; ENST00000479762; ENST00000492230	ZNF491	zinc finger protein 491 [Source:HGNC Symbol;Acc:HGNC:23706]	0.0001281	1.467
ENSG00000088881	ENST00000342725; ENST00000380648; ENST00000449079; ENST00000463145; ENST00000469215; ENST00000477287; ENST00000481662; ENST00000491472; ENST00000497450; ENST00000609451; ENST00000609967	EBF4	early B-cell factor 4 [Source:HGNC Symbol;Acc:HGNC:29278]	1.72e-05	1.464
ENSG00000186026	ENST00000421176	ZNF284	zinc finger protein 284 [Source:HGNC Symbol;Acc:HGNC:13078]	0.0001739	1.458
ENSG00000198131	ENST00000269829; ENST00000594303; ENST00000594384; ENST00000595981; ENST00000596597; ENST00000596652; ENST00000596677; ENST00000596825; ENST00000596929; ENST00000597240; ENST00000597564; ENST00000598880; ENST00000599227; ENST00000599714; ENST00000599953; ENST00000600044; ENST00000600220; ENST00000600775; ENST00000602260; ENST00000627781	ZNF544	zinc finger protein 544 [Source:HGNC Symbol;Acc:HGNC:16759]	1.562e-07	1.456
ENSG00000276547	ENST00000617380; ENST00000621169	PCDHGB5	protocadherin gamma subfamily B, 5 [Source:HGNC Symbol;Acc:HGNC:8712]	9.403e-07	1.452
ENSG00000253953	ENST00000519479; ENST00000615384	PCDHGB4	protocadherin gamma subfamily B, 4 [Source:HGNC Symbol;Acc:HGNC:8711]	5.35e-06	1.451
ENSG00000041982	ENST00000341037; ENST00000350763; ENST00000423613; ENST00000460345; ENST00000473855; ENST00000476680; ENST00000481475; ENST00000498724; ENST00000534839; ENST00000535648; ENST00000537320; ENST00000542877; ENST00000544972; ENST00000635336	TNC	tenascin C [Source:HGNC Symbol;Acc:HGNC:5318]	2.899e-07	1.445
ENSG00000157570	ENST00000340160; ENST00000517621; ENST00000518429; ENST00000519051; ENST00000520245; ENST00000520278; ENST00000520358; ENST00000520837; ENST00000520999; ENST00000521990; ENST00000533080; ENST00000533202; ENST00000533786	TSPAN18	tetraspanin 18 [Source:HGNC Symbol;Acc:HGNC:20660]	3.958e-06	1.442
ENSG00000141682	ENST00000269518; ENST00000316660; ENST00000590596	PMAIP1	phorbol-12-myristate-13-acetate-induced protein 1 [Source:HGNC Symbol;Acc:HGNC:9108]	1.945e-06	1.441
ENSG00000244694	ENST00000339488; ENST00000398738	PTCHD4	patched domain containing 4 [Source:HGNC Symbol;Acc:HGNC:21345]	9.074e-05	1.44
ENSG00000150551	ENST00000345008; ENST00000397463; ENST00000449209	LYPD1	LY6/PLAUR domain containing 1 [Source:HGNC Symbol;Acc:HGNC:28431]	1.287e-07	1.436
ENSG00000050165	ENST00000326932; ENST00000396505; ENST00000525493; ENST00000525927; ENST00000526218; ENST00000527132; ENST00000528188; ENST00000529338; ENST00000530694; ENST00000531309; ENST00000532372; ENST00000532873; ENST00000533813; ENST00000533900; ENST00000534479; ENST00000534511	DKK3	dickkopf WNT signaling pathway inhibitor 3 [Source:HGNC Symbol;Acc:HGNC:2893]	8.132e-08	1.433
ENSG00000183578	ENST00000327536; ENST00000637513	TNFAIP8L3	TNF alpha induced protein 8 like 3 [Source:HGNC Symbol;Acc:HGNC:20620]	2.731e-05	1.432
ENSG00000130508	ENST00000252804; ENST00000425171; ENST00000433670; ENST00000447941; ENST00000453308; ENST00000465809; ENST00000467191; ENST00000477093; ENST00000477810; ENST00000478155; ENST00000483018; ENST00000485177; ENST00000493654; ENST00000493779	PXDN	peroxidasin [Source:HGNC Symbol;Acc:HGNC:14966]	2.038e-07	1.417
ENSG00000140416	ENST00000267996; ENST00000288398; ENST00000317516; ENST00000334895; ENST00000357980; ENST00000358278; ENST00000403994; ENST00000404484; ENST00000558072; ENST00000558264; ENST00000558314; ENST00000558347; ENST00000558400; ENST00000558544; ENST00000558868; ENST00000558910; ENST00000559108; ENST00000559281; ENST00000559397; ENST00000559556; ENST00000559831; ENST00000560131; ENST00000560445; ENST0000…	TPM1	tropomyosin 1 [Source:HGNC Symbol;Acc:HGNC:12010]	3.266e-08	1.414
ENSG00000162595	ENST00000370981	DIRAS3	DIRAS family GTPase 3 [Source:HGNC Symbol;Acc:HGNC:687]	5.945e-06	1.405
ENSG00000177839	ENST00000316105; ENST00000623266; ENST00000624909	PCDHB9	protocadherin beta 9 [Source:HGNC Symbol;Acc:HGNC:8694]	0.0001969	1.402
ENSG00000100784	ENST00000418736; ENST00000536315; ENST00000554206; ENST00000556178; ENST00000556304; ENST00000556594; ENST00000614987	RPS6KA5	ribosomal protein S6 kinase A5 [Source:HGNC Symbol;Acc:HGNC:10434]	9.815e-05	1.401
ENSG00000177508	ENST00000329734; ENST00000558054; ENST00000558180	IRX3	iroquois homeobox 3 [Source:HGNC Symbol;Acc:HGNC:14360]	0.0001096	1.397
ENSG00000138109	ENST00000260682; ENST00000461906; ENST00000473496	CYP2C9	cytochrome P450 family 2 subfamily C member 9 [Source:HGNC Symbol;Acc:HGNC:2623]	0.001182	1.395
ENSG00000128591	ENST00000325888; ENST00000346177; ENST00000388853	FLNC	filamin C [Source:HGNC Symbol;Acc:HGNC:3756]	4.019e-05	1.394
ENSG00000007237	ENST00000323816; ENST00000396115; ENST00000432992; ENST00000437099; ENST00000542249; ENST00000578456; ENST00000578599; ENST00000578655; ENST00000579140; ENST00000579158; ENST00000580043; ENST00000580811; ENST00000580865; ENST00000581112; ENST00000581871; ENST00000583882; ENST00000584146; ENST00000584389; ENST00000585266	GAS7	growth arrest specific 7 [Source:HGNC Symbol;Acc:HGNC:4169]	8.75e-06	1.389
ENSG00000196653	ENST00000296091; ENST00000411443; ENST00000436624; ENST00000449836	ZNF502	zinc finger protein 502 [Source:HGNC Symbol;Acc:HGNC:23718]	6.718e-06	1.387
ENSG00000159403	ENST00000535233; ENST00000536053; ENST00000536092; ENST00000538050; ENST00000540242; ENST00000540394; ENST00000540610; ENST00000541042; ENST00000542285; ENST00000543362; ENST00000543835; ENST00000543851; ENST00000545466; ENST00000602298	C1R	complement C1r [Source:HGNC Symbol;Acc:HGNC:1246]	1.728e-06	1.381
ENSG00000137491	ENST00000289575; ENST00000341411; ENST00000428359; ENST00000454962; ENST00000525650; ENST00000525845; ENST00000526660; ENST00000526839; ENST00000527180; ENST00000528108; ENST00000530012; ENST00000530015; ENST00000530556; ENST00000531457; ENST00000531713; ENST00000531756; ENST00000532236; ENST00000534004; ENST00000534186	SLCO2B1	solute carrier organic anion transporter family member 2B1 [Source:HGNC Symbol;Acc:HGNC:10962]	0.0004318	1.376
ENSG00000120162	ENST00000262244; ENST00000603061	MOB3B	MOB kinase activator 3B [Source:HGNC Symbol;Acc:HGNC:23825]	2.043e-07	1.375
ENSG00000150347	ENST00000279873; ENST00000309334	ARID5B	AT-rich interaction domain 5B [Source:HGNC Symbol;Acc:HGNC:17362]	6.455e-05	1.37
ENSG00000204956	ENST00000378105; ENST00000517417	PCDHGA1	protocadherin gamma subfamily A, 1 [Source:HGNC Symbol;Acc:HGNC:8696]	1.439e-05	1.365
ENSG00000245680	ENST00000392156; ENST00000526705; ENST00000527838; ENST00000531805; ENST00000532828; ENST00000534363; ENST00000586320; ENST00000591273; ENST00000591492	ZNF585B	zinc finger protein 585B [Source:HGNC Symbol;Acc:HGNC:30948]	1.6e-07	1.36
ENSG00000163624	ENST00000295887; ENST00000511298	CDS1	CDP-diacylglycerol synthase 1 [Source:HGNC Symbol;Acc:HGNC:1800]	1.604e-05	1.353
ENSG00000198182	ENST00000355202; ENST00000395835; ENST00000586559; ENST00000590670; ENST00000591664	ZNF607	zinc finger protein 607 [Source:HGNC Symbol;Acc:HGNC:28192]	1.853e-08	1.347
ENSG00000243444	ENST00000314527; ENST00000374531; ENST00000465091; ENST00000483909; ENST00000497711	PALM2	paralemmin 2 [Source:HGNC Symbol;Acc:HGNC:15845]	0.0008924	1.339
ENSG00000163359	ENST00000295550; ENST00000347401; ENST00000353578; ENST00000392003; ENST00000392004; ENST00000409809; ENST00000433762; ENST00000468792; ENST00000472056; ENST00000473258; ENST00000491233; ENST00000491769; ENST00000493475; ENST00000493608	COL6A3	collagen type VI alpha 3 chain [Source:HGNC Symbol;Acc:HGNC:2213]	0.001592	1.334
ENSG00000159216	ENST00000300305; ENST00000344691; ENST00000358356; ENST00000399237; ENST00000399240; ENST00000416754; ENST00000437180; ENST00000455571; ENST00000460207; ENST00000467577; ENST00000467692; ENST00000468726; ENST00000469087; ENST00000475045; ENST00000479325; ENST00000482318; ENST00000494829	RUNX1	runt related transcription factor 1 [Source:HGNC Symbol;Acc:HGNC:10471]	1.492e-07	1.332
ENSG00000135318	ENST00000257770; ENST00000369646; ENST00000369651; ENST00000416334; ENST00000437581	NT5E	5'-nucleotidase ecto [Source:HGNC Symbol;Acc:HGNC:8021]	1.332e-06	1.33
ENSG00000081853	ENST00000394576; ENST00000528330	PCDHGA2	protocadherin gamma subfamily A, 2 [Source:HGNC Symbol;Acc:HGNC:8700]	8.459e-06	1.329
ENSG00000177614	ENST00000391860; ENST00000525115; ENST00000530424	PGBD5	piggyBac transposable element derived 5 [Source:HGNC Symbol;Acc:HGNC:19405]	0.0002316	1.328
ENSG00000134321	ENST00000382040; ENST00000442639; ENST00000474872; ENST00000477834; ENST00000489749	RSAD2	radical S-adenosyl methionine domain containing 2 [Source:HGNC Symbol;Acc:HGNC:30908]	0.0003801	1.328
ENSG00000079308	ENST00000171887; ENST00000310858; ENST00000413280; ENST00000413554; ENST00000419504; ENST00000423413; ENST00000430930; ENST00000439083; ENST00000446688; ENST00000446903; ENST00000449814; ENST00000453356; ENST00000465306; ENST00000479185; ENST00000480416; ENST00000480665; ENST00000490566; ENST00000492338; ENST00000495556; ENST00000611415; ENST00000615025	TNS1	tensin 1 [Source:HGNC Symbol;Acc:HGNC:11973]	4.05e-08	1.327
ENSG00000169554	ENST00000303660; ENST00000392861; ENST00000409211; ENST00000409487; ENST00000419938; ENST00000427902; ENST00000431672; ENST00000434448; ENST00000435831; ENST00000440875; ENST00000444559; ENST00000453352; ENST00000461784; ENST00000462355; ENST00000465070; ENST00000465308; ENST00000470879; ENST00000472146; ENST00000475115; ENST00000476394; ENST00000479735; ENST00000484313; ENST00000497268; ENST0000…	ZEB2	zinc finger E-box binding homeobox 2 [Source:HGNC Symbol;Acc:HGNC:14881]	4.164e-06	1.327
ENSG00000135114	ENST00000257570; ENST00000339275; ENST00000543677; ENST00000620239	OASL	2'-5'-oligoadenylate synthetase like [Source:HGNC Symbol;Acc:HGNC:8090]	0.0001077	1.325
ENSG00000196724	ENST00000396147; ENST00000425570; ENST00000593296; ENST00000595569; ENST00000595830; ENST00000598213; ENST00000599086; ENST00000599852; ENST00000600353; ENST00000600989; ENST00000601593; ENST00000616958	ZNF418	zinc finger protein 418 [Source:HGNC Symbol;Acc:HGNC:20647]	1.042e-06	1.324
ENSG00000221963	ENST00000409652	APOL6	apolipoprotein L6 [Source:HGNC Symbol;Acc:HGNC:14870]	9.364e-07	1.323
ENSG00000253731	ENST00000517434; ENST00000610583	PCDHGA6	protocadherin gamma subfamily A, 6 [Source:HGNC Symbol;Acc:HGNC:8704]	0.0001252	1.318
ENSG00000176222	ENST00000324394; ENST00000587539; ENST00000588094	ZNF404	zinc finger protein 404 [Source:HGNC Symbol;Acc:HGNC:19417]	0.0001802	1.316
ENSG00000197020	ENST00000305570; ENST00000358296; ENST00000594401; ENST00000596452; ENST00000598026; ENST00000608416	ZNF100	zinc finger protein 100 [Source:HGNC Symbol;Acc:HGNC:12880]	0.001011	1.312
ENSG00000116701	ENST00000367535; ENST00000367536; ENST00000413720; ENST00000418089; ENST00000419402; ENST00000420553; ENST00000469280	NCF2	neutrophil cytosolic factor 2 [Source:HGNC Symbol;Acc:HGNC:7661]	5.785e-05	1.309
ENSG00000184574	ENST00000329858; ENST00000431922; ENST00000540335	LPAR5	lysophosphatidic acid receptor 5 [Source:HGNC Symbol;Acc:HGNC:13307]	0.0001145	1.307
ENSG00000198203	ENST00000251481; ENST00000326853; ENST00000409067; ENST00000409880; ENST00000437390; ENST00000438339; ENST00000442801; ENST00000492554; ENST00000495441	SULT1C2	sulfotransferase family 1C member 2 [Source:HGNC Symbol;Acc:HGNC:11456]	0.002231	1.307
ENSG00000106025	ENST00000222747; ENST00000415871; ENST00000424710; ENST00000430985; ENST00000433758; ENST00000441017; ENST00000450414	TSPAN12	tetraspanin 12 [Source:HGNC Symbol;Acc:HGNC:21641]	0.0008717	1.306
ENSG00000173210	ENST00000309868; ENST00000326685; ENST00000356541; ENST00000502855; ENST00000504238; ENST00000506113; ENST00000508983; ENST00000514212; ENST00000515171; ENST00000515796; ENST00000517451; ENST00000519549	ABLIM3	actin binding LIM protein family member 3 [Source:HGNC Symbol;Acc:HGNC:29132]	3.289e-05	1.304
ENSG00000120327	ENST00000239449; ENST00000624896	PCDHB14	protocadherin beta 14 [Source:HGNC Symbol;Acc:HGNC:8685]	4.33e-05	1.302
ENSG00000101955	ENST00000378533; ENST00000432886; ENST00000461865; ENST00000479015; ENST00000538295; ENST00000544439	SRPX	sushi repeat containing protein, X-linked [Source:HGNC Symbol;Acc:HGNC:11309]	5.47e-06	1.301
ENSG00000138623	ENST00000261918; ENST00000542748; ENST00000543145; ENST00000567345; ENST00000569617	SEMA7A	semaphorin 7A (John Milton Hagen blood group) [Source:HGNC Symbol;Acc:HGNC:10741]	4.668e-05	1.296
ENSG00000164619	ENST00000297161; ENST00000436222; ENST00000444773; ENST00000448280; ENST00000476525; ENST00000494786; ENST00000496609	BMPER	BMP binding endothelial regulator [Source:HGNC Symbol;Acc:HGNC:24154]	6.867e-05	1.296
ENSG00000118849	ENST00000237696; ENST00000462663; ENST00000471444; ENST00000479756; ENST00000498640	RARRES1	retinoic acid receptor responder 1 [Source:HGNC Symbol;Acc:HGNC:9867]	0.004803	1.295
ENSG00000120322	ENST00000239444	PCDHB8	protocadherin beta 8 [Source:HGNC Symbol;Acc:HGNC:8693]	0.0002908	1.293
ENSG00000118432	ENST00000362094; ENST00000369499; ENST00000369501; ENST00000428600; ENST00000468898; ENST00000549890; ENST00000551417	CNR1	cannabinoid receptor 1 [Source:HGNC Symbol;Acc:HGNC:2159]	0.003455	1.287
ENSG00000157423	ENST00000288168; ENST00000309900; ENST00000321489; ENST00000378856; ENST00000393552; ENST00000393567; ENST00000536785; ENST00000537789; ENST00000538248; ENST00000538382; ENST00000538568; ENST00000539447; ENST00000539973; ENST00000540892; ENST00000541601; ENST00000542283; ENST00000542890; ENST00000543521; ENST00000543639; ENST00000545230; ENST00000545267; ENST00000546257; ENST00000546297	HYDIN	HYDIN, axonemal central pair apparatus protein [Source:HGNC Symbol;Acc:HGNC:19368]	0.0005949	1.286
ENSG00000145934	ENST00000517586; ENST00000517941; ENST00000518659; ENST00000518693; ENST00000519204; ENST00000520393; ENST00000520394; ENST00000521126; ENST00000522488	TENM2	teneurin transmembrane protein 2 [Source:HGNC Symbol;Acc:HGNC:29943]	0.001063	1.285
ENSG00000139926	ENST00000344768; ENST00000356218; ENST00000395718; ENST00000553556; ENST00000554167; ENST00000554495; ENST00000554745; ENST00000554778; ENST00000555197; ENST00000555703; ENST00000555936; ENST00000555952; ENST00000556137; ENST00000557001; ENST00000557103; ENST00000557183; ENST00000557405; ENST00000557522	FRMD6	FERM domain containing 6 [Source:HGNC Symbol;Acc:HGNC:19839]	5.172e-07	1.283
ENSG00000256043	ENST00000433477	CTSO	cathepsin O [Source:HGNC Symbol;Acc:HGNC:2542]	6.249e-05	1.282
ENSG00000135842	ENST00000367511; ENST00000417056; ENST00000461167; ENST00000487074; ENST00000496299	FAM129A	family with sequence similarity 129 member A [Source:HGNC Symbol;Acc:HGNC:16784]	9.709e-05	1.28
ENSG00000221866	ENST00000321063; ENST00000359827; ENST00000378539; ENST00000423507; ENST00000496550	PLXNA4	plexin A4 [Source:HGNC Symbol;Acc:HGNC:9102]	1.13e-05	1.275
ENSG00000176732	ENST00000313213; ENST00000436622; ENST00000465360	PFN4	profilin family member 4 [Source:HGNC Symbol;Acc:HGNC:31103]	0.0006272	1.273
ENSG00000164484	ENST00000296978; ENST00000392429; ENST00000545622; ENST00000617887	TMEM200A	transmembrane protein 200A [Source:HGNC Symbol;Acc:HGNC:21075]	0.001103	1.273
ENSG00000165449	ENST00000395347; ENST00000395348; ENST00000490066	SLC16A9	solute carrier family 16 member 9 [Source:HGNC Symbol;Acc:HGNC:23520]	0.001419	1.272
ENSG00000107736	ENST00000224721; ENST00000299366; ENST00000398788; ENST00000398792; ENST00000398809; ENST00000398842; ENST00000442677; ENST00000461841; ENST00000466757; ENST00000470494; ENST00000475158; ENST00000616684; ENST00000619887; ENST00000622827	CDH23	cadherin related 23 [Source:HGNC Symbol;Acc:HGNC:13733]	2.899e-05	1.269
ENSG00000091592	ENST00000262467; ENST00000269280; ENST00000345221; ENST00000354411; ENST00000544378; ENST00000568641; ENST00000571307; ENST00000571451; ENST00000572143; ENST00000572272; ENST00000574406; ENST00000574512; ENST00000576905; ENST00000577119; ENST00000613500; ENST00000617618; ENST00000619223	NLRP1	NLR family pyrin domain containing 1 [Source:HGNC Symbol;Acc:HGNC:14374]	0.001952	1.269
ENSG00000164520	ENST00000357183; ENST00000367363; ENST00000392270; ENST00000524905; ENST00000529948; ENST00000531073; ENST00000532335	RAET1E	retinoic acid early transcript 1E [Source:HGNC Symbol;Acc:HGNC:16793]	0.0008541	1.268
ENSG00000100889	ENST00000216780; ENST00000396973; ENST00000545054; ENST00000557969; ENST00000558096; ENST00000558674; ENST00000559171; ENST00000559250; ENST00000559503; ENST00000559584; ENST00000559837; ENST00000560106; ENST00000560657; ENST00000560736; ENST00000561050; ENST00000561286	PCK2	phosphoenolpyruvate carboxykinase 2, mitochondrial [Source:HGNC Symbol;Acc:HGNC:8725]	1.484e-05	1.263
ENSG00000140044	ENST00000267569; ENST00000419727; ENST00000435893; ENST00000437176; ENST00000558068; ENST00000559060; ENST00000559773	JDP2	Jun dimerization protein 2 [Source:HGNC Symbol;Acc:HGNC:17546]	2.179e-05	1.262
ENSG00000196104	ENST00000357154; ENST00000357545; ENST00000421836; ENST00000502330; ENST00000502741; ENST00000502821; ENST00000504953; ENST00000505187; ENST00000506697; ENST00000506886; ENST00000507086; ENST00000507370; ENST00000509854; ENST00000510403; ENST00000510741; ENST00000511226; ENST00000511269; ENST00000511531; ENST00000511905; ENST00000512042; ENST00000512648; ENST00000512681; ENST00000515143; ENST0000…	SPOCK3	SPARC/osteonectin, cwcv and kazal like domains proteoglycan 3 [Source:HGNC Symbol;Acc:HGNC:13565]	0.001278	1.262
ENSG00000197128	ENST00000343280; ENST00000356584; ENST00000425074; ENST00000427512; ENST00000450712; ENST00000600175; ENST00000601768; ENST00000610548; ENST00000615214	ZNF772	zinc finger protein 772 [Source:HGNC Symbol;Acc:HGNC:33106]	8.454e-06	1.26
ENSG00000008517	ENST00000008180; ENST00000325568; ENST00000382213; ENST00000396887; ENST00000396890; ENST00000440815; ENST00000444393; ENST00000525003; ENST00000525228; ENST00000525377; ENST00000525643; ENST00000526464; ENST00000528163; ENST00000528652; ENST00000529550; ENST00000529699; ENST00000530538; ENST00000530890; ENST00000531965; ENST00000532086; ENST00000532247; ENST00000533097; ENST00000534507; ENST0000…	IL32	interleukin 32 [Source:HGNC Symbol;Acc:HGNC:16830]	0.0007436	1.26
ENSG00000234745	ENST00000412585; ENST00000434333; ENST00000463574; ENST00000474381; ENST00000481849; ENST00000497377; ENST00000498007; ENST00000639848; ENST00000640094; ENST00000640615	HLA-B	major histocompatibility complex, class I, B [Source:HGNC Symbol;Acc:HGNC:4932]	3.619e-07	1.259
ENSG00000172456	ENST00000303721; ENST00000371210; ENST00000371212; ENST00000371218; ENST00000413489; ENST00000424725; ENST00000430447; ENST00000462744; ENST00000466791; ENST00000471169; ENST00000472783; ENST00000474476; ENST00000475949; ENST00000476939; ENST00000480847; ENST00000485720; ENST00000493891; ENST00000495718; ENST00000582567; ENST00000583635; ENST00000634364; ENST00000634399; ENST00000634606; ENST0000…	FGGY	FGGY carbohydrate kinase domain containing [Source:HGNC Symbol;Acc:HGNC:25610]	0.0001526	1.248
ENSG00000019505	ENST00000020926; ENST00000528101; ENST00000533332	SYT13	synaptotagmin 13 [Source:HGNC Symbol;Acc:HGNC:14962]	2.902e-08	1.246
ENSG00000031081	ENST00000264245; ENST00000482743	ARHGAP31	Rho GTPase activating protein 31 [Source:HGNC Symbol;Acc:HGNC:29216]	5.138e-05	1.242
ENSG00000157557	ENST00000360214; ENST00000360938; ENST00000432278; ENST00000456966	ETS2	ETS proto-oncogene 2, transcription factor [Source:HGNC Symbol;Acc:HGNC:3489]	6.539e-09	1.24
ENSG00000204291	ENST00000375001; ENST00000467052; ENST00000471477; ENST00000496686; ENST00000610452	COL15A1	collagen type XV alpha 1 chain [Source:HGNC Symbol;Acc:HGNC:2192]	0.002239	1.24
ENSG00000047457	ENST00000264613; ENST00000455472; ENST00000460674; ENST00000462336; ENST00000463556; ENST00000471356; ENST00000473296; ENST00000474204; ENST00000479771; ENST00000481169; ENST00000489736; ENST00000490639; ENST00000494544; ENST00000497797; ENST00000497902	CP	ceruloplasmin [Source:HGNC Symbol;Acc:HGNC:2295]	0.04709	1.24
ENSG00000140993	ENST00000396862; ENST00000570634; ENST00000571748; ENST00000572297; ENST00000573608; ENST00000573695; ENST00000574598; ENST00000576104	TIGD7	tigger transposable element derived 7 [Source:HGNC Symbol;Acc:HGNC:18331]	6.403e-07	1.236
ENSG00000143507	ENST00000366899; ENST00000468085; ENST00000477026; ENST00000494642	DUSP10	dual specificity phosphatase 10 [Source:HGNC Symbol;Acc:HGNC:3065]	2.87e-05	1.235
ENSG00000120262	ENST00000239374; ENST00000537358; ENST00000544131	CCDC170	coiled-coil domain containing 170 [Source:HGNC Symbol;Acc:HGNC:21177]	0.00178	1.234
ENSG00000168209	ENST00000307365; ENST00000471240; ENST00000473155	DDIT4	DNA damage inducible transcript 4 [Source:HGNC Symbol;Acc:HGNC:24944]	3.837e-07	1.233
ENSG00000127528	ENST00000248071; ENST00000592003	KLF2	Kruppel like factor 2 [Source:HGNC Symbol;Acc:HGNC:6347]	0.001296	1.232
ENSG00000113212	ENST00000231137	PCDHB7	protocadherin beta 7 [Source:HGNC Symbol;Acc:HGNC:8692]	0.002307	1.228
ENSG00000276289	ENST00000617668; ENST00000618699; ENST00000622690; ENST00000623803	KCNE1B	potassium voltage-gated channel subfamily E regulatory subunit 1B [Source:HGNC Symbol;Acc:HGNC:52280]	0.006541	1.228
ENSG00000140682	ENST00000361773; ENST00000394858; ENST00000394863; ENST00000561785; ENST00000562165; ENST00000562566; ENST00000563712; ENST00000564176; ENST00000564804; ENST00000565360; ENST00000565454; ENST00000567066; ENST00000567524; ENST00000567607; ENST00000568142; ENST00000569254; ENST00000569703	TGFB1I1	transforming growth factor beta 1 induced transcript 1 [Source:HGNC Symbol;Acc:HGNC:11767]	2.226e-06	1.225
ENSG00000187957	ENST00000341772; ENST00000482831	DNER	delta/notch like EGF repeat containing [Source:HGNC Symbol;Acc:HGNC:24456]	5.076e-06	1.225
ENSG00000186642	ENST00000334456; ENST00000376450; ENST00000418754; ENST00000420501; ENST00000441209; ENST00000444035; ENST00000475807; ENST00000485058; ENST00000490749; ENST00000535701; ENST00000536308; ENST00000536458; ENST00000536918; ENST00000537631; ENST00000538299; ENST00000538749; ENST00000539367; ENST00000540345; ENST00000540380; ENST00000541998; ENST00000542223; ENST00000542969; ENST00000543575; ENST0000…	PDE2A	phosphodiesterase 2A [Source:HGNC Symbol;Acc:HGNC:8777]	0.01885	1.22
ENSG00000137965	ENST00000370747; ENST00000438486; ENST00000446486; ENST00000467790; ENST00000470323; ENST00000472152; ENST00000476911; ENST00000485662; ENST00000495254	IFI44	interferon induced protein 44 [Source:HGNC Symbol;Acc:HGNC:16938]	0.001746	1.216
ENSG00000183098	ENST00000377047; ENST00000617456	GPC6	glypican 6 [Source:HGNC Symbol;Acc:HGNC:4454]	2.101e-06	1.21
ENSG00000196437	ENST00000316950; ENST00000392149; ENST00000392150; ENST00000448051; ENST00000589833; ENST00000591073; ENST00000591710; ENST00000592490	ZNF569	zinc finger protein 569 [Source:HGNC Symbol;Acc:HGNC:24737]	2.09e-07	1.207
ENSG00000131015	ENST00000367351	ULBP2	UL16 binding protein 2 [Source:HGNC Symbol;Acc:HGNC:14894]	0.0006673	1.206
ENSG00000186469	ENST00000335281; ENST00000553299; ENST00000553432; ENST00000553560; ENST00000554736; ENST00000554832; ENST00000554840; ENST00000554875; ENST00000555472; ENST00000556471; ENST00000556522; ENST00000556752; ENST00000556766; ENST00000557208; ENST00000557376; ENST00000615906	GNG2	G protein subunit gamma 2 [Source:HGNC Symbol;Acc:HGNC:4404]	2.398e-05	1.202
ENSG00000198482	ENST00000359798; ENST00000461321; ENST00000461779; ENST00000465448; ENST00000486474; ENST00000487863	ZNF808	zinc finger protein 808 [Source:HGNC Symbol;Acc:HGNC:33230]	2.262e-05	1.198
ENSG00000152495	ENST00000282356; ENST00000502916; ENST00000504090; ENST00000504544; ENST00000505763; ENST00000508074; ENST00000509408; ENST00000509645; ENST00000510858; ENST00000512453; ENST00000512890; ENST00000514007; ENST00000515231	CAMK4	calcium/calmodulin dependent protein kinase IV [Source:HGNC Symbol;Acc:HGNC:1464]	0.00253	1.197
ENSG00000104321	ENST00000262209; ENST00000519720; ENST00000520596; ENST00000520788; ENST00000522271; ENST00000523582	TRPA1	transient receptor potential cation channel subfamily A member 1 [Source:HGNC Symbol;Acc:HGNC:497]	1.757e-06	1.195
ENSG00000078098	ENST00000188790; ENST00000422436; ENST00000443424; ENST00000447386; ENST00000450031; ENST00000461506; ENST00000462608; ENST00000465088; ENST00000465424; ENST00000480044; ENST00000480838; ENST00000493182; ENST00000497414; ENST00000627638	FAP	fibroblast activation protein alpha [Source:HGNC Symbol;Acc:HGNC:3590]	0.00374	1.195
ENSG00000106560	ENST00000223293; ENST00000474605; ENST00000487388	GIMAP2	GTPase, IMAP family member 2 [Source:HGNC Symbol;Acc:HGNC:21789]	0.007501	1.194
ENSG00000124813	ENST00000359524; ENST00000371432; ENST00000371436; ENST00000371438; ENST00000465038; ENST00000473041; ENST00000478660; ENST00000483243; ENST00000483377; ENST00000576263; ENST00000625924	RUNX2	runt related transcription factor 2 [Source:HGNC Symbol;Acc:HGNC:10472]	3.837e-05	1.192
ENSG00000178184	ENST00000353265; ENST00000463384; ENST00000470488	PARD6G	par-6 family cell polarity regulator gamma [Source:HGNC Symbol;Acc:HGNC:16076]	6.612e-05	1.192
ENSG00000163888	ENST00000296238	CAMK2N2	calcium/calmodulin dependent protein kinase II inhibitor 2 [Source:HGNC Symbol;Acc:HGNC:24197]	0.0006322	1.192
ENSG00000069535	ENST00000378069; ENST00000468431; ENST00000487544	MAOB	monoamine oxidase B [Source:HGNC Symbol;Acc:HGNC:6834]	0.01088	1.19
ENSG00000165512	ENST00000298299	ZNF22	zinc finger protein 22 [Source:HGNC Symbol;Acc:HGNC:13012]	5.606e-07	1.188
ENSG00000142156	ENST00000361866; ENST00000463060; ENST00000466285; ENST00000486023; ENST00000492851; ENST00000498614; ENST00000612273	COL6A1	collagen type VI alpha 1 chain [Source:HGNC Symbol;Acc:HGNC:2211]	0.0003908	1.188
ENSG00000169252	ENST00000305988	ADRB2	adrenoceptor beta 2 [Source:HGNC Symbol;Acc:HGNC:286]	0.001873	1.187
ENSG00000168016	ENST00000429976; ENST00000463764; ENST00000463984	TRANK1	tetratricopeptide repeat and ankyrin repeat containing 1 [Source:HGNC Symbol;Acc:HGNC:29011]	0.0001645	1.186
ENSG00000134516	ENST00000256935; ENST00000433448; ENST00000518056; ENST00000519223; ENST00000519628; ENST00000519734; ENST00000519868; ENST00000520181; ENST00000520450; ENST00000520836; ENST00000520908; ENST00000522138; ENST00000522994; ENST00000523351; ENST00000523684; ENST00000524185; ENST00000540750	DOCK2	dedicator of cytokinesis 2 [Source:HGNC Symbol;Acc:HGNC:2988]	5.8e-05	1.185
ENSG00000152433	ENST00000282282; ENST00000595335; ENST00000597567; ENST00000599604	ZNF547	zinc finger protein 547 [Source:HGNC Symbol;Acc:HGNC:26432]	0.0002344	1.185
ENSG00000175175	ENST00000308249	PPM1E	protein phosphatase, Mg2+/Mn2+ dependent 1E [Source:HGNC Symbol;Acc:HGNC:19322]	0.002207	1.185
ENSG00000149599	ENST00000278979; ENST00000339738; ENST00000375966; ENST00000398083; ENST00000398084; ENST00000428829; ENST00000447647; ENST00000459848; ENST00000486996; ENST00000493115	DUSP15	dual specificity phosphatase 15 [Source:HGNC Symbol;Acc:HGNC:16236]	0.000568	1.184
ENSG00000173926	ENST00000308660; ENST00000502289; ENST00000504239; ENST00000506088; ENST00000515241	MARCH3	membrane associated ring-CH-type finger 3 [Source:HGNC Symbol;Acc:HGNC:28728]	0.002367	1.181
ENSG00000198440	ENST00000291598; ENST00000333201; ENST00000391778; ENST00000436972; ENST00000537943; ENST00000539211; ENST00000585612; ENST00000588635	ZNF583	zinc finger protein 583 [Source:HGNC Symbol;Acc:HGNC:26427]	1.857e-06	1.179
ENSG00000163734	ENST00000296026; ENST00000502974; ENST00000510390; ENST00000511669	CXCL3	C-X-C motif chemokine ligand 3 [Source:HGNC Symbol;Acc:HGNC:4604]	0.003655	1.179
ENSG00000162645	ENST00000370466; ENST00000463660; ENST00000464839; ENST00000493802	GBP2	guanylate binding protein 2 [Source:HGNC Symbol;Acc:HGNC:4183]	0.001421	1.176
ENSG00000186310	ENST00000373079; ENST00000475430	NAP1L3	nucleosome assembly protein 1 like 3 [Source:HGNC Symbol;Acc:HGNC:7639]	0.001735	1.171
ENSG00000058091	ENST00000265741; ENST00000380050; ENST00000406263; ENST00000430760; ENST00000431029; ENST00000436577; ENST00000446224; ENST00000446790; ENST00000449528; ENST00000456689; ENST00000460493; ENST00000478540; ENST00000484035; ENST00000487145; ENST00000496279	CDK14	cyclin dependent kinase 14 [Source:HGNC Symbol;Acc:HGNC:8883]	0.006018	1.171
ENSG00000107159	ENST00000378357; ENST00000485665; ENST00000493245; ENST00000617161	CA9	carbonic anhydrase 9 [Source:HGNC Symbol;Acc:HGNC:1383]	0.004037	1.17
ENSG00000137801	ENST00000260356; ENST00000397591; ENST00000466755; ENST00000484734; ENST00000490247; ENST00000497720; ENST00000559746; ENST00000560894	THBS1	thrombospondin 1 [Source:HGNC Symbol;Acc:HGNC:11785]	4.552e-07	1.169
ENSG00000148346	ENST00000277480; ENST00000372998; ENST00000373017; ENST00000470902; ENST00000487719; ENST00000488391; ENST00000494317	LCN2	lipocalin 2 [Source:HGNC Symbol;Acc:HGNC:6526]	0.01609	1.169
ENSG00000183775	ENST00000507359; ENST00000512467	KCTD16	potassium channel tetramerization domain containing 16 [Source:HGNC Symbol;Acc:HGNC:29244]	0.001422	1.168
ENSG00000132334	ENST00000254667; ENST00000306042; ENST00000442830; ENST00000455661; ENST00000463727; ENST00000467366; ENST00000471218; ENST00000479896; ENST00000487428; ENST00000492479; ENST00000495530	PTPRE	protein tyrosine phosphatase, receptor type E [Source:HGNC Symbol;Acc:HGNC:9669]	2.783e-05	1.167
ENSG00000125726	ENST00000245903; ENST00000423145; ENST00000597430	CD70	CD70 molecule [Source:HGNC Symbol;Acc:HGNC:11937]	4.294e-05	1.163
ENSG00000166123	ENST00000340124; ENST00000440783; ENST00000562132; ENST00000562801; ENST00000569193	GPT2	glutamic--pyruvic transaminase 2 [Source:HGNC Symbol;Acc:HGNC:18062]	3.029e-06	1.16
ENSG00000231924	ENST00000244296; ENST00000312439; ENST00000403380; ENST00000436291; ENST00000595124; ENST00000595356; ENST00000595930; ENST00000597058; ENST00000601073; ENST00000601456; ENST00000602039	PSG1	pregnancy specific beta-1-glycoprotein 1 [Source:HGNC Symbol;Acc:HGNC:9514]	0.0005871	1.16
ENSG00000172020	ENST00000305124; ENST00000393780	GAP43	growth associated protein 43 [Source:HGNC Symbol;Acc:HGNC:4140]	0.003574	1.16
ENSG00000115963	ENST00000263895; ENST00000375734; ENST00000409557; ENST00000439275; ENST00000454202; ENST00000466334; ENST00000472416; ENST00000473639; ENST00000497865	RND3	Rho family GTPase 3 [Source:HGNC Symbol;Acc:HGNC:671]	6.666e-08	1.157
ENSG00000196757	ENST00000254321; ENST00000482090; ENST00000622593	ZNF700	zinc finger protein 700 [Source:HGNC Symbol;Acc:HGNC:25292]	2.412e-05	1.156
ENSG00000251247	ENST00000331800; ENST00000420450; ENST00000432005; ENST00000525851; ENST00000526123; ENST00000529555; ENST00000529989; ENST00000532141; ENST00000534729; ENST00000585396; ENST00000586646; ENST00000586933; ENST00000589046; ENST00000612719; ENST00000614069; ENST00000640438	ZNF345	zinc finger protein 345 [Source:HGNC Symbol;Acc:HGNC:16367]	0.000363	1.155
ENSG00000134259	ENST00000369512	NGF	nerve growth factor [Source:HGNC Symbol;Acc:HGNC:7808]	0.001466	1.154
ENSG00000167840	ENST00000250076; ENST00000570486; ENST00000571076; ENST00000572468; ENST00000573015; ENST00000574735; ENST00000575538; ENST00000575898	ZNF232	zinc finger protein 232 [Source:HGNC Symbol;Acc:HGNC:13026]	5.929e-06	1.151
ENSG00000183287	ENST00000398179; ENST00000439986; ENST00000589116; ENST00000589419	CCBE1	collagen and calcium binding EGF domains 1 [Source:HGNC Symbol;Acc:HGNC:29426]	5.459e-08	1.149
ENSG00000125266	ENST00000245323	EFNB2	ephrin B2 [Source:HGNC Symbol;Acc:HGNC:3227]	2.187e-06	1.148
ENSG00000178573	ENST00000326043; ENST00000393350; ENST00000569649	MAF	MAF bZIP transcription factor [Source:HGNC Symbol;Acc:HGNC:6776]	0.002371	1.148
ENSG00000109846	ENST00000227251; ENST00000524660; ENST00000525823; ENST00000526167; ENST00000526180; ENST00000527899; ENST00000527950; ENST00000528628; ENST00000528961; ENST00000529647; ENST00000531198; ENST00000533280; ENST00000533475; ENST00000533879; ENST00000533971; ENST00000616970	CRYAB	crystallin alpha B [Source:HGNC Symbol;Acc:HGNC:2389]	0.004682	1.147
ENSG00000196967	ENST00000292841; ENST00000356958; ENST00000392157; ENST00000587817; ENST00000588354; ENST00000588723	ZNF585A	zinc finger protein 585A [Source:HGNC Symbol;Acc:HGNC:26305]	1.377e-06	1.146
ENSG00000125895	ENST00000381894; ENST00000429036; ENST00000481747	TMEM74B	transmembrane protein 74B [Source:HGNC Symbol;Acc:HGNC:15893]	0.0002778	1.145
ENSG00000118523	ENST00000367976	CTGF	connective tissue growth factor [Source:HGNC Symbol;Acc:HGNC:2500]	1.387e-05	1.143
ENSG00000115380	ENST00000355426; ENST00000394555; ENST00000421664; ENST00000424207; ENST00000429909; ENST00000438672; ENST00000439193; ENST00000440439; ENST00000452161; ENST00000452337; ENST00000480016; ENST00000497698; ENST00000634374; ENST00000635671	EFEMP1	EGF containing fibulin like extracellular matrix protein 1 [Source:HGNC Symbol;Acc:HGNC:3218]	1.142e-07	1.142
ENSG00000087494	ENST00000201015; ENST00000395868; ENST00000395872; ENST00000534890; ENST00000535992; ENST00000538310; ENST00000539239; ENST00000542963; ENST00000545234	PTHLH	parathyroid hormone like hormone [Source:HGNC Symbol;Acc:HGNC:9607]	2.647e-05	1.142
ENSG00000198108	ENST00000305031; ENST00000507545	CHSY3	chondroitin sulfate synthase 3 [Source:HGNC Symbol;Acc:HGNC:24293]	0.0005743	1.139
ENSG00000132561	ENST00000254898; ENST00000517321; ENST00000518154; ENST00000518238; ENST00000518370; ENST00000519582; ENST00000519585; ENST00000520016; ENST00000520160; ENST00000521041; ENST00000521689; ENST00000521952; ENST00000522025; ENST00000522135; ENST00000522270; ENST00000523490; ENST00000523561; ENST00000524308	MATN2	matrilin 2 [Source:HGNC Symbol;Acc:HGNC:6908]	7.045e-06	1.136
ENSG00000254221	ENST00000523390; ENST00000611598	PCDHGB1	protocadherin gamma subfamily B, 1 [Source:HGNC Symbol;Acc:HGNC:8708]	0.000102	1.136
ENSG00000076706	ENST00000264036; ENST00000524940; ENST00000525555; ENST00000525586; ENST00000526190; ENST00000526992; ENST00000528502; ENST00000528533; ENST00000528976; ENST00000529257; ENST00000529295; ENST00000529686; ENST00000530006; ENST00000530144; ENST00000530706; ENST00000530937; ENST00000534522	MCAM	melanoma cell adhesion molecule [Source:HGNC Symbol;Acc:HGNC:6934]	9.107e-07	1.134
ENSG00000091622	ENST00000262483; ENST00000421306; ENST00000572795; ENST00000575201; ENST00000576664	PITPNM3	PITPNM family member 3 [Source:HGNC Symbol;Acc:HGNC:21043]	1.016e-05	1.133
ENSG00000125740	ENST00000353609; ENST00000417353; ENST00000443841; ENST00000585836; ENST00000586113; ENST00000586615; ENST00000587358; ENST00000589593; ENST00000590335; ENST00000591858; ENST00000592436; ENST00000592811; ENST00000615753	FOSB	FosB proto-oncogene, AP-1 transcription factor subunit [Source:HGNC Symbol;Acc:HGNC:3797]	0.002101	1.132
ENSG00000197123	ENST00000255746; ENST00000421025	ZNF679	zinc finger protein 679 [Source:HGNC Symbol;Acc:HGNC:28650]	0.0005466	1.129
ENSG00000254245	ENST00000253812; ENST00000612467; ENST00000619750	PCDHGA3	protocadherin gamma subfamily A, 3 [Source:HGNC Symbol;Acc:HGNC:8701]	0.001267	1.129
ENSG00000113070	ENST00000230990; ENST00000482211; ENST00000498452	HBEGF	heparin binding EGF like growth factor [Source:HGNC Symbol;Acc:HGNC:3059]	2.384e-05	1.124
ENSG00000184985	ENST00000329016; ENST00000505529; ENST00000507866; ENST00000511199	SORCS2	sortilin related VPS10 domain containing receptor 2 [Source:HGNC Symbol;Acc:HGNC:16698]	9.002e-05	1.124
ENSG00000164002	ENST00000296380; ENST00000358527; ENST00000372703; ENST00000415550; ENST00000418186; ENST00000419161; ENST00000420209; ENST00000432259; ENST00000443729; ENST00000471429	EXO5	exonuclease 5 [Source:HGNC Symbol;Acc:HGNC:26115]	8.209e-06	1.123
ENSG00000174292	ENST00000570896; ENST00000574794; ENST00000575268; ENST00000576136; ENST00000576207; ENST00000576716; ENST00000576812; ENST00000577009	TNK1	tyrosine kinase non receptor 1 [Source:HGNC Symbol;Acc:HGNC:11940]	0.0007601	1.122
ENSG00000059728	ENST00000264444; ENST00000409442; ENST00000410000; ENST00000435990; ENST00000465446; ENST00000540449	MXD1	MAX dimerization protein 1 [Source:HGNC Symbol;Acc:HGNC:6761]	2.415e-05	1.12
ENSG00000182326	ENST00000328916; ENST00000360817; ENST00000402681; ENST00000403949; ENST00000406697; ENST00000413211; ENST00000423384; ENST00000443875; ENST00000461983; ENST00000463798; ENST00000470326; ENST00000473545; ENST00000488701; ENST00000489541; ENST00000495053; ENST00000495061; ENST00000497061; ENST00000541647; ENST00000542978; ENST00000543187; ENST00000617865	C1S	complement C1s [Source:HGNC Symbol;Acc:HGNC:1247]	0.0002415	1.119
ENSG00000133739	ENST00000360375; ENST00000414626; ENST00000517875; ENST00000522567; ENST00000522770; ENST00000523669	LRRCC1	leucine rich repeat and coiled-coil centrosomal protein 1 [Source:HGNC Symbol;Acc:HGNC:29373]	2.554e-06	1.117
ENSG00000120784	ENST00000351218; ENST00000392144; ENST00000477900; ENST00000514101; ENST00000586732; ENST00000587199; ENST00000587809; ENST00000588979; ENST00000589018; ENST00000589676; ENST00000589789; ENST00000591444	ZFP30	ZFP30 zinc finger protein [Source:HGNC Symbol;Acc:HGNC:29555]	1.313e-06	1.116
ENSG00000103647	ENST00000261861; ENST00000540068; ENST00000543950; ENST00000566799	CORO2B	coronin 2B [Source:HGNC Symbol;Acc:HGNC:2256]	1.442e-05	1.116
ENSG00000141338	ENST00000269080; ENST00000428549; ENST00000430352; ENST00000541225; ENST00000585531; ENST00000585850; ENST00000586292; ENST00000586539; ENST00000587206; ENST00000588458; ENST00000589533; ENST00000589980; ENST00000590359; ENST00000591459; ENST00000615593	ABCA8	ATP binding cassette subfamily A member 8 [Source:HGNC Symbol;Acc:HGNC:38]	0.002117	1.113
ENSG00000157613	ENST00000527342; ENST00000530518; ENST00000534616; ENST00000534787; ENST00000616094; ENST00000621158	CREB3L1	cAMP responsive element binding protein 3 like 1 [Source:HGNC Symbol;Acc:HGNC:18856]	8.875e-05	1.112
ENSG00000140678	ENST00000268296; ENST00000562138; ENST00000562522; ENST00000562918; ENST00000564308; ENST00000567409; ENST00000571644	ITGAX	integrin subunit alpha X [Source:HGNC Symbol;Acc:HGNC:6152]	0.0008326	1.11
ENSG00000253910	ENST00000522605; ENST00000622527	PCDHGB2	protocadherin gamma subfamily B, 2 [Source:HGNC Symbol;Acc:HGNC:8709]	0.004171	1.109
ENSG00000156711	ENST00000211287; ENST00000373759; ENST00000373766; ENST00000476951; ENST00000490334	MAPK13	mitogen-activated protein kinase 13 [Source:HGNC Symbol;Acc:HGNC:6875]	0.0007369	1.107
ENSG00000138185	ENST00000371205; ENST00000371206; ENST00000371207; ENST00000422161; ENST00000453258; ENST00000461927; ENST00000483213; ENST00000490659; ENST00000494070; ENST00000543964; ENST00000635076; ENST00000635677; ENST00000639992	ENTPD1	ectonucleoside triphosphate diphosphohydrolase 1 [Source:HGNC Symbol;Acc:HGNC:3363]	0.01134	1.107
ENSG00000157542	ENST00000609713	KCNJ6	potassium voltage-gated channel subfamily J member 6 [Source:HGNC Symbol;Acc:HGNC:6267]	1.596e-05	1.106
ENSG00000189144	ENST00000339503; ENST00000357309; ENST00000378445; ENST00000392138; ENST00000480587; ENST00000489148; ENST00000494605; ENST00000536220; ENST00000585724; ENST00000586155; ENST00000586785; ENST00000587684; ENST00000588218; ENST00000588443; ENST00000589435; ENST00000589632; ENST00000590414; ENST00000590674; ENST00000591516	ZNF573	zinc finger protein 573 [Source:HGNC Symbol;Acc:HGNC:26420]	6.111e-05	1.104
ENSG00000251493	ENST00000513595; ENST00000615637	FOXD1	forkhead box D1 [Source:HGNC Symbol;Acc:HGNC:3802]	0.001444	1.103
ENSG00000175093	ENST00000310546; ENST00000507895; ENST00000508126; ENST00000508828	SPSB4	splA/ryanodine receptor domain and SOCS box containing 4 [Source:HGNC Symbol;Acc:HGNC:30630]	0.002932	1.098
ENSG00000197461	ENST00000354513; ENST00000400761; ENST00000402802; ENST00000405692; ENST00000426681; ENST00000482462	PDGFA	platelet derived growth factor subunit A [Source:HGNC Symbol;Acc:HGNC:8799]	1.243e-06	1.096
ENSG00000131459	ENST00000253778; ENST00000503228; ENST00000503546; ENST00000510122; ENST00000518158; ENST00000518185; ENST00000518906; ENST00000520165	GFPT2	glutamine-fructose-6-phosphate transaminase 2 [Source:HGNC Symbol;Acc:HGNC:4242]	2.066e-06	1.096
ENSG00000072041	ENST00000266682; ENST00000309283; ENST00000450363; ENST00000547240; ENST00000548267; ENST00000549540; ENST00000551010; ENST00000551388; ENST00000551612; ENST00000551818; ENST00000552192	SLC6A15	solute carrier family 6 member 15 [Source:HGNC Symbol;Acc:HGNC:13621]	2.971e-05	1.096
ENSG00000175197	ENST00000346473; ENST00000547303; ENST00000547526; ENST00000551116; ENST00000552740; ENST00000623876	DDIT3	DNA damage inducible transcript 3 [Source:HGNC Symbol;Acc:HGNC:2726]	0.002106	1.096
ENSG00000166922	ENST00000300175; ENST00000413748; ENST00000470349; ENST00000471027; ENST00000475752; ENST00000494364; ENST00000497208; ENST00000498069; ENST00000498607	SCG5	secretogranin V [Source:HGNC Symbol;Acc:HGNC:10816]	0.001087	1.093
ENSG00000100558	ENST00000216446; ENST00000553387; ENST00000554395; ENST00000555803; ENST00000556532; ENST00000557388	PLEK2	pleckstrin 2 [Source:HGNC Symbol;Acc:HGNC:19238]	5.218e-05	1.09
ENSG00000196923	ENST00000355572; ENST00000355841; ENST00000359895; ENST00000393546; ENST00000393551; ENST00000463411; ENST00000486828; ENST00000493815; ENST00000503346; ENST00000503827; ENST00000504318; ENST00000504380; ENST00000505074; ENST00000505746; ENST00000506161; ENST00000506537	PDLIM7	PDZ and LIM domain 7 [Source:HGNC Symbol;Acc:HGNC:22958]	0.0005467	1.09
ENSG00000205755	ENST00000381566; ENST00000381567; ENST00000400841; ENST00000467626	CRLF2	cytokine receptor like factor 2 [Source:HGNC Symbol;Acc:HGNC:14281]	0.0008896	1.09
ENSG00000166147	ENST00000316623; ENST00000537463; ENST00000558230; ENST00000559133; ENST00000560355; ENST00000560720; ENST00000560820; ENST00000561429	FBN1	fibrillin 1 [Source:HGNC Symbol;Acc:HGNC:3603]	1.801e-07	1.087
ENSG00000211445	ENST00000388825; ENST00000517973; ENST00000519214; ENST00000520059; ENST00000520597; ENST00000521632; ENST00000521650; ENST00000521722; ENST00000614343; ENST00000622181; ENST00000625178	GPX3	glutathione peroxidase 3 [Source:HGNC Symbol;Acc:HGNC:4555]	0.0001885	1.085
ENSG00000146674	ENST00000275521; ENST00000381083; ENST00000381086; ENST00000417621; ENST00000428530; ENST00000448817; ENST00000460209; ENST00000460477; ENST00000465642; ENST00000613132; ENST00000615754	IGFBP3	insulin like growth factor binding protein 3 [Source:HGNC Symbol;Acc:HGNC:5472]	2.724e-06	1.083
ENSG00000081041	ENST00000296031; ENST00000508487; ENST00000510048	CXCL2	C-X-C motif chemokine ligand 2 [Source:HGNC Symbol;Acc:HGNC:4603]	0.001178	1.083
ENSG00000118402	ENST00000369816	ELOVL4	ELOVL fatty acid elongase 4 [Source:HGNC Symbol;Acc:HGNC:14415]	0.0002804	1.077
ENSG00000150938	ENST00000280527; ENST00000413985; ENST00000426856; ENST00000428774; ENST00000473403; ENST00000477491; ENST00000481321; ENST00000497236	CRIM1	cysteine rich transmembrane BMP regulator 1 [Source:HGNC Symbol;Acc:HGNC:2359]	2.028e-07	1.076
ENSG00000170689	ENST00000311177	HOXB9	homeobox B9 [Source:HGNC Symbol;Acc:HGNC:5120]	2.968e-06	1.076
ENSG00000068366	ENST00000340800; ENST00000348502; ENST00000439581; ENST00000469796; ENST00000469857; ENST00000502391; ENST00000504383; ENST00000504980; ENST00000505075; ENST00000505855; ENST00000508092; ENST00000514500	ACSL4	acyl-CoA synthetase long chain family member 4 [Source:HGNC Symbol;Acc:HGNC:3571]	3.08e-06	1.076
ENSG00000153814	ENST00000283928; ENST00000420835; ENST00000427814; ENST00000430432; ENST00000447620; ENST00000452993; ENST00000454041; ENST00000466516	JAZF1	JAZF zinc finger 1 [Source:HGNC Symbol;Acc:HGNC:28917]	6.19e-05	1.076
ENSG00000224982	ENST00000426426; ENST00000453450	TMEM233	transmembrane protein 233 [Source:HGNC Symbol;Acc:HGNC:37219]	0.01372	1.074
ENSG00000196754	ENST00000368707; ENST00000368708; ENST00000368709; ENST00000368710; ENST00000487430; ENST00000497140	S100A2	S100 calcium binding protein A2 [Source:HGNC Symbol;Acc:HGNC:10492]	0.0001287	1.073
ENSG00000114861	ENST00000318779; ENST00000318789; ENST00000327590; ENST00000460805; ENST00000468577; ENST00000470112; ENST00000471386; ENST00000472382; ENST00000475937; ENST00000484350; ENST00000485326; ENST00000491238; ENST00000493010; ENST00000493089; ENST00000497355; ENST00000497553; ENST00000498154; ENST00000498215; ENST00000610810; ENST00000614176; ENST00000614183; ENST00000615603; ENST00000622151	FOXP1	forkhead box P1 [Source:HGNC Symbol;Acc:HGNC:3823]	6.746e-06	1.069
ENSG00000081138	ENST00000323011; ENST00000397968; ENST00000536984; ENST00000581601	CDH7	cadherin 7 [Source:HGNC Symbol;Acc:HGNC:1766]	0.009247	1.068
ENSG00000140379	ENST00000267953; ENST00000335661	BCL2A1	BCL2 related protein A1 [Source:HGNC Symbol;Acc:HGNC:991]	0.003596	1.067
ENSG00000144681	ENST00000273183; ENST00000427486; ENST00000434649; ENST00000457375; ENST00000465064; ENST00000473452; ENST00000476388; ENST00000486143	STAC	SH3 and cysteine rich domain [Source:HGNC Symbol;Acc:HGNC:11353]	0.0001726	1.066
ENSG00000166704	ENST00000341164; ENST00000546715; ENST00000547121; ENST00000547828; ENST00000550560; ENST00000550599; ENST00000551380; ENST00000552184; ENST00000552579	ZNF606	zinc finger protein 606 [Source:HGNC Symbol;Acc:HGNC:25879]	2.316e-05	1.065
ENSG00000092621	ENST00000369407; ENST00000369409; ENST00000462324; ENST00000469443; ENST00000482968; ENST00000493622; ENST00000496756; ENST00000641023; ENST00000641074; ENST00000641115; ENST00000641213; ENST00000641247; ENST00000641272; ENST00000641314; ENST00000641371; ENST00000641375; ENST00000641455; ENST00000641491; ENST00000641513; ENST00000641570; ENST00000641573; ENST00000641587; ENST00000641597; ENST0000…	PHGDH	phosphoglycerate dehydrogenase [Source:HGNC Symbol;Acc:HGNC:8923]	5.231e-05	1.065
ENSG00000116574	ENST00000366691	RHOU	ras homolog family member U [Source:HGNC Symbol;Acc:HGNC:17794]	0.0003542	1.065
ENSG00000143786	ENST00000272133; ENST00000470602; ENST00000470788; ENST00000471578; ENST00000478120; ENST00000479227; ENST00000481095; ENST00000483512; ENST00000489556; ENST00000492470; ENST00000496277; ENST00000496372; ENST00000498126; ENST00000498382	CNIH3	cornichon family AMPA receptor auxiliary protein 3 [Source:HGNC Symbol;Acc:HGNC:26802]	0.0007154	1.062
ENSG00000159871	ENST00000377950; ENST00000414615; ENST00000594013; ENST00000594049; ENST00000595666; ENST00000599397; ENST00000601224; ENST00000602179	LYPD5	LY6/PLAUR domain containing 5 [Source:HGNC Symbol;Acc:HGNC:26397]	0.002857	1.062
ENSG00000149380	ENST00000331597; ENST00000427714; ENST00000524388; ENST00000525968; ENST00000531716; ENST00000532689; ENST00000540363	P4HA3	prolyl 4-hydroxylase subunit alpha 3 [Source:HGNC Symbol;Acc:HGNC:30135]	4.307e-06	1.061
ENSG00000243137	ENST00000244295; ENST00000405312; ENST00000433626; ENST00000451895; ENST00000490769; ENST00000495316; ENST00000595949; ENST00000596199; ENST00000596907; ENST00000597349; ENST00000597374; ENST00000597912; ENST00000599371; ENST00000599391; ENST00000599746; ENST00000600572; ENST00000601041	PSG4	pregnancy specific beta-1-glycoprotein 4 [Source:HGNC Symbol;Acc:HGNC:9521]	0.000338	1.061
ENSG00000148841	ENST00000278071; ENST00000337478; ENST00000358187; ENST00000458723	ITPRIP	inositol 1,4,5-trisphosphate receptor interacting protein [Source:HGNC Symbol;Acc:HGNC:29370]	5.378e-07	1.06
ENSG00000176024	ENST00000293471; ENST00000391794; ENST00000593379; ENST00000593395; ENST00000599683; ENST00000600853; ENST00000601794	ZNF613	zinc finger protein 613 [Source:HGNC Symbol;Acc:HGNC:25827]	2.275e-05	1.059
ENSG00000166106	ENST00000299164	ADAMTS15	ADAM metallopeptidase with thrombospondin type 1 motif 15 [Source:HGNC Symbol;Acc:HGNC:16305]	9.008e-07	1.056
ENSG00000181007	ENST00000392161; ENST00000445543; ENST00000590993	ZFP82	ZFP82 zinc finger protein [Source:HGNC Symbol;Acc:HGNC:28682]	1.885e-06	1.054
ENSG00000165029	ENST00000374733; ENST00000374736; ENST00000423487; ENST00000494467	ABCA1	ATP binding cassette subfamily A member 1 [Source:HGNC Symbol;Acc:HGNC:29]	2.156e-05	1.053
ENSG00000049192	ENST00000314351; ENST00000381052; ENST00000381055; ENST00000417396; ENST00000464680; ENST00000470597; ENST00000502886; ENST00000504282	ADAMTS6	ADAM metallopeptidase with thrombospondin type 1 motif 6 [Source:HGNC Symbol;Acc:HGNC:222]	0.01378	1.052
ENSG00000178201	ENST00000321039	VN1R1	vomeronasal 1 receptor 1 [Source:HGNC Symbol;Acc:HGNC:13548]	0.009381	1.049
ENSG00000196110	ENST00000308650; ENST00000588336; ENST00000591998	ZNF699	zinc finger protein 699 [Source:HGNC Symbol;Acc:HGNC:24750]	0.0002232	1.048
ENSG00000137752	ENST00000353247; ENST00000436863; ENST00000446369; ENST00000525825; ENST00000526511; ENST00000526568; ENST00000527625; ENST00000527979; ENST00000528424; ENST00000528974; ENST00000529871; ENST00000531166; ENST00000532439; ENST00000532520; ENST00000533400; ENST00000534497; ENST00000640184	CASP1	caspase 1 [Source:HGNC Symbol;Acc:HGNC:1499]	0.00568	1.048
ENSG00000182771	ENST00000327946; ENST00000464741; ENST00000552278	GRID1	glutamate ionotropic receptor delta type subunit 1 [Source:HGNC Symbol;Acc:HGNC:4575]	0.003414	1.046
ENSG00000170558	ENST00000269141; ENST00000399380; ENST00000413878; ENST00000418492; ENST00000430882	CDH2	cadherin 2 [Source:HGNC Symbol;Acc:HGNC:1759]	2.005e-06	1.045
ENSG00000134548	ENST00000256969; ENST00000535033; ENST00000535139; ENST00000537527; ENST00000543800; ENST00000544637; ENST00000546199	SPX	spexin hormone [Source:HGNC Symbol;Acc:HGNC:28139]	0.0007105	1.045
ENSG00000115129	ENST00000238721; ENST00000335934; ENST00000407482; ENST00000413037; ENST00000417886; ENST00000470636	TP53I3	tumor protein p53 inducible protein 3 [Source:HGNC Symbol;Acc:HGNC:19373]	7.704e-08	1.043
ENSG00000142556	ENST00000270649; ENST00000356322; ENST00000595189; ENST00000597952	ZNF614	zinc finger protein 614 [Source:HGNC Symbol;Acc:HGNC:24722]	3.351e-06	1.04
ENSG00000124216	ENST00000244050	SNAI1	snail family transcriptional repressor 1 [Source:HGNC Symbol;Acc:HGNC:11128]	0.0002697	1.039
ENSG00000187123	ENST00000334166; ENST00000392854; ENST00000409381; ENST00000414420; ENST00000418762	LYPD6	LY6/PLAUR domain containing 6 [Source:HGNC Symbol;Acc:HGNC:28751]	0.003303	1.039
ENSG00000163565	ENST00000295809; ENST00000340979; ENST00000359709; ENST00000368131; ENST00000368132; ENST00000426592; ENST00000447473; ENST00000448393; ENST00000474473; ENST00000483916; ENST00000493884; ENST00000562225; ENST00000566111; ENST00000567661	IFI16	interferon gamma inducible protein 16 [Source:HGNC Symbol;Acc:HGNC:5395]	4.536e-05	1.036
ENSG00000274276	ENST00000398168; ENST00000617706; ENST00000618024; ENST00000622914; ENST00000623939; ENST00000624406; ENST00000624691; ENST00000624808; ENST00000624921; ENST00000624934	CBSL	cystathionine-beta-synthase like [Source:HGNC Symbol;Acc:HGNC:51829]	0.0006424	1.036
ENSG00000205683	ENST00000366353; ENST00000381216; ENST00000541685; ENST00000546183; ENST00000553608; ENST00000554594; ENST00000555469; ENST00000555781; ENST00000556238; ENST00000556509; ENST00000556891; ENST00000556902; ENST00000556997; ENST00000557704; ENST00000610283; ENST00000614862	DPF3	double PHD fingers 3 [Source:HGNC Symbol;Acc:HGNC:17427]	0.009944	1.036
ENSG00000165124	ENST00000374461; ENST00000374469; ENST00000401783; ENST00000467821; ENST00000476205	SVEP1	sushi, von Willebrand factor type A, EGF and pentraxin domain containing 1 [Source:HGNC Symbol;Acc:HGNC:15985]	0.001174	1.035
ENSG00000122861	ENST00000372764; ENST00000446342; ENST00000481390; ENST00000494287; ENST00000496926	PLAU	plasminogen activator, urokinase [Source:HGNC Symbol;Acc:HGNC:9052]	7.838e-07	1.034
ENSG00000007264	ENST00000310132; ENST00000395040; ENST00000395045; ENST00000585778; ENST00000587180; ENST00000588983; ENST00000590028; ENST00000590493; ENST00000590821; ENST00000590849; ENST00000590980; ENST00000591059; ENST00000592300; ENST00000592612; ENST00000619596	MATK	megakaryocyte-associated tyrosine kinase [Source:HGNC Symbol;Acc:HGNC:6906]	0.007624	1.034
ENSG00000134954	ENST00000319397; ENST00000392668; ENST00000525404; ENST00000526145; ENST00000527676; ENST00000530924; ENST00000531611; ENST00000535549; ENST00000608978	ETS1	ETS proto-oncogene 1, transcription factor [Source:HGNC Symbol;Acc:HGNC:3488]	0.0001521	1.032
ENSG00000153896	ENST00000329285; ENST00000587354; ENST00000588760; ENST00000588788	ZNF599	zinc finger protein 599 [Source:HGNC Symbol;Acc:HGNC:26408]	0.0004129	1.032
ENSG00000185585	ENST00000288815; ENST00000331715; ENST00000373580	OLFML2A	olfactomedin like 2A [Source:HGNC Symbol;Acc:HGNC:27270]	1.702e-05	1.031
ENSG00000186448	ENST00000334075; ENST00000344387; ENST00000383744; ENST00000383745; ENST00000396058; ENST00000412641	ZNF197	zinc finger protein 197 [Source:HGNC Symbol;Acc:HGNC:12988]	1.213e-05	1.029
ENSG00000164683	ENST00000337919; ENST00000354724; ENST00000435063; ENST00000518733; ENST00000519075; ENST00000521111; ENST00000523531; ENST00000523976	HEY1	hes related family bHLH transcription factor with YRPW motif 1 [Source:HGNC Symbol;Acc:HGNC:4880]	0.001783	1.029
ENSG00000130818	ENST00000253115; ENST00000535489; ENST00000589289; ENST00000593003; ENST00000635810	ZNF426	zinc finger protein 426 [Source:HGNC Symbol;Acc:HGNC:20725]	0.0001151	1.028
ENSG00000213949	ENST00000282588; ENST00000504086; ENST00000504669; ENST00000506275; ENST00000509049; ENST00000513737; ENST00000514262	ITGA1	integrin subunit alpha 1 [Source:HGNC Symbol;Acc:HGNC:6134]	0.0003727	1.027
ENSG00000177409	ENST00000318238; ENST00000411955; ENST00000414791; ENST00000437805; ENST00000439952; ENST00000446033; ENST00000446959; ENST00000477816; ENST00000610760	SAMD9L	sterile alpha motif domain containing 9 like [Source:HGNC Symbol;Acc:HGNC:1349]	0.001133	1.027
ENSG00000174951	ENST00000310160; ENST00000597220; ENST00000599826; ENST00000601931; ENST00000601988	FUT1	fucosyltransferase 1 (H blood group) [Source:HGNC Symbol;Acc:HGNC:4012]	0.004015	1.025
ENSG00000256223	ENST00000248211; ENST00000402932; ENST00000426665; ENST00000536704; ENST00000536877; ENST00000537119; ENST00000538918; ENST00000540609; ENST00000540927; ENST00000543271	ZNF10	zinc finger protein 10 [Source:HGNC Symbol;Acc:HGNC:12879]	4.784e-05	1.024
ENSG00000163814	ENST00000296129; ENST00000425231; ENST00000490471	CDCP1	CUB domain containing protein 1 [Source:HGNC Symbol;Acc:HGNC:24357]	5.686e-05	1.023
ENSG00000143384	ENST00000307940; ENST00000369026; ENST00000464132; ENST00000620947	MCL1	MCL1, BCL2 family apoptosis regulator [Source:HGNC Symbol;Acc:HGNC:6943]	8.637e-07	1.02
ENSG00000111252	ENST00000341259; ENST00000538307; ENST00000550925	SH2B3	SH2B adaptor protein 3 [Source:HGNC Symbol;Acc:HGNC:29605]	9.004e-05	1.017
ENSG00000185862	ENST00000330927; ENST00000577894	EVI2B	ecotropic viral integration site 2B [Source:HGNC Symbol;Acc:HGNC:3500]	0.001751	1.017
ENSG00000177025	ENST00000314391	C19orf18	chromosome 19 open reading frame 18 [Source:HGNC Symbol;Acc:HGNC:28642]	0.004867	1.017
ENSG00000198729	ENST00000361131	PPP1R14C	protein phosphatase 1 regulatory inhibitor subunit 14C [Source:HGNC Symbol;Acc:HGNC:14952]	0.001963	1.016
ENSG00000111186	ENST00000310594; ENST00000397196; ENST00000537031; ENST00000538854; ENST00000539198; ENST00000542408; ENST00000543071; ENST00000543563; ENST00000545747; ENST00000545811	WNT5B	Wnt family member 5B [Source:HGNC Symbol;Acc:HGNC:16265]	0.01283	1.016
ENSG00000165617	ENST00000335867; ENST00000395153; ENST00000421793; ENST00000541264; ENST00000555845; ENST00000556859	DACT1	dishevelled binding antagonist of beta catenin 1 [Source:HGNC Symbol;Acc:HGNC:17748]	0.000159	1.014
ENSG00000130707	ENST00000352480; ENST00000372386; ENST00000372393; ENST00000372394; ENST00000422569; ENST00000443588; ENST00000467695; ENST00000470849; ENST00000492400; ENST00000493984	ASS1	argininosuccinate synthase 1 [Source:HGNC Symbol;Acc:HGNC:758]	0.0003878	1.014
ENSG00000261150	ENST00000568225; ENST00000615648	EPPK1	epiplakin 1 [Source:HGNC Symbol;Acc:HGNC:15577]	0.008343	1.014
ENSG00000070669	ENST00000175506; ENST00000394308; ENST00000394309; ENST00000414884; ENST00000422745; ENST00000437628; ENST00000437657; ENST00000442734; ENST00000444334; ENST00000448127; ENST00000451771; ENST00000453600; ENST00000454046; ENST00000455086; ENST00000462436; ENST00000487714; ENST00000495255	ASNS	asparagine synthetase (glutamine-hydrolyzing) [Source:HGNC Symbol;Acc:HGNC:753]	5.654e-05	1.012
ENSG00000198910	ENST00000361699; ENST00000361981; ENST00000370055; ENST00000370058; ENST00000370060; ENST00000407935; ENST00000420165; ENST00000439496; ENST00000455590; ENST00000458029; ENST00000460553; ENST00000464967; ENST00000474853; ENST00000484652; ENST00000491983; ENST00000496122; ENST00000616195	L1CAM	L1 cell adhesion molecule [Source:HGNC Symbol;Acc:HGNC:6470]	0.000213	1.011
ENSG00000185070	ENST00000330753; ENST00000553627; ENST00000553650; ENST00000554746; ENST00000555398; ENST00000556335; ENST00000557419	FLRT2	fibronectin leucine rich transmembrane protein 2 [Source:HGNC Symbol;Acc:HGNC:3761]	5.221e-05	1.009
ENSG00000118785	ENST00000237623; ENST00000360804; ENST00000395080; ENST00000504310; ENST00000505146; ENST00000508002; ENST00000508233; ENST00000509334; ENST00000509659; ENST00000513981; ENST00000614857	SPP1	secreted phosphoprotein 1 [Source:HGNC Symbol;Acc:HGNC:11255]	0.001718	1.008
ENSG00000186854	ENST00000335459; ENST00000409133; ENST00000409520; ENST00000436322; ENST00000460991; ENST00000474298; ENST00000479944; ENST00000489999; ENST00000495990; ENST00000496500	TRABD2A	TraB domain containing 2A [Source:HGNC Symbol;Acc:HGNC:27013]	0.0001612	1.005
ENSG00000177606	ENST00000371222	JUN	Jun proto-oncogene, AP-1 transcription factor subunit [Source:HGNC Symbol;Acc:HGNC:6204]	2.865e-07	1.004
ENSG00000215788	ENST00000348333; ENST00000351748; ENST00000351959; ENST00000356876; ENST00000377782; ENST00000414040; ENST00000453260; ENST00000453341; ENST00000461703; ENST00000469691; ENST00000473343; ENST00000475730; ENST00000480393; ENST00000481401; ENST00000485036; ENST00000502588; ENST00000502730; ENST00000510563; ENST00000513135; ENST00000515145	TNFRSF25	TNF receptor superfamily member 25 [Source:HGNC Symbol;Acc:HGNC:11910]	0.0003632	1.003
ENSG00000138271	ENST00000260843; ENST00000629077	GPR87	G protein-coupled receptor 87 [Source:HGNC Symbol;Acc:HGNC:4538]	0.007858	0.9994
ENSG00000065911	ENST00000394053; ENST00000409601; ENST00000409804; ENST00000462026; ENST00000470592; ENST00000477455; ENST00000488086; ENST00000489041	MTHFD2	methylenetetrahydrofolate dehydrogenase (NADP+ dependent) 2, methenyltetrahydrofolate cyclohydrolase [Source:HGNC Symbol;Acc:HGNC:7434]	3.418e-05	0.9982
ENSG00000171606	ENST00000326804; ENST00000345813; ENST00000424679; ENST00000594248; ENST00000594839; ENST00000595146; ENST00000597528; ENST00000600704; ENST00000601995; ENST00000610905; ENST00000615675; ENST00000617501; ENST00000619307; ENST00000621145	ZNF274	zinc finger protein 274 [Source:HGNC Symbol;Acc:HGNC:13068]	1.234e-07	0.9981
ENSG00000171295	ENST00000304060; ENST00000414255; ENST00000427505; ENST00000457526; ENST00000587795; ENST00000588954	ZNF440	zinc finger protein 440 [Source:HGNC Symbol;Acc:HGNC:20874]	0.002487	0.9962
ENSG00000155961	ENST00000369454	RAB39B	RAB39B, member RAS oncogene family [Source:HGNC Symbol;Acc:HGNC:16499]	0.002103	0.9957
ENSG00000136842	ENST00000259365; ENST00000375175; ENST00000395211	TMOD1	tropomodulin 1 [Source:HGNC Symbol;Acc:HGNC:11871]	0.0004089	0.995
ENSG00000113209	ENST00000231134; ENST00000623915	PCDHB5	protocadherin beta 5 [Source:HGNC Symbol;Acc:HGNC:8690]	3.691e-06	0.9939
ENSG00000169255	ENST00000320474; ENST00000392779; ENST00000392781; ENST00000417187; ENST00000460353; ENST00000468268; ENST00000473142; ENST00000473285; ENST00000476999; ENST00000478383; ENST00000484127; ENST00000488170; ENST00000492353; ENST00000494173; ENST00000494818; ENST00000496295; ENST00000497487; ENST00000498216	B3GALNT1	beta-1,3-N-acetylgalactosaminyltransferase 1 (globoside blood group) [Source:HGNC Symbol;Acc:HGNC:918]	0.01262	0.9935
ENSG00000122863	ENST00000373115	CHST3	carbohydrate sulfotransferase 3 [Source:HGNC Symbol;Acc:HGNC:1971]	2.457e-07	0.9924
ENSG00000119655	ENST00000238633; ENST00000434013; ENST00000541064; ENST00000553490; ENST00000554482; ENST00000555592; ENST00000555619; ENST00000556009; ENST00000557510	NPC2	NPC intracellular cholesterol transporter 2 [Source:HGNC Symbol;Acc:HGNC:14537]	4.552e-07	0.9923
ENSG00000104237	ENST00000220676; ENST00000518787; ENST00000522001; ENST00000522711; ENST00000602362; ENST00000636932; ENST00000637698	RP1	RP1, axonemal microtubule associated [Source:HGNC Symbol;Acc:HGNC:10263]	0.01187	0.9902
ENSG00000163131	ENST00000368985; ENST00000448301; ENST00000472977; ENST00000480760; ENST00000483930; ENST00000607427	CTSS	cathepsin S [Source:HGNC Symbol;Acc:HGNC:2545]	0.0005624	0.9847
ENSG00000189164	ENST00000356178; ENST00000436120; ENST00000483919; ENST00000587349; ENST00000588512; ENST00000588911; ENST00000589615	ZNF527	zinc finger protein 527 [Source:HGNC Symbol;Acc:HGNC:29385]	5.809e-06	0.9835
ENSG00000123095	ENST00000242728; ENST00000394326; ENST00000541271	BHLHE41	basic helix-loop-helix family member e41 [Source:HGNC Symbol;Acc:HGNC:16617]	0.006789	0.9812
ENSG00000013619	ENST00000262858; ENST00000358892; ENST00000370401; ENST00000426613; ENST00000432680; ENST00000464149; ENST00000468306	MAMLD1	mastermind like domain containing 1 [Source:HGNC Symbol;Acc:HGNC:2568]	0.0008457	0.9793
ENSG00000197050	ENST00000304239; ENST00000337995; ENST00000585862; ENST00000586540; ENST00000587029; ENST00000587082; ENST00000589245; ENST00000589461; ENST00000590332	ZNF420	zinc finger protein 420 [Source:HGNC Symbol;Acc:HGNC:20649]	1.279e-06	0.9788
ENSG00000004468	ENST00000226279; ENST00000502843; ENST00000506191; ENST00000510674; ENST00000511430	CD38	CD38 molecule [Source:HGNC Symbol;Acc:HGNC:1667]	0.0001414	0.9788
ENSG00000197208	ENST00000200652; ENST00000425923; ENST00000491257	SLC22A4	solute carrier family 22 member 4 [Source:HGNC Symbol;Acc:HGNC:10968]	0.0001377	0.9776
ENSG00000183722	ENST00000379589; ENST00000495922	LHFPL6	LHFPL tetraspan subfamily member 6 [Source:HGNC Symbol;Acc:HGNC:6586]	0.0004186	0.9773
ENSG00000114268	ENST00000232375; ENST00000383734; ENST00000412035; ENST00000416568; ENST00000417753; ENST00000422701; ENST00000445633; ENST00000452531; ENST00000467176; ENST00000468162; ENST00000471890; ENST00000478516; ENST00000490115; ENST00000490404; ENST00000496767	PFKFB4	6-phosphofructo-2-kinase/fructose-2,6-biphosphatase 4 [Source:HGNC Symbol;Acc:HGNC:8875]	1.096e-06	0.9757
ENSG00000136999	ENST00000259526; ENST00000520082	NOV	nephroblastoma overexpressed [Source:HGNC Symbol;Acc:HGNC:7885]	0.002235	0.9742
ENSG00000127329	ENST00000261266; ENST00000334414; ENST00000538174; ENST00000538708; ENST00000547715; ENST00000548122; ENST00000549400; ENST00000550358; ENST00000550857; ENST00000551525; ENST00000552253	PTPRB	protein tyrosine phosphatase, receptor type B [Source:HGNC Symbol;Acc:HGNC:9665]	0.001015	0.9728
ENSG00000173705	ENST00000309558; ENST00000412539	SUSD5	sushi domain containing 5 [Source:HGNC Symbol;Acc:HGNC:29061]	7.14e-05	0.9714
ENSG00000169504	ENST00000374379; ENST00000488683; ENST00000489758; ENST00000497755	CLIC4	chloride intracellular channel 4 [Source:HGNC Symbol;Acc:HGNC:13518]	2.212e-07	0.9707
ENSG00000116717	ENST00000370985; ENST00000370986; ENST00000460575; ENST00000484245; ENST00000617962	GADD45A	growth arrest and DNA damage inducible alpha [Source:HGNC Symbol;Acc:HGNC:4095]	5.609e-06	0.9698
ENSG00000162086	ENST00000498240; ENST00000571101; ENST00000572999; ENST00000573828; ENST00000574298; ENST00000575234; ENST00000575253; ENST00000575812; ENST00000612186; ENST00000617839	ZNF75A	zinc finger protein 75a [Source:HGNC Symbol;Acc:HGNC:13146]	5.105e-06	0.9671
ENSG00000128567	ENST00000322985; ENST00000378555; ENST00000446198; ENST00000465001; ENST00000482581; ENST00000484346; ENST00000487965; ENST00000490761	PODXL	podocalyxin like [Source:HGNC Symbol;Acc:HGNC:9171]	4.655e-06	0.9667
ENSG00000026751	ENST00000359331; ENST00000368042; ENST00000368043; ENST00000441662; ENST00000444090; ENST00000458104; ENST00000458602; ENST00000484221; ENST00000488819; ENST00000495334; ENST00000621377	SLAMF7	SLAM family member 7 [Source:HGNC Symbol;Acc:HGNC:21394]	0.004566	0.9661
ENSG00000114529	ENST00000264848; ENST00000431717; ENST00000467942; ENST00000480282; ENST00000484828; ENST00000494096; ENST00000497610	C3orf52	chromosome 3 open reading frame 52 [Source:HGNC Symbol;Acc:HGNC:26255]	2.84e-06	0.9652
ENSG00000203722	ENST00000367360; ENST00000367361; ENST00000479265	RAET1G	retinoic acid early transcript 1G [Source:HGNC Symbol;Acc:HGNC:16795]	0.008403	0.9644
ENSG00000133083	ENST00000255448; ENST00000360631; ENST00000379892; ENST00000379893; ENST00000460982; ENST00000477664; ENST00000486239; ENST00000615680	DCLK1	doublecortin like kinase 1 [Source:HGNC Symbol;Acc:HGNC:2700]	0.0009763	0.9643
ENSG00000100167	ENST00000396417; ENST00000396425; ENST00000396426; ENST00000406029; ENST00000449288; ENST00000460267	2003-09-01	septin 3 [Source:HGNC Symbol;Acc:HGNC:10750]	0.0004242	0.9629
ENSG00000166589	ENST00000299752; ENST00000394055; ENST00000565235; ENST00000565796; ENST00000567009; ENST00000567269; ENST00000568632; ENST00000568698; ENST00000570262	CDH16	cadherin 16 [Source:HGNC Symbol;Acc:HGNC:1755]	0.005351	0.9566
ENSG00000127863	ENST00000248484; ENST00000382258; ENST00000382263; ENST00000403372; ENST00000464735	TNFRSF19	TNF receptor superfamily member 19 [Source:HGNC Symbol;Acc:HGNC:11915]	0.0001039	0.9551
ENSG00000196368	ENST00000375992	NUDT11	nudix hydrolase 11 [Source:HGNC Symbol;Acc:HGNC:18011]	0.0006855	0.9535
ENSG00000182179	ENST00000333486; ENST00000460516; ENST00000460703; ENST00000473992; ENST00000478688; ENST00000478875; ENST00000483751; ENST00000488536; ENST00000489826; ENST00000494212; ENST00000497908	UBA7	ubiquitin like modifier activating enzyme 7 [Source:HGNC Symbol;Acc:HGNC:12471]	0.0121	0.9534
ENSG00000078018	ENST00000199940; ENST00000360351; ENST00000361559; ENST00000392193; ENST00000392194; ENST00000445941; ENST00000447185; ENST00000452717; ENST00000461253; ENST00000464007; ENST00000471619; ENST00000473543; ENST00000475600; ENST00000478233; ENST00000481649; ENST00000482864	MAP2	microtubule associated protein 2 [Source:HGNC Symbol;Acc:HGNC:6839]	0.008116	0.9504
ENSG00000116741	ENST00000235382; ENST00000464302; ENST00000483295; ENST00000487236	RGS2	regulator of G protein signaling 2 [Source:HGNC Symbol;Acc:HGNC:9998]	0.0001385	0.9499
ENSG00000166250	ENST00000448775; ENST00000527977; ENST00000529128; ENST00000530371	CLMP	CXADR like membrane protein [Source:HGNC Symbol;Acc:HGNC:24039]	8.252e-08	0.9492
ENSG00000144026	ENST00000295208; ENST00000411425; ENST00000447814; ENST00000496060	ZNF514	zinc finger protein 514 [Source:HGNC Symbol;Acc:HGNC:25894]	2.932e-05	0.9487
ENSG00000171533	ENST00000304771; ENST00000434603; ENST00000526689; ENST00000526740	MAP6	microtubule associated protein 6 [Source:HGNC Symbol;Acc:HGNC:6868]	0.00217	0.9478
ENSG00000131737	ENST00000394001	KRT34	keratin 34 [Source:HGNC Symbol;Acc:HGNC:6452]	0.01364	0.9473
ENSG00000140853	ENST00000262510; ENST00000399221; ENST00000436936; ENST00000534927; ENST00000534931; ENST00000535284; ENST00000535658; ENST00000536231; ENST00000537056; ENST00000538059; ENST00000538110; ENST00000538273; ENST00000538453; ENST00000538778; ENST00000538805; ENST00000538930; ENST00000539144; ENST00000539881; ENST00000540182; ENST00000541020; ENST00000543030; ENST00000543049; ENST00000543103; ENST0000…	NLRC5	NLR family CARD domain containing 5 [Source:HGNC Symbol;Acc:HGNC:29933]	0.001478	0.9447
ENSG00000116962	ENST00000264187; ENST00000366595	NID1	nidogen 1 [Source:HGNC Symbol;Acc:HGNC:7821]	1.529e-05	0.944
ENSG00000277586	ENST00000610854; ENST00000615973; ENST00000619417; ENST00000639464	NEFL	neurofilament light [Source:HGNC Symbol;Acc:HGNC:7739]	0.008167	0.9433
ENSG00000265190	ENST00000577813; ENST00000583448; ENST00000583874; ENST00000583911; ENST00000585281; ENST00000602274; ENST00000602877; ENST00000611843	ANXA8	annexin A8 [Source:HGNC Symbol;Acc:HGNC:546]	0.00143	0.9392
ENSG00000152377	ENST00000282223; ENST00000394945; ENST00000503916; ENST00000505690; ENST00000508642; ENST00000509293; ENST00000509978; ENST00000510405; ENST00000510689; ENST00000515091; ENST00000635347	SPOCK1	SPARC/osteonectin, cwcv and kazal like domains proteoglycan 1 [Source:HGNC Symbol;Acc:HGNC:11251]	1.007e-05	0.9384
ENSG00000125999	ENST00000253354; ENST00000423645; ENST00000464032	BPIFB1	BPI fold containing family B member 1 [Source:HGNC Symbol;Acc:HGNC:16108]	0.02826	0.9384
ENSG00000025423	ENST00000322165; ENST00000553476; ENST00000554150; ENST00000554155; ENST00000554643; ENST00000555159; ENST00000555805; ENST00000556481; ENST00000556650; ENST00000556875	HSD17B6	hydroxysteroid 17-beta dehydrogenase 6 [Source:HGNC Symbol;Acc:HGNC:23316]	0.00322	0.9383
ENSG00000144355	ENST00000341900; ENST00000361609; ENST00000361725; ENST00000409492; ENST00000469444; ENST00000475989; ENST00000550686	DLX1	distal-less homeobox 1 [Source:HGNC Symbol;Acc:HGNC:2914]	0.02275	0.9378
ENSG00000115902	ENST00000234256; ENST00000471551; ENST00000480594; ENST00000493121; ENST00000531327	SLC1A4	solute carrier family 1 member 4 [Source:HGNC Symbol;Acc:HGNC:10942]	2.695e-05	0.9353
ENSG00000159784	ENST00000409222; ENST00000409346; ENST00000409408; ENST00000409578; ENST00000410085; ENST00000443739; ENST00000519161; ENST00000519279; ENST00000521347	FAM131B	family with sequence similarity 131 member B [Source:HGNC Symbol;Acc:HGNC:22202]	0.01018	0.9352
ENSG00000156113	ENST00000286627; ENST00000286628; ENST00000354353; ENST00000372403; ENST00000372408; ENST00000372421; ENST00000372437; ENST00000372440; ENST00000372443; ENST00000404771; ENST00000404857; ENST00000406533; ENST00000428546; ENST00000434208; ENST00000450795; ENST00000457953; ENST00000468471; ENST00000475352; ENST00000480683; ENST00000481070; ENST00000484343; ENST00000484507; ENST00000604624; ENST0000…	KCNMA1	potassium calcium-activated channel subfamily M alpha 1 [Source:HGNC Symbol;Acc:HGNC:6284]	2.856e-05	0.9347
ENSG00000131849	ENST00000254166; ENST00000599148; ENST00000639285	ZNF132	zinc finger protein 132 [Source:HGNC Symbol;Acc:HGNC:12916]	0.03666	0.9345
ENSG00000167601	ENST00000301178; ENST00000359092; ENST00000593513; ENST00000594880; ENST00000599659	AXL	AXL receptor tyrosine kinase [Source:HGNC Symbol;Acc:HGNC:905]	0.0004469	0.9343
ENSG00000125430	ENST00000360954; ENST00000466596	HS3ST3B1	heparan sulfate-glucosamine 3-sulfotransferase 3B1 [Source:HGNC Symbol;Acc:HGNC:5198]	0.004722	0.9337
ENSG00000064042	ENST00000313860; ENST00000381753; ENST00000396595; ENST00000446625; ENST00000503057; ENST00000505705; ENST00000508466; ENST00000508501; ENST00000509277; ENST00000509454; ENST00000509638; ENST00000511424; ENST00000511496; ENST00000512228; ENST00000512632; ENST00000512820; ENST00000512946; ENST00000513024; ENST00000514096; ENST00000514190; ENST00000515785; ENST00000515847	LIMCH1	LIM and calponin homology domains 1 [Source:HGNC Symbol;Acc:HGNC:29191]	3.99e-06	0.9323
ENSG00000163453	ENST00000295666; ENST00000512512; ENST00000514062	IGFBP7	insulin like growth factor binding protein 7 [Source:HGNC Symbol;Acc:HGNC:5476]	7.927e-07	0.9319
ENSG00000100311	ENST00000331163; ENST00000381551; ENST00000440375; ENST00000455790	PDGFB	platelet derived growth factor subunit B [Source:HGNC Symbol;Acc:HGNC:8800]	0.0001346	0.9299
ENSG00000115363	ENST00000233712; ENST00000393913; ENST00000410010; ENST00000410071; ENST00000410113; ENST00000432649; ENST00000452003; ENST00000485891; ENST00000486489; ENST00000486696; ENST00000490746	EVA1A	eva-1 homolog A, regulator of programmed cell death [Source:HGNC Symbol;Acc:HGNC:25816]	6.857e-06	0.9278
ENSG00000152049	ENST00000281830; ENST00000488477	KCNE4	potassium voltage-gated channel subfamily E regulatory subunit 4 [Source:HGNC Symbol;Acc:HGNC:6244]	0.005379	0.9277
ENSG00000149968	ENST00000299855; ENST00000434103; ENST00000524478	MMP3	matrix metallopeptidase 3 [Source:HGNC Symbol;Acc:HGNC:7173]	0.005191	0.9274
ENSG00000122694	ENST00000377959; ENST00000377960; ENST00000396613; ENST00000474050; ENST00000619700	GLIPR2	GLI pathogenesis related 2 [Source:HGNC Symbol;Acc:HGNC:18007]	0.0001097	0.927
ENSG00000205277	ENST00000305119; ENST00000379442; ENST00000467414; ENST00000473098; ENST00000474482; ENST00000536621	MUC12	mucin 12, cell surface associated [Source:HGNC Symbol;Acc:HGNC:7510]	0.0001902	0.9256
ENSG00000100593	ENST00000216481; ENST00000342219; ENST00000471734; ENST00000472744; ENST00000480979; ENST00000487738; ENST00000493585; ENST00000554801	ISM2	isthmin 2 [Source:HGNC Symbol;Acc:HGNC:23176]	0.01278	0.9247
ENSG00000169439	ENST00000302190; ENST00000518385; ENST00000519587; ENST00000519914; ENST00000520233; ENST00000521590; ENST00000522911; ENST00000523877	SDC2	syndecan 2 [Source:HGNC Symbol;Acc:HGNC:10659]	0.04141	0.9247
ENSG00000131845	ENST00000282286; ENST00000391705; ENST00000443917; ENST00000598744	ZNF304	zinc finger protein 304 [Source:HGNC Symbol;Acc:HGNC:13505]	5.407e-06	0.9228
ENSG00000072195	ENST00000312358; ENST00000396686; ENST00000396688; ENST00000396689; ENST00000396698; ENST00000403148; ENST00000409595; ENST00000412982; ENST00000420132; ENST00000431523; ENST00000435853; ENST00000451076; ENST00000452101; ENST00000462545; ENST00000463218; ENST00000464989; ENST00000475104; ENST00000475921; ENST00000485069; ENST00000485813; ENST00000491248; ENST00000496786; ENST00000497065; ENST0000…	SPEG	SPEG complex locus [Source:HGNC Symbol;Acc:HGNC:16901]	0.004602	0.9225
ENSG00000271605	ENST00000605096; ENST00000612535; ENST00000615220; ENST00000616498; ENST00000617071; ENST00000619286; ENST00000620304	MILR1	mast cell immunoglobulin like receptor 1 [Source:HGNC Symbol;Acc:HGNC:27570]	0.01195	0.9215
ENSG00000133121	ENST00000255486; ENST00000336934; ENST00000344312; ENST00000399365; ENST00000439831; ENST00000487412; ENST00000491333; ENST00000498019; ENST00000567873	STARD13	StAR related lipid transfer domain containing 13 [Source:HGNC Symbol;Acc:HGNC:19164]	0.0009014	0.9209
ENSG00000149571	ENST00000525144; ENST00000525704; ENST00000526519; ENST00000526764; ENST00000529097; ENST00000532647; ENST00000533026; ENST00000547738; ENST00000549874	KIRREL3	kirre like nephrin family adhesion molecule 3 [Source:HGNC Symbol;Acc:HGNC:23204]	0.001079	0.9175
ENSG00000136010	ENST00000258494; ENST00000548418; ENST00000549335; ENST00000552270; ENST00000552427	ALDH1L2	aldehyde dehydrogenase 1 family member L2 [Source:HGNC Symbol;Acc:HGNC:26777]	7.949e-05	0.9169
ENSG00000110427	ENST00000265654; ENST00000321505; ENST00000526400	KIAA1549L	KIAA1549 like [Source:HGNC Symbol;Acc:HGNC:24836]	3.674e-05	0.9167
ENSG00000133639	ENST00000256015; ENST00000552315	BTG1	BTG anti-proliferation factor 1 [Source:HGNC Symbol;Acc:HGNC:1130]	9.952e-06	0.9164
ENSG00000164627	ENST00000229913; ENST00000287152; ENST00000394362; ENST00000441975; ENST00000458470; ENST00000465719; ENST00000482238; ENST00000538893	KIF6	kinesin family member 6 [Source:HGNC Symbol;Acc:HGNC:21202]	0.03158	0.9154
ENSG00000006016	ENST00000392386; ENST00000593286; ENST00000594325; ENST00000596360; ENST00000597131	CRLF1	cytokine receptor like factor 1 [Source:HGNC Symbol;Acc:HGNC:2364]	0.004658	0.9129
ENSG00000066468	ENST00000336553; ENST00000346997; ENST00000351936; ENST00000356226; ENST00000357555; ENST00000358487; ENST00000359354; ENST00000360144; ENST00000369056; ENST00000369058; ENST00000369059; ENST00000369060; ENST00000369061; ENST00000429361; ENST00000457416; ENST00000463870; ENST00000467584; ENST00000478859; ENST00000490349; ENST00000491111; ENST00000491475; ENST00000604236; ENST00000611527; ENST0000…	FGFR2	fibroblast growth factor receptor 2 [Source:HGNC Symbol;Acc:HGNC:3689]	0.003275	0.912
ENSG00000162772	ENST00000336937; ENST00000341491; ENST00000366981; ENST00000366983; ENST00000366985; ENST00000366987; ENST00000464547; ENST00000465155; ENST00000492118; ENST00000613104; ENST00000613954	ATF3	activating transcription factor 3 [Source:HGNC Symbol;Acc:HGNC:785]	0.00432	0.912
ENSG00000215218	ENST00000399816	UBE2QL1	ubiquitin conjugating enzyme E2 Q family like 1 [Source:HGNC Symbol;Acc:HGNC:37269]	0.003349	0.9119
ENSG00000182158	ENST00000330387; ENST00000420629; ENST00000452463; ENST00000456390; ENST00000458726; ENST00000468127; ENST00000616381; ENST00000620715	CREB3L2	cAMP responsive element binding protein 3 like 2 [Source:HGNC Symbol;Acc:HGNC:23720]	3.822e-07	0.9118
ENSG00000047936	ENST00000368507; ENST00000368508; ENST00000403284	ROS1	ROS proto-oncogene 1, receptor tyrosine kinase [Source:HGNC Symbol;Acc:HGNC:10261]	0.01062	0.9111
ENSG00000272398	ENST00000606017; ENST00000610952; ENST00000615659; ENST00000619133; ENST00000619869; ENST00000620405; ENST00000621311; ENST00000622315	CD24	CD24 molecule [Source:HGNC Symbol;Acc:HGNC:1645]	4.614e-06	0.9102
ENSG00000168140	ENST00000304735	VASN	vasorin [Source:HGNC Symbol;Acc:HGNC:18517]	0.05853	0.9051
ENSG00000010810	ENST00000229471; ENST00000354650; ENST00000368667; ENST00000368678; ENST00000368682; ENST00000462598; ENST00000462856; ENST00000467899; ENST00000467921; ENST00000471959; ENST00000476769; ENST00000484067; ENST00000487824; ENST00000491885; ENST00000495927; ENST00000495935; ENST00000496864; ENST00000517419; ENST00000518295; ENST00000518630; ENST00000520518; ENST00000521062; ENST00000521361; ENST0000…	FYN	FYN proto-oncogene, Src family tyrosine kinase [Source:HGNC Symbol;Acc:HGNC:4037]	0.004449	0.9041
ENSG00000180626	ENST00000399604; ENST00000575779; ENST00000576772	ZNF594	zinc finger protein 594 [Source:HGNC Symbol;Acc:HGNC:29392]	5.663e-05	0.9024
ENSG00000114948	ENST00000264377; ENST00000374415; ENST00000444281	ADAM23	ADAM metallopeptidase domain 23 [Source:HGNC Symbol;Acc:HGNC:202]	0.0001802	0.9011
ENSG00000090612	ENST00000228289; ENST00000416488; ENST00000500625; ENST00000534953; ENST00000536435; ENST00000536899; ENST00000537973; ENST00000539248; ENST00000541009; ENST00000541211; ENST00000541975; ENST00000542711; ENST00000542986; ENST00000546126; ENST00000585488; ENST00000588312; ENST00000591951; ENST00000592241; ENST00000611984	ZNF268	zinc finger protein 268 [Source:HGNC Symbol;Acc:HGNC:13061]	3.166e-06	0.9009
ENSG00000169085	ENST00000305454; ENST00000450307; ENST00000460144; ENST00000470796; ENST00000480005; ENST00000482608; ENST00000484919; ENST00000485639; ENST00000488582; ENST00000490228; ENST00000498712; ENST00000519702; ENST00000521495; ENST00000521813; ENST00000522977	C8orf46	chromosome 8 open reading frame 46 [Source:HGNC Symbol;Acc:HGNC:28498]	0.03585	0.9005
ENSG00000152439	ENST00000282292; ENST00000593916; ENST00000597061; ENST00000598770; ENST00000599847; ENST00000601958	ZNF773	zinc finger protein 773 [Source:HGNC Symbol;Acc:HGNC:30487]	2.168e-05	0.8995
ENSG00000176845	ENST00000320095; ENST00000570778; ENST00000571814; ENST00000571940; ENST00000574053	METRNL	meteorin like, glial cell differentiation regulator [Source:HGNC Symbol;Acc:HGNC:27584]	0.002283	0.8974
ENSG00000152454	ENST00000282308; ENST00000598928	ZNF256	zinc finger protein 256 [Source:HGNC Symbol;Acc:HGNC:13049]	0.0002853	0.8956
ENSG00000198948	ENST00000361618; ENST00000393702; ENST00000393704; ENST00000502832; ENST00000504999; ENST00000506110; ENST00000506764; ENST00000507601; ENST00000510306; ENST00000512698; ENST00000514683	MFAP3L	microfibril associated protein 3 like [Source:HGNC Symbol;Acc:HGNC:29083]	5.072e-05	0.8945
ENSG00000183087	ENST00000327773; ENST00000476291; ENST00000480426; ENST00000608763; ENST00000610073	GAS6	growth arrest specific 6 [Source:HGNC Symbol;Acc:HGNC:4168]	0.003273	0.8941
ENSG00000151883	ENST00000281631; ENST00000502524; ENST00000503046; ENST00000503193; ENST00000503561; ENST00000503665; ENST00000503707; ENST00000503790; ENST00000503888; ENST00000505180; ENST00000505554; ENST00000505697; ENST00000507812; ENST00000510040; ENST00000510303; ENST00000511363; ENST00000513414; ENST00000513738; ENST00000514067; ENST00000514342; ENST00000515166; ENST00000515175	PARP8	poly(ADP-ribose) polymerase family member 8 [Source:HGNC Symbol;Acc:HGNC:26124]	0.007555	0.8924
ENSG00000152894	ENST00000368202; ENST00000368205; ENST00000368207; ENST00000368210; ENST00000368213; ENST00000368215; ENST00000368226; ENST00000392449; ENST00000415046; ENST00000415055; ENST00000429595; ENST00000434424; ENST00000490332; ENST00000495748; ENST00000498284; ENST00000524481; ENST00000524534; ENST00000525459; ENST00000531050; ENST00000531466; ENST00000532331; ENST00000532751	PTPRK	protein tyrosine phosphatase, receptor type K [Source:HGNC Symbol;Acc:HGNC:9674]	1.415e-06	0.8923
ENSG00000182256	ENST00000333743; ENST00000451330; ENST00000553440; ENST00000554696; ENST00000554786; ENST00000555083; ENST00000557596; ENST00000615808	GABRG3	gamma-aminobutyric acid type A receptor gamma3 subunit [Source:HGNC Symbol;Acc:HGNC:4088]	0.01942	0.8921
ENSG00000160207	ENST00000291560; ENST00000443485	HSF2BP	heat shock transcription factor 2 binding protein [Source:HGNC Symbol;Acc:HGNC:5226]	0.02024	0.8918
ENSG00000185052	ENST00000328041; ENST00000613834	SLC24A3	solute carrier family 24 member 3 [Source:HGNC Symbol;Acc:HGNC:10977]	0.03201	0.8917
ENSG00000164736	ENST00000297316	SOX17	SRY-box 17 [Source:HGNC Symbol;Acc:HGNC:18122]	0.01045	0.8913
ENSG00000151692	ENST00000320892; ENST00000416587; ENST00000432850; ENST00000433456; ENST00000467276; ENST00000471060; ENST00000480970	RNF144A	ring finger protein 144A [Source:HGNC Symbol;Acc:HGNC:20457]	5.963e-06	0.8887
ENSG00000185442	ENST00000327355; ENST00000553393; ENST00000554082; ENST00000555064; ENST00000555613; ENST00000555696; ENST00000555748; ENST00000555971; ENST00000556824; ENST00000557398; ENST00000557480; ENST00000557545	FAM174B	family with sequence similarity 174 member B [Source:HGNC Symbol;Acc:HGNC:34339]	0.0001605	0.8881
ENSG00000196081	ENST00000418100; ENST00000597037; ENST00000597537	ZNF724	zinc finger protein 724 [Source:HGNC Symbol;Acc:HGNC:32460]	0.001599	0.888
ENSG00000147852	ENST00000382096; ENST00000382099; ENST00000382100; ENST00000478776	VLDLR	very low density lipoprotein receptor [Source:HGNC Symbol;Acc:HGNC:12698]	3.481e-06	0.8867
ENSG00000168916	ENST00000306315; ENST00000503896; ENST00000504926; ENST00000505686; ENST00000509799; ENST00000511308; ENST00000512940; ENST00000513985; ENST00000513986; ENST00000613878	ZNF608	zinc finger protein 608 [Source:HGNC Symbol;Acc:HGNC:29238]	0.007866	0.8861
ENSG00000080573	ENST00000264828; ENST00000461214	COL5A3	collagen type V alpha 3 chain [Source:HGNC Symbol;Acc:HGNC:14864]	0.005629	0.8852
ENSG00000182700	ENST00000333305	IGIP	IgA inducing protein [Source:HGNC Symbol;Acc:HGNC:33847]	0.006993	0.8851
ENSG00000151490	ENST00000281171; ENST00000348962; ENST00000442921; ENST00000445537; ENST00000535311; ENST00000535322; ENST00000538907; ENST00000542557; ENST00000543886; ENST00000544244; ENST00000544706; ENST00000545023	PTPRO	protein tyrosine phosphatase, receptor type O [Source:HGNC Symbol;Acc:HGNC:9678]	0.04162	0.8838
ENSG00000163644	ENST00000295908; ENST00000505022; ENST00000506423; ENST00000508256; ENST00000509340; ENST00000510548; ENST00000511506; ENST00000513546; ENST00000514204; ENST00000608933	PPM1K	protein phosphatase, Mg2+/Mn2+ dependent 1K [Source:HGNC Symbol;Acc:HGNC:25415]	0.002055	0.8837
ENSG00000187908	ENST00000330163; ENST00000338354; ENST00000344338; ENST00000368909; ENST00000368955; ENST00000368956; ENST00000619379	DMBT1	deleted in malignant brain tumors 1 [Source:HGNC Symbol;Acc:HGNC:2926]	0.008477	0.8836
ENSG00000115414	ENST00000323926; ENST00000336916; ENST00000354785; ENST00000356005; ENST00000357867; ENST00000359671; ENST00000421182; ENST00000426059; ENST00000432072; ENST00000438981; ENST00000443816; ENST00000446046; ENST00000456923; ENST00000460217; ENST00000461974; ENST00000469569; ENST00000471193; ENST00000473614; ENST00000474036; ENST00000480024; ENST00000480737; ENST00000485567; ENST00000490833; ENST0000…	FN1	fibronectin 1 [Source:HGNC Symbol;Acc:HGNC:3778]	4.023e-05	0.882
ENSG00000089335	ENST00000423823; ENST00000446502; ENST00000457781; ENST00000502743; ENST00000505163; ENST00000505242; ENST00000505365; ENST00000506901; ENST00000507959; ENST00000509196; ENST00000509528; ENST00000510002; ENST00000512455; ENST00000613363; ENST00000627982	ZNF302	zinc finger protein 302 [Source:HGNC Symbol;Acc:HGNC:13848]	3.41e-05	0.8815
ENSG00000112139	ENST00000373401; ENST00000418178; ENST00000434837; ENST00000478143; ENST00000502298; ENST00000503419; ENST00000505425; ENST00000508399; ENST00000510077; ENST00000515437	MDGA1	MAM domain containing glycosylphosphatidylinositol anchor 1 [Source:HGNC Symbol;Acc:HGNC:19267]	5.842e-06	0.8811
ENSG00000189157	ENST00000424749; ENST00000502320; ENST00000510197; ENST00000510328; ENST00000511946; ENST00000512895; ENST00000515589; ENST00000606246; ENST00000606550	FAM47E	family with sequence similarity 47 member E [Source:HGNC Symbol;Acc:HGNC:34343]	0.009804	0.8802
ENSG00000058085	ENST00000264144; ENST00000461729; ENST00000476255; ENST00000493293	LAMC2	laminin subunit gamma 2 [Source:HGNC Symbol;Acc:HGNC:6493]	3.406e-05	0.8797
ENSG00000205363	ENST00000379822; ENST00000558834; ENST00000559817; ENST00000569673	C15orf59	chromosome 15 open reading frame 59 [Source:HGNC Symbol;Acc:HGNC:33753]	0.003086	0.8795
ENSG00000100219	ENST00000216037; ENST00000344347; ENST00000403532; ENST00000405219; ENST00000482720; ENST00000484256; ENST00000611155	XBP1	X-box binding protein 1 [Source:HGNC Symbol;Acc:HGNC:12801]	4.695e-05	0.8789
ENSG00000165801	ENST00000298694; ENST00000553709; ENST00000554514; ENST00000555038; ENST00000555052; ENST00000555232; ENST00000556399; ENST00000557498	ARHGEF40	Rho guanine nucleotide exchange factor 40 [Source:HGNC Symbol;Acc:HGNC:25516]	2.097e-05	0.8739
ENSG00000085117	ENST00000227155; ENST00000342935; ENST00000524704; ENST00000524750; ENST00000525210; ENST00000525813; ENST00000525898; ENST00000526958; ENST00000527737; ENST00000529277; ENST00000529853; ENST00000530601; ENST00000530931; ENST00000532544	CD82	CD82 molecule [Source:HGNC Symbol;Acc:HGNC:6210]	0.00699	0.8727
ENSG00000101335	ENST00000279022; ENST00000346786	MYL9	myosin light chain 9 [Source:HGNC Symbol;Acc:HGNC:15754]	0.02828	0.8719
ENSG00000203797	ENST00000368923; ENST00000368924; ENST00000479373	DDO	D-aspartate oxidase [Source:HGNC Symbol;Acc:HGNC:2727]	0.02788	0.8715
ENSG00000204920	ENST00000270014; ENST00000407951; ENST00000586454; ENST00000587302; ENST00000588531; ENST00000590411; ENST00000590615; ENST00000591532; ENST00000611002	ZNF155	zinc finger protein 155 [Source:HGNC Symbol;Acc:HGNC:12940]	0.0002127	0.8713
ENSG00000163623	ENST00000295886; ENST00000515820	NKX6-1	NK6 homeobox 1 [Source:HGNC Symbol;Acc:HGNC:7839]	0.01739	0.8713
ENSG00000196387	ENST00000319849; ENST00000355557; ENST00000356456; ENST00000392041; ENST00000412146; ENST00000429434; ENST00000440550; ENST00000440984; ENST00000536790; ENST00000544426	ZNF140	zinc finger protein 140 [Source:HGNC Symbol;Acc:HGNC:12925]	0.0001195	0.8705
ENSG00000167105	ENST00000300433; ENST00000507382; ENST00000511882	TMEM92	transmembrane protein 92 [Source:HGNC Symbol;Acc:HGNC:26579]	2.273e-05	0.8703
ENSG00000128578	ENST00000249344; ENST00000435494; ENST00000465033	STRIP2	striatin interacting protein 2 [Source:HGNC Symbol;Acc:HGNC:22209]	7.524e-06	0.8697
ENSG00000087074	ENST00000200453; ENST00000600406	PPP1R15A	protein phosphatase 1 regulatory subunit 15A [Source:HGNC Symbol;Acc:HGNC:14375]	0.0002296	0.8697
ENSG00000145794	ENST00000274473; ENST00000418761; ENST00000503335; ENST00000506709; ENST00000507158; ENST00000508365; ENST00000510513; ENST00000510828; ENST00000515002; ENST00000515622	MEGF10	multiple EGF like domains 10 [Source:HGNC Symbol;Acc:HGNC:29634]	0.003596	0.8691
ENSG00000187498	ENST00000375820; ENST00000467182; ENST00000474391; ENST00000543140; ENST00000615732	COL4A1	collagen type IV alpha 1 chain [Source:HGNC Symbol;Acc:HGNC:2202]	4.595e-05	0.8675
ENSG00000188001	ENST00000345063; ENST00000412373; ENST00000425670; ENST00000433971; ENST00000456832; ENST00000460613; ENST00000464152; ENST00000473790; ENST00000479720; ENST00000481307; ENST00000485836; ENST00000488841; ENST00000493725; ENST00000496671; ENST00000497628	TPRG1	tumor protein p63 regulated 1 [Source:HGNC Symbol;Acc:HGNC:24759]	0.007792	0.8664
ENSG00000135838	ENST00000258317; ENST00000367552; ENST00000367553; ENST00000367554; ENST00000367555; ENST00000460179; ENST00000460690; ENST00000463899; ENST00000471010; ENST00000479721; ENST00000488424; ENST00000614468	NPL	N-acetylneuraminate pyruvate lyase [Source:HGNC Symbol;Acc:HGNC:16781]	0.02412	0.8658
ENSG00000172748	ENST00000308811; ENST00000320552; ENST00000398612; ENST00000518320; ENST00000518414; ENST00000521145; ENST00000521238; ENST00000521270; ENST00000522866; ENST00000523162; ENST00000523333; ENST00000523418; ENST00000640035	ZNF596	zinc finger protein 596 [Source:HGNC Symbol;Acc:HGNC:27268]	0.001021	0.8651
ENSG00000160145	ENST00000240874; ENST00000291478; ENST00000354186; ENST00000360013; ENST00000393496; ENST00000393501; ENST00000439170; ENST00000448253; ENST00000454902; ENST00000459915; ENST00000460856; ENST00000462213; ENST00000471431; ENST00000473056; ENST00000477496; ENST00000483658; ENST00000484224; ENST00000484542; ENST00000488825; ENST00000494648; ENST00000498499; ENST00000522553	KALRN	kalirin RhoGEF kinase [Source:HGNC Symbol;Acc:HGNC:4814]	0.002414	0.865
ENSG00000163293	ENST00000295461; ENST00000500571; ENST00000508180; ENST00000511123; ENST00000511852; ENST00000513724	NIPAL1	NIPA like domain containing 1 [Source:HGNC Symbol;Acc:HGNC:27194]	0.001315	0.8648
ENSG00000166664	ENST00000299847; ENST00000397827; ENST00000401522; ENST00000562729; ENST00000567722; ENST00000569278; ENST00000570098	CHRFAM7A	CHRNA7 (exons 5-10) and FAM7A (exons A-E) fusion [Source:HGNC Symbol;Acc:HGNC:15781]	0.002643	0.8645
ENSG00000130038	ENST00000252322; ENST00000333750; ENST00000440314; ENST00000514026; ENST00000535292; ENST00000535507	CRACR2A	calcium release activated channel regulator 2A [Source:HGNC Symbol;Acc:HGNC:28657]	0.001027	0.862
ENSG00000165424	ENST00000372333; ENST00000372336	ZCCHC24	zinc finger CCHC-type containing 24 [Source:HGNC Symbol;Acc:HGNC:26911]	0.001178	0.8617
ENSG00000216588	ENST00000402988; ENST00000428245; ENST00000441389; ENST00000592507	IGSF23	immunoglobulin superfamily member 23 [Source:HGNC Symbol;Acc:HGNC:40040]	0.01926	0.8612
ENSG00000196646	ENST00000343979; ENST00000418338; ENST00000425827; ENST00000439995; ENST00000464860; ENST00000476676	ZNF136	zinc finger protein 136 [Source:HGNC Symbol;Acc:HGNC:12920]	0.0003173	0.8602
ENSG00000133794	ENST00000389707; ENST00000401424; ENST00000403290; ENST00000403482; ENST00000403510; ENST00000472842; ENST00000480685; ENST00000482049; ENST00000485918; ENST00000497429; ENST00000524392; ENST00000527998; ENST00000529050; ENST00000529388; ENST00000529390; ENST00000529825; ENST00000530357; ENST00000531665; ENST00000533520; ENST00000534102; ENST00000534544	ARNTL	aryl hydrocarbon receptor nuclear translocator like [Source:HGNC Symbol;Acc:HGNC:701]	0.0005899	0.8597
ENSG00000161040	ENST00000313221; ENST00000379305; ENST00000379308; ENST00000436908; ENST00000440067; ENST00000448002; ENST00000455112; ENST00000456695; ENST00000468216; ENST00000471074; ENST00000477915; ENST00000480422	FBXL13	F-box and leucine rich repeat protein 13 [Source:HGNC Symbol;Acc:HGNC:21658]	0.007514	0.8588
ENSG00000213967	ENST00000322487; ENST00000334589; ENST00000525354; ENST00000531821; ENST00000575986; ENST00000594466	ZNF726	zinc finger protein 726 [Source:HGNC Symbol;Acc:HGNC:32462]	0.007442	0.8586
ENSG00000153823	ENST00000354069; ENST00000392054; ENST00000392055; ENST00000409462; ENST00000482518; ENST00000534952	PID1	phosphotyrosine interaction domain containing 1 [Source:HGNC Symbol;Acc:HGNC:26084]	0.000607	0.8577
ENSG00000166710	ENST00000349264; ENST00000544417; ENST00000557901; ENST00000558401; ENST00000559220; ENST00000559720; ENST00000559907; ENST00000559916; ENST00000560556; ENST00000560681; ENST00000561139; ENST00000561424; ENST00000623550; ENST00000632133	B2M	beta-2-microglobulin [Source:HGNC Symbol;Acc:HGNC:914]	3.158e-06	0.8576
ENSG00000138944	ENST00000381176	KIAA1644	KIAA1644 [Source:HGNC Symbol;Acc:HGNC:29335]	1.237e-05	0.8543
ENSG00000079819	ENST00000337057; ENST00000368126; ENST00000368128; ENST00000392427; ENST00000445890; ENST00000452150; ENST00000456097; ENST00000524581; ENST00000525193; ENST00000525198; ENST00000525271; ENST00000526333; ENST00000526782; ENST00000526983; ENST00000527017; ENST00000527411; ENST00000527423; ENST00000527659; ENST00000528179; ENST00000528282; ENST00000529208; ENST00000529709; ENST00000530148; ENST0000…	EPB41L2	erythrocyte membrane protein band 4.1 like 2 [Source:HGNC Symbol;Acc:HGNC:3379]	1.668e-06	0.8526
ENSG00000116106	ENST00000281821; ENST00000409854; ENST00000409938; ENST00000415749; ENST00000419964; ENST00000424339; ENST00000434266; ENST00000441679; ENST00000443796; ENST00000463446; ENST00000469354; ENST00000472696; ENST00000495693; ENST00000541600	EPHA4	EPH receptor A4 [Source:HGNC Symbol;Acc:HGNC:3388]	0.005987	0.8526
ENSG00000159713	ENST00000290942; ENST00000393957; ENST00000561537; ENST00000562206; ENST00000564104	TPPP3	tubulin polymerization promoting protein family member 3 [Source:HGNC Symbol;Acc:HGNC:24162]	0.001772	0.8521
ENSG00000178075	ENST00000358160; ENST00000440446; ENST00000462838; ENST00000463760; ENST00000466898; ENST00000467895; ENST00000471031; ENST00000472026; ENST00000472384; ENST00000479212; ENST00000484714; ENST00000486457; ENST00000488680; ENST00000491038; ENST00000498183	GRAMD1C	GRAM domain containing 1C [Source:HGNC Symbol;Acc:HGNC:25252]	0.01413	0.8482
ENSG00000138083	ENST00000260653	SIX3	SIX homeobox 3 [Source:HGNC Symbol;Acc:HGNC:10889]	0.01794	0.845
ENSG00000164112	ENST00000337677; ENST00000394394; ENST00000394396; ENST00000461198; ENST00000505198; ENST00000506551; ENST00000513254; ENST00000514885	TMEM155	transmembrane protein 155 [Source:HGNC Symbol;Acc:HGNC:26418]	0.03285	0.8435
ENSG00000083817	ENST00000196489	ZNF416	zinc finger protein 416 [Source:HGNC Symbol;Acc:HGNC:20645]	0.0001511	0.8426
ENSG00000182197	ENST00000378204; ENST00000436216; ENST00000437196	EXT1	exostosin glycosyltransferase 1 [Source:HGNC Symbol;Acc:HGNC:3512]	1.161e-06	0.8407
ENSG00000196507	ENST00000243286; ENST00000372627; ENST00000372628; ENST00000477014	TCEAL3	transcription elongation factor A like 3 [Source:HGNC Symbol;Acc:HGNC:28247]	3.627e-05	0.84
ENSG00000179862	ENST00000372638	CITED4	Cbp/p300 interacting transactivator with Glu/Asp rich carboxy-terminal domain 4 [Source:HGNC Symbol;Acc:HGNC:18696]	0.003655	0.8394
ENSG00000108379	ENST00000225512; ENST00000572508; ENST00000573788; ENST00000576471	WNT3	Wnt family member 3 [Source:HGNC Symbol;Acc:HGNC:12782]	0.0001221	0.8389
ENSG00000005249	ENST00000265717; ENST00000393613; ENST00000488792	PRKAR2B	protein kinase cAMP-dependent type II regulatory subunit beta [Source:HGNC Symbol;Acc:HGNC:9392]	0.0001759	0.8377
ENSG00000121005	ENST00000262207; ENST00000517786; ENST00000519798; ENST00000520277; ENST00000523524	CRISPLD1	cysteine rich secretory protein LCCL domain containing 1 [Source:HGNC Symbol;Acc:HGNC:18206]	0.02444	0.8358
ENSG00000164465	ENST00000296955; ENST00000338728; ENST00000424717; ENST00000478345; ENST00000481630; ENST00000487076; ENST00000525483; ENST00000528138; ENST00000528162; ENST00000533453; ENST00000533950; ENST00000534777	DCBLD1	discoidin, CUB and LCCL domain containing 1 [Source:HGNC Symbol;Acc:HGNC:21479]	1.847e-05	0.8346
ENSG00000172789	ENST00000312492	HOXC5	homeobox C5 [Source:HGNC Symbol;Acc:HGNC:5127]	0.01715	0.8342
ENSG00000155066	ENST00000317620; ENST00000317668; ENST00000403131; ENST00000431567; ENST00000462029; ENST00000463580; ENST00000477767; ENST00000478295; ENST00000487138; ENST00000495540; ENST00000497110	PROM2	prominin 2 [Source:HGNC Symbol;Acc:HGNC:20685]	0.03341	0.8338
ENSG00000125398	ENST00000245479	SOX9	SRY-box 9 [Source:HGNC Symbol;Acc:HGNC:11204]	9.471e-06	0.8333
ENSG00000262209	ENST00000576222; ENST00000618934	PCDHGB3	protocadherin gamma subfamily B, 3 [Source:HGNC Symbol;Acc:HGNC:8710]	0.00689	0.833
ENSG00000022267	ENST00000345434; ENST00000370674; ENST00000370676; ENST00000370683; ENST00000370690; ENST00000394153; ENST00000394155; ENST00000420362; ENST00000434885; ENST00000449474; ENST00000452016; ENST00000456445; ENST00000458357; ENST00000477080; ENST00000477204; ENST00000535737; ENST00000539015; ENST00000543669; ENST00000618438; ENST00000625935; ENST00000626004; ENST00000627383; ENST00000627578; ENST0000…	FHL1	four and a half LIM domains 1 [Source:HGNC Symbol;Acc:HGNC:3702]	3.472e-06	0.8324
ENSG00000176658	ENST00000318217; ENST00000394649; ENST00000577252; ENST00000577352; ENST00000577576; ENST00000579584; ENST00000580538; ENST00000580547; ENST00000581059; ENST00000582217; ENST00000582751; ENST00000583611; ENST00000583621; ENST00000584232; ENST00000585094; ENST00000623444	MYO1D	myosin ID [Source:HGNC Symbol;Acc:HGNC:7598]	0.0001028	0.8317
ENSG00000141429	ENST00000269195; ENST00000586725; ENST00000589189; ENST00000590654; ENST00000591081; ENST00000591924	GALNT1	polypeptide N-acetylgalactosaminyltransferase 1 [Source:HGNC Symbol;Acc:HGNC:4123]	3.602e-05	0.8313
ENSG00000116774	ENST00000320334; ENST00000369551; ENST00000393300; ENST00000491700; ENST00000633022	OLFML3	olfactomedin like 3 [Source:HGNC Symbol;Acc:HGNC:24956]	0.02065	0.8311
ENSG00000185467	ENST00000327442	KPNA7	karyopherin subunit alpha 7 [Source:HGNC Symbol;Acc:HGNC:21839]	0.06821	0.83
ENSG00000060762	ENST00000341756; ENST00000360961; ENST00000366868; ENST00000475708; ENST00000487218; ENST00000621630; ENST00000621685	MPC1	mitochondrial pyruvate carrier 1 [Source:HGNC Symbol;Acc:HGNC:21606]	0.0008854	0.8298
ENSG00000256683	ENST00000243644; ENST00000593596; ENST00000594929; ENST00000597555; ENST00000597788; ENST00000598254; ENST00000599258; ENST00000600703; ENST00000601430	ZNF350	zinc finger protein 350 [Source:HGNC Symbol;Acc:HGNC:16656]	5.987e-05	0.8285
ENSG00000169740	ENST00000374433; ENST00000395797; ENST00000485351	ZNF32	zinc finger protein 32 [Source:HGNC Symbol;Acc:HGNC:13095]	5.771e-05	0.8271
ENSG00000171368	ENST00000360578	TPPP	tubulin polymerization promoting protein [Source:HGNC Symbol;Acc:HGNC:24164]	0.000385	0.8268
ENSG00000106823	ENST00000344604; ENST00000375540; ENST00000395534; ENST00000444490	ECM2	extracellular matrix protein 2 [Source:HGNC Symbol;Acc:HGNC:3154]	0.0125	0.8267
ENSG00000138685	ENST00000264498; ENST00000608478; ENST00000614010	FGF2	fibroblast growth factor 2 [Source:HGNC Symbol;Acc:HGNC:3676]	9.551e-06	0.8265
ENSG00000213762	ENST00000396161; ENST00000597975; ENST00000600344; ENST00000600883	ZNF134	zinc finger protein 134 [Source:HGNC Symbol;Acc:HGNC:12918]	5.102e-06	0.8261
ENSG00000118922	ENST00000377669; ENST00000472022	KLF12	Kruppel like factor 12 [Source:HGNC Symbol;Acc:HGNC:6346]	0.0004993	0.8257
ENSG00000136630	ENST00000366903; ENST00000427693; ENST00000549319	HLX	H2.0 like homeobox [Source:HGNC Symbol;Acc:HGNC:4978]	0.01458	0.8248
ENSG00000069966	ENST00000261837; ENST00000358784; ENST00000396335; ENST00000557936; ENST00000558122; ENST00000558519; ENST00000559348; ENST00000559541; ENST00000560075; ENST00000560085; ENST00000560116; ENST00000561313	GNB5	G protein subunit beta 5 [Source:HGNC Symbol;Acc:HGNC:4401]	7.131e-07	0.8239
ENSG00000115232	ENST00000233573; ENST00000339307; ENST00000397033; ENST00000465522; ENST00000468948; ENST00000473002; ENST00000476089; ENST00000476824; ENST00000478440; ENST00000484404; ENST00000490435	ITGA4	integrin subunit alpha 4 [Source:HGNC Symbol;Acc:HGNC:6140]	0.00929	0.8232
ENSG00000176046	ENST00000324873; ENST00000395641; ENST00000567646	NUPR1	nuclear protein 1, transcriptional regulator [Source:HGNC Symbol;Acc:HGNC:29990]	1.414e-05	0.8231
ENSG00000125148	ENST00000245185; ENST00000561491; ENST00000562017; ENST00000563985; ENST00000567300	MT2A	metallothionein 2A [Source:HGNC Symbol;Acc:HGNC:7406]	0.02303	0.8231
ENSG00000144824	ENST00000393923; ENST00000393925; ENST00000412622; ENST00000431670; ENST00000460365; ENST00000470699; ENST00000477695; ENST00000478584; ENST00000478733; ENST00000478922; ENST00000481953; ENST00000486886; ENST00000491694; ENST00000495180; ENST00000498699; ENST00000638331; ENST00000640181; ENST00000640905	PHLDB2	pleckstrin homology like domain family B member 2 [Source:HGNC Symbol;Acc:HGNC:29573]	5.682e-05	0.8219
ENSG00000106366	ENST00000223095	SERPINE1	serpin family E member 1 [Source:HGNC Symbol;Acc:HGNC:8583]	1.841e-05	0.8215
ENSG00000130940	ENST00000344008; ENST00000377022; ENST00000447850; ENST00000472814; ENST00000478524; ENST00000478728; ENST00000490176; ENST00000492173; ENST00000496432	CASZ1	castor zinc finger 1 [Source:HGNC Symbol;Acc:HGNC:26002]	0.06157	0.8207
ENSG00000138798	ENST00000265171; ENST00000502579; ENST00000502723; ENST00000503392; ENST00000504633; ENST00000509793; ENST00000509996; ENST00000511228; ENST00000537316; ENST00000540840; ENST00000541061; ENST00000544918	EGF	epidermal growth factor [Source:HGNC Symbol;Acc:HGNC:3229]	0.008383	0.8202
ENSG00000102174	ENST00000379374; ENST00000475778	PHEX	phosphate regulating endopeptidase homolog X-linked [Source:HGNC Symbol;Acc:HGNC:8918]	0.01968	0.8187
ENSG00000162913	ENST00000295012; ENST00000337335; ENST00000472613	OBSCN-AS1	OBSCN antisense RNA 1 [Source:HGNC Symbol;Acc:HGNC:32047]	0.001194	0.8173
ENSG00000164509	ENST00000297015; ENST00000354961; ENST00000359040; ENST00000396834; ENST00000396836; ENST00000447346; ENST00000490985; ENST00000611895	IL31RA	interleukin 31 receptor A [Source:HGNC Symbol;Acc:HGNC:18969]	0.007595	0.817
ENSG00000166833	ENST00000349880; ENST00000360655; ENST00000396085; ENST00000396087; ENST00000525025; ENST00000525322; ENST00000526675; ENST00000527559; ENST00000528008; ENST00000528923; ENST00000530408; ENST00000533746; ENST00000533917; ENST00000534229; ENST00000534299; ENST00000540292	NAV2	neuron navigator 2 [Source:HGNC Symbol;Acc:HGNC:15997]	2.085e-05	0.8161
ENSG00000105696	ENST00000262817; ENST00000594709; ENST00000594859; ENST00000598660; ENST00000600490	TMEM59L	transmembrane protein 59 like [Source:HGNC Symbol;Acc:HGNC:13237]	0.003732	0.8143
ENSG00000117480	ENST00000243167; ENST00000468718; ENST00000484697; ENST00000489366; ENST00000493636; ENST00000493735	FAAH	fatty acid amide hydrolase [Source:HGNC Symbol;Acc:HGNC:3553]	0.001636	0.8131
ENSG00000110013	ENST00000263593; ENST00000436137; ENST00000525730; ENST00000533613; ENST00000545756; ENST00000618733	SIAE	sialic acid acetylesterase [Source:HGNC Symbol;Acc:HGNC:18187]	1.298e-05	0.8119
ENSG00000139269	ENST00000266646; ENST00000547970; ENST00000551553; ENST00000553033	INHBE	inhibin beta E subunit [Source:HGNC Symbol;Acc:HGNC:24029]	0.0458	0.8078
ENSG00000163633	ENST00000295898; ENST00000462714; ENST00000473559; ENST00000503001; ENST00000503159; ENST00000504008; ENST00000504371; ENST00000506308; ENST00000506484; ENST00000508280; ENST00000509262; ENST00000512468	C4orf36	chromosome 4 open reading frame 36 [Source:HGNC Symbol;Acc:HGNC:28386]	0.002606	0.8058
ENSG00000049323	ENST00000402934; ENST00000404525; ENST00000404816; ENST00000407925; ENST00000413303; ENST00000415140; ENST00000418533; ENST00000422669; ENST00000432635; ENST00000468091; ENST00000489740; ENST00000498013	LTBP1	latent transforming growth factor beta binding protein 1 [Source:HGNC Symbol;Acc:HGNC:6714]	7.702e-05	0.805
ENSG00000166448	ENST00000339375; ENST00000345589; ENST00000416379; ENST00000445790; ENST00000450876; ENST00000461092; ENST00000474857; ENST00000486839	TMEM130	transmembrane protein 130 [Source:HGNC Symbol;Acc:HGNC:25429]	0.01874	0.8044
ENSG00000132854	ENST00000317477; ENST00000354381; ENST00000371150; ENST00000371153	KANK4	KN motif and ankyrin repeat domains 4 [Source:HGNC Symbol;Acc:HGNC:27263]	0.01001	0.8033
ENSG00000104415	ENST00000220856; ENST00000250160; ENST00000377862; ENST00000517423; ENST00000519433	WISP1	WNT1 inducible signaling pathway protein 1 [Source:HGNC Symbol;Acc:HGNC:12769]	0.08723	0.8027
ENSG00000134070	ENST00000256458	IRAK2	interleukin 1 receptor associated kinase 2 [Source:HGNC Symbol;Acc:HGNC:6113]	0.007932	0.8018
ENSG00000067082	ENST00000173785; ENST00000380946; ENST00000461124; ENST00000469435; ENST00000492125; ENST00000497571; ENST00000542957	KLF6	Kruppel like factor 6 [Source:HGNC Symbol;Acc:HGNC:2235]	4.704e-05	0.8
ENSG00000183647	ENST00000332854; ENST00000597700; ENST00000597864; ENST00000598297; ENST00000600619	ZNF530	zinc finger protein 530 [Source:HGNC Symbol;Acc:HGNC:29297]	0.0004802	0.7995
ENSG00000154359	ENST00000398246; ENST00000524526; ENST00000525024; ENST00000526610; ENST00000526680; ENST00000527055; ENST00000530693; ENST00000533751; ENST00000534446	LONRF1	LON peptidase N-terminal domain and ring finger 1 [Source:HGNC Symbol;Acc:HGNC:26302]	0.0001597	0.7986
ENSG00000145431	ENST00000274071; ENST00000422544; ENST00000502773; ENST00000504672; ENST00000506880; ENST00000510982; ENST00000511985; ENST00000512711; ENST00000513664	PDGFC	platelet derived growth factor C [Source:HGNC Symbol;Acc:HGNC:8801]	0.0002777	0.7984
ENSG00000186020	ENST00000334116; ENST00000452073; ENST00000585960; ENST00000585983; ENST00000586115; ENST00000586458; ENST00000587286; ENST00000590656; ENST00000591340	ZNF529	zinc finger protein 529 [Source:HGNC Symbol;Acc:HGNC:29328]	2.124e-05	0.7965
ENSG00000119681	ENST00000261978; ENST00000553939; ENST00000554861; ENST00000556206; ENST00000556690; ENST00000557425	LTBP2	latent transforming growth factor beta binding protein 2 [Source:HGNC Symbol;Acc:HGNC:6715]	0.0001224	0.7943
ENSG00000187800	ENST00000292357; ENST00000338302; ENST00000444016; ENST00000455314; ENST00000465101; ENST00000469390; ENST00000482505	PEAR1	platelet endothelial aggregation receptor 1 [Source:HGNC Symbol;Acc:HGNC:33631]	2.218e-05	0.7942
ENSG00000251369	ENST00000325134; ENST00000344222; ENST00000376230; ENST00000447310; ENST00000457177; ENST00000506609; ENST00000595560; ENST00000601415	ZNF550	zinc finger protein 550 [Source:HGNC Symbol;Acc:HGNC:28643]	4.552e-05	0.7939
ENSG00000155265	ENST00000370602; ENST00000423054; ENST00000596005	GOLGA7B	golgin A7 family member B [Source:HGNC Symbol;Acc:HGNC:31668]	0.003205	0.7936
ENSG00000115226	ENST00000264703; ENST00000476197; ENST00000491414	FNDC4	fibronectin type III domain containing 4 [Source:HGNC Symbol;Acc:HGNC:20239]	0.03012	0.7927
ENSG00000167371	ENST00000300797; ENST00000358758; ENST00000562148; ENST00000567551; ENST00000567659; ENST00000568516; ENST00000572820; ENST00000636001; ENST00000636019; ENST00000636131; ENST00000636246; ENST00000636619; ENST00000636902; ENST00000637064; ENST00000637290; ENST00000637403; ENST00000637425; ENST00000637542; ENST00000637565; ENST00000637596	PRRT2	proline rich transmembrane protein 2 [Source:HGNC Symbol;Acc:HGNC:30500]	0.01278	0.7921
ENSG00000152932	ENST00000282878; ENST00000381158; ENST00000507977; ENST00000513316	RAB3C	RAB3C, member RAS oncogene family [Source:HGNC Symbol;Acc:HGNC:30269]	0.02335	0.7906
ENSG00000162836	ENST00000392988; ENST00000460583; ENST00000487562; ENST00000493129; ENST00000583509; ENST00000609196; ENST00000611629; ENST00000613673; ENST00000614551; ENST00000620634	ACP6	acid phosphatase 6, lysophosphatidic [Source:HGNC Symbol;Acc:HGNC:29609]	1.868e-05	0.7904
ENSG00000169184	ENST00000302326; ENST00000424656; ENST00000497225	MN1	MN1 proto-oncogene, transcriptional regulator [Source:HGNC Symbol;Acc:HGNC:7180]	3.789e-05	0.7904
ENSG00000120129	ENST00000239223	DUSP1	dual specificity phosphatase 1 [Source:HGNC Symbol;Acc:HGNC:3064]	1.03e-05	0.7893
ENSG00000169933	ENST00000380682; ENST00000616992; ENST00000640291	FRMPD4	FERM and PDZ domain containing 4 [Source:HGNC Symbol;Acc:HGNC:29007]	0.01482	0.7854
ENSG00000071967	ENST00000321348; ENST00000375252; ENST00000409484; ENST00000445146; ENST00000468308; ENST00000474182; ENST00000494587	CYBRD1	cytochrome b reductase 1 [Source:HGNC Symbol;Acc:HGNC:20797]	1.582e-05	0.7845
ENSG00000176723	ENST00000315678; ENST00000564218; ENST00000618063	ZNF843	zinc finger protein 843 [Source:HGNC Symbol;Acc:HGNC:28710]	0.01181	0.7845
ENSG00000135919	ENST00000258405; ENST00000409304; ENST00000409840; ENST00000423446; ENST00000432738; ENST00000447280; ENST00000454956; ENST00000473202; ENST00000478966; ENST00000489065	SERPINE2	serpin family E member 2 [Source:HGNC Symbol;Acc:HGNC:8951]	5.482e-06	0.7841
ENSG00000137434	ENST00000259983; ENST00000379586; ENST00000426700; ENST00000460742; ENST00000467832; ENST00000503680	C6orf52	chromosome 6 open reading frame 52 [Source:HGNC Symbol;Acc:HGNC:20881]	0.0149	0.7832
ENSG00000160336	ENST00000334095; ENST00000432094; ENST00000454407; ENST00000610928; ENST00000613950	ZNF761	zinc finger protein 761 [Source:HGNC Symbol;Acc:HGNC:23179]	3.101e-05	0.7831
ENSG00000152952	ENST00000282903; ENST00000360060; ENST00000460520; ENST00000461497; ENST00000469350; ENST00000475505; ENST00000478436; ENST00000480704; ENST00000494950; ENST00000495700	PLOD2	procollagen-lysine,2-oxoglutarate 5-dioxygenase 2 [Source:HGNC Symbol;Acc:HGNC:9082]	0.000194	0.7809
ENSG00000175155	ENST00000312655; ENST00000581865; ENST00000582192; ENST00000582813; ENST00000585166	YPEL2	yippee like 2 [Source:HGNC Symbol;Acc:HGNC:18326]	0.0001959	0.7806
ENSG00000117525	ENST00000334047; ENST00000370207; ENST00000478217; ENST00000480356	F3	coagulation factor III, tissue factor [Source:HGNC Symbol;Acc:HGNC:3541]	0.0004165	0.7804
ENSG00000147234	ENST00000276185; ENST00000439554; ENST00000477796	FRMPD3	FERM and PDZ domain containing 3 [Source:HGNC Symbol;Acc:HGNC:29382]	0.003488	0.7791
ENSG00000145147	ENST00000273739; ENST00000503823; ENST00000503837; ENST00000504154; ENST00000508541; ENST00000508824; ENST00000509099; ENST00000509394; ENST00000509941; ENST00000511508; ENST00000512993; ENST00000622093	SLIT2	slit guidance ligand 2 [Source:HGNC Symbol;Acc:HGNC:11086]	0.03598	0.7789
ENSG00000105929	ENST00000310018; ENST00000353492; ENST00000393054; ENST00000471085; ENST00000478480; ENST00000479909; ENST00000483139	ATP6V0A4	ATPase H+ transporting V0 subunit a4 [Source:HGNC Symbol;Acc:HGNC:866]	0.03653	0.7775
ENSG00000169885	ENST00000307786; ENST00000378604; ENST00000462293; ENST00000482402	CALML6	calmodulin like 6 [Source:HGNC Symbol;Acc:HGNC:24193]	0.01556	0.7773
ENSG00000015413	ENST00000261615; ENST00000393092; ENST00000421184; ENST00000561484; ENST00000564281; ENST00000564645; ENST00000565249; ENST00000568281; ENST00000570029	DPEP1	dipeptidase 1 [Source:HGNC Symbol;Acc:HGNC:3002]	0.01305	0.7769
ENSG00000188785	ENST00000336128; ENST00000366197; ENST00000594668; ENST00000594693; ENST00000596282; ENST00000597047; ENST00000597400; ENST00000597576; ENST00000598895; ENST00000600442; ENST00000600927; ENST00000602086	ZNF548	zinc finger protein 548 [Source:HGNC Symbol;Acc:HGNC:26561]	0.001009	0.7767
ENSG00000150687	ENST00000280258; ENST00000527521; ENST00000528769; ENST00000531475; ENST00000531521; ENST00000532234; ENST00000532572; ENST00000533880; ENST00000533902	PRSS23	protease, serine 23 [Source:HGNC Symbol;Acc:HGNC:14370]	1.748e-06	0.7761
ENSG00000067715	ENST00000261205; ENST00000393240; ENST00000446242; ENST00000457153; ENST00000547046; ENST00000549454; ENST00000549559; ENST00000549671; ENST00000551304; ENST00000552074; ENST00000552624; ENST00000552744	SYT1	synaptotagmin 1 [Source:HGNC Symbol;Acc:HGNC:11509]	1.526e-05	0.7725
ENSG00000106123	ENST00000411471; ENST00000422643; ENST00000471581; ENST00000476059; ENST00000486511; ENST00000497095; ENST00000611578; ENST00000614832; ENST00000616380; ENST00000617632; ENST00000619012	EPHB6	EPH receptor B6 [Source:HGNC Symbol;Acc:HGNC:3396]	0.04869	0.7725
ENSG00000100626	ENST00000337827; ENST00000448469; ENST00000553471; ENST00000553669; ENST00000553740; ENST00000554317; ENST00000554858; ENST00000555920; ENST00000556677; ENST00000556829	GALNT16	polypeptide N-acetylgalactosaminyltransferase 16 [Source:HGNC Symbol;Acc:HGNC:23233]	0.0008465	0.7714
ENSG00000118515	ENST00000237305; ENST00000367855; ENST00000367857; ENST00000367858; ENST00000413996; ENST00000460769; ENST00000461976; ENST00000472859; ENST00000473704; ENST00000474427; ENST00000475719; ENST00000475882; ENST00000477460; ENST00000484353; ENST00000485771; ENST00000489458; ENST00000490149; ENST00000524387; ENST00000524764; ENST00000524929; ENST00000525700; ENST00000525877; ENST00000528577; ENST0000…	SGK1	serum/glucocorticoid regulated kinase 1 [Source:HGNC Symbol;Acc:HGNC:10810]	3.413e-06	0.7695
ENSG00000157064	ENST00000287713; ENST00000294868; ENST00000464047; ENST00000473046	NMNAT2	nicotinamide nucleotide adenylyltransferase 2 [Source:HGNC Symbol;Acc:HGNC:16789]	0.004403	0.7694
ENSG00000171680	ENST00000340850; ENST00000377725; ENST00000377728; ENST00000377732; ENST00000377740; ENST00000377748; ENST00000400913; ENST00000400915; ENST00000487949; ENST00000489097; ENST00000535355; ENST00000537245; ENST00000639593	PLEKHG5	pleckstrin homology and RhoGEF domain containing G5 [Source:HGNC Symbol;Acc:HGNC:29105]	0.00249	0.769
ENSG00000079156	ENST00000190611; ENST00000315022; ENST00000357080; ENST00000359685; ENST00000392505; ENST00000409045; ENST00000409631; ENST00000477097; ENST00000477646	OSBPL6	oxysterol binding protein like 6 [Source:HGNC Symbol;Acc:HGNC:16388]	0.001704	0.7689
ENSG00000038210	ENST00000264864	PI4K2B	phosphatidylinositol 4-kinase type 2 beta [Source:HGNC Symbol;Acc:HGNC:18215]	0.0003183	0.7687
ENSG00000167779	ENST00000301464; ENST00000548176; ENST00000548547; ENST00000549628	IGFBP6	insulin like growth factor binding protein 6 [Source:HGNC Symbol;Acc:HGNC:5475]	5.336e-06	0.7669
ENSG00000020181	ENST00000315215; ENST00000412232; ENST00000428068	ADGRA2	adhesion G protein-coupled receptor A2 [Source:HGNC Symbol;Acc:HGNC:17849]	0.0004984	0.7662
ENSG00000040731	ENST00000264463; ENST00000502921; ENST00000503958; ENST00000510477	CDH10	cadherin 10 [Source:HGNC Symbol;Acc:HGNC:1749]	0.05904	0.766
ENSG00000197619	ENST00000376716; ENST00000391795; ENST00000593650; ENST00000594083; ENST00000595114; ENST00000597747; ENST00000597905; ENST00000598071; ENST00000599115; ENST00000599177; ENST00000599631; ENST00000601178; ENST00000602063; ENST00000618049; ENST00000618487	ZNF615	zinc finger protein 615 [Source:HGNC Symbol;Acc:HGNC:24740]	0.002212	0.7658
ENSG00000141505	ENST00000269299; ENST00000380920; ENST00000570576; ENST00000572879; ENST00000573083; ENST00000573596; ENST00000574330; ENST00000574388; ENST00000619926	ASGR1	asialoglycoprotein receptor 1 [Source:HGNC Symbol;Acc:HGNC:742]	0.0491	0.7658
ENSG00000179820	ENST00000336967; ENST00000391768; ENST00000391769; ENST00000391770; ENST00000391771; ENST00000414489; ENST00000421337; ENST00000439000; ENST00000448420	MYADM	myeloid associated differentiation marker [Source:HGNC Symbol;Acc:HGNC:7544]	0.0007027	0.7657
ENSG00000204131	ENST00000373677; ENST00000510661; ENST00000623354; ENST00000631375; ENST00000631833; ENST00000632230; ENST00000633930; ENST00000639939	NHSL2	NHS like 2 [Source:HGNC Symbol;Acc:HGNC:33737]	0.007496	0.7657
ENSG00000069482	ENST00000265643; ENST00000538401	GAL	galanin and GMAP prepropeptide [Source:HGNC Symbol;Acc:HGNC:4114]	0.01707	0.7651
ENSG00000110888	ENST00000298892; ENST00000395805; ENST00000417045; ENST00000433722; ENST00000454014; ENST00000534897; ENST00000537108; ENST00000537553; ENST00000538387; ENST00000540436; ENST00000540584; ENST00000541765; ENST00000542550; ENST00000543380; ENST00000546129; ENST00000548676; ENST00000553026; ENST00000614865; ENST00000620681	CAPRIN2	caprin family member 2 [Source:HGNC Symbol;Acc:HGNC:21259]	1.153e-05	0.7644
ENSG00000171451	ENST00000310045	DSEL	dermatan sulfate epimerase-like [Source:HGNC Symbol;Acc:HGNC:18144]	0.003074	0.7644
ENSG00000142920	ENST00000294517; ENST00000373440; ENST00000373441; ENST00000373443; ENST00000462920; ENST00000471119; ENST00000473089; ENST00000475935; ENST00000477570; ENST00000478204; ENST00000478635; ENST00000481886; ENST00000483027; ENST00000484656; ENST00000492420; ENST00000492521; ENST00000495135; ENST00000497280; ENST00000497710	AZIN2	antizyme inhibitor 2 [Source:HGNC Symbol;Acc:HGNC:29957]	0.009638	0.7642
ENSG00000133321	ENST00000255688; ENST00000354445; ENST00000439013; ENST00000537871; ENST00000544107	RARRES3	retinoic acid receptor responder 3 [Source:HGNC Symbol;Acc:HGNC:9869]	0.02668	0.7633
ENSG00000143369	ENST00000346569; ENST00000369047; ENST00000369049; ENST00000470432; ENST00000490346; ENST00000496744; ENST00000498579	ECM1	extracellular matrix protein 1 [Source:HGNC Symbol;Acc:HGNC:3153]	0.001267	0.7627
ENSG00000010295	ENST00000336604; ENST00000356896; ENST00000396830; ENST00000396840; ENST00000436152; ENST00000465801; ENST00000471408; ENST00000472558; ENST00000487279; ENST00000488007; ENST00000615885; ENST00000619571	IFFO1	intermediate filament family orphan 1 [Source:HGNC Symbol;Acc:HGNC:24970]	0.008706	0.7619
ENSG00000116016	ENST00000263734; ENST00000449347; ENST00000460015; ENST00000463191; ENST00000465318; ENST00000466465; ENST00000467888; ENST00000468530; ENST00000475822; ENST00000483692	EPAS1	endothelial PAS domain protein 1 [Source:HGNC Symbol;Acc:HGNC:3374]	3.606e-05	0.7618
ENSG00000023902	ENST00000369124; ENST00000369126; ENST00000441340; ENST00000477309; ENST00000479194; ENST00000485470; ENST00000492304; ENST00000502767; ENST00000607609	PLEKHO1	pleckstrin homology domain containing O1 [Source:HGNC Symbol;Acc:HGNC:24310]	0.001672	0.7616
ENSG00000105499	ENST00000354276; ENST00000593765; ENST00000594156; ENST00000594790; ENST00000595161; ENST00000595487; ENST00000595899; ENST00000596138; ENST00000596352; ENST00000596353; ENST00000596510; ENST00000597377; ENST00000597713; ENST00000598185; ENST00000598457; ENST00000598488; ENST00000598813; ENST00000599063; ENST00000599111; ENST00000599239; ENST00000599300; ENST00000599921; ENST00000600170; ENST0000…	PLA2G4C	phospholipase A2 group IVC [Source:HGNC Symbol;Acc:HGNC:9037]	0.002449	0.7613
ENSG00000159905	ENST00000251269; ENST00000587682; ENST00000591168; ENST00000592350; ENST00000622072	ZNF221	zinc finger protein 221 [Source:HGNC Symbol;Acc:HGNC:13014]	0.04857	0.7611
ENSG00000087884	ENST00000304716; ENST00000393427; ENST00000525034; ENST00000525409; ENST00000526164; ENST00000526415; ENST00000527134; ENST00000529666; ENST00000531855; ENST00000532481; ENST00000533193; ENST00000630098	AAMDC	adipogenesis associated Mth938 domain containing [Source:HGNC Symbol;Acc:HGNC:30205]	0.001241	0.7607
ENSG00000163735	ENST00000296027	CXCL5	C-X-C motif chemokine ligand 5 [Source:HGNC Symbol;Acc:HGNC:10642]	0.0003156	0.7598
ENSG00000109072	ENST00000226218; ENST00000539746; ENST00000542029	VTN	vitronectin [Source:HGNC Symbol;Acc:HGNC:12724]	0.0008957	0.7598
ENSG00000115267	ENST00000263642; ENST00000421365; ENST00000464129	IFIH1	interferon induced with helicase C domain 1 [Source:HGNC Symbol;Acc:HGNC:18873]	0.00778	0.7598
ENSG00000261210	ENST00000465414; ENST00000468219; ENST00000476906; ENST00000493231; ENST00000636231	CLEC19A	C-type lectin domain containing 19A [Source:HGNC Symbol;Acc:HGNC:34522]	0.02238	0.7583
ENSG00000146555	ENST00000389531; ENST00000404826; ENST00000426596; ENST00000466611; ENST00000467827; ENST00000476701; ENST00000478527; ENST00000481856; ENST00000484011; ENST00000615806	SDK1	sidekick cell adhesion molecule 1 [Source:HGNC Symbol;Acc:HGNC:19307]	0.002532	0.7573
ENSG00000130827	ENST00000369682; ENST00000467463; ENST00000478236; ENST00000480645; ENST00000482598; ENST00000491066; ENST00000493546; ENST00000495040; ENST00000497802	PLXNA3	plexin A3 [Source:HGNC Symbol;Acc:HGNC:9101]	0.0001156	0.756
ENSG00000074590	ENST00000261402; ENST00000548902; ENST00000549704; ENST00000553094	NUAK1	NUAK family kinase 1 [Source:HGNC Symbol;Acc:HGNC:14311]	2.828e-06	0.7546
ENSG00000169418	ENST00000368677; ENST00000368680; ENST00000413826	NPR1	natriuretic peptide receptor 1 [Source:HGNC Symbol;Acc:HGNC:7943]	0.01771	0.7538
ENSG00000175592	ENST00000312562; ENST00000448083; ENST00000531493; ENST00000532401; ENST00000534222	FOSL1	FOS like 1, AP-1 transcription factor subunit [Source:HGNC Symbol;Acc:HGNC:13718]	0.01689	0.753
ENSG00000271425	ENST00000583866; ENST00000617010	NBPF10	NBPF member 10 [Source:HGNC Symbol;Acc:HGNC:31992]	0.009725	0.7529
ENSG00000006042	ENST00000261713; ENST00000394642; ENST00000395149; ENST00000439138; ENST00000578289; ENST00000579849; ENST00000582227; ENST00000583120; ENST00000583437	TMEM98	transmembrane protein 98 [Source:HGNC Symbol;Acc:HGNC:24529]	2.012e-05	0.7526
ENSG00000162614	ENST00000330010; ENST00000334785; ENST00000342754; ENST00000401035; ENST00000440324; ENST00000464998; ENST00000470735; ENST00000480732	NEXN	nexilin F-actin binding protein [Source:HGNC Symbol;Acc:HGNC:29557]	0.001223	0.7524
ENSG00000197857	ENST00000354656; ENST00000355684; ENST00000356109; ENST00000393337; ENST00000397742; ENST00000483826; ENST00000597563; ENST00000600003	ZNF44	zinc finger protein 44 [Source:HGNC Symbol;Acc:HGNC:13110]	0.001837	0.7522
ENSG00000101846	ENST00000217961	STS	steroid sulfatase [Source:HGNC Symbol;Acc:HGNC:11425]	0.0006098	0.7515
ENSG00000185633	ENST00000393825; ENST00000554503; ENST00000554688; ENST00000555173; ENST00000556234; ENST00000556732; ENST00000557276	NDUFA4L2	NDUFA4, mitochondrial complex associated like 2 [Source:HGNC Symbol;Acc:HGNC:29836]	0.0431	0.7509
ENSG00000152137	ENST00000281938; ENST00000541798; ENST00000542496	HSPB8	heat shock protein family B (small) member 8 [Source:HGNC Symbol;Acc:HGNC:30171]	0.01848	0.7493
ENSG00000197467	ENST00000354547; ENST00000357811; ENST00000398969; ENST00000398975; ENST00000398978; ENST00000456019; ENST00000478219; ENST00000479733; ENST00000484990; ENST00000517713; ENST00000518052; ENST00000520133; ENST00000520267; ENST00000522165	COL13A1	collagen type XIII alpha 1 chain [Source:HGNC Symbol;Acc:HGNC:2190]	0.09327	0.749
ENSG00000175356	ENST00000309263; ENST00000450649; ENST00000518447; ENST00000519202; ENST00000519535; ENST00000519788; ENST00000520467; ENST00000524317; ENST00000528651; ENST00000530265; ENST00000531429; ENST00000532532; ENST00000534295	SCUBE2	signal peptide, CUB domain and EGF like domain containing 2 [Source:HGNC Symbol;Acc:HGNC:30425]	0.02618	0.7489
ENSG00000153132	ENST00000325617; ENST00000414773; ENST00000509477	CLGN	calmegin [Source:HGNC Symbol;Acc:HGNC:2060]	4.194e-05	0.7476
ENSG00000148700	ENST00000277900; ENST00000356080; ENST00000360162; ENST00000459738; ENST00000468251; ENST00000468345; ENST00000472568; ENST00000473669; ENST00000475954; ENST00000479805; ENST00000484622; ENST00000486014; ENST00000487085; ENST00000488104; ENST00000488799; ENST00000488837; ENST00000492162; ENST00000495661; ENST00000496517; ENST00000497125	ADD3	adducin 3 [Source:HGNC Symbol;Acc:HGNC:245]	0.0006726	0.7473
ENSG00000139192	ENST00000266556; ENST00000539384; ENST00000542160; ENST00000543567; ENST00000544021; ENST00000544289; ENST00000544826; ENST00000545700	TAPBPL	TAP binding protein like [Source:HGNC Symbol;Acc:HGNC:30683]	0.0007603	0.7465
ENSG00000152503	ENST00000282369; ENST00000379617; ENST00000379618; ENST00000508894; ENST00000510222; ENST00000511701; ENST00000513154; ENST00000513485; ENST00000514154; ENST00000515104	TRIM36	tripartite motif containing 36 [Source:HGNC Symbol;Acc:HGNC:16280]	0.01455	0.7462
ENSG00000109743	ENST00000265016; ENST00000382346; ENST00000505785; ENST00000514445; ENST00000514989	BST1	bone marrow stromal cell antigen 1 [Source:HGNC Symbol;Acc:HGNC:1118]	0.0001889	0.746
ENSG00000110852	ENST00000228438; ENST00000538152; ENST00000539028; ENST00000540743	CLEC2B	C-type lectin domain family 2 member B [Source:HGNC Symbol;Acc:HGNC:2053]	0.004481	0.7456
ENSG00000167034	ENST00000380871; ENST00000523261	NKX3-1	NK3 homeobox 1 [Source:HGNC Symbol;Acc:HGNC:7838]	0.0003952	0.7445
ENSG00000141458	ENST00000269228; ENST00000540608; ENST00000586150; ENST00000586718; ENST00000587163; ENST00000587223; ENST00000588867; ENST00000590301; ENST00000590723; ENST00000591051; ENST00000591075; ENST00000591107; ENST00000591955; ENST00000593280	NPC1	NPC intracellular cholesterol transporter 1 [Source:HGNC Symbol;Acc:HGNC:7897]	7.682e-05	0.744
ENSG00000175536	ENST00000310109; ENST00000527115; ENST00000528085	LIPT2	lipoyl(octanoyl) transferase 2 [Source:HGNC Symbol;Acc:HGNC:37216]	0.02939	0.7435
ENSG00000124145	ENST00000372733	SDC4	syndecan 4 [Source:HGNC Symbol;Acc:HGNC:10661]	1.871e-06	0.7432
ENSG00000180210	ENST00000311907; ENST00000442468; ENST00000469189; ENST00000490274; ENST00000530231	F2	coagulation factor II, thrombin [Source:HGNC Symbol;Acc:HGNC:3535]	0.01842	0.743
ENSG00000135299	ENST00000339746; ENST00000369408; ENST00000415924; ENST00000447838; ENST00000465722; ENST00000479572; ENST00000483473; ENST00000485637; ENST00000492158; ENST00000518150; ENST00000518253; ENST00000520458; ENST00000520793; ENST00000520839; ENST00000520886; ENST00000521004; ENST00000521240; ENST00000522441; ENST00000522705; ENST00000522779; ENST00000523798; ENST00000524056	ANKRD6	ankyrin repeat domain 6 [Source:HGNC Symbol;Acc:HGNC:17280]	0.0007007	0.7423
ENSG00000176597	ENST00000326505; ENST00000460419; ENST00000462559; ENST00000464191; ENST00000464923; ENST00000465010; ENST00000477699; ENST00000480551; ENST00000481531; ENST00000488301; ENST00000493370; ENST00000496270	B3GNT5	UDP-GlcNAc:betaGal beta-1,3-N-acetylglucosaminyltransferase 5 [Source:HGNC Symbol;Acc:HGNC:15684]	0.0007355	0.7412
ENSG00000167637	ENST00000324461; ENST00000586976; ENST00000588797; ENST00000588967; ENST00000590950; ENST00000591203; ENST00000593164; ENST00000593268; ENST00000618787	ZNF283	zinc finger protein 283 [Source:HGNC Symbol;Acc:HGNC:13077]	0.0001112	0.7406
ENSG00000104361	ENST00000341166; ENST00000430223; ENST00000519324; ENST00000520545; ENST00000520735; ENST00000521820; ENST00000521949; ENST00000522188	NIPAL2	NIPA like domain containing 2 [Source:HGNC Symbol;Acc:HGNC:25854]	0.0003849	0.7405
ENSG00000165757	ENST00000375377; ENST00000464386; ENST00000465712	JCAD	junctional cadherin 5 associated [Source:HGNC Symbol;Acc:HGNC:29283]	0.001732	0.7402
ENSG00000128872	ENST00000249700; ENST00000435126; ENST00000539962; ENST00000560576; ENST00000561300; ENST00000561407	TMOD2	tropomodulin 2 [Source:HGNC Symbol;Acc:HGNC:11872]	0.0006675	0.7399
ENSG00000026025	ENST00000224237; ENST00000421459; ENST00000469543; ENST00000478746; ENST00000485947; ENST00000487938; ENST00000495528; ENST00000497849; ENST00000544301; ENST00000637053	VIM	vimentin [Source:HGNC Symbol;Acc:HGNC:12692]	2.121e-05	0.7397
ENSG00000166446	ENST00000561616; ENST00000562753; ENST00000562812; ENST00000563890; ENST00000566173; ENST00000567924; ENST00000570137	CDYL2	chromodomain Y like 2 [Source:HGNC Symbol;Acc:HGNC:23030]	0.08566	0.7391
ENSG00000204525	ENST00000376228; ENST00000376237; ENST00000383329; ENST00000415537; ENST00000466892; ENST00000470363; ENST00000484378; ENST00000487245; ENST00000495835; ENST00000640219	HLA-C	major histocompatibility complex, class I, C [Source:HGNC Symbol;Acc:HGNC:4933]	4.232e-05	0.7385
ENSG00000198018	ENST00000370489; ENST00000472998	ENTPD7	ectonucleoside triphosphate diphosphohydrolase 7 [Source:HGNC Symbol;Acc:HGNC:19745]	0.0001497	0.7382
ENSG00000166923	ENST00000560677; ENST00000560830; ENST00000622074	GREM1	gremlin 1, DAN family BMP antagonist [Source:HGNC Symbol;Acc:HGNC:2001]	0.001876	0.7379
ENSG00000263155	ENST00000267853; ENST00000380565; ENST00000461709; ENST00000569089	MYZAP	myocardial zonula adherens protein [Source:HGNC Symbol;Acc:HGNC:43444]	0.01886	0.7379
ENSG00000152518	ENST00000282388	ZFP36L2	ZFP36 ring finger protein like 2 [Source:HGNC Symbol;Acc:HGNC:1108]	1.328e-05	0.7375
ENSG00000029153	ENST00000261178; ENST00000266503; ENST00000311001; ENST00000395901; ENST00000457040; ENST00000539558; ENST00000542388; ENST00000544915; ENST00000546179	ARNTL2	aryl hydrocarbon receptor nuclear translocator like 2 [Source:HGNC Symbol;Acc:HGNC:18984]	5.351e-05	0.7374
ENSG00000163040	ENST00000295171; ENST00000409856; ENST00000434330; ENST00000454549; ENST00000465939; ENST00000467992; ENST00000468650; ENST00000478665	CCDC74A	coiled-coil domain containing 74A [Source:HGNC Symbol;Acc:HGNC:25197]	0.000255	0.7372
ENSG00000138347	ENST00000354393; ENST00000358913; ENST00000373675; ENST00000540630; ENST00000613327	MYPN	myopalladin [Source:HGNC Symbol;Acc:HGNC:23246]	0.01932	0.7371
ENSG00000139946	ENST00000267460; ENST00000559044; ENST00000561019	PELI2	pellino E3 ubiquitin protein ligase family member 2 [Source:HGNC Symbol;Acc:HGNC:8828]	0.01035	0.7365
ENSG00000198959	ENST00000361475; ENST00000373403; ENST00000453095; ENST00000468262; ENST00000469269; ENST00000474777	TGM2	transglutaminase 2 [Source:HGNC Symbol;Acc:HGNC:11778]	8.537e-05	0.7356
ENSG00000139289	ENST00000266671; ENST00000602540; ENST00000619060	PHLDA1	pleckstrin homology like domain family A member 1 [Source:HGNC Symbol;Acc:HGNC:8933]	0.0001699	0.7355
ENSG00000182950	ENST00000332145	ODF3L1	outer dense fiber of sperm tails 3 like 1 [Source:HGNC Symbol;Acc:HGNC:28735]	0.01895	0.7342
ENSG00000147027	ENST00000275954	TMEM47	transmembrane protein 47 [Source:HGNC Symbol;Acc:HGNC:18515]	0.001276	0.7321
ENSG00000091986	ENST00000206423; ENST00000439685; ENST00000461431; ENST00000469554; ENST00000473959; ENST00000475181; ENST00000479368; ENST00000480275	CCDC80	coiled-coil domain containing 80 [Source:HGNC Symbol;Acc:HGNC:30649]	0.0002467	0.7311
ENSG00000197702	ENST00000334956; ENST00000526746; ENST00000528916; ENST00000530755; ENST00000533345; ENST00000533392	PARVA	parvin alpha [Source:HGNC Symbol;Acc:HGNC:14652]	1.114e-06	0.7308
ENSG00000239887	ENST00000420220; ENST00000426197; ENST00000458626	C1orf226	chromosome 1 open reading frame 226 [Source:HGNC Symbol;Acc:HGNC:34351]	0.005962	0.7269
ENSG00000143341	ENST00000271588; ENST00000414277; ENST00000475585; ENST00000485744; ENST00000493413	HMCN1	hemicentin 1 [Source:HGNC Symbol;Acc:HGNC:19194]	0.06415	0.7246
ENSG00000189001	ENST00000452271; ENST00000518157; ENST00000588674	SBSN	suprabasin [Source:HGNC Symbol;Acc:HGNC:24950]	0.01659	0.7232
ENSG00000173041	ENST00000309683; ENST00000447137; ENST00000470847; ENST00000473601; ENST00000476563	ZNF680	zinc finger protein 680 [Source:HGNC Symbol;Acc:HGNC:26897]	0.0003178	0.7231
ENSG00000176170	ENST00000323374; ENST00000392496; ENST00000545180; ENST00000587167; ENST00000588682; ENST00000590379; ENST00000590959; ENST00000591651; ENST00000591762; ENST00000592299	SPHK1	sphingosine kinase 1 [Source:HGNC Symbol;Acc:HGNC:11240]	0.006259	0.7217
ENSG00000178386	ENST00000434772; ENST00000585552; ENST00000588518; ENST00000591850; ENST00000593088	ZNF223	zinc finger protein 223 [Source:HGNC Symbol;Acc:HGNC:13016]	0.02693	0.7214
ENSG00000178462	ENST00000380419; ENST00000479328	TUBAL3	tubulin alpha like 3 [Source:HGNC Symbol;Acc:HGNC:23534]	0.02455	0.7211
ENSG00000132744	ENST00000255082; ENST00000529256	ACY3	aminoacylase 3 [Source:HGNC Symbol;Acc:HGNC:24104]	0.0228	0.7205
ENSG00000135678	ENST00000338356; ENST00000546373; ENST00000546556; ENST00000546912; ENST00000547134; ENST00000547924; ENST00000548262; ENST00000548954; ENST00000549691; ENST00000549781; ENST00000551568; ENST00000551728; ENST00000551897	CPM	carboxypeptidase M [Source:HGNC Symbol;Acc:HGNC:2311]	1.256e-05	0.7192
ENSG00000171872	ENST00000372299; ENST00000476802	KLF17	Kruppel like factor 17 [Source:HGNC Symbol;Acc:HGNC:18830]	0.02388	0.7173
ENSG00000118985	ENST00000237853; ENST00000505584; ENST00000506628; ENST00000508694; ENST00000508757; ENST00000513343; ENST00000515020; ENST00000635633	ELL2	elongation factor for RNA polymerase II 2 [Source:HGNC Symbol;Acc:HGNC:17064]	5.274e-05	0.7168
ENSG00000146426	ENST00000275246; ENST00000318981; ENST00000360366; ENST00000431620; ENST00000449545; ENST00000456877; ENST00000460692; ENST00000461783; ENST00000462408; ENST00000528391; ENST00000528535; ENST00000529824; ENST00000535064; ENST00000535231; ENST00000535583; ENST00000537845; ENST00000538270; ENST00000539296; ENST00000543712; ENST00000545347; ENST00000546145	TIAM2	T-cell lymphoma invasion and metastasis 2 [Source:HGNC Symbol;Acc:HGNC:11806]	0.01073	0.7165
ENSG00000183496	ENST00000329713; ENST00000558133	MEX3B	mex-3 RNA binding family member B [Source:HGNC Symbol;Acc:HGNC:25297]	0.00278	0.7159
ENSG00000196189	ENST00000355014; ENST00000368282; ENST00000368284; ENST00000368285; ENST00000368286; ENST00000414683; ENST00000435124; ENST00000438830; ENST00000462892; ENST00000466698; ENST00000469065; ENST00000470306; ENST00000484155; ENST00000485575; ENST00000487358; ENST00000633494	SEMA4A	semaphorin 4A [Source:HGNC Symbol;Acc:HGNC:10729]	0.06254	0.7156
ENSG00000159840	ENST00000322764; ENST00000354434; ENST00000392910; ENST00000436448; ENST00000446634; ENST00000449630; ENST00000457235; ENST00000468083; ENST00000477373; ENST00000497119	ZYX	zyxin [Source:HGNC Symbol;Acc:HGNC:13200]	0.002606	0.7127
ENSG00000197457	ENST00000370053; ENST00000540534; ENST00000631920; ENST00000632676; ENST00000634126	STMN3	stathmin 3 [Source:HGNC Symbol;Acc:HGNC:15926]	0.007955	0.7126
ENSG00000111348	ENST00000228945; ENST00000535676; ENST00000536592; ENST00000539131; ENST00000541380; ENST00000541546; ENST00000541644; ENST00000542276; ENST00000545895	ARHGDIB	Rho GDP dissociation inhibitor beta [Source:HGNC Symbol;Acc:HGNC:679]	0.02025	0.711
ENSG00000176907	ENST00000315792	TCIM	transcriptional and immune response regulator [Source:HGNC Symbol;Acc:HGNC:1357]	0.001363	0.7106
ENSG00000129226	ENST00000250092; ENST00000380498; ENST00000584180; ENST00000584502	CD68	CD68 molecule [Source:HGNC Symbol;Acc:HGNC:1693]	8.64e-05	0.71
ENSG00000179242	ENST00000543233; ENST00000611855; ENST00000614565	CDH4	cadherin 4 [Source:HGNC Symbol;Acc:HGNC:1763]	0.002117	0.7099
ENSG00000176771	ENST00000317721; ENST00000358991; ENST00000405974; ENST00000409213; ENST00000409261; ENST00000427594; ENST00000473859; ENST00000639875; ENST00000640590	NCKAP5	NCK associated protein 5 [Source:HGNC Symbol;Acc:HGNC:29847]	0.002466	0.709
ENSG00000164543	ENST00000319357; ENST00000462448; ENST00000474211	STK17A	serine/threonine kinase 17a [Source:HGNC Symbol;Acc:HGNC:11395]	2.955e-05	0.7087
ENSG00000173480	ENST00000312026; ENST00000594396; ENST00000595559; ENST00000597515; ENST00000598526; ENST00000598629; ENST00000599251	ZNF417	zinc finger protein 417 [Source:HGNC Symbol;Acc:HGNC:20646]	0.000699	0.7086
ENSG00000115758	ENST00000234111; ENST00000405333; ENST00000443218; ENST00000446285	ODC1	ornithine decarboxylase 1 [Source:HGNC Symbol;Acc:HGNC:8109]	0.0001852	0.7069
ENSG00000122779	ENST00000343526; ENST00000415680; ENST00000464210; ENST00000485318; ENST00000493595; ENST00000497516	TRIM24	tripartite motif containing 24 [Source:HGNC Symbol;Acc:HGNC:11812]	3.275e-06	0.7061
ENSG00000164111	ENST00000296511; ENST00000501272; ENST00000506395; ENST00000509016; ENST00000509648; ENST00000511552; ENST00000513428; ENST00000513523; ENST00000513728; ENST00000515017; ENST00000515717	ANXA5	annexin A5 [Source:HGNC Symbol;Acc:HGNC:543]	4.265e-06	0.7055
ENSG00000116690	ENST00000367482; ENST00000367483; ENST00000367485; ENST00000445192; ENST00000533951; ENST00000635041	PRG4	proteoglycan 4 [Source:HGNC Symbol;Acc:HGNC:9364]	0.05374	0.7043
ENSG00000111644	ENST00000229243; ENST00000414226; ENST00000535884; ENST00000536350; ENST00000538524; ENST00000540513; ENST00000542357; ENST00000544352; ENST00000546114	ACRBP	acrosin binding protein [Source:HGNC Symbol;Acc:HGNC:17195]	0.1116	0.7042
ENSG00000113083	ENST00000231004; ENST00000503759; ENST00000505593; ENST00000508067; ENST00000513319; ENST00000639739	LOX	lysyl oxidase [Source:HGNC Symbol;Acc:HGNC:6664]	0.06981	0.7033
ENSG00000137936	ENST00000260502; ENST00000370243; ENST00000370244; ENST00000370247; ENST00000466632; ENST00000469315; ENST00000479503; ENST00000490377; ENST00000538653; ENST00000539242	BCAR3	breast cancer anti-estrogen resistance 3 [Source:HGNC Symbol;Acc:HGNC:973]	0.000136	0.7032
ENSG00000137571	ENST00000260126; ENST00000524703; ENST00000524945; ENST00000526750; ENST00000528658; ENST00000530307; ENST00000531422; ENST00000532388	SLCO5A1	solute carrier organic anion transporter family member 5A1 [Source:HGNC Symbol;Acc:HGNC:19046]	0.03039	0.7028
ENSG00000130413	ENST00000315204; ENST00000358872; ENST00000396672; ENST00000418597; ENST00000422559; ENST00000431279; ENST00000444064; ENST00000447869; ENST00000454443; ENST00000457885; ENST00000473980; ENST00000486305; ENST00000524760; ENST00000526360; ENST00000526517; ENST00000532336; ENST00000534493	STK33	serine/threonine kinase 33 [Source:HGNC Symbol;Acc:HGNC:14568]	0.001247	0.7018
ENSG00000175040	ENST00000309575	CHST2	carbohydrate sulfotransferase 2 [Source:HGNC Symbol;Acc:HGNC:1970]	0.01964	0.7011
ENSG00000162734	ENST00000360472; ENST00000368076; ENST00000368077; ENST00000488858	PEA15	proliferation and apoptosis adaptor protein 15 [Source:HGNC Symbol;Acc:HGNC:8822]	4.724e-06	0.7008
ENSG00000188549	ENST00000382688; ENST00000397536; ENST00000557973; ENST00000558858; ENST00000558912; ENST00000559313; ENST00000560922	C15orf52	chromosome 15 open reading frame 52 [Source:HGNC Symbol;Acc:HGNC:33488]	0.0003111	0.7004
ENSG00000169762	ENST00000405303; ENST00000488714; ENST00000503858; ENST00000504281; ENST00000505152; ENST00000505317; ENST00000505603; ENST00000507425; ENST00000507728; ENST00000508886; ENST00000508888; ENST00000510868; ENST00000511156; ENST00000511866; ENST00000513359; ENST00000513782; ENST00000513833	TAPT1	transmembrane anterior posterior transformation 1 [Source:HGNC Symbol;Acc:HGNC:26887]	0.003312	0.6999
ENSG00000131981	ENST00000254301; ENST00000553493; ENST00000553755; ENST00000554715; ENST00000556263; ENST00000556322; ENST00000556438	LGALS3	galectin 3 [Source:HGNC Symbol;Acc:HGNC:6563]	1.014e-05	0.699
ENSG00000087301	ENST00000281741; ENST00000554399; ENST00000555312; ENST00000557374	TXNDC16	thioredoxin domain containing 16 [Source:HGNC Symbol;Acc:HGNC:19965]	0.009332	0.6989
ENSG00000088854	ENST00000252032; ENST00000619760	C20orf194	chromosome 20 open reading frame 194 [Source:HGNC Symbol;Acc:HGNC:17721]	0.0001201	0.6984
ENSG00000152443	ENST00000317178; ENST00000431353; ENST00000451849; ENST00000473585; ENST00000489376	ZNF776	zinc finger protein 776 [Source:HGNC Symbol;Acc:HGNC:26765]	4.729e-05	0.6981
ENSG00000136928	ENST00000259455; ENST00000477471; ENST00000634227; ENST00000634314; ENST00000634354; ENST00000634457; ENST00000634919; ENST00000635462; ENST00000636575; ENST00000637410; ENST00000637717; ENST00000638001	GABBR2	gamma-aminobutyric acid type B receptor subunit 2 [Source:HGNC Symbol;Acc:HGNC:4507]	0.02371	0.6966
ENSG00000101333	ENST00000278655; ENST00000378473; ENST00000378493; ENST00000378501; ENST00000407043; ENST00000414679; ENST00000416836; ENST00000437503; ENST00000441846; ENST00000464199; ENST00000473151; ENST00000482123; ENST00000492632	PLCB4	phospholipase C beta 4 [Source:HGNC Symbol;Acc:HGNC:9059]	7.413e-06	0.6964
ENSG00000174652	ENST00000588013; ENST00000588221; ENST00000588933; ENST00000590306; ENST00000591213; ENST00000592292; ENST00000592904	ZNF266	zinc finger protein 266 [Source:HGNC Symbol;Acc:HGNC:13059]	0.0001957	0.6951
ENSG00000100628	ENST00000315988; ENST00000553883; ENST00000555019; ENST00000555287; ENST00000555374; ENST00000555507; ENST00000556062; ENST00000556337; ENST00000556793; ENST00000557613	ASB2	ankyrin repeat and SOCS box containing 2 [Source:HGNC Symbol;Acc:HGNC:16012]	0.0537	0.6936
ENSG00000161267	ENST00000358186; ENST00000392378; ENST00000392379; ENST00000431056; ENST00000432819; ENST00000434143; ENST00000441275; ENST00000445160; ENST00000446746; ENST00000455876; ENST00000468710; ENST00000476764; ENST00000477015; ENST00000479425; ENST00000483920; ENST00000492681; ENST00000495285	BDH1	3-hydroxybutyrate dehydrogenase 1 [Source:HGNC Symbol;Acc:HGNC:1027]	0.01222	0.6925
ENSG00000144642	ENST00000273139; ENST00000383766; ENST00000383767; ENST00000432518; ENST00000434693; ENST00000443912; ENST00000445033; ENST00000445077; ENST00000452462; ENST00000456853; ENST00000471426; ENST00000473799; ENST00000478716; ENST00000497205; ENST00000497274; ENST00000497319; ENST00000636582; ENST00000636680; ENST00000636900; ENST00000637842	RBMS3	RNA binding motif single stranded interacting protein 3 [Source:HGNC Symbol;Acc:HGNC:13427]	0.008068	0.6914
ENSG00000181666	ENST00000324411; ENST00000392153; ENST00000541583; ENST00000544914; ENST00000585623; ENST00000586897; ENST00000587437; ENST00000587570; ENST00000587829; ENST00000588820; ENST00000589188; ENST00000589218; ENST00000589392; ENST00000589801; ENST00000590166; ENST00000590386; ENST00000590570; ENST00000590582; ENST00000591134; ENST00000591259; ENST00000591391; ENST00000591417; ENST00000591471; ENST0000…	HKR1	HKR1, GLI-Kruppel zinc finger family member [Source:HGNC Symbol;Acc:HGNC:4928]	2.148e-05	0.6909
ENSG00000166033	ENST00000368984; ENST00000420892	HTRA1	HtrA serine peptidase 1 [Source:HGNC Symbol;Acc:HGNC:9476]	5.074e-06	0.6904
ENSG00000011332	ENST00000355526; ENST00000412732; ENST00000414789; ENST00000416611; ENST00000418517; ENST00000420980; ENST00000438060; ENST00000438365; ENST00000456296; ENST00000471976; ENST00000472656; ENST00000473716; ENST00000475938; ENST00000488378; ENST00000494031; ENST00000586624; ENST00000614244	DPF1	double PHD fingers 1 [Source:HGNC Symbol;Acc:HGNC:20225]	0.002042	0.6902
ENSG00000197808	ENST00000360357; ENST00000396893; ENST00000540605; ENST00000588268; ENST00000588844; ENST00000589442; ENST00000590361; ENST00000590487; ENST00000591370; ENST00000591827; ENST00000592496; ENST00000592829; ENST00000614133; ENST00000618437	ZNF461	zinc finger protein 461 [Source:HGNC Symbol;Acc:HGNC:21629]	0.001266	0.6898
ENSG00000115641	ENST00000322142; ENST00000344213; ENST00000358129; ENST00000393352; ENST00000393353; ENST00000408995; ENST00000409177; ENST00000409807; ENST00000447958; ENST00000452732; ENST00000530340; ENST00000607522	FHL2	four and a half LIM domains 2 [Source:HGNC Symbol;Acc:HGNC:3703]	3.716e-05	0.6893
ENSG00000106683	ENST00000336180; ENST00000418310; ENST00000435201; ENST00000476792; ENST00000483414; ENST00000486361; ENST00000491052; ENST00000538333	LIMK1	LIM domain kinase 1 [Source:HGNC Symbol;Acc:HGNC:6613]	8.192e-05	0.6888
ENSG00000162636	ENST00000370035; ENST00000405454; ENST00000483371	FAM102B	family with sequence similarity 102 member B [Source:HGNC Symbol;Acc:HGNC:27637]	0.0001002	0.6887
ENSG00000182141	ENST00000356929; ENST00000598046; ENST00000601295; ENST00000602023	ZNF708	zinc finger protein 708 [Source:HGNC Symbol;Acc:HGNC:12945]	0.001344	0.6885
ENSG00000113319	ENST00000265080; ENST00000502677; ENST00000503795; ENST00000512186; ENST00000514946; ENST00000638442	RASGRF2	Ras protein specific guanine nucleotide releasing factor 2 [Source:HGNC Symbol;Acc:HGNC:9876]	0.001067	0.6863
ENSG00000176678	ENST00000320241; ENST00000593625	FOXL1	forkhead box L1 [Source:HGNC Symbol;Acc:HGNC:3817]	0.01063	0.6862
ENSG00000185033	ENST00000332496; ENST00000411539; ENST00000558051; ENST00000558065; ENST00000558848; ENST00000558895; ENST00000558975; ENST00000559074; ENST00000559247; ENST00000559300; ENST00000559322; ENST00000559792; ENST00000559983; ENST00000560003; ENST00000560089; ENST00000560263; ENST00000560993; ENST00000561085; ENST00000561252; ENST00000561321	SEMA4B	semaphorin 4B [Source:HGNC Symbol;Acc:HGNC:10730]	0.008602	0.6861
ENSG00000008441	ENST00000358552; ENST00000360105; ENST00000397661; ENST00000585382; ENST00000585575; ENST00000586797; ENST00000586873; ENST00000587260; ENST00000587760; ENST00000588228; ENST00000588680; ENST00000590027; ENST00000591028; ENST00000592199	NFIX	nuclear factor I X [Source:HGNC Symbol;Acc:HGNC:7788]	0.001638	0.6858
ENSG00000069974	ENST00000336787; ENST00000396307; ENST00000561545; ENST00000563262; ENST00000564609; ENST00000565776; ENST00000565972; ENST00000566877; ENST00000567380; ENST00000567639; ENST00000568803; ENST00000569493	RAB27A	RAB27A, member RAS oncogene family [Source:HGNC Symbol;Acc:HGNC:9766]	0.0008747	0.6845
ENSG00000169594	ENST00000345382; ENST00000569704	BNC1	basonuclin 1 [Source:HGNC Symbol;Acc:HGNC:1081]	0.03468	0.6845
ENSG00000185697	ENST00000517885; ENST00000518079; ENST00000522419; ENST00000522677; ENST00000523304; ENST00000524176	MYBL1	MYB proto-oncogene like 1 [Source:HGNC Symbol;Acc:HGNC:7547]	0.0008847	0.6844
ENSG00000185022	ENST00000338483; ENST00000407965; ENST00000417948; ENST00000426621; ENST00000441709; ENST00000538320; ENST00000538999; ENST00000624676	MAFF	MAF bZIP transcription factor F [Source:HGNC Symbol;Acc:HGNC:6780]	0.01195	0.6843
ENSG00000100592	ENST00000360909; ENST00000395125; ENST00000553307; ENST00000553472; ENST00000553966; ENST00000554459; ENST00000555651; ENST00000556135; ENST00000556596; ENST00000556894; ENST00000557029; ENST00000557327; ENST00000557628	DAAM1	dishevelled associated activator of morphogenesis 1 [Source:HGNC Symbol;Acc:HGNC:18142]	0.0006251	0.6823
ENSG00000134775	ENST00000257209; ENST00000359247; ENST00000585579; ENST00000587493; ENST00000589114; ENST00000590592; ENST00000591635; ENST00000592128; ENST00000592930	FHOD3	formin homology 2 domain containing 3 [Source:HGNC Symbol;Acc:HGNC:26178]	0.0009252	0.6816
ENSG00000182054	ENST00000330062; ENST00000540499; ENST00000559482; ENST00000560061	IDH2	isocitrate dehydrogenase (NADP(+)) 2, mitochondrial [Source:HGNC Symbol;Acc:HGNC:5383]	0.0001734	0.6806
ENSG00000198298	ENST00000361807; ENST00000374435; ENST00000430885; ENST00000480678	ZNF485	zinc finger protein 485 [Source:HGNC Symbol;Acc:HGNC:23440]	0.001206	0.68
ENSG00000254004	ENST00000520608; ENST00000523638; ENST00000588993; ENST00000592282; ENST00000593142	ZNF260	zinc finger protein 260 [Source:HGNC Symbol;Acc:HGNC:13499]	8.138e-05	0.6782
ENSG00000117152	ENST00000367906; ENST00000367908; ENST00000367909; ENST00000421743; ENST00000491263; ENST00000527393; ENST00000527809; ENST00000528938; ENST00000531057; ENST00000533019	RGS4	regulator of G protein signaling 4 [Source:HGNC Symbol;Acc:HGNC:10000]	0.0752	0.678
ENSG00000168477	ENST00000375244; ENST00000442721; ENST00000451343; ENST00000479795; ENST00000486148; ENST00000490077; ENST00000498094; ENST00000611016; ENST00000613214	TNXB	tenascin XB [Source:HGNC Symbol;Acc:HGNC:11976]	0.01988	0.6772
ENSG00000253485	ENST00000518069; ENST00000611914	PCDHGA5	protocadherin gamma subfamily A, 5 [Source:HGNC Symbol;Acc:HGNC:8703]	0.02005	0.6768
ENSG00000141448	ENST00000269216; ENST00000581694	GATA6	GATA binding protein 6 [Source:HGNC Symbol;Acc:HGNC:4174]	0.007249	0.6758
ENSG00000151917	ENST00000370745; ENST00000370746; ENST00000370748; ENST00000484701	BEND6	BEN domain containing 6 [Source:HGNC Symbol;Acc:HGNC:20871]	0.01225	0.6756
ENSG00000159885	ENST00000187879; ENST00000391960; ENST00000587846; ENST00000590160	ZNF222	zinc finger protein 222 [Source:HGNC Symbol;Acc:HGNC:13015]	0.009351	0.675
ENSG00000185989	ENST00000334062; ENST00000542651	RASA3	RAS p21 protein activator 3 [Source:HGNC Symbol;Acc:HGNC:20331]	0.001818	0.6731
ENSG00000179772	ENST00000375978	FOXS1	forkhead box S1 [Source:HGNC Symbol;Acc:HGNC:3735]	0.046	0.6722
ENSG00000171608	ENST00000361110; ENST00000377346; ENST00000479223; ENST00000481137; ENST00000484851; ENST00000536656; ENST00000543390; ENST00000628140	PIK3CD	phosphatidylinositol-4,5-bisphosphate 3-kinase catalytic subunit delta [Source:HGNC Symbol;Acc:HGNC:8977]	0.001906	0.6711
ENSG00000085491	ENST00000264128; ENST00000370041; ENST00000565488; ENST00000569674	SLC25A24	solute carrier family 25 member 24 [Source:HGNC Symbol;Acc:HGNC:20662]	2.81e-06	0.6707
ENSG00000026508	ENST00000263398; ENST00000278385; ENST00000278386; ENST00000279452; ENST00000352818; ENST00000415148; ENST00000425428; ENST00000428726; ENST00000433892; ENST00000434472; ENST00000442151; ENST00000524922; ENST00000525209; ENST00000525211; ENST00000525241; ENST00000525293; ENST00000525348; ENST00000525469; ENST00000525685; ENST00000525688; ENST00000526000; ENST00000526025; ENST00000526553; ENST0000…	CD44	CD44 molecule (Indian blood group) [Source:HGNC Symbol;Acc:HGNC:1681]	2.364e-06	0.6699
ENSG00000145040	ENST00000273610	UCN2	urocortin 2 [Source:HGNC Symbol;Acc:HGNC:18414]	0.004857	0.6692
ENSG00000169604	ENST00000303714; ENST00000409349; ENST00000409829; ENST00000463335; ENST00000481119; ENST00000482235; ENST00000497197	ANTXR1	anthrax toxin receptor 1 [Source:HGNC Symbol;Acc:HGNC:21014]	6.573e-06	0.6688
ENSG00000171469	ENST00000302851; ENST00000326044; ENST00000421525; ENST00000424629; ENST00000435550; ENST00000443819; ENST00000444519; ENST00000444611; ENST00000444802; ENST00000457965; ENST00000465974; ENST00000470932; ENST00000471053; ENST00000479943; ENST00000480167; ENST00000483768; ENST00000485150; ENST00000490893; ENST00000494276; ENST00000495503; ENST00000497409	ZNF561	zinc finger protein 561 [Source:HGNC Symbol;Acc:HGNC:28684]	5.505e-05	0.6682
ENSG00000092010	ENST00000206451; ENST00000382708; ENST00000470718; ENST00000558112; ENST00000559123; ENST00000559741; ENST00000560420; ENST00000561059; ENST00000561142; ENST00000561435	PSME1	proteasome activator subunit 1 [Source:HGNC Symbol;Acc:HGNC:9568]	5.966e-06	0.6678
ENSG00000166401	ENST00000295211; ENST00000353706; ENST00000397985; ENST00000397988; ENST00000441827; ENST00000448851; ENST00000493661; ENST00000542677; ENST00000636430	SERPINB8	serpin family B member 8 [Source:HGNC Symbol;Acc:HGNC:8952]	0.000487	0.6675
ENSG00000173706	ENST00000311127; ENST00000477536; ENST00000480667; ENST00000482699; ENST00000487661; ENST00000488654	HEG1	heart development protein with EGF like domains 1 [Source:HGNC Symbol;Acc:HGNC:29227]	3.941e-05	0.6667
ENSG00000143217	ENST00000368012; ENST00000486694	NECTIN4	nectin cell adhesion molecule 4 [Source:HGNC Symbol;Acc:HGNC:19688]	0.05413	0.6657
ENSG00000184384	ENST00000524717; ENST00000618849	MAML2	mastermind like transcriptional coactivator 2 [Source:HGNC Symbol;Acc:HGNC:16259]	0.0002118	0.665
ENSG00000198040	ENST00000327668; ENST00000392319; ENST00000438628; ENST00000441040; ENST00000535439; ENST00000536123; ENST00000539098; ENST00000539354; ENST00000539686; ENST00000540031; ENST00000542358; ENST00000542874; ENST00000543124; ENST00000543310; ENST00000543758; ENST00000545299	ZNF84	zinc finger protein 84 [Source:HGNC Symbol;Acc:HGNC:13159]	4.625e-05	0.6641
ENSG00000156804	ENST00000287396; ENST00000443022; ENST00000517956; ENST00000520511; ENST00000521719; ENST00000524000	FBXO32	F-box protein 32 [Source:HGNC Symbol;Acc:HGNC:16731]	0.006404	0.6638
ENSG00000181577	ENST00000336600; ENST00000439969; ENST00000442114; ENST00000448947	C6orf223	chromosome 6 open reading frame 223 [Source:HGNC Symbol;Acc:HGNC:28692]	0.03703	0.6622
ENSG00000099139	ENST00000376752; ENST00000376767; ENST00000424854; ENST00000455778; ENST00000545128	PCSK5	proprotein convertase subtilisin/kexin type 5 [Source:HGNC Symbol;Acc:HGNC:8747]	0.009825	0.6611
ENSG00000171488	ENST00000370454; ENST00000416805; ENST00000479252; ENST00000482063	LRRC8C	leucine rich repeat containing 8 VRAC subunit C [Source:HGNC Symbol;Acc:HGNC:25075]	2.14e-05	0.6599
ENSG00000125775	ENST00000339987; ENST00000360779; ENST00000381808; ENST00000381812; ENST00000467129; ENST00000615838	SDCBP2	syndecan binding protein 2 [Source:HGNC Symbol;Acc:HGNC:15756]	0.05011	0.6596
ENSG00000137831	ENST00000322954; ENST00000379983; ENST00000539319; ENST00000558308; ENST00000558758; ENST00000559156; ENST00000559183; ENST00000559206; ENST00000559290; ENST00000560167; ENST00000560441; ENST00000560523; ENST00000560831; ENST00000560951	UACA	uveal autoantigen with coiled-coil domains and ankyrin repeats [Source:HGNC Symbol;Acc:HGNC:15947]	1.231e-05	0.6593
ENSG00000213859	ENST00000333751; ENST00000576980	KCTD11	potassium channel tetramerization domain containing 11 [Source:HGNC Symbol;Acc:HGNC:21302]	0.0004047	0.659
ENSG00000189120	ENST00000342234; ENST00000536300	SP6	Sp6 transcription factor [Source:HGNC Symbol;Acc:HGNC:14530]	0.005115	0.659
ENSG00000180801	ENST00000315366; ENST00000503013; ENST00000509829; ENST00000636527	ARSJ	arylsulfatase family member J [Source:HGNC Symbol;Acc:HGNC:26286]	0.0005031	0.6586
ENSG00000081052	ENST00000396625	COL4A4	collagen type IV alpha 4 chain [Source:HGNC Symbol;Acc:HGNC:2206]	0.002638	0.6583
ENSG00000112149	ENST00000379153; ENST00000612003	CD83	CD83 molecule [Source:HGNC Symbol;Acc:HGNC:1703]	0.04468	0.6577
ENSG00000196605	ENST00000397902; ENST00000586293; ENST00000586814; ENST00000587650; ENST00000588267; ENST00000589038; ENST00000589412; ENST00000589453; ENST00000590471; ENST00000591377; ENST00000592587; ENST00000592859	ZNF846	zinc finger protein 846 [Source:HGNC Symbol;Acc:HGNC:27260]	0.03121	0.6575
ENSG00000160200	ENST00000352178; ENST00000359624; ENST00000398158; ENST00000398165; ENST00000430013; ENST00000441030; ENST00000451248; ENST00000458223; ENST00000461686; ENST00000462349; ENST00000465732; ENST00000470912; ENST00000478709; ENST00000486098; ENST00000488526; ENST00000491776; ENST00000496485	CBS	cystathionine-beta-synthase [Source:HGNC Symbol;Acc:HGNC:1550]	0.05291	0.6572
ENSG00000080823	ENST00000361847; ENST00000517537; ENST00000517966; ENST00000518045; ENST00000518399; ENST00000518482; ENST00000518686; ENST00000519058; ENST00000519477; ENST00000519569; ENST00000519877; ENST00000520046; ENST00000520238; ENST00000520252; ENST00000520266; ENST00000521249; ENST00000521388; ENST00000521493; ENST00000521766; ENST00000521937; ENST00000521966; ENST00000522093; ENST00000522534; ENST0000…	MOK	MOK protein kinase [Source:HGNC Symbol;Acc:HGNC:9833]	0.0001201	0.6569
ENSG00000171617	ENST00000302351; ENST00000508331; ENST00000509127; ENST00000509284; ENST00000510316; ENST00000537006; ENST00000618628	ENC1	ectodermal-neural cortex 1 [Source:HGNC Symbol;Acc:HGNC:3345]	4.151e-06	0.6547
ENSG00000204264	ENST00000374881; ENST00000374882; ENST00000395339; ENST00000484003; ENST00000490613	PSMB8	proteasome subunit beta 8 [Source:HGNC Symbol;Acc:HGNC:9545]	0.001216	0.6541
ENSG00000260230	ENST00000561981	FRRS1L	ferric chelate reductase 1 like [Source:HGNC Symbol;Acc:HGNC:1362]	0.08343	0.6538
ENSG00000105708	ENST00000344099	ZNF14	zinc finger protein 14 [Source:HGNC Symbol;Acc:HGNC:12924]	0.01061	0.6536
ENSG00000177868	ENST00000372521; ENST00000372522; ENST00000497437	SVBP	small vasohibin binding protein [Source:HGNC Symbol;Acc:HGNC:29204]	0.001293	0.6533
ENSG00000163412	ENST00000295612; ENST00000389826; ENST00000421769; ENST00000425534; ENST00000448225; ENST00000468147; ENST00000469524; ENST00000481525; ENST00000496214; ENST00000497838	EIF4E3	eukaryotic translation initiation factor 4E family member 3 [Source:HGNC Symbol;Acc:HGNC:31837]	0.004258	0.6531
ENSG00000167377	ENST00000357254; ENST00000358700; ENST00000393539; ENST00000428724; ENST00000497160; ENST00000539742; ENST00000564528; ENST00000564588; ENST00000565718; ENST00000567340; ENST00000576258	ZNF23	zinc finger protein 23 [Source:HGNC Symbol;Acc:HGNC:13023]	0.01465	0.6531
ENSG00000006459	ENST00000397560; ENST00000472616; ENST00000478996	KDM7A	lysine demethylase 7A [Source:HGNC Symbol;Acc:HGNC:22224]	0.005377	0.6527
ENSG00000176928	ENST00000322348	GCNT4	glucosaminyl (N-acetyl) transferase 4, core 2 [Source:HGNC Symbol;Acc:HGNC:17973]	0.06035	0.6518
ENSG00000114279	ENST00000418610; ENST00000430714; ENST00000440901; ENST00000445105; ENST00000448795; ENST00000450716; ENST00000454309; ENST00000466144; ENST00000491636	FGF12	fibroblast growth factor 12 [Source:HGNC Symbol;Acc:HGNC:3668]	0.00475	0.6517
ENSG00000119771	ENST00000288548; ENST00000471654; ENST00000486442; ENST00000489446	KLHL29	kelch like family member 29 [Source:HGNC Symbol;Acc:HGNC:29404]	0.002326	0.6502
ENSG00000120708	ENST00000442011; ENST00000503087; ENST00000504185; ENST00000504411; ENST00000506699; ENST00000507018; ENST00000508076; ENST00000508767; ENST00000509485; ENST00000509749; ENST00000513497; ENST00000514242; ENST00000514554; ENST00000515433; ENST00000604555	TGFBI	transforming growth factor beta induced [Source:HGNC Symbol;Acc:HGNC:11771]	0.0005158	0.6498
ENSG00000155903	ENST00000286364; ENST00000452898; ENST00000505833; ENST00000506365; ENST00000509032; ENST00000509118; ENST00000515549	RASA2	RAS p21 protein activator 2 [Source:HGNC Symbol;Acc:HGNC:9872]	0.0003397	0.6493
ENSG00000165169	ENST00000378578; ENST00000378581; ENST00000432389	DYNLT3	dynein light chain Tctex-type 3 [Source:HGNC Symbol;Acc:HGNC:11694]	0.0009494	0.6491
ENSG00000005238	ENST00000322813; ENST00000378557; ENST00000378561; ENST00000378566; ENST00000488109; ENST00000603301; ENST00000605104; ENST00000605244; ENST00000605392	FAM214B	family with sequence similarity 214 member B [Source:HGNC Symbol;Acc:HGNC:25666]	0.0001427	0.6486
ENSG00000136379	ENST00000258884; ENST00000558464; ENST00000559506; ENST00000560126; ENST00000560609	ABHD17C	abhydrolase domain containing 17C [Source:HGNC Symbol;Acc:HGNC:26925]	9.5e-05	0.6484
ENSG00000118620	ENST00000261560; ENST00000594110; ENST00000595401; ENST00000595833; ENST00000597922; ENST00000599548	ZNF430	zinc finger protein 430 [Source:HGNC Symbol;Acc:HGNC:20808]	0.001135	0.6483
ENSG00000143473	ENST00000271751; ENST00000367007; ENST00000624583; ENST00000638357; ENST00000638498; ENST00000638960; ENST00000639385; ENST00000639754; ENST00000639952; ENST00000640044; ENST00000640243; ENST00000640522; ENST00000640528; ENST00000640566; ENST00000640625; ENST00000640710; ENST00000640890	KCNH1	potassium voltage-gated channel subfamily H member 1 [Source:HGNC Symbol;Acc:HGNC:6250]	1.581e-05	0.6481
ENSG00000204616	ENST00000376734; ENST00000468264; ENST00000471695; ENST00000480808; ENST00000484583; ENST00000485864; ENST00000493404	TRIM31	tripartite motif containing 31 [Source:HGNC Symbol;Acc:HGNC:16289]	0.07632	0.6479
ENSG00000166444	ENST00000313726; ENST00000524513; ENST00000524757; ENST00000525169; ENST00000526057; ENST00000526062; ENST00000526099; ENST00000526126; ENST00000526155; ENST00000526221; ENST00000526241; ENST00000526701; ENST00000526757; ENST00000526828; ENST00000526837; ENST00000527347; ENST00000527392; ENST00000527473; ENST00000527510; ENST00000527516; ENST00000527540; ENST00000527870; ENST00000527930; ENST0000…	ST5	suppression of tumorigenicity 5 [Source:HGNC Symbol;Acc:HGNC:11350]	0.0001098	0.6477
ENSG00000142871	ENST00000451137; ENST00000480413	CYR61	cysteine rich angiogenic inducer 61 [Source:HGNC Symbol;Acc:HGNC:2654]	0.001934	0.6476
ENSG00000145861	ENST00000393975	C1QTNF2	C1q and TNF related 2 [Source:HGNC Symbol;Acc:HGNC:14325]	0.06708	0.6475
ENSG00000197977	ENST00000354666	ELOVL2	ELOVL fatty acid elongase 2 [Source:HGNC Symbol;Acc:HGNC:14416]	8.705e-05	0.645
ENSG00000206503	ENST00000376802; ENST00000376806; ENST00000376809; ENST00000396634; ENST00000461903; ENST00000479320; ENST00000495183; ENST00000496081; ENST00000638375	HLA-A	major histocompatibility complex, class I, A [Source:HGNC Symbol;Acc:HGNC:4931]	8.65e-06	0.6445
ENSG00000145569	ENST00000274217; ENST00000506258; ENST00000513825	FAM105A	family with sequence similarity 105 member A [Source:HGNC Symbol;Acc:HGNC:25629]	0.003327	0.6437
ENSG00000188177	ENST00000343936; ENST00000409871; ENST00000476511; ENST00000502881	ZC3H6	zinc finger CCCH-type containing 6 [Source:HGNC Symbol;Acc:HGNC:24762]	0.01204	0.6426
ENSG00000168743	ENST00000305572; ENST00000379987; ENST00000427316; ENST00000453617; ENST00000503451; ENST00000504304; ENST00000504787; ENST00000505821; ENST00000505917; ENST00000506056; ENST00000506666; ENST00000511518; ENST00000513430; ENST00000514622; ENST00000514632; ENST00000514837	NPNT	nephronectin [Source:HGNC Symbol;Acc:HGNC:27405]	0.043	0.6426
ENSG00000198732	ENST00000361956; ENST00000381280; ENST00000553839; ENST00000555917; ENST00000557483	SMOC1	SPARC related modular calcium binding 1 [Source:HGNC Symbol;Acc:HGNC:20318]	0.000778	0.6423
ENSG00000242715	ENST00000239859; ENST00000239860; ENST00000379862; ENST00000379864; ENST00000471781; ENST00000477250; ENST00000479850; ENST00000485600; ENST00000486683; ENST00000491049; ENST00000503173; ENST00000506800; ENST00000510088	CCDC169	coiled-coil domain containing 169 [Source:HGNC Symbol;Acc:HGNC:34361]	0.05732	0.6421
ENSG00000249242	ENST00000449862; ENST00000454948; ENST00000508701; ENST00000515780	TMEM150C	transmembrane protein 150C [Source:HGNC Symbol;Acc:HGNC:37263]	0.007239	0.6418
ENSG00000106105	ENST00000389266; ENST00000444666; ENST00000454308; ENST00000465748; ENST00000470392; ENST00000478124; ENST00000484093; ENST00000485784; ENST00000496643; ENST00000627489	GARS	glycyl-tRNA synthetase [Source:HGNC Symbol;Acc:HGNC:4162]	7.289e-05	0.6416
ENSG00000173391	ENST00000309539; ENST00000339968; ENST00000432556; ENST00000536989; ENST00000538745; ENST00000538873; ENST00000539518; ENST00000543414; ENST00000543993; ENST00000544577; ENST00000545927	OLR1	oxidized low density lipoprotein receptor 1 [Source:HGNC Symbol;Acc:HGNC:8133]	0.08459	0.6416
ENSG00000112276	ENST00000314641; ENST00000336775; ENST00000446408	BVES	blood vessel epicardial substance [Source:HGNC Symbol;Acc:HGNC:1152]	0.0002437	0.6401
ENSG00000196275	ENST00000451013; ENST00000478628; ENST00000484624; ENST00000610955; ENST00000614386; ENST00000619775; ENST00000625377	GTF2IRD2	GTF2I repeat domain containing 2 [Source:HGNC Symbol;Acc:HGNC:30775]	0.08265	0.6401
ENSG00000153291	ENST00000371347; ENST00000411689; ENST00000603486; ENST00000603501; ENST00000604127; ENST00000604217; ENST00000604616; ENST00000604908	SLC25A27	solute carrier family 25 member 27 [Source:HGNC Symbol;Acc:HGNC:21065]	0.06035	0.64
ENSG00000153879	ENST00000284000; ENST00000585933	CEBPG	CCAAT/enhancer binding protein gamma [Source:HGNC Symbol;Acc:HGNC:1837]	0.0001586	0.6397
ENSG00000142459	ENST00000270530; ENST00000538904; ENST00000597440; ENST00000599036; ENST00000600802; ENST00000601766; ENST00000601984	EVI5L	ecotropic viral integration site 5 like [Source:HGNC Symbol;Acc:HGNC:30464]	0.01177	0.6396
ENSG00000206077	ENST00000382776; ENST00000508859; ENST00000522356; ENST00000622126	ZDHHC11B	zinc finger DHHC-type containing 11B [Source:HGNC Symbol;Acc:HGNC:32962]	0.01073	0.6392
ENSG00000165338	ENST00000298068; ENST00000371667; ENST00000371681; ENST00000446394; ENST00000498446; ENST00000631422	HECTD2	HECT domain E3 ubiquitin protein ligase 2 [Source:HGNC Symbol;Acc:HGNC:26736]	0.004851	0.6387
ENSG00000112852	ENST00000194155; ENST00000622947; ENST00000624874; ENST00000624994; ENST00000625033	PCDHB2	protocadherin beta 2 [Source:HGNC Symbol;Acc:HGNC:8687]	0.0003124	0.6385
ENSG00000144802	ENST00000326151; ENST00000326172; ENST00000394054; ENST00000461724; ENST00000465476; ENST00000477601; ENST00000483180; ENST00000486444; ENST00000491281; ENST00000495089; ENST00000495719	NFKBIZ	NFKB inhibitor zeta [Source:HGNC Symbol;Acc:HGNC:29805]	0.001631	0.6383
ENSG00000132821	ENST00000373459; ENST00000373461; ENST00000448944	VSTM2L	V-set and transmembrane domain containing 2 like [Source:HGNC Symbol;Acc:HGNC:16096]	0.01662	0.6379
ENSG00000148634	ENST00000277817; ENST00000373700; ENST00000395185; ENST00000395198; ENST00000412272; ENST00000427635; ENST00000460168; ENST00000463478; ENST00000473533; ENST00000480158; ENST00000492996; ENST00000505760; ENST00000506515; ENST00000513996; ENST00000515753	HERC4	HECT and RLD domain containing E3 ubiquitin protein ligase 4 [Source:HGNC Symbol;Acc:HGNC:24521]	4.545e-05	0.6378
ENSG00000139211	ENST00000266581; ENST00000429635; ENST00000550413	AMIGO2	adhesion molecule with Ig like domain 2 [Source:HGNC Symbol;Acc:HGNC:24073]	4.079e-05	0.6377
ENSG00000159882	ENST00000429154; ENST00000585491; ENST00000585568; ENST00000585632; ENST00000589275	ZNF230	zinc finger protein 230 [Source:HGNC Symbol;Acc:HGNC:13024]	0.00707	0.6377
ENSG00000151012	ENST00000280612; ENST00000509248	SLC7A11	solute carrier family 7 member 11 [Source:HGNC Symbol;Acc:HGNC:11059]	1.449e-05	0.6369
ENSG00000050748	ENST00000343111; ENST00000347470; ENST00000393360; ENST00000393362; ENST00000397072; ENST00000425491; ENST00000452135; ENST00000455781; ENST00000520212; ENST00000523135; ENST00000523583; ENST00000524170; ENST00000539014	MAPK9	mitogen-activated protein kinase 9 [Source:HGNC Symbol;Acc:HGNC:6886]	5.147e-06	0.6363
ENSG00000129353	ENST00000335757; ENST00000407327; ENST00000586078; ENST00000586549; ENST00000588214; ENST00000588393; ENST00000588409; ENST00000588465; ENST00000588688; ENST00000589561; ENST00000590382; ENST00000590475; ENST00000590857; ENST00000591194; ENST00000592293	SLC44A2	solute carrier family 44 member 2 [Source:HGNC Symbol;Acc:HGNC:17292]	6.806e-05	0.6363
ENSG00000154678	ENST00000321453; ENST00000396182; ENST00000396184; ENST00000396189; ENST00000396191; ENST00000396193; ENST00000464881; ENST00000478736; ENST00000479980; ENST00000482681; ENST00000495221	PDE1C	phosphodiesterase 1C [Source:HGNC Symbol;Acc:HGNC:8776]	0.004721	0.6363
ENSG00000119537	ENST00000326575; ENST00000406396; ENST00000585456; ENST00000585750; ENST00000586791; ENST00000587292; ENST00000588089; ENST00000589530; ENST00000589592; ENST00000590056; ENST00000591902; ENST00000592327	KDSR	3-ketodihydrosphingosine reductase [Source:HGNC Symbol;Acc:HGNC:4021]	1.852e-05	0.6361
ENSG00000109452	ENST00000262992; ENST00000503927; ENST00000504632; ENST00000505483; ENST00000506000; ENST00000506217; ENST00000506243; ENST00000506297; ENST00000506517; ENST00000506788; ENST00000507462; ENST00000507861; ENST00000508084; ENST00000508116; ENST00000509777; ENST00000510812; ENST00000511838; ENST00000512489; ENST00000512630; ENST00000513000; ENST00000514525; ENST00000514964; ENST00000630044	INPP4B	inositol polyphosphate-4-phosphatase type II B [Source:HGNC Symbol;Acc:HGNC:6075]	0.001914	0.6359
ENSG00000169902	ENST00000304842; ENST00000442120; ENST00000451388; ENST00000480281; ENST00000490159	TPST1	tyrosylprotein sulfotransferase 1 [Source:HGNC Symbol;Acc:HGNC:12020]	0.004159	0.6358
ENSG00000146950	ENST00000380913; ENST00000418909; ENST00000452575; ENST00000493668	SHROOM2	shroom family member 2 [Source:HGNC Symbol;Acc:HGNC:630]	0.02093	0.6358
ENSG00000175426	ENST00000311106; ENST00000508626; ENST00000509190; ENST00000513085	PCSK1	proprotein convertase subtilisin/kexin type 1 [Source:HGNC Symbol;Acc:HGNC:8743]	0.09773	0.6351
ENSG00000134755	ENST00000251081; ENST00000280904	DSC2	desmocollin 2 [Source:HGNC Symbol;Acc:HGNC:3036]	0.007075	0.6349
ENSG00000134369	ENST00000367295; ENST00000367296; ENST00000367302; ENST00000430015; ENST00000438083; ENST00000469130; ENST00000477118; ENST00000490213; ENST00000491403; ENST00000593583	NAV1	neuron navigator 1 [Source:HGNC Symbol;Acc:HGNC:15989]	5.332e-05	0.6346
ENSG00000070808	ENST00000348628; ENST00000351010; ENST00000398376; ENST00000507995; ENST00000508662; ENST00000510347; ENST00000515758	CAMK2A	calcium/calmodulin dependent protein kinase II alpha [Source:HGNC Symbol;Acc:HGNC:1460]	0.02765	0.6344
ENSG00000167552	ENST00000295766; ENST00000301071; ENST00000546918; ENST00000547939; ENST00000548363; ENST00000550254; ENST00000550767; ENST00000550811; ENST00000552924	TUBA1A	tubulin alpha 1a [Source:HGNC Symbol;Acc:HGNC:20766]	0.0001268	0.634
ENSG00000142661	ENST00000338909; ENST00000374434; ENST00000448831; ENST00000475306	MYOM3	myomesin 3 [Source:HGNC Symbol;Acc:HGNC:26679]	0.0007911	0.6339
ENSG00000100473	ENST00000216361; ENST00000396618; ENST00000460581; ENST00000468826; ENST00000475087; ENST00000553772; ENST00000553833; ENST00000555117; ENST00000555881; ENST00000556908; ENST00000557065	COCH	cochlin [Source:HGNC Symbol;Acc:HGNC:2180]	7.642e-05	0.6338
ENSG00000164099	ENST00000296498; ENST00000503043; ENST00000510903; ENST00000515089	PRSS12	protease, serine 12 [Source:HGNC Symbol;Acc:HGNC:9477]	0.1109	0.6338
ENSG00000128000	ENST00000221355; ENST00000434248; ENST00000593605; ENST00000594811; ENST00000595995; ENST00000598845; ENST00000617676	ZNF780B	zinc finger protein 780B [Source:HGNC Symbol;Acc:HGNC:33109]	0.0001248	0.6337
ENSG00000070371	ENST00000412649; ENST00000427926; ENST00000449918; ENST00000458188; ENST00000538828; ENST00000540896; ENST00000611723; ENST00000615606; ENST00000617103; ENST00000617926; ENST00000621271; ENST00000622493	CLTCL1	clathrin heavy chain like 1 [Source:HGNC Symbol;Acc:HGNC:2093]	0.0001007	0.6335
ENSG00000054392	ENST00000261458; ENST00000367009; ENST00000367010; ENST00000413764; ENST00000426968; ENST00000537898; ENST00000541565; ENST00000545154; ENST00000545781	HHAT	hedgehog acyltransferase [Source:HGNC Symbol;Acc:HGNC:18270]	0.005846	0.633
ENSG00000168811	ENST00000305579; ENST00000466512; ENST00000468862; ENST00000480088; ENST00000480787; ENST00000496308	IL12A	interleukin 12A [Source:HGNC Symbol;Acc:HGNC:5969]	0.1033	0.6325
ENSG00000108854	ENST00000262435; ENST00000578200; ENST00000578386; ENST00000580072; ENST00000580246; ENST00000582081; ENST00000585301	SMURF2	SMAD specific E3 ubiquitin protein ligase 2 [Source:HGNC Symbol;Acc:HGNC:16809]	0.0004014	0.6318
ENSG00000115419	ENST00000320717; ENST00000338435; ENST00000409215; ENST00000409428; ENST00000409626; ENST00000412247; ENST00000417154; ENST00000457316; ENST00000461965; ENST00000468352; ENST00000469774; ENST00000471443; ENST00000479552; ENST00000495444; ENST00000496170	GLS	glutaminase [Source:HGNC Symbol;Acc:HGNC:4331]	0.000601	0.6303
ENSG00000103723	ENST00000261722; ENST00000535348; ENST00000535359; ENST00000535385; ENST00000535513; ENST00000537735; ENST00000538592; ENST00000541693; ENST00000542200; ENST00000543938; ENST00000545315; ENST00000559888; ENST00000560529; ENST00000561455; ENST00000620652	AP3B2	adaptor related protein complex 3 beta 2 subunit [Source:HGNC Symbol;Acc:HGNC:567]	0.04364	0.63
ENSG00000101384	ENST00000254958; ENST00000423891; ENST00000488480; ENST00000612857; ENST00000613518; ENST00000617357; ENST00000617965; ENST00000620743; ENST00000622545	JAG1	jagged 1 [Source:HGNC Symbol;Acc:HGNC:6188]	0.0006234	0.6285
ENSG00000172817	ENST00000310193; ENST00000523954	CYP7B1	cytochrome P450 family 7 subfamily B member 1 [Source:HGNC Symbol;Acc:HGNC:2652]	0.03643	0.6283
ENSG00000198734	ENST00000367796; ENST00000367797; ENST00000495481	F5	coagulation factor V [Source:HGNC Symbol;Acc:HGNC:3542]	0.1102	0.6283
ENSG00000168785	ENST00000305798; ENST00000505184; ENST00000507167; ENST00000508798; ENST00000509168; ENST00000511651; ENST00000511753; ENST00000511800; ENST00000515287; ENST00000515440	TSPAN5	tetraspanin 5 [Source:HGNC Symbol;Acc:HGNC:17753]	0.0006563	0.628
ENSG00000169131	ENST00000335815; ENST00000518048; ENST00000520331; ENST00000638723	ZNF354A	zinc finger protein 354A [Source:HGNC Symbol;Acc:HGNC:11628]	9.285e-05	0.6279
ENSG00000036530	ENST00000261835; ENST00000380228; ENST00000554176; ENST00000554611; ENST00000554917; ENST00000556313; ENST00000556822	CYP46A1	cytochrome P450 family 46 subfamily A member 1 [Source:HGNC Symbol;Acc:HGNC:2641]	0.1103	0.6278
ENSG00000171450	ENST00000302625	CDK5R2	cyclin dependent kinase 5 regulatory subunit 2 [Source:HGNC Symbol;Acc:HGNC:1776]	0.05256	0.6277
ENSG00000105982	ENST00000311822; ENST00000317955; ENST00000392741; ENST00000392743; ENST00000392747; ENST00000404282; ENST00000405335; ENST00000432459; ENST00000439609; ENST00000463028; ENST00000469382; ENST00000472537; ENST00000480011; ENST00000493999	RNF32	ring finger protein 32 [Source:HGNC Symbol;Acc:HGNC:17118]	0.0619	0.6274
ENSG00000166311	ENST00000342245; ENST00000526280; ENST00000527275; ENST00000530395; ENST00000531303; ENST00000531336; ENST00000532367; ENST00000533123; ENST00000533196; ENST00000534405	SMPD1	sphingomyelin phosphodiesterase 1 [Source:HGNC Symbol;Acc:HGNC:11120]	0.000874	0.627
ENSG00000106070	ENST00000335866; ENST00000357271; ENST00000398810; ENST00000398812; ENST00000401949; ENST00000402497; ENST00000402578; ENST00000403097; ENST00000406641; ENST00000407526; ENST00000428711; ENST00000439044; ENST00000461886; ENST00000465602; ENST00000467386; ENST00000470992; ENST00000473696; ENST00000478162; ENST00000482397; ENST00000483157; ENST00000483819; ENST00000490051; ENST00000492265	GRB10	growth factor receptor bound protein 10 [Source:HGNC Symbol;Acc:HGNC:4564]	1.287e-05	0.6265
ENSG00000134569	ENST00000378623; ENST00000527656; ENST00000529604; ENST00000529921; ENST00000534404	LRP4	LDL receptor related protein 4 [Source:HGNC Symbol;Acc:HGNC:6696]	0.001408	0.6265
ENSG00000143702	ENST00000336415; ENST00000366542; ENST00000366543; ENST00000366544; ENST00000413359; ENST00000439296; ENST00000451408; ENST00000461671; ENST00000464936; ENST00000466495; ENST00000468254; ENST00000468697; ENST00000469646; ENST00000476661; ENST00000481987; ENST00000490813; ENST00000492145; ENST00000518289; ENST00000521911; ENST00000522191; ENST00000522522; ENST00000522895; ENST00000522995; ENST0000…	CEP170	centrosomal protein 170 [Source:HGNC Symbol;Acc:HGNC:28920]	6.477e-05	0.6263
ENSG00000188321	ENST00000317221; ENST00000393883; ENST00000585352; ENST00000585377; ENST00000586255; ENST00000587557; ENST00000588124; ENST00000589208; ENST00000591652; ENST00000592298; ENST00000592504; ENST00000592896; ENST00000603380; ENST00000605750	ZNF559	zinc finger protein 559 [Source:HGNC Symbol;Acc:HGNC:28197]	0.006713	0.6262
ENSG00000106688	ENST00000262352; ENST00000422398; ENST00000490167	SLC1A1	solute carrier family 1 member 1 [Source:HGNC Symbol;Acc:HGNC:10939]	0.00857	0.6259
ENSG00000146112	ENST00000274853; ENST00000399199; ENST00000467662; ENST00000488324; ENST00000615527; ENST00000615892	PPP1R18	protein phosphatase 1 regulatory subunit 18 [Source:HGNC Symbol;Acc:HGNC:29413]	0.0002925	0.6258
ENSG00000153294	ENST00000283303; ENST00000327753; ENST00000371220	ADGRF4	adhesion G protein-coupled receptor F4 [Source:HGNC Symbol;Acc:HGNC:19011]	0.01304	0.6257
ENSG00000188760	ENST00000344458; ENST00000373883; ENST00000421791; ENST00000451952	TMEM198	transmembrane protein 198 [Source:HGNC Symbol;Acc:HGNC:33704]	0.04685	0.6254
ENSG00000185418	ENST00000335968; ENST00000539112; ENST00000557811; ENST00000558533; ENST00000559492; ENST00000560150; ENST00000615656	TARSL2	threonyl-tRNA synthetase like 2 [Source:HGNC Symbol;Acc:HGNC:24728]	0.0002366	0.6245
ENSG00000175874	ENST00000324768; ENST00000486966; ENST00000495455	CREG2	cellular repressor of E1A stimulated genes 2 [Source:HGNC Symbol;Acc:HGNC:14272]	0.009426	0.6243
ENSG00000136235	ENST00000258733; ENST00000381990; ENST00000409458; ENST00000459927; ENST00000463011; ENST00000465673; ENST00000468723; ENST00000470994; ENST00000474157; ENST00000478451; ENST00000479625; ENST00000487890; ENST00000492512; ENST00000492858	GPNMB	glycoprotein nmb [Source:HGNC Symbol;Acc:HGNC:4462]	0.02034	0.6235
ENSG00000147650	ENST00000276654; ENST00000424843; ENST00000518375; ENST00000519675; ENST00000520770; ENST00000522046; ENST00000523007	LRP12	LDL receptor related protein 12 [Source:HGNC Symbol;Acc:HGNC:31708]	2.783e-05	0.6229
ENSG00000205978	ENST00000382554; ENST00000554505	NYNRIN	NYN domain and retroviral integrase containing [Source:HGNC Symbol;Acc:HGNC:20165]	0.08726	0.6224
ENSG00000105136	ENST00000221735; ENST00000347466; ENST00000354197; ENST00000415379; ENST00000424930; ENST00000426954; ENST00000442920; ENST00000518999; ENST00000519310; ENST00000520540; ENST00000521137; ENST00000521754; ENST00000522346; ENST00000523138; ENST00000523312; ENST00000523439; ENST00000523882	ZNF419	zinc finger protein 419 [Source:HGNC Symbol;Acc:HGNC:20648]	0.001425	0.6218
ENSG00000123104	ENST00000242737; ENST00000381340; ENST00000451599; ENST00000536627; ENST00000538984; ENST00000540429; ENST00000540791; ENST00000543958; ENST00000545235; ENST00000545902	ITPR2	inositol 1,4,5-trisphosphate receptor type 2 [Source:HGNC Symbol;Acc:HGNC:6181]	0.0001403	0.6213
ENSG00000172819	ENST00000338561; ENST00000394426; ENST00000425354; ENST00000543726; ENST00000543762; ENST00000546377; ENST00000546717; ENST00000548284; ENST00000548317; ENST00000549859; ENST00000550265; ENST00000550350; ENST00000550362; ENST00000550721; ENST00000551158; ENST00000551501; ENST00000551580; ENST00000552901	RARG	retinoic acid receptor gamma [Source:HGNC Symbol;Acc:HGNC:9866]	0.0002197	0.6209
ENSG00000103811	ENST00000220166; ENST00000525807; ENST00000527138; ENST00000527715; ENST00000528191; ENST00000528436; ENST00000528741; ENST00000529263; ENST00000529612; ENST00000529861; ENST00000530010; ENST00000530929; ENST00000533777; ENST00000534038; ENST00000534237; ENST00000534268; ENST00000534533; ENST00000615999	CTSH	cathepsin H [Source:HGNC Symbol;Acc:HGNC:2535]	0.0002241	0.6209
ENSG00000205413	ENST00000379958; ENST00000446617; ENST00000620985	SAMD9	sterile alpha motif domain containing 9 [Source:HGNC Symbol;Acc:HGNC:1348]	0.007118	0.6208
ENSG00000166394	ENST00000299498; ENST00000436351; ENST00000524608; ENST00000524790; ENST00000525307; ENST00000526084; ENST00000527542; ENST00000528585; ENST00000531096; ENST00000532621; ENST00000532920; ENST00000533558; ENST00000534443; ENST00000534698	CYB5R2	cytochrome b5 reductase 2 [Source:HGNC Symbol;Acc:HGNC:24376]	0.01518	0.6208
ENSG00000122224	ENST00000263285; ENST00000368035; ENST00000368037; ENST00000368039; ENST00000392203; ENST00000471816; ENST00000474998; ENST00000479663; ENST00000480837; ENST00000485624; ENST00000490902	LY9	lymphocyte antigen 9 [Source:HGNC Symbol;Acc:HGNC:6730]	0.1013	0.6208
ENSG00000105810	ENST00000265734; ENST00000424848; ENST00000467166; ENST00000473078; ENST00000491250	CDK6	cyclin dependent kinase 6 [Source:HGNC Symbol;Acc:HGNC:1777]	2.618e-05	0.6202
ENSG00000173227	ENST00000393946; ENST00000525149; ENST00000525457; ENST00000526281; ENST00000527043; ENST00000531392; ENST00000533427	SYT12	synaptotagmin 12 [Source:HGNC Symbol;Acc:HGNC:18381]	0.000859	0.6202
ENSG00000153064	ENST00000322953; ENST00000428908; ENST00000444316; ENST00000502990; ENST00000504403; ENST00000504592; ENST00000508653; ENST00000510950	BANK1	B-cell scaffold protein with ankyrin repeats 1 [Source:HGNC Symbol;Acc:HGNC:18233]	0.004085	0.6199
ENSG00000213020	ENST00000319783; ENST00000453741; ENST00000540744; ENST00000543227; ENST00000595001; ENST00000595798; ENST00000596702; ENST00000596776; ENST00000597343; ENST00000597566; ENST00000598639; ENST00000598723; ENST00000599798; ENST00000600943; ENST00000601249; ENST00000601447; ENST00000601643; ENST00000602046; ENST00000602162; ENST00000640952	ZNF611	zinc finger protein 611 [Source:HGNC Symbol;Acc:HGNC:28766]	0.003154	0.6192
ENSG00000168546	ENST00000306793; ENST00000517328; ENST00000517892; ENST00000518077; ENST00000519195; ENST00000520676; ENST00000522071; ENST00000524240	GFRA2	GDNF family receptor alpha 2 [Source:HGNC Symbol;Acc:HGNC:4244]	0.1062	0.6184
ENSG00000134716	ENST00000371204; ENST00000466095; ENST00000468257; ENST00000469406; ENST00000492633	CYP2J2	cytochrome P450 family 2 subfamily J member 2 [Source:HGNC Symbol;Acc:HGNC:2634]	0.1154	0.6184
ENSG00000065618	ENST00000353479; ENST00000369733; ENST00000393211; ENST00000433822; ENST00000480127; ENST00000483876; ENST00000488320	COL17A1	collagen type XVII alpha 1 chain [Source:HGNC Symbol;Acc:HGNC:2194]	0.008919	0.6178
ENSG00000092969	ENST00000366929; ENST00000366930; ENST00000479322; ENST00000488793	TGFB2	transforming growth factor beta 2 [Source:HGNC Symbol;Acc:HGNC:11768]	0.0002547	0.617
ENSG00000051108	ENST00000300302; ENST00000344114; ENST00000379792; ENST00000439977; ENST00000562914; ENST00000563343; ENST00000563781; ENST00000563911; ENST00000564678; ENST00000565966; ENST00000566550; ENST00000567944; ENST00000568358; ENST00000568651; ENST00000568676; ENST00000568814; ENST00000569429; ENST00000569569; ENST00000570273	HERPUD1	homocysteine inducible ER protein with ubiquitin like domain 1 [Source:HGNC Symbol;Acc:HGNC:13744]	0.0004177	0.6169
ENSG00000166813	ENST00000394412; ENST00000445906; ENST00000558928	KIF7	kinesin family member 7 [Source:HGNC Symbol;Acc:HGNC:30497]	0.002691	0.6169
ENSG00000118689	ENST00000343882; ENST00000406360; ENST00000540898	FOXO3	forkhead box O3 [Source:HGNC Symbol;Acc:HGNC:3821]	0.00101	0.6167
ENSG00000144057	ENST00000361686; ENST00000361803; ENST00000409087; ENST00000409382; ENST00000419159	ST6GAL2	ST6 beta-galactoside alpha-2,6-sialyltransferase 2 [Source:HGNC Symbol;Acc:HGNC:10861]	5.976e-05	0.6161
ENSG00000154240	ENST00000317442; ENST00000392769; ENST00000535342; ENST00000537949; ENST00000577322; ENST00000578878; ENST00000578971; ENST00000580482; ENST00000580624; ENST00000580694; ENST00000581734; ENST00000581739; ENST00000582760; ENST00000582795; ENST00000582861; ENST00000583358; ENST00000583466; ENST00000584627; ENST00000584987; ENST00000585168	CEP112	centrosomal protein 112 [Source:HGNC Symbol;Acc:HGNC:28514]	0.001075	0.6156
ENSG00000205336	ENST00000388813; ENST00000456916; ENST00000540164; ENST00000561696; ENST00000561782; ENST00000561833; ENST00000561872; ENST00000561969; ENST00000561988; ENST00000562003; ENST00000562101; ENST00000562414; ENST00000562467; ENST00000562558; ENST00000562608; ENST00000562631; ENST00000562673; ENST00000562682; ENST00000562804; ENST00000563007; ENST00000563374; ENST00000563414; ENST00000563445; ENST0000…	ADGRG1	adhesion G protein-coupled receptor G1 [Source:HGNC Symbol;Acc:HGNC:4512]	8.435e-05	0.615
ENSG00000170949	ENST00000355147; ENST00000418871; ENST00000429604; ENST00000594760; ENST00000596388; ENST00000596966; ENST00000597112; ENST00000599056; ENST00000599247; ENST00000599637; ENST00000599729; ENST00000599980; ENST00000600924; ENST00000601421; ENST00000601982; ENST00000602095	ZNF160	zinc finger protein 160 [Source:HGNC Symbol;Acc:HGNC:12948]	0.0003236	0.6149
ENSG00000049239	ENST00000377403; ENST00000495451; ENST00000602477	H6PD	hexose-6-phosphate dehydrogenase/glucose 1-dehydrogenase [Source:HGNC Symbol;Acc:HGNC:4795]	2.566e-05	0.6147
ENSG00000197279	ENST00000377325	ZNF165	zinc finger protein 165 [Source:HGNC Symbol;Acc:HGNC:12953]	0.03142	0.6134
ENSG00000171517	ENST00000370611; ENST00000440886; ENST00000491034	LPAR3	lysophosphatidic acid receptor 3 [Source:HGNC Symbol;Acc:HGNC:14298]	0.0683	0.6123
ENSG00000146757	ENST00000328747; ENST00000357512; ENST00000431504; ENST00000450302; ENST00000488849	ZNF92	zinc finger protein 92 [Source:HGNC Symbol;Acc:HGNC:13168]	0.0003087	0.6117
ENSG00000087258	ENST00000262493; ENST00000262494; ENST00000562316; ENST00000563440; ENST00000563661; ENST00000564727; ENST00000564798; ENST00000565363; ENST00000568375; ENST00000569295; ENST00000570235; ENST00000638185; ENST00000638210; ENST00000638705; ENST00000638836; ENST00000639055; ENST00000639251; ENST00000639268; ENST00000639341; ENST00000639770; ENST00000639787; ENST00000639966; ENST00000640390; ENST0000…	GNAO1	G protein subunit alpha o1 [Source:HGNC Symbol;Acc:HGNC:4389]	0.04148	0.6112
ENSG00000120899	ENST00000346049; ENST00000397497; ENST00000397501; ENST00000412793; ENST00000420218; ENST00000461615; ENST00000482543; ENST00000495097; ENST00000496920; ENST00000517339; ENST00000519512; ENST00000519650; ENST00000521000; ENST00000521164; ENST00000522245; ENST00000522338; ENST00000522517	PTK2B	protein tyrosine kinase 2 beta [Source:HGNC Symbol;Acc:HGNC:9612]	0.0008115	0.61
ENSG00000090776	ENST00000204961	EFNB1	ephrin B1 [Source:HGNC Symbol;Acc:HGNC:3226]	0.03129	0.6099
ENSG00000164951	ENST00000297598; ENST00000396200; ENST00000517764; ENST00000518107; ENST00000518573; ENST00000518827; ENST00000520614; ENST00000520728; ENST00000521144; ENST00000523021	PDP1	pyruvate dehyrogenase phosphatase catalytic subunit 1 [Source:HGNC Symbol;Acc:HGNC:9279]	0.007266	0.6096
ENSG00000186314	ENST00000334744; ENST00000394450; ENST00000505097; ENST00000505416; ENST00000510259; ENST00000510594; ENST00000511435; ENST00000515161; ENST00000515475	PRELID2	PRELI domain containing 2 [Source:HGNC Symbol;Acc:HGNC:28306]	0.002673	0.6087
ENSG00000171388	ENST00000429967	APLN	apelin [Source:HGNC Symbol;Acc:HGNC:16665]	0.03767	0.6086
ENSG00000164171	ENST00000296585; ENST00000503810; ENST00000509814; ENST00000509960; ENST00000510722; ENST00000513685	ITGA2	integrin subunit alpha 2 [Source:HGNC Symbol;Acc:HGNC:6137]	0.0001253	0.6082
ENSG00000136869	ENST00000355622; ENST00000394487; ENST00000472304; ENST00000490685	TLR4	toll like receptor 4 [Source:HGNC Symbol;Acc:HGNC:11850]	0.07529	0.6075
ENSG00000137460	ENST00000260008; ENST00000511601	FHDC1	FH2 domain containing 1 [Source:HGNC Symbol;Acc:HGNC:29363]	0.03638	0.6073
ENSG00000141485	ENST00000293800; ENST00000381074; ENST00000433363; ENST00000570687; ENST00000572094; ENST00000572352; ENST00000572727; ENST00000573648; ENST00000574580; ENST00000574824; ENST00000575230; ENST00000576323	SLC13A5	solute carrier family 13 member 5 [Source:HGNC Symbol;Acc:HGNC:23089]	0.06377	0.607
ENSG00000188153	ENST00000328300; ENST00000361603; ENST00000470339; ENST00000477429; ENST00000483338; ENST00000489230; ENST00000504541; ENST00000505728; ENST00000510690; ENST00000515658	COL4A5	collagen type IV alpha 5 chain [Source:HGNC Symbol;Acc:HGNC:2207]	0.0003475	0.6066
ENSG00000147010	ENST00000379697; ENST00000379698; ENST00000379716; ENST00000379726; ENST00000397821; ENST00000431164; ENST00000432234; ENST00000477102; ENST00000494961	SH3KBP1	SH3 domain containing kinase binding protein 1 [Source:HGNC Symbol;Acc:HGNC:13867]	0.0004197	0.6061
ENSG00000160233	ENST00000291592	LRRC3	leucine rich repeat containing 3 [Source:HGNC Symbol;Acc:HGNC:14965]	0.07061	0.6061
ENSG00000198168	ENST00000354193; ENST00000525670; ENST00000529848; ENST00000530199; ENST00000533774	SVIP	small VCP interacting protein [Source:HGNC Symbol;Acc:HGNC:25238]	0.0005084	0.6044
ENSG00000073711	ENST00000264977; ENST00000334546; ENST00000447251; ENST00000469270; ENST00000490467	PPP2R3A	protein phosphatase 2 regulatory subunit B''alpha [Source:HGNC Symbol;Acc:HGNC:9307]	0.004	0.6011
ENSG00000109255	ENST00000264218; ENST00000505262; ENST00000507338; ENST00000509371; ENST00000511469; ENST00000515325	NMU	neuromedin U [Source:HGNC Symbol;Acc:HGNC:7859]	0.06377	0.6011
ENSG00000253305	ENST00000520790; ENST00000616430	PCDHGB6	protocadherin gamma subfamily B, 6 [Source:HGNC Symbol;Acc:HGNC:8713]	0.0775	0.6008
ENSG00000114771	ENST00000232892; ENST00000488869	AADAC	arylacetamide deacetylase [Source:HGNC Symbol;Acc:HGNC:17]	0.007349	0.6007
ENSG00000180855	ENST00000301547; ENST00000436821	ZNF443	zinc finger protein 443 [Source:HGNC Symbol;Acc:HGNC:20878]	0.02328	0.5996
ENSG00000170540	ENST00000304414; ENST00000546206; ENST00000562234; ENST00000562819; ENST00000563861; ENST00000566391; ENST00000567969; ENST00000569976	ARL6IP1	ADP ribosylation factor like GTPase 6 interacting protein 1 [Source:HGNC Symbol;Acc:HGNC:697]	5.062e-05	0.5987
ENSG00000164251	ENST00000296677; ENST00000514165	F2RL1	F2R like trypsin receptor 1 [Source:HGNC Symbol;Acc:HGNC:3538]	0.0002076	0.5978
ENSG00000130635	ENST00000371817; ENST00000371820; ENST00000460264; ENST00000463925; ENST00000464187; ENST00000465877; ENST00000469093; ENST00000618395	COL5A1	collagen type V alpha 1 chain [Source:HGNC Symbol;Acc:HGNC:2209]	0.006478	0.5972
ENSG00000159176	ENST00000340006; ENST00000367306; ENST00000458271; ENST00000471596; ENST00000481851; ENST00000524951; ENST00000526256; ENST00000526317; ENST00000526723; ENST00000527573; ENST00000527662; ENST00000529975; ENST00000530120; ENST00000531916; ENST00000532313; ENST00000532460; ENST00000533188; ENST00000533402; ENST00000533432	CSRP1	cysteine and glycine rich protein 1 [Source:HGNC Symbol;Acc:HGNC:2469]	5.731e-05	0.5965
ENSG00000128272	ENST00000337304; ENST00000396680; ENST00000404241	ATF4	activating transcription factor 4 [Source:HGNC Symbol;Acc:HGNC:786]	3.285e-05	0.5953
ENSG00000155016	ENST00000332884; ENST00000508453; ENST00000513302	CYP2U1	cytochrome P450 family 2 subfamily U member 1 [Source:HGNC Symbol;Acc:HGNC:20582]	0.004703	0.5953
ENSG00000164743	ENST00000297324	C8orf48	chromosome 8 open reading frame 48 [Source:HGNC Symbol;Acc:HGNC:26345]	0.06253	0.5952
ENSG00000104332	ENST00000220772; ENST00000379845	SFRP1	secreted frizzled related protein 1 [Source:HGNC Symbol;Acc:HGNC:10776]	0.0003047	0.5951
ENSG00000164088	ENST00000296487; ENST00000323588; ENST00000409502; ENST00000443681; ENST00000457454; ENST00000467471; ENST00000472955; ENST00000482724; ENST00000489606	PPM1M	protein phosphatase, Mg2+/Mn2+ dependent 1M [Source:HGNC Symbol;Acc:HGNC:26506]	0.00274	0.5944
ENSG00000108947	ENST00000226091	EFNB3	ephrin B3 [Source:HGNC Symbol;Acc:HGNC:3228]	0.03769	0.594
ENSG00000250312	ENST00000510175; ENST00000609714	ZNF718	zinc finger protein 718 [Source:HGNC Symbol;Acc:HGNC:26889]	0.04469	0.5935
ENSG00000170571	ENST00000303221; ENST00000505896; ENST00000506190; ENST00000508934; ENST00000514111	EMB	embigin [Source:HGNC Symbol;Acc:HGNC:30465]	0.0001914	0.5927
ENSG00000267060	ENST00000409446; ENST00000424284; ENST00000451885; ENST00000462157; ENST00000464183; ENST00000591916	PTGES3L	prostaglandin E synthase 3 like [Source:HGNC Symbol;Acc:HGNC:43943]	0.09126	0.5925
ENSG00000144152	ENST00000272559; ENST00000331203; ENST00000409450; ENST00000409667; ENST00000409903; ENST00000441565; ENST00000472377	FBLN7	fibulin 7 [Source:HGNC Symbol;Acc:HGNC:26740]	0.1118	0.5925
ENSG00000264230	ENST00000584982; ENST00000611655; ENST00000613703; ENST00000614356; ENST00000616785; ENST00000619162; ENST00000620353; ENST00000622769	ANXA8L1	annexin A8 like 1 [Source:HGNC Symbol;Acc:HGNC:23334]	0.000164	0.5922
ENSG00000110169	ENST00000265983; ENST00000525057; ENST00000527105; ENST00000527556; ENST00000528348; ENST00000529037; ENST00000529775; ENST00000533369; ENST00000533561; ENST00000533856; ENST00000534429; ENST00000534800; ENST00000615166	HPX	hemopexin [Source:HGNC Symbol;Acc:HGNC:5171]	0.06321	0.5915
ENSG00000110619	ENST00000278224; ENST00000380525; ENST00000397111; ENST00000439280; ENST00000465207; ENST00000465240; ENST00000465331; ENST00000466442; ENST00000470221; ENST00000484484; ENST00000524825; ENST00000526890; ENST00000527330; ENST00000529772; ENST00000531387; ENST00000639317	CARS	cysteinyl-tRNA synthetase [Source:HGNC Symbol;Acc:HGNC:1493]	0.0001126	0.5913
ENSG00000081320	ENST00000263955; ENST00000409228; ENST00000420683; ENST00000449152; ENST00000606789	STK17B	serine/threonine kinase 17b [Source:HGNC Symbol;Acc:HGNC:11396]	0.001877	0.5912
ENSG00000196458	ENST00000331711; ENST00000360187; ENST00000381215; ENST00000392321; ENST00000412621; ENST00000539809	ZNF605	zinc finger protein 605 [Source:HGNC Symbol;Acc:HGNC:28068]	0.000156	0.5911
ENSG00000140931	ENST00000361909; ENST00000424011; ENST00000460097; ENST00000562357; ENST00000562707; ENST00000563672; ENST00000564060; ENST00000564247; ENST00000565003; ENST00000565666; ENST00000565922; ENST00000566121; ENST00000566756; ENST00000567572; ENST00000568477	CMTM3	CKLF like MARVEL transmembrane domain containing 3 [Source:HGNC Symbol;Acc:HGNC:19174]	0.0003259	0.5902
ENSG00000196159	ENST00000335110; ENST00000394329; ENST00000509444	FAT4	FAT atypical cadherin 4 [Source:HGNC Symbol;Acc:HGNC:23109]	0.03448	0.5885
ENSG00000145685	ENST00000380345; ENST00000502722; ENST00000503686; ENST00000510949; ENST00000512759; ENST00000514587; ENST00000515007; ENST00000515349	LHFPL2	LHFPL tetraspan subfamily member 2 [Source:HGNC Symbol;Acc:HGNC:6588]	0.000381	0.5882
ENSG00000134109	ENST00000256497; ENST00000434243; ENST00000443790; ENST00000445686; ENST00000465187; ENST00000465369; ENST00000492751	EDEM1	ER degradation enhancing alpha-mannosidase like protein 1 [Source:HGNC Symbol;Acc:HGNC:18967]	1.25e-05	0.5869
ENSG00000102172	ENST00000379404; ENST00000404933; ENST00000457085; ENST00000478094	SMS	spermine synthase [Source:HGNC Symbol;Acc:HGNC:11123]	4.267e-06	0.5865
ENSG00000117143	ENST00000271469; ENST00000367924; ENST00000367925; ENST00000367926; ENST00000474728; ENST00000476240; ENST00000486089	UAP1	UDP-N-acetylglucosamine pyrophosphorylase 1 [Source:HGNC Symbol;Acc:HGNC:12457]	0.0002983	0.5851
ENSG00000157510	ENST00000296721; ENST00000455574; ENST00000508444; ENST00000513665; ENST00000515000; ENST00000522492	AFAP1L1	actin filament associated protein 1 like 1 [Source:HGNC Symbol;Acc:HGNC:26714]	0.01118	0.5848
ENSG00000198585	ENST00000502852; ENST00000521288; ENST00000537561	NUDT16	nudix hydrolase 16 [Source:HGNC Symbol;Acc:HGNC:26442]	5.512e-05	0.5834
ENSG00000170382	ENST00000367175; ENST00000367176; ENST00000367177; ENST00000496057	LRRN2	leucine rich repeat neuronal 2 [Source:HGNC Symbol;Acc:HGNC:16914]	0.0001557	0.5833
ENSG00000123096	ENST00000242729; ENST00000422622; ENST00000534829; ENST00000535504; ENST00000538142; ENST00000539019; ENST00000540266; ENST00000544231	SSPN	sarcospan [Source:HGNC Symbol;Acc:HGNC:11322]	0.04195	0.5821
ENSG00000124785	ENST00000244766; ENST00000495850; ENST00000616243; ENST00000622188	NRN1	neuritin 1 [Source:HGNC Symbol;Acc:HGNC:17972]	0.04493	0.5817
ENSG00000196954	ENST00000393150; ENST00000417440; ENST00000444739; ENST00000524843; ENST00000525116; ENST00000529183; ENST00000529565; ENST00000530309; ENST00000531333; ENST00000531546; ENST00000533252; ENST00000533730; ENST00000534356	CASP4	caspase 4 [Source:HGNC Symbol;Acc:HGNC:1505]	0.009033	0.5814
ENSG00000101213	ENST00000217185; ENST00000542869	PTK6	protein tyrosine kinase 6 [Source:HGNC Symbol;Acc:HGNC:9617]	0.06599	0.5814
ENSG00000101695	ENST00000217740; ENST00000580209; ENST00000580863; ENST00000583384; ENST00000583814	RNF125	ring finger protein 125 [Source:HGNC Symbol;Acc:HGNC:21150]	0.09409	0.5814
ENSG00000112541	ENST00000366882; ENST00000535229; ENST00000539869; ENST00000580695; ENST00000616273	PDE10A	phosphodiesterase 10A [Source:HGNC Symbol;Acc:HGNC:8772]	0.0005244	0.5808
ENSG00000275793	ENST00000619918	RIMBP3	RIMS binding protein 3 [Source:HGNC Symbol;Acc:HGNC:29344]	0.03497	0.5806
ENSG00000042832	ENST00000220616; ENST00000518058; ENST00000518097; ENST00000518108; ENST00000518505; ENST00000519178; ENST00000519294; ENST00000519543; ENST00000520089; ENST00000520197; ENST00000520769; ENST00000521107; ENST00000522523; ENST00000522691; ENST00000522797; ENST00000522809; ENST00000522996; ENST00000523756; ENST00000523901; ENST00000524151	TG	thyroglobulin [Source:HGNC Symbol;Acc:HGNC:11764]	0.1377	0.5805
ENSG00000111275	ENST00000261733; ENST00000416293; ENST00000548536; ENST00000549106; ENST00000551450	ALDH2	aldehyde dehydrogenase 2 family (mitochondrial) [Source:HGNC Symbol;Acc:HGNC:404]	0.0001419	0.58
ENSG00000146477	ENST00000275300	SLC22A3	solute carrier family 22 member 3 [Source:HGNC Symbol;Acc:HGNC:10967]	0.001157	0.5795
ENSG00000178202	ENST00000323468; ENST00000434945; ENST00000524787; ENST00000530318; ENST00000530529; ENST00000532730	KDELC2	KDEL motif containing 2 [Source:HGNC Symbol;Acc:HGNC:28496]	4.845e-05	0.579
ENSG00000139668	ENST00000298125; ENST00000460145; ENST00000612477	WDFY2	WD repeat and FYVE domain containing 2 [Source:HGNC Symbol;Acc:HGNC:20482]	0.0008465	0.5789
ENSG00000134686	ENST00000257118; ENST00000373418; ENST00000373422; ENST00000431992; ENST00000459964; ENST00000467894; ENST00000468406; ENST00000473158; ENST00000484692; ENST00000485928; ENST00000486897; ENST00000493483	PHC2	polyhomeotic homolog 2 [Source:HGNC Symbol;Acc:HGNC:3183]	0.002819	0.5787
ENSG00000172006	ENST00000317243; ENST00000588534; ENST00000590116; ENST00000591265	ZNF554	zinc finger protein 554 [Source:HGNC Symbol;Acc:HGNC:26629]	0.03465	0.5781
ENSG00000185404	ENST00000243810; ENST00000396563; ENST00000415673; ENST00000444636; ENST00000458341; ENST00000462156; ENST00000466656; ENST00000483728; ENST00000496870; ENST00000497212	SP140L	SP140 nuclear body protein like [Source:HGNC Symbol;Acc:HGNC:25105]	0.04424	0.5781
ENSG00000197603	ENST00000425232; ENST00000504716; ENST00000505121; ENST00000505431; ENST00000508244; ENST00000508405; ENST00000509849; ENST00000509957; ENST00000510830; ENST00000511210; ENST00000511781; ENST00000511824; ENST00000512288; ENST00000514429; ENST00000515380	C5orf42	chromosome 5 open reading frame 42 [Source:HGNC Symbol;Acc:HGNC:25801]	0.0005966	0.5776
ENSG00000132965	ENST00000380490; ENST00000479597; ENST00000617770	ALOX5AP	arachidonate 5-lipoxygenase activating protein [Source:HGNC Symbol;Acc:HGNC:436]	0.04321	0.5776
ENSG00000139329	ENST00000266718; ENST00000546642; ENST00000548071	LUM	lumican [Source:HGNC Symbol;Acc:HGNC:6724]	0.08391	0.5775
ENSG00000203772	ENST00000414069	SPRN	shadow of prion protein [Source:HGNC Symbol;Acc:HGNC:16871]	0.1584	0.5763
ENSG00000012171	ENST00000416295; ENST00000418576; ENST00000419007; ENST00000433753; ENST00000434030; ENST00000439487; ENST00000441915; ENST00000456210; ENST00000456560; ENST00000611067; ENST00000612509; ENST00000616701; ENST00000618865; ENST00000619119; ENST00000621029	SEMA3B	semaphorin 3B [Source:HGNC Symbol;Acc:HGNC:10724]	0.003913	0.576
ENSG00000090339	ENST00000264832; ENST00000423829; ENST00000585443; ENST00000588645; ENST00000592686	ICAM1	intercellular adhesion molecule 1 [Source:HGNC Symbol;Acc:HGNC:5344]	0.1756	0.5758
ENSG00000196639	ENST00000397056; ENST00000413416; ENST00000431010; ENST00000438284	HRH1	histamine receptor H1 [Source:HGNC Symbol;Acc:HGNC:5182]	0.0005751	0.5751
ENSG00000175697	ENST00000315843; ENST00000461057; ENST00000464295; ENST00000481907; ENST00000495912	GPR156	G protein-coupled receptor 156 [Source:HGNC Symbol;Acc:HGNC:20844]	0.03878	0.5743
ENSG00000151414	ENST00000367383; ENST00000367385; ENST00000391974; ENST00000417895; ENST00000442588; ENST00000493790; ENST00000538004; ENST00000544035	NEK7	NIMA related kinase 7 [Source:HGNC Symbol;Acc:HGNC:13386]	5.311e-05	0.574
ENSG00000104267	ENST00000285379; ENST00000518231; ENST00000520127; ENST00000520996; ENST00000522742	CA2	carbonic anhydrase 2 [Source:HGNC Symbol;Acc:HGNC:1373]	0.0792	0.5735
ENSG00000166750	ENST00000299977; ENST00000542451; ENST00000592325	SLFN5	schlafen family member 5 [Source:HGNC Symbol;Acc:HGNC:28286]	0.002884	0.5734
ENSG00000168389	ENST00000372809; ENST00000372811; ENST00000420632; ENST00000434861; ENST00000459917; ENST00000469745; ENST00000480630; ENST00000481612; ENST00000483824; ENST00000491515	MFSD2A	major facilitator superfamily domain containing 2A [Source:HGNC Symbol;Acc:HGNC:25897]	0.004276	0.5731
ENSG00000143469	ENST00000367015; ENST00000367019; ENST00000399639; ENST00000472886; ENST00000534859; ENST00000537238; ENST00000629778; ENST00000637265; ENST00000637945	SYT14	synaptotagmin 14 [Source:HGNC Symbol;Acc:HGNC:23143]	0.1494	0.5731
ENSG00000138814	ENST00000323055; ENST00000394853; ENST00000394854; ENST00000492351; ENST00000507176; ENST00000510292; ENST00000512215; ENST00000525819; ENST00000529324	PPP3CA	protein phosphatase 3 catalytic subunit alpha [Source:HGNC Symbol;Acc:HGNC:9314]	8.408e-05	0.5723
ENSG00000123989	ENST00000243776; ENST00000373891; ENST00000535926	CHPF	chondroitin polymerizing factor [Source:HGNC Symbol;Acc:HGNC:24291]	0.02176	0.5718
ENSG00000119900	ENST00000370435; ENST00000467503	OGFRL1	opioid growth factor receptor like 1 [Source:HGNC Symbol;Acc:HGNC:21378]	0.001029	0.571
ENSG00000165434	ENST00000298198; ENST00000622957	PGM2L1	phosphoglucomutase 2 like 1 [Source:HGNC Symbol;Acc:HGNC:20898]	0.001192	0.5702
ENSG00000025039	ENST00000359203; ENST00000369415; ENST00000492783	RRAGD	Ras related GTP binding D [Source:HGNC Symbol;Acc:HGNC:19903]	0.0161	0.5697
ENSG00000135324	ENST00000257776	MRAP2	melanocortin 2 receptor accessory protein 2 [Source:HGNC Symbol;Acc:HGNC:21232]	0.05617	0.5696
ENSG00000168056	ENST00000301873; ENST00000322147; ENST00000524798; ENST00000525443; ENST00000526124; ENST00000526825; ENST00000526927; ENST00000527339; ENST00000527792; ENST00000528516; ENST00000528966; ENST00000529189; ENST00000529371; ENST00000529582; ENST00000529764; ENST00000530426; ENST00000530785; ENST00000530866; ENST00000530990; ENST00000532661; ENST00000532932	LTBP3	latent transforming growth factor beta binding protein 3 [Source:HGNC Symbol;Acc:HGNC:6716]	0.0003715	0.569
ENSG00000092841	ENST00000293422; ENST00000348108; ENST00000536128; ENST00000546630; ENST00000546845; ENST00000547408; ENST00000547649; ENST00000547703; ENST00000548293; ENST00000548400; ENST00000548580; ENST00000548725; ENST00000549017; ENST00000549392; ENST00000549566; ENST00000550184; ENST00000550639; ENST00000550697; ENST00000551589; ENST00000551954; ENST00000552297	MYL6	myosin light chain 6 [Source:HGNC Symbol;Acc:HGNC:7587]	1.824e-05	0.5689
ENSG00000184988	ENST00000536052; ENST00000541594; ENST00000586685; ENST00000588659; ENST00000588693; ENST00000592564; ENST00000592649; ENST00000612339	TMEM106A	transmembrane protein 106A [Source:HGNC Symbol;Acc:HGNC:28288]	0.007847	0.5686
ENSG00000145476	ENST00000378802; ENST00000502665; ENST00000507209; ENST00000513354	CYP4V2	cytochrome P450 family 4 subfamily V member 2 [Source:HGNC Symbol;Acc:HGNC:23198]	0.01532	0.5686
ENSG00000198223	ENST00000355432; ENST00000355805; ENST00000381500; ENST00000381509; ENST00000381524; ENST00000381529; ENST00000412290; ENST00000417535; ENST00000432318; ENST00000475259; ENST00000477940; ENST00000478256; ENST00000481245; ENST00000486791; ENST00000491683; ENST00000493312; ENST00000494969; ENST00000498153; ENST00000501036	CSF2RA	colony stimulating factor 2 receptor alpha subunit [Source:HGNC Symbol;Acc:HGNC:2435]	0.05087	0.5684
ENSG00000155629	ENST00000339364; ENST00000371109; ENST00000371110; ENST00000467625; ENST00000468783; ENST00000489982	PIK3AP1	phosphoinositide-3-kinase adaptor protein 1 [Source:HGNC Symbol;Acc:HGNC:30034]	0.03317	0.5683
ENSG00000123240	ENST00000263036; ENST00000378747; ENST00000378748; ENST00000378752; ENST00000378757; ENST00000378764; ENST00000424614; ENST00000430081; ENST00000469025; ENST00000482140; ENST00000486862; ENST00000487935	OPTN	optineurin [Source:HGNC Symbol;Acc:HGNC:17142]	0.0004586	0.5679
ENSG00000138411	ENST00000260983; ENST00000409111; ENST00000427457; ENST00000452031; ENST00000462290; ENST00000498146	HECW2	HECT, C2 and WW domain containing E3 ubiquitin protein ligase 2 [Source:HGNC Symbol;Acc:HGNC:29853]	0.007013	0.5675
ENSG00000141668	ENST00000269503; ENST00000580889; ENST00000581073; ENST00000581425; ENST00000582667; ENST00000583570; ENST00000583651; ENST00000584764; ENST00000585159	CBLN2	cerebellin 2 precursor [Source:HGNC Symbol;Acc:HGNC:1544]	0.1119	0.5669
ENSG00000099957	ENST00000401443; ENST00000413302; ENST00000422210; ENST00000432930; ENST00000442475; ENST00000452228; ENST00000469722; ENST00000487342; ENST00000591411	P2RX6	purinergic receptor P2X 6 [Source:HGNC Symbol;Acc:HGNC:8538]	0.06586	0.566
ENSG00000149548	ENST00000344762; ENST00000524471; ENST00000529051; ENST00000530061	CCDC15	coiled-coil domain containing 15 [Source:HGNC Symbol;Acc:HGNC:25798]	0.006823	0.5654
ENSG00000073849	ENST00000169298; ENST00000416235; ENST00000417392; ENST00000423451; ENST00000427315; ENST00000430309; ENST00000438590; ENST00000440338; ENST00000442023; ENST00000446170; ENST00000448044; ENST00000448408; ENST00000448449; ENST00000455441; ENST00000457772; ENST00000458216; ENST00000463542; ENST00000464827; ENST00000468614; ENST00000470633; ENST00000485105; ENST00000487031	ST6GAL1	ST6 beta-galactoside alpha-2,6-sialyltransferase 1 [Source:HGNC Symbol;Acc:HGNC:10860]	0.01051	0.5644
ENSG00000175471	ENST00000312216; ENST00000429576; ENST00000503301; ENST00000505078; ENST00000505208; ENST00000505465; ENST00000506568; ENST00000507214; ENST00000508509; ENST00000509850; ENST00000510732; ENST00000512425; ENST00000512568; ENST00000513695; ENST00000513857; ENST00000514040; ENST00000514780; ENST00000515393	MCTP1	multiple C2 and transmembrane domain containing 1 [Source:HGNC Symbol;Acc:HGNC:26183]	0.03421	0.5643
ENSG00000180043	ENST00000424985; ENST00000585734	FAM71E2	family with sequence similarity 71 member E2 [Source:HGNC Symbol;Acc:HGNC:25278]	0.1259	0.5639
ENSG00000170049	ENST00000303790; ENST00000570587; ENST00000570852; ENST00000572275; ENST00000574006; ENST00000576981	KCNAB3	potassium voltage-gated channel subfamily A regulatory beta subunit 3 [Source:HGNC Symbol;Acc:HGNC:6230]	0.01323	0.5638
ENSG00000165695	ENST00000298545; ENST00000467161; ENST00000476719; ENST00000477396; ENST00000482422	AK8	adenylate kinase 8 [Source:HGNC Symbol;Acc:HGNC:26526]	0.0583	0.5634
ENSG00000185634	ENST00000332408; ENST00000396535; ENST00000537958; ENST00000557797; ENST00000558220; ENST00000559289	SHC4	SHC adaptor protein 4 [Source:HGNC Symbol;Acc:HGNC:16743]	0.09401	0.5632
ENSG00000185046	ENST00000329257; ENST00000333732; ENST00000341752; ENST00000546364; ENST00000546568; ENST00000546631; ENST00000546960; ENST00000547010; ENST00000547362; ENST00000547446; ENST00000547776; ENST00000548447; ENST00000549025; ENST00000549315; ENST00000549493; ENST00000549558; ENST00000549797; ENST00000549866; ENST00000550157; ENST00000550693; ENST00000550778; ENST00000550833; ENST00000551212; ENST0000…	ANKS1B	ankyrin repeat and sterile alpha motif domain containing 1B [Source:HGNC Symbol;Acc:HGNC:24600]	0.0667	0.5627
ENSG00000050438	ENST00000319957; ENST00000358657; ENST00000453097; ENST00000514353; ENST00000535225; ENST00000546497; ENST00000546663; ENST00000546872; ENST00000546875; ENST00000547697; ENST00000548352; ENST00000548616; ENST00000548811; ENST00000550211; ENST00000551071; ENST00000552001; ENST00000604314; ENST00000615370	SLC4A8	solute carrier family 4 member 8 [Source:HGNC Symbol;Acc:HGNC:11034]	0.005689	0.5624
ENSG00000168490	ENST00000321613; ENST00000454243; ENST00000518274; ENST00000522869; ENST00000523252	PHYHIP	phytanoyl-CoA 2-hydroxylase interacting protein [Source:HGNC Symbol;Acc:HGNC:16865]	0.06255	0.5623
ENSG00000006451	ENST00000005257; ENST00000434466; ENST00000436179; ENST00000466491; ENST00000468201	RALA	RAS like proto-oncogene A [Source:HGNC Symbol;Acc:HGNC:9839]	3.682e-05	0.5619
ENSG00000066135	ENST00000372396; ENST00000463151; ENST00000472265; ENST00000481296; ENST00000485249	KDM4A	lysine demethylase 4A [Source:HGNC Symbol;Acc:HGNC:22978]	0.0001735	0.5606
ENSG00000166592	ENST00000299759; ENST00000420652; ENST00000566577; ENST00000567791; ENST00000568915	RRAD	RRAD, Ras related glycolysis inhibitor and calcium channel regulator [Source:HGNC Symbol;Acc:HGNC:10446]	0.1884	0.56
ENSG00000100003	ENST00000402592; ENST00000405717; ENST00000415072; ENST00000416523; ENST00000428195; ENST00000429917; ENST00000437022; ENST00000452649; ENST00000459728; ENST00000464335; ENST00000483116; ENST00000484486; ENST00000485482; ENST00000615189; ENST00000617837; ENST00000619483; ENST00000620251	SEC14L2	SEC14 like lipid binding 2 [Source:HGNC Symbol;Acc:HGNC:10699]	0.01342	0.5598
ENSG00000134762	ENST00000360428; ENST00000434452; ENST00000584980	DSC3	desmocollin 3 [Source:HGNC Symbol;Acc:HGNC:3037]	0.01461	0.5592
ENSG00000153563	ENST00000283635; ENST00000352580; ENST00000409511; ENST00000409781	CD8A	CD8a molecule [Source:HGNC Symbol;Acc:HGNC:1706]	0.08185	0.5592
ENSG00000183386	ENST00000373016; ENST00000475084; ENST00000477194; ENST00000483132; ENST00000485803	FHL3	four and a half LIM domains 3 [Source:HGNC Symbol;Acc:HGNC:3704]	0.002116	0.5589
ENSG00000205209	ENST00000379204; ENST00000595326; ENST00000601241	SCGB2B2	secretoglobin family 2B member 2 [Source:HGNC Symbol;Acc:HGNC:27616]	0.08344	0.5589
ENSG00000085063	ENST00000351554; ENST00000395850; ENST00000415002; ENST00000426650; ENST00000437761; ENST00000445143; ENST00000525763; ENST00000527577; ENST00000527926; ENST00000528700; ENST00000528987; ENST00000533181; ENST00000533403; ENST00000534312	CD59	CD59 molecule (CD59 blood group) [Source:HGNC Symbol;Acc:HGNC:1689]	1.613e-05	0.5575
ENSG00000101198	ENST00000370307; ENST00000370313; ENST00000370316; ENST00000370317; ENST00000461738; ENST00000466885; ENST00000470246; ENST00000472670; ENST00000486495	NKAIN4	sodium/potassium transporting ATPase interacting 4 [Source:HGNC Symbol;Acc:HGNC:16191]	0.01813	0.5566
ENSG00000168243	ENST00000366597; ENST00000366598; ENST00000391854; ENST00000450593; ENST00000484517	GNG4	G protein subunit gamma 4 [Source:HGNC Symbol;Acc:HGNC:4407]	0.0008946	0.5565
ENSG00000118503	ENST00000237289; ENST00000420009; ENST00000421450; ENST00000433680; ENST00000485192; ENST00000612899; ENST00000614035; ENST00000615468; ENST00000619035; ENST00000620204; ENST00000621150	TNFAIP3	TNF alpha induced protein 3 [Source:HGNC Symbol;Acc:HGNC:11896]	0.1171	0.5561
ENSG00000161653	ENST00000293404; ENST00000589767; ENST00000592915	NAGS	N-acetylglutamate synthase [Source:HGNC Symbol;Acc:HGNC:17996]	0.06564	0.5556
ENSG00000137501	ENST00000316356; ENST00000354566; ENST00000359152; ENST00000389958; ENST00000389959; ENST00000389960; ENST00000438197; ENST00000524452; ENST00000524830; ENST00000524911; ENST00000525423; ENST00000525692; ENST00000525702; ENST00000526999; ENST00000527523; ENST00000527794; ENST00000528231; ENST00000528566; ENST00000529534; ENST00000529581; ENST00000529662; ENST00000530351; ENST00000531496; ENST0000…	SYTL2	synaptotagmin like 2 [Source:HGNC Symbol;Acc:HGNC:15585]	0.01869	0.5555
ENSG00000133805	ENST00000295663; ENST00000396553; ENST00000396554; ENST00000444303; ENST00000524866; ENST00000527261; ENST00000527369; ENST00000528723; ENST00000529507; ENST00000529744; ENST00000529834; ENST00000529835; ENST00000530864; ENST00000531227; ENST00000532250; ENST00000532966; ENST00000533116; ENST00000534047	AMPD3	adenosine monophosphate deaminase 3 [Source:HGNC Symbol;Acc:HGNC:470]	0.008554	0.5554
ENSG00000100612	ENST00000216500; ENST00000536410; ENST00000553328; ENST00000553986; ENST00000554101; ENST00000555171; ENST00000556502; ENST00000557137; ENST00000557185; ENST00000557326; ENST00000557751; ENST00000611054	DHRS7	dehydrogenase/reductase 7 [Source:HGNC Symbol;Acc:HGNC:21524]	0.000146	0.5553
ENSG00000175600	ENST00000335693; ENST00000401647; ENST00000413931; ENST00000416370; ENST00000444074; ENST00000460466; ENST00000464028; ENST00000488110; ENST00000628514	SUGCT	succinyl-CoA:glutarate-CoA transferase [Source:HGNC Symbol;Acc:HGNC:16001]	0.09106	0.5553
ENSG00000188343	ENST00000359421; ENST00000423990; ENST00000452913; ENST00000517718; ENST00000518116; ENST00000518322; ENST00000518829; ENST00000519135; ENST00000519679; ENST00000520363; ENST00000520937; ENST00000520955; ENST00000521641; ENST00000522324; ENST00000522803; ENST00000523453; ENST00000523475; ENST00000523577; ENST00000620645	FAM92A	family with sequence similarity 92 member A [Source:HGNC Symbol;Acc:HGNC:30452]	0.0004509	0.5549
ENSG00000111801	ENST00000244519; ENST00000361232; ENST00000467524; ENST00000471353; ENST00000474790; ENST00000477388; ENST00000480110; ENST00000482451; ENST00000483179; ENST00000487272; ENST00000487627; ENST00000490254; ENST00000494393; ENST00000496719; ENST00000497681	BTN3A3	butyrophilin subfamily 3 member A3 [Source:HGNC Symbol;Acc:HGNC:1140]	0.09159	0.5544
ENSG00000147044	ENST00000378154; ENST00000378158; ENST00000378163; ENST00000378166; ENST00000378168; ENST00000378179; ENST00000421587; ENST00000442742; ENST00000468986; ENST00000469265; ENST00000472704; ENST00000477823; ENST00000486402	CASK	calcium/calmodulin dependent serine protein kinase [Source:HGNC Symbol;Acc:HGNC:1497]	6.437e-05	0.5543
ENSG00000171466	ENST00000293648; ENST00000453372; ENST00000585350; ENST00000585688; ENST00000587392; ENST00000588653; ENST00000589542; ENST00000590155	ZNF562	zinc finger protein 562 [Source:HGNC Symbol;Acc:HGNC:25950]	0.0002013	0.5542
ENSG00000067066	ENST00000264052; ENST00000340126; ENST00000409112; ENST00000409341; ENST00000409824; ENST00000409897; ENST00000413284; ENST00000427101; ENST00000431952; ENST00000432979; ENST00000452345; ENST00000459786; ENST00000462751; ENST00000466710; ENST00000470940; ENST00000488180; ENST00000492546; ENST00000494508; ENST00000494901	SP100	SP100 nuclear antigen [Source:HGNC Symbol;Acc:HGNC:11206]	0.001419	0.5539
ENSG00000146966	ENST00000275884; ENST00000461883; ENST00000469373; ENST00000475837; ENST00000477488; ENST00000489552; ENST00000491728; ENST00000492720; ENST00000496613; ENST00000537639	DENND2A	DENN domain containing 2A [Source:HGNC Symbol;Acc:HGNC:22212]	0.1055	0.5536
ENSG00000101608	ENST00000217652; ENST00000536605; ENST00000577510; ENST00000578038; ENST00000578562; ENST00000578611; ENST00000579226; ENST00000580353; ENST00000580887; ENST00000583449; ENST00000585090; ENST00000608786	MYL12A	myosin light chain 12A [Source:HGNC Symbol;Acc:HGNC:16701]	1.449e-05	0.5534
ENSG00000197472	ENST00000339986; ENST00000366504; ENST00000479214; ENST00000487338; ENST00000491337; ENST00000498046	ZNF695	zinc finger protein 695 [Source:HGNC Symbol;Acc:HGNC:30954]	0.06193	0.5534
ENSG00000143878	ENST00000272233	RHOB	ras homolog family member B [Source:HGNC Symbol;Acc:HGNC:668]	0.001941	0.5533
ENSG00000118263	ENST00000309446; ENST00000412414; ENST00000421199; ENST00000423015; ENST00000426163; ENST00000435602; ENST00000451244; ENST00000457962; ENST00000458272; ENST00000467833	KLF7	Kruppel like factor 7 [Source:HGNC Symbol;Acc:HGNC:6350]	8.647e-05	0.553
ENSG00000169432	ENST00000303354; ENST00000409435; ENST00000409672; ENST00000452182; ENST00000454569; ENST00000472119	SCN9A	sodium voltage-gated channel alpha subunit 9 [Source:HGNC Symbol;Acc:HGNC:10597]	0.001848	0.5523
ENSG00000010539	ENST00000396868; ENST00000396870; ENST00000396871; ENST00000414144; ENST00000431561; ENST00000575285; ENST00000575617; ENST00000575630; ENST00000575948; ENST00000577015	ZNF200	zinc finger protein 200 [Source:HGNC Symbol;Acc:HGNC:12993]	0.001574	0.5522
ENSG00000099250	ENST00000265371; ENST00000374816; ENST00000374821; ENST00000374822; ENST00000374823; ENST00000374867; ENST00000374875; ENST00000395995; ENST00000413802; ENST00000418675; ENST00000431894; ENST00000432372; ENST00000455749; ENST00000466932	NRP1	neuropilin 1 [Source:HGNC Symbol;Acc:HGNC:8004]	1.169e-05	0.5519
ENSG00000116667	ENST00000235307; ENST00000367514; ENST00000477517; ENST00000489143	C1orf21	chromosome 1 open reading frame 21 [Source:HGNC Symbol;Acc:HGNC:15494]	0.02561	0.5511
ENSG00000119943	ENST00000370575; ENST00000462874; ENST00000464808; ENST00000483923; ENST00000494941	PYROXD2	pyridine nucleotide-disulphide oxidoreductase domain 2 [Source:HGNC Symbol;Acc:HGNC:23517]	0.001897	0.5509
ENSG00000100196	ENST00000216014; ENST00000409006; ENST00000471268	KDELR3	KDEL endoplasmic reticulum protein retention receptor 3 [Source:HGNC Symbol;Acc:HGNC:6306]	0.003403	0.5509
ENSG00000101307	ENST00000262929; ENST00000279477; ENST00000381596; ENST00000381603; ENST00000381605; ENST00000562014; ENST00000563840; ENST00000565076; ENST00000565087; ENST00000565230; ENST00000565775; ENST00000566055; ENST00000568365; ENST00000569387; ENST00000569629	SIRPB1	signal regulatory protein beta 1 [Source:HGNC Symbol;Acc:HGNC:15928]	0.1026	0.5508
ENSG00000186318	ENST00000313005; ENST00000392937; ENST00000428381; ENST00000445823; ENST00000504995; ENST00000509916; ENST00000510630; ENST00000510915; ENST00000513780; ENST00000514464; ENST00000528053; ENST00000530824	BACE1	beta-secretase 1 [Source:HGNC Symbol;Acc:HGNC:933]	0.0001966	0.5504
ENSG00000205702	ENST00000358097; ENST00000424775; ENST00000433992; ENST00000435101; ENST00000435688; ENST00000610593; ENST00000612115; ENST00000614967	CYP2D7	cytochrome P450 family 2 subfamily D member 7 (gene/pseudogene) [Source:HGNC Symbol;Acc:HGNC:2624]	0.2058	0.5502
ENSG00000114646	ENST00000264723; ENST00000383738; ENST00000456150; ENST00000465441; ENST00000610462	CSPG5	chondroitin sulfate proteoglycan 5 [Source:HGNC Symbol;Acc:HGNC:2467]	0.02159	0.5501
ENSG00000128655	ENST00000286063; ENST00000389683; ENST00000409504; ENST00000427127; ENST00000433879; ENST00000436700; ENST00000466790; ENST00000478646; ENST00000488399; ENST00000492761; ENST00000497003	PDE11A	phosphodiesterase 11A [Source:HGNC Symbol;Acc:HGNC:8773]	0.09365	0.5501
ENSG00000026103	ENST00000313771; ENST00000352159; ENST00000355279; ENST00000355740; ENST00000357339; ENST00000371857; ENST00000460510; ENST00000466081; ENST00000477270; ENST00000479522; ENST00000484444; ENST00000487314; ENST00000488877; ENST00000492756; ENST00000494410; ENST00000494799; ENST00000612663; ENST00000640140; ENST00000640250; ENST00000640681	FAS	Fas cell surface death receptor [Source:HGNC Symbol;Acc:HGNC:11920]	0.0008648	0.5493
ENSG00000260456	ENST00000253461; ENST00000562840; ENST00000564821; ENST00000565212; ENST00000567970; ENST00000618367; ENST00000618912	C16orf95	chromosome 16 open reading frame 95 [Source:HGNC Symbol;Acc:HGNC:40033]	0.07335	0.5491
ENSG00000206560	ENST00000399451; ENST00000412318; ENST00000439830; ENST00000451422; ENST00000460278; ENST00000461696; ENST00000462657; ENST00000463533; ENST00000476472; ENST00000479043; ENST00000492895; ENST00000497037; ENST00000498524; ENST00000498713; ENST00000624145	ANKRD28	ankyrin repeat domain 28 [Source:HGNC Symbol;Acc:HGNC:29024]	0.0001014	0.549
ENSG00000154096	ENST00000284240; ENST00000524659; ENST00000524970; ENST00000527590; ENST00000528295; ENST00000528522; ENST00000532974; ENST00000533840; ENST00000580275; ENST00000584021	THY1	Thy-1 cell surface antigen [Source:HGNC Symbol;Acc:HGNC:11801]	0.003467	0.5489
ENSG00000175395	ENST00000302609; ENST00000374633; ENST00000467975	ZNF25	zinc finger protein 25 [Source:HGNC Symbol;Acc:HGNC:13043]	0.002527	0.5481
ENSG00000145284	ENST00000273908; ENST00000319540	SCD5	stearoyl-CoA desaturase 5 [Source:HGNC Symbol;Acc:HGNC:21088]	0.001497	0.5474
ENSG00000087253	ENST00000262134; ENST00000562299; ENST00000563095; ENST00000564084; ENST00000565056; ENST00000566375; ENST00000566911; ENST00000566915	LPCAT2	lysophosphatidylcholine acyltransferase 2 [Source:HGNC Symbol;Acc:HGNC:26032]	0.0009784	0.5471
ENSG00000133985	ENST00000256367	TTC9	tetratricopeptide repeat domain 9 [Source:HGNC Symbol;Acc:HGNC:20267]	0.01566	0.547
ENSG00000156453	ENST00000287008; ENST00000357517; ENST00000394536; ENST00000503492; ENST00000505937; ENST00000511044; ENST00000514773; ENST00000515351	PCDH1	protocadherin 1 [Source:HGNC Symbol;Acc:HGNC:8655]	0.009742	0.5468
ENSG00000256060	ENST00000543226; ENST00000596755	TRAPPC2B	trafficking protein particle complex 2B [Source:NCBI gene;Acc:10597]	0.01263	0.5467
ENSG00000179163	ENST00000374479	FUCA1	alpha-L-fucosidase 1 [Source:HGNC Symbol;Acc:HGNC:4006]	0.002159	0.5463
ENSG00000122786	ENST00000361675; ENST00000361901; ENST00000393118; ENST00000417172; ENST00000422748; ENST00000424922; ENST00000430085; ENST00000435928; ENST00000436461; ENST00000443197; ENST00000445569; ENST00000454108; ENST00000462181; ENST00000466704; ENST00000472096; ENST00000473714; ENST00000475772; ENST00000478075; ENST00000480638; ENST00000482470; ENST00000489019; ENST00000495522; ENST00000496024; ENST0000…	CALD1	caldesmon 1 [Source:HGNC Symbol;Acc:HGNC:1441]	0.000148	0.5457
ENSG00000115604	ENST00000233957; ENST00000334376; ENST00000409599; ENST00000410040; ENST00000466357	IL18R1	interleukin 18 receptor 1 [Source:HGNC Symbol;Acc:HGNC:5988]	0.03768	0.5445
ENSG00000164142	ENST00000435205; ENST00000503146; ENST00000505231; ENST00000508198; ENST00000511501; ENST00000512597; ENST00000513086; ENST00000513962	FAM160A1	family with sequence similarity 160 member A1 [Source:HGNC Symbol;Acc:HGNC:34237]	0.09493	0.5443
ENSG00000063587	ENST00000370249; ENST00000370251; ENST00000438239	ZNF275	zinc finger protein 275 [Source:HGNC Symbol;Acc:HGNC:13069]	0.0007413	0.5441
ENSG00000100097	ENST00000215909; ENST00000425542; ENST00000454173; ENST00000464120; ENST00000472321; ENST00000480207; ENST00000489315	LGALS1	galectin 1 [Source:HGNC Symbol;Acc:HGNC:6561]	0.009784	0.5436
ENSG00000178860	ENST00000325509; ENST00000518440; ENST00000521739	MSC	musculin [Source:HGNC Symbol;Acc:HGNC:7321]	0.002607	0.5433
ENSG00000159200	ENST00000313806; ENST00000381132; ENST00000381135; ENST00000399272; ENST00000443408; ENST00000463276; ENST00000481448; ENST00000482533; ENST00000487434; ENST00000487990; ENST00000489903; ENST00000492600; ENST00000609325; ENST00000620920	RCAN1	regulator of calcineurin 1 [Source:HGNC Symbol;Acc:HGNC:3040]	0.001208	0.542
ENSG00000167460	ENST00000300933; ENST00000344824; ENST00000586193; ENST00000586499; ENST00000586833; ENST00000587201; ENST00000588032; ENST00000588410; ENST00000588483; ENST00000588507; ENST00000589897; ENST00000590180; ENST00000591226; ENST00000591645; ENST00000592138; ENST00000592822	TPM4	tropomyosin 4 [Source:HGNC Symbol;Acc:HGNC:12013]	4.456e-05	0.5415
ENSG00000136161	ENST00000344532; ENST00000430805; ENST00000462703; ENST00000481144; ENST00000544492; ENST00000544904; ENST00000611827	RCBTB2	RCC1 and BTB domain containing protein 2 [Source:HGNC Symbol;Acc:HGNC:1914]	0.05861	0.5414
ENSG00000121417	ENST00000240731; ENST00000254182; ENST00000299871; ENST00000347302; ENST00000391703; ENST00000407202; ENST00000535785; ENST00000540556; ENST00000540780; ENST00000541072; ENST00000541801; ENST00000542008	ZNF211	zinc finger protein 211 [Source:HGNC Symbol;Acc:HGNC:13003]	0.01084	0.5411
ENSG00000174804	ENST00000531380	FZD4	frizzled class receptor 4 [Source:HGNC Symbol;Acc:HGNC:4042]	0.01763	0.5406
ENSG00000109220	ENST00000263921; ENST00000509678; ENST00000510894; ENST00000512964	CHIC2	cysteine rich hydrophobic domain 2 [Source:HGNC Symbol;Acc:HGNC:1935]	0.03836	0.5404
ENSG00000198929	ENST00000361897; ENST00000430120; ENST00000454693; ENST00000464284; ENST00000493151; ENST00000530878	NOS1AP	nitric oxide synthase 1 adaptor protein [Source:HGNC Symbol;Acc:HGNC:16859]	0.07827	0.5402
ENSG00000151967	ENST00000445224; ENST00000461058; ENST00000472483; ENST00000475932; ENST00000482804; ENST00000482885; ENST00000483730; ENST00000495954	SCHIP1	schwannomin interacting protein 1 [Source:HGNC Symbol;Acc:HGNC:15678]	0.0885	0.5401
ENSG00000145335	ENST00000336904; ENST00000345009; ENST00000394986; ENST00000394989; ENST00000394991; ENST00000420646; ENST00000502987; ENST00000505199; ENST00000506244; ENST00000506691; ENST00000508895; ENST00000611107; ENST00000618500	SNCA	synuclein alpha [Source:HGNC Symbol;Acc:HGNC:11138]	0.04741	0.5399
ENSG00000105835	ENST00000222553; ENST00000354289; ENST00000393618; ENST00000417537; ENST00000424768; ENST00000441045; ENST00000463871; ENST00000467730; ENST00000484527; ENST00000486949; ENST00000489358; ENST00000489732; ENST00000491027	NAMPT	nicotinamide phosphoribosyltransferase [Source:HGNC Symbol;Acc:HGNC:30092]	0.0002358	0.5398
ENSG00000083844	ENST00000263095; ENST00000536056; ENST00000594126; ENST00000597447; ENST00000599653; ENST00000600531	ZNF264	zinc finger protein 264 [Source:HGNC Symbol;Acc:HGNC:13057]	0.0006297	0.5396
ENSG00000157601	ENST00000288383; ENST00000398598; ENST00000398600; ENST00000413778; ENST00000417963; ENST00000419044; ENST00000424365; ENST00000427464; ENST00000441677; ENST00000455164; ENST00000467510; ENST00000468506; ENST00000478268; ENST00000484465; ENST00000486275; ENST00000490220; ENST00000491110; ENST00000619682	MX1	MX dynamin like GTPase 1 [Source:HGNC Symbol;Acc:HGNC:7532]	0.2144	0.5393
ENSG00000166669	ENST00000324570; ENST00000356427; ENST00000396559; ENST00000396560; ENST00000535850; ENST00000543967; ENST00000561932; ENST00000562102; ENST00000562396; ENST00000562527; ENST00000564797; ENST00000565450; ENST00000565616; ENST00000566316; ENST00000568027; ENST00000569900; ENST00000569939; ENST00000570163	ATF7IP2	activating transcription factor 7 interacting protein 2 [Source:HGNC Symbol;Acc:HGNC:20397]	0.0229	0.5388
ENSG00000155957	ENST00000286424; ENST00000358230; ENST00000398033; ENST00000534930; ENST00000535812; ENST00000538217; ENST00000542072; ENST00000542724; ENST00000544599; ENST00000545407; ENST00000545504; ENST00000556010; ENST00000613669; ENST00000633367	TMBIM4	transmembrane BAX inhibitor motif containing 4 [Source:HGNC Symbol;Acc:HGNC:24257]	0.02684	0.5382
ENSG00000101306	ENST00000375985; ENST00000375994; ENST00000468730	MYLK2	myosin light chain kinase 2 [Source:HGNC Symbol;Acc:HGNC:16243]	0.2149	0.538
ENSG00000012504	ENST00000188403; ENST00000321046; ENST00000392986; ENST00000546380; ENST00000548621; ENST00000548884; ENST00000549996; ENST00000551184; ENST00000551379	NR1H4	nuclear receptor subfamily 1 group H member 4 [Source:HGNC Symbol;Acc:HGNC:7967]	0.08722	0.5372
ENSG00000186297	ENST00000335625; ENST00000355395; ENST00000400081; ENST00000554038; ENST00000554083; ENST00000554596; ENST00000554599; ENST00000555060; ENST00000555182; ENST00000557449; ENST00000557484	GABRA5	gamma-aminobutyric acid type A receptor alpha5 subunit [Source:HGNC Symbol;Acc:HGNC:4079]	2.463e-05	0.5367
ENSG00000273706	ENST00000614239; ENST00000616237; ENST00000619297; ENST00000619939; ENST00000621767	LHX1	LIM homeobox 1 [Source:HGNC Symbol;Acc:HGNC:6593]	0.0239	0.5365
ENSG00000138134	ENST00000371922; ENST00000371924; ENST00000371926; ENST00000371927; ENST00000461650; ENST00000468698	STAMBPL1	STAM binding protein like 1 [Source:HGNC Symbol;Acc:HGNC:24105]	0.00417	0.5353
ENSG00000174099	ENST00000308259; ENST00000355192; ENST00000446731; ENST00000535143; ENST00000535239; ENST00000535664; ENST00000538045; ENST00000538725; ENST00000540804; ENST00000541189; ENST00000541897; ENST00000614640	MSRB3	methionine sulfoxide reductase B3 [Source:HGNC Symbol;Acc:HGNC:27375]	8.323e-05	0.5352
ENSG00000156050	ENST00000286544; ENST00000556794	FAM161B	family with sequence similarity 161 member B [Source:HGNC Symbol;Acc:HGNC:19854]	0.00492	0.5352
ENSG00000057704	ENST00000261226; ENST00000548918; ENST00000551457; ENST00000552239	TMCC3	transmembrane and coiled-coil domain family 3 [Source:HGNC Symbol;Acc:HGNC:29199]	0.08555	0.5348
ENSG00000113361	ENST00000265071; ENST00000504835; ENST00000506396; ENST00000508132; ENST00000514738	CDH6	cadherin 6 [Source:HGNC Symbol;Acc:HGNC:1765]	0.1303	0.5338
ENSG00000003436	ENST00000233156; ENST00000339091; ENST00000392365; ENST00000409676; ENST00000417013; ENST00000420747; ENST00000421427; ENST00000435414; ENST00000437725; ENST00000453013; ENST00000481132; ENST00000481389	TFPI	tissue factor pathway inhibitor [Source:HGNC Symbol;Acc:HGNC:11760]	0.001926	0.5336
ENSG00000130766	ENST00000253063	SESN2	sestrin 2 [Source:HGNC Symbol;Acc:HGNC:20746]	0.002926	0.5332
ENSG00000171310	ENST00000303694; ENST00000546689; ENST00000547956; ENST00000549016; ENST00000549260; ENST00000550711	CHST11	carbohydrate sulfotransferase 11 [Source:HGNC Symbol;Acc:HGNC:17422]	0.0007654	0.5331
ENSG00000165102	ENST00000379644; ENST00000517319; ENST00000519000; ENST00000519705; ENST00000520678; ENST00000520704; ENST00000521576; ENST00000522082; ENST00000523989; ENST00000524016	HGSNAT	heparan-alpha-glucosaminide N-acetyltransferase [Source:HGNC Symbol;Acc:HGNC:26527]	0.0001315	0.5324
ENSG00000152104	ENST00000366956; ENST00000473261; ENST00000486173; ENST00000491277; ENST00000543945	PTPN14	protein tyrosine phosphatase, non-receptor type 14 [Source:HGNC Symbol;Acc:HGNC:9647]	0.0002614	0.5319
ENSG00000166707	ENST00000422784; ENST00000423478; ENST00000537356; ENST00000603049; ENST00000605784; ENST00000611638	ZCCHC18	zinc finger CCHC-type containing 18 [Source:HGNC Symbol;Acc:HGNC:32459]	0.06371	0.5316
ENSG00000213139	ENST00000307944; ENST00000392499; ENST00000460288	CRYGS	crystallin gamma S [Source:HGNC Symbol;Acc:HGNC:2417]	0.1382	0.5314
ENSG00000167380	ENST00000300823; ENST00000337433; ENST00000413984; ENST00000454662; ENST00000585560; ENST00000585678; ENST00000586203; ENST00000586286; ENST00000586914; ENST00000588127; ENST00000588742; ENST00000588795; ENST00000588883; ENST00000589160; ENST00000590089; ENST00000590467; ENST00000590524; ENST00000590578; ENST00000590759	ZNF226	zinc finger protein 226 [Source:HGNC Symbol;Acc:HGNC:13019]	0.0007335	0.531
ENSG00000161955	ENST00000338784; ENST00000349228; ENST00000380535; ENST00000396542; ENST00000396545; ENST00000436057; ENST00000438470; ENST00000483039; ENST00000625791	TNFSF13	TNF superfamily member 13 [Source:HGNC Symbol;Acc:HGNC:11928]	0.165	0.531
ENSG00000126709	ENST00000339145; ENST00000361157; ENST00000362020	IFI6	interferon alpha inducible protein 6 [Source:HGNC Symbol;Acc:HGNC:4054]	0.07824	0.5306
ENSG00000183044	ENST00000268251; ENST00000396600; ENST00000425191; ENST00000561870; ENST00000562115; ENST00000563215; ENST00000563992; ENST00000564453; ENST00000564714; ENST00000565016; ENST00000565671; ENST00000566590; ENST00000567812; ENST00000568847; ENST00000569156; ENST00000569695	ABAT	4-aminobutyrate aminotransferase [Source:HGNC Symbol;Acc:HGNC:23]	0.03855	0.5301
ENSG00000160469	ENST00000309383; ENST00000326848; ENST00000585418; ENST00000586626; ENST00000588584; ENST00000590333; ENST00000591774; ENST00000592539	BRSK1	BR serine/threonine kinase 1 [Source:HGNC Symbol;Acc:HGNC:18994]	0.02612	0.5299
ENSG00000157111	ENST00000287773; ENST00000454765	TMEM171	transmembrane protein 171 [Source:HGNC Symbol;Acc:HGNC:27031]	0.0476	0.5296
ENSG00000164185	ENST00000296600; ENST00000504912; ENST00000505843	ZNF474	zinc finger protein 474 [Source:HGNC Symbol;Acc:HGNC:23245]	0.1381	0.5291
ENSG00000173267	ENST00000348795; ENST00000372017; ENST00000465679; ENST00000483064	SNCG	synuclein gamma [Source:HGNC Symbol;Acc:HGNC:11141]	0.05722	0.5287
ENSG00000170647	ENST00000303130	TMEM133	transmembrane protein 133 [Source:HGNC Symbol;Acc:HGNC:24033]	0.07093	0.5286
ENSG00000143147	ENST00000271357; ENST00000367835; ENST00000367836; ENST00000367838; ENST00000478868; ENST00000485232; ENST00000493800; ENST00000537209; ENST00000539777; ENST00000546300	GPR161	G protein-coupled receptor 161 [Source:HGNC Symbol;Acc:HGNC:23694]	0.0002345	0.5285
ENSG00000144655	ENST00000273153; ENST00000514182	CSRNP1	cysteine and serine rich nuclear protein 1 [Source:HGNC Symbol;Acc:HGNC:14300]	0.001099	0.5281
ENSG00000100345	ENST00000216181; ENST00000401701; ENST00000456729; ENST00000459960; ENST00000463027; ENST00000472210; ENST00000473022; ENST00000475726; ENST00000477189; ENST00000486218; ENST00000495928	MYH9	myosin heavy chain 9 [Source:HGNC Symbol;Acc:HGNC:7579]	0.008614	0.5281
ENSG00000178947	ENST00000417443	SMIM10L2A	small integral membrane protein 10 like 2A [Source:HGNC Symbol;Acc:HGNC:34499]	0.09906	0.5281
ENSG00000116584	ENST00000313667; ENST00000313695; ENST00000361247; ENST00000368315; ENST00000423422; ENST00000462460; ENST00000465079; ENST00000470541; ENST00000470874; ENST00000470975; ENST00000471589; ENST00000474428; ENST00000476273; ENST00000477754; ENST00000487755; ENST00000495070; ENST00000497907; ENST00000608543; ENST00000609126; ENST00000609707	ARHGEF2	Rho/Rac guanine nucleotide exchange factor 2 [Source:HGNC Symbol;Acc:HGNC:682]	0.001054	0.528
ENSG00000141753	ENST00000269593	IGFBP4	insulin like growth factor binding protein 4 [Source:HGNC Symbol;Acc:HGNC:5473]	8.667e-05	0.5268
ENSG00000132031	ENST00000407540; ENST00000421259; ENST00000478482	MATN3	matrilin 3 [Source:HGNC Symbol;Acc:HGNC:6909]	0.01312	0.5266
ENSG00000173702	ENST00000462728; ENST00000478191; ENST00000490147; ENST00000497378; ENST00000616727	MUC13	mucin 13, cell surface associated [Source:HGNC Symbol;Acc:HGNC:7511]	0.03801	0.5266
ENSG00000270629	ENST00000581201; ENST00000593495; ENST00000606877; ENST00000611826; ENST00000614329; ENST00000614999; ENST00000616120; ENST00000619423; ENST00000620240; ENST00000621066; ENST00000621070	NBPF14	NBPF member 14 [Source:HGNC Symbol;Acc:HGNC:25232]	0.008095	0.5265
ENSG00000151474	ENST00000264546; ENST00000342409; ENST00000357447; ENST00000475141; ENST00000475325; ENST00000477221; ENST00000492155; ENST00000493380; ENST00000495956; ENST00000632314; ENST00000632570; ENST00000640906	FRMD4A	FERM domain containing 4A [Source:HGNC Symbol;Acc:HGNC:25491]	0.009393	0.5263
ENSG00000134258	ENST00000328189; ENST00000359008; ENST00000369458; ENST00000430871; ENST00000463461; ENST00000488493; ENST00000539893	VTCN1	V-set domain containing T-cell activation inhibitor 1 [Source:HGNC Symbol;Acc:HGNC:28873]	0.07089	0.5258
ENSG00000185499	ENST00000337604; ENST00000338684; ENST00000342482; ENST00000343256; ENST00000368389; ENST00000368390; ENST00000368392; ENST00000368393; ENST00000368396; ENST00000368398; ENST00000438413; ENST00000457295; ENST00000462215; ENST00000462317; ENST00000466913; ENST00000467134; ENST00000468978; ENST00000471283; ENST00000485118; ENST00000498431; ENST00000610359; ENST00000610468; ENST00000611571; ENST0000…	MUC1	mucin 1, cell surface associated [Source:HGNC Symbol;Acc:HGNC:7508]	0.004883	0.5254
ENSG00000175305	ENST00000308108; ENST00000396133; ENST00000517487; ENST00000519889; ENST00000520509; ENST00000521809; ENST00000523476; ENST00000524224	CCNE2	cyclin E2 [Source:HGNC Symbol;Acc:HGNC:1590]	0.001412	0.5251
ENSG00000151135	ENST00000280756; ENST00000547081; ENST00000547242; ENST00000548125; ENST00000548806; ENST00000550344; ENST00000551237; ENST00000551489; ENST00000551813	TMEM263	transmembrane protein 263 [Source:HGNC Symbol;Acc:HGNC:28281]	0.0001062	0.5245
ENSG00000054282	ENST00000366541; ENST00000435549; ENST00000463012; ENST00000463042; ENST00000476722; ENST00000482234; ENST00000490065; ENST00000491888; ENST00000493334; ENST00000496361; ENST00000497459	SDCCAG8	serologically defined colon cancer antigen 8 [Source:HGNC Symbol;Acc:HGNC:10671]	0.0003087	0.5245
ENSG00000026559	ENST00000371571; ENST00000424171; ENST00000433903; ENST00000439216; ENST00000447736; ENST00000506387	KCNG1	potassium voltage-gated channel modifier subfamily G member 1 [Source:HGNC Symbol;Acc:HGNC:6248]	0.05317	0.5242
ENSG00000067445	ENST00000173898; ENST00000319167; ENST00000375022; ENST00000375041; ENST00000399736; ENST00000411534; ENST00000416704; ENST00000420798; ENST00000427099; ENST00000430420; ENST00000431115; ENST00000440072; ENST00000440759; ENST00000442098; ENST00000445561; ENST00000449980; ENST00000452830; ENST00000453081; ENST00000469211; ENST00000474933; ENST00000475183; ENST00000484031; ENST00000492142; ENST0000…	TRO	trophinin [Source:HGNC Symbol;Acc:HGNC:12326]	0.07049	0.5241
ENSG00000139514	ENST00000380752; ENST00000450494; ENST00000473577	SLC7A1	solute carrier family 7 member 1 [Source:HGNC Symbol;Acc:HGNC:11057]	0.0007621	0.5236
ENSG00000184557	ENST00000330871; ENST00000587578	SOCS3	suppressor of cytokine signaling 3 [Source:HGNC Symbol;Acc:HGNC:19391]	0.07191	0.5226
ENSG00000011105	ENST00000011898; ENST00000407263; ENST00000431374; ENST00000444315; ENST00000492305; ENST00000537971; ENST00000539631; ENST00000640568	TSPAN9	tetraspanin 9 [Source:HGNC Symbol;Acc:HGNC:21640]	0.0003334	0.5222
ENSG00000183873	ENST00000327956; ENST00000333535; ENST00000413689; ENST00000414099; ENST00000423572; ENST00000425664; ENST00000449557; ENST00000450102; ENST00000451551; ENST00000455624; ENST00000464652; ENST00000476683; ENST00000491944; ENST00000612060	SCN5A	sodium voltage-gated channel alpha subunit 5 [Source:HGNC Symbol;Acc:HGNC:10593]	0.09123	0.522
ENSG00000159556	ENST00000290759; ENST00000558437; ENST00000558656	ISL2	ISL LIM homeobox 2 [Source:HGNC Symbol;Acc:HGNC:18524]	0.03658	0.5219
ENSG00000173068	ENST00000380666; ENST00000380667; ENST00000380672; ENST00000411752; ENST00000418777; ENST00000468187; ENST00000471301; ENST00000484726; ENST00000486514; ENST00000545497; ENST00000603313; ENST00000603713; ENST00000613349; ENST00000617779	BNC2	basonuclin 2 [Source:HGNC Symbol;Acc:HGNC:30988]	0.001269	0.5218
ENSG00000072682	ENST00000166534; ENST00000360568; ENST00000379086; ENST00000379100; ENST00000379104; ENST00000395164; ENST00000401867; ENST00000416053; ENST00000417528; ENST00000418055; ENST00000428369; ENST00000428841; ENST00000431054; ENST00000439698; ENST00000453286; ENST00000467587; ENST00000471826; ENST00000474628; ENST00000478055; ENST00000481636; ENST00000506807	P4HA2	prolyl 4-hydroxylase subunit alpha 2 [Source:HGNC Symbol;Acc:HGNC:8547]	0.01481	0.5216
ENSG00000255423	ENST00000533473	EBLN2	endogenous Bornavirus like nucleoprotein 2 [Source:HGNC Symbol;Acc:HGNC:25493]	0.0587	0.5215
ENSG00000162746	ENST00000336830; ENST00000367944; ENST00000367945; ENST00000367946; ENST00000367948; ENST00000495397	FCRLB	Fc receptor like B [Source:HGNC Symbol;Acc:HGNC:26431]	0.09217	0.5215
ENSG00000079150	ENST00000233092; ENST00000412612; ENST00000419184; ENST00000424785; ENST00000434643; ENST00000435079; ENST00000464248; ENST00000470945	FKBP7	FK506 binding protein 7 [Source:HGNC Symbol;Acc:HGNC:3723]	0.00964	0.5213
ENSG00000255408	ENST00000522353; ENST00000532566	PCDHA3	protocadherin alpha 3 [Source:HGNC Symbol;Acc:HGNC:8669]	0.02416	0.5209
ENSG00000198121	ENST00000358883; ENST00000374430; ENST00000374431; ENST00000441240; ENST00000541779	LPAR1	lysophosphatidic acid receptor 1 [Source:HGNC Symbol;Acc:HGNC:3166]	0.0004918	0.5204
ENSG00000165895	ENST00000298815; ENST00000524649; ENST00000524892; ENST00000525558; ENST00000529406; ENST00000529535; ENST00000531183; ENST00000534060	ARHGAP42	Rho GTPase activating protein 42 [Source:HGNC Symbol;Acc:HGNC:26545]	0.006332	0.5203
ENSG00000215717	ENST00000338272; ENST00000473828; ENST00000479160	TMEM167B	transmembrane protein 167B [Source:HGNC Symbol;Acc:HGNC:30187]	0.01917	0.5198
ENSG00000171223	ENST00000302754	JUNB	JunB proto-oncogene, AP-1 transcription factor subunit [Source:HGNC Symbol;Acc:HGNC:6205]	0.03792	0.5198
ENSG00000196466	ENST00000419318; ENST00000430385; ENST00000460935; ENST00000595766	ZNF799	zinc finger protein 799 [Source:HGNC Symbol;Acc:HGNC:28071]	0.02441	0.5195
ENSG00000049449	ENST00000054950; ENST00000506388; ENST00000527337; ENST00000528630; ENST00000530146; ENST00000530348; ENST00000531345; ENST00000532474; ENST00000532721; ENST00000532942; ENST00000533898	RCN1	reticulocalbin 1 [Source:HGNC Symbol;Acc:HGNC:9934]	8.621e-05	0.5192
ENSG00000156587	ENST00000287156; ENST00000340573; ENST00000526659; ENST00000527022; ENST00000528275	UBE2L6	ubiquitin conjugating enzyme E2 L6 [Source:HGNC Symbol;Acc:HGNC:12490]	0.001534	0.5188
ENSG00000133111	ENST00000255476; ENST00000472888	RFXAP	regulatory factor X associated protein [Source:HGNC Symbol;Acc:HGNC:9988]	0.1386	0.5183
ENSG00000175294	ENST00000312106; ENST00000529244	CATSPER1	cation channel sperm associated 1 [Source:HGNC Symbol;Acc:HGNC:17116]	0.1104	0.5182
ENSG00000255346	ENST00000260364; ENST00000388866; ENST00000448182; ENST00000455873; ENST00000525143; ENST00000525163; ENST00000527315; ENST00000529367; ENST00000530406	NOX5	NADPH oxidase 5 [Source:HGNC Symbol;Acc:HGNC:14874]	0.0952	0.5175
ENSG00000173334	ENST00000311922; ENST00000519576; ENST00000520847; ENST00000521778	TRIB1	tribbles pseudokinase 1 [Source:HGNC Symbol;Acc:HGNC:16891]	0.0007945	0.5172
ENSG00000129116	ENST00000261509; ENST00000393726; ENST00000503290; ENST00000503457; ENST00000504519; ENST00000505667; ENST00000507325; ENST00000507699; ENST00000507735; ENST00000508898; ENST00000510998; ENST00000511611; ENST00000511682; ENST00000511948; ENST00000512127; ENST00000513187; ENST00000513245	PALLD	palladin, cytoskeletal associated protein [Source:HGNC Symbol;Acc:HGNC:17068]	0.0002547	0.5171
ENSG00000178988	ENST00000320848; ENST00000500563	MRFAP1L1	Morf4 family associated protein 1 like 1 [Source:HGNC Symbol;Acc:HGNC:28796]	9.918e-05	0.517
ENSG00000068615	ENST00000165698; ENST00000453231; ENST00000473407; ENST00000475475; ENST00000489855; ENST00000490915; ENST00000535845; ENST00000538924; ENST00000541910	REEP1	receptor accessory protein 1 [Source:HGNC Symbol;Acc:HGNC:25786]	0.07278	0.5161
ENSG00000134871	ENST00000360467; ENST00000400163; ENST00000462309; ENST00000463084; ENST00000478681; ENST00000480609; ENST00000480771; ENST00000483683; ENST00000494852; ENST00000617564	COL4A2	collagen type IV alpha 2 chain [Source:HGNC Symbol;Acc:HGNC:2203]	0.009376	0.516
ENSG00000182809	ENST00000329146; ENST00000483017; ENST00000538259; ENST00000547643; ENST00000548309; ENST00000548923; ENST00000548989; ENST00000550577; ENST00000551738; ENST00000551836; ENST00000552643	CRIP2	cysteine rich protein 2 [Source:HGNC Symbol;Acc:HGNC:2361]	0.03455	0.5156
ENSG00000169621	ENST00000303795; ENST00000394342; ENST00000445692; ENST00000471727; ENST00000488585; ENST00000529851; ENST00000627740	APLF	aprataxin and PNKP like factor [Source:HGNC Symbol;Acc:HGNC:28724]	0.03962	0.5151
ENSG00000080503	ENST00000302401; ENST00000324954; ENST00000349721; ENST00000357248; ENST00000382183; ENST00000382185; ENST00000382186; ENST00000382194; ENST00000382203; ENST00000416751; ENST00000417599; ENST00000423555; ENST00000439732; ENST00000450198; ENST00000452193; ENST00000457226; ENST00000491574; ENST00000634271; ENST00000634287; ENST00000634338; ENST00000634343; ENST00000634403; ENST00000634435; ENST0000…	SMARCA2	SWI/SNF related, matrix associated, actin dependent regulator of chromatin, subfamily a, member 2 [Source:HGNC Symbol;Acc:HGNC:11098]	0.0003803	0.5145
ENSG00000152154	ENST00000281961; ENST00000413011; ENST00000437068; ENST00000482239; ENST00000495402; ENST00000618232	TMEM178A	transmembrane protein 178A [Source:HGNC Symbol;Acc:HGNC:28517]	0.1947	0.5143
ENSG00000146678	ENST00000275525; ENST00000457280; ENST00000468955	IGFBP1	insulin like growth factor binding protein 1 [Source:HGNC Symbol;Acc:HGNC:5469]	0.1142	0.514
ENSG00000168398	ENST00000539359; ENST00000542454; ENST00000554311	BDKRB2	bradykinin receptor B2 [Source:HGNC Symbol;Acc:HGNC:1030]	0.1291	0.5139
ENSG00000010818	ENST00000012134; ENST00000367603; ENST00000367604; ENST00000421237; ENST00000474532	HIVEP2	human immunodeficiency virus type I enhancer binding protein 2 [Source:HGNC Symbol;Acc:HGNC:4921]	0.002891	0.5137
ENSG00000050344	ENST00000056233; ENST00000606261; ENST00000607375	NFE2L3	nuclear factor, erythroid 2 like 3 [Source:HGNC Symbol;Acc:HGNC:7783]	0.03642	0.5137
ENSG00000131791	ENST00000254101; ENST00000474939; ENST00000496858	PRKAB2	protein kinase AMP-activated non-catalytic subunit beta 2 [Source:HGNC Symbol;Acc:HGNC:9379]	0.0009095	0.5136
ENSG00000065320	ENST00000173229; ENST00000436734	NTN1	netrin 1 [Source:HGNC Symbol;Acc:HGNC:8029]	0.07054	0.5136
ENSG00000196417	ENST00000396408; ENST00000504146; ENST00000504235; ENST00000505866; ENST00000507045; ENST00000594030; ENST00000594627; ENST00000596086	ZNF765	zinc finger protein 765 [Source:HGNC Symbol;Acc:HGNC:25092]	0.0008894	0.513
ENSG00000070214	ENST00000374720; ENST00000374723; ENST00000374724; ENST00000436716; ENST00000470972; ENST00000607692; ENST00000607701	SLC44A1	solute carrier family 44 member 1 [Source:HGNC Symbol;Acc:HGNC:18798]	0.0007525	0.5126
ENSG00000163393	ENST00000369502; ENST00000369503; ENST00000481127	SLC22A15	solute carrier family 22 member 15 [Source:HGNC Symbol;Acc:HGNC:20301]	0.06067	0.5126
ENSG00000120278	ENST00000358517; ENST00000367326; ENST00000475490	PLEKHG1	pleckstrin homology and RhoGEF domain containing G1 [Source:HGNC Symbol;Acc:HGNC:20884]	0.1058	0.5126
ENSG00000175906	ENST00000320033	ARL4D	ADP ribosylation factor like GTPase 4D [Source:HGNC Symbol;Acc:HGNC:656]	0.01063	0.5123
ENSG00000222011	ENST00000409231; ENST00000413034; ENST00000418198; ENST00000420217; ENST00000442873; ENST00000481697; ENST00000487807; ENST00000496790	FAM185A	family with sequence similarity 185 member A [Source:HGNC Symbol;Acc:HGNC:22412]	0.0048	0.5119
ENSG00000110002	ENST00000361352; ENST00000392744; ENST00000392748; ENST00000449321; ENST00000456829; ENST00000533623	VWA5A	von Willebrand factor A domain containing 5A [Source:HGNC Symbol;Acc:HGNC:6658]	0.09424	0.5108
ENSG00000128596	ENST00000297788; ENST00000378685; ENST00000459946; ENST00000460941; ENST00000464672; ENST00000464832; ENST00000471729; ENST00000472049; ENST00000480137; ENST00000485832; ENST00000485998; ENST00000487361; ENST00000488925; ENST00000494552; ENST00000528772	CCDC136	coiled-coil domain containing 136 [Source:HGNC Symbol;Acc:HGNC:22225]	0.06151	0.5103
ENSG00000151689	ENST00000322522; ENST00000392329; ENST00000409027; ENST00000413239; ENST00000417336; ENST00000422454; ENST00000423767; ENST00000430311; ENST00000431594; ENST00000444194; ENST00000451089; ENST00000458193; ENST00000458647; ENST00000470892; ENST00000487628	INPP1	inositol polyphosphate-1-phosphatase [Source:HGNC Symbol;Acc:HGNC:6071]	0.003753	0.5102
ENSG00000145817	ENST00000274496; ENST00000448443; ENST00000508754; ENST00000513112; ENST00000519064; ENST00000522203	YIPF5	Yip1 domain family member 5 [Source:HGNC Symbol;Acc:HGNC:24877]	0.0001166	0.51
ENSG00000163584	ENST00000295830; ENST00000463836; ENST00000466674; ENST00000475836; ENST00000478578; ENST00000494771	RPL22L1	ribosomal protein L22 like 1 [Source:HGNC Symbol;Acc:HGNC:27610]	0.0005881	0.51
ENSG00000105825	ENST00000222543; ENST00000451238; ENST00000461482	TFPI2	tissue factor pathway inhibitor 2 [Source:HGNC Symbol;Acc:HGNC:11761]	0.002135	0.5097
ENSG00000124766	ENST00000244745	SOX4	SRY-box 4 [Source:HGNC Symbol;Acc:HGNC:11200]	0.006315	0.5096
ENSG00000156299	ENST00000286827; ENST00000423206; ENST00000455508; ENST00000469412; ENST00000491927; ENST00000541036; ENST00000636887	TIAM1	T-cell lymphoma invasion and metastasis 1 [Source:HGNC Symbol;Acc:HGNC:11805]	0.03494	0.5087
ENSG00000102531	ENST00000378383; ENST00000398316; ENST00000484074; ENST00000492622; ENST00000497644; ENST00000541916	FNDC3A	fibronectin type III domain containing 3A [Source:HGNC Symbol;Acc:HGNC:20296]	0.0008015	0.5085
ENSG00000242732	ENST00000479991; ENST00000609883	RTL5	retrotransposon Gag like 5 [Source:HGNC Symbol;Acc:HGNC:29430]	0.02736	0.5074
ENSG00000145246	ENST00000273859; ENST00000503288; ENST00000504445; ENST00000505277; ENST00000505476; ENST00000507889; ENST00000512393	ATP10D	ATPase phospholipid transporting 10D (putative) [Source:HGNC Symbol;Acc:HGNC:13549]	0.05603	0.5069
ENSG00000102109	ENST00000218230; ENST00000611033	PCSK1N	proprotein convertase subtilisin/kexin type 1 inhibitor [Source:HGNC Symbol;Acc:HGNC:17301]	0.1205	0.5067
ENSG00000027697	ENST00000367739; ENST00000414770; ENST00000458076; ENST00000478333	IFNGR1	interferon gamma receptor 1 [Source:HGNC Symbol;Acc:HGNC:5439]	0.0004395	0.5063
ENSG00000185561	ENST00000330676	TLCD2	TLC domain containing 2 [Source:HGNC Symbol;Acc:HGNC:33522]	0.01183	0.5055
ENSG00000106415	ENST00000223145; ENST00000414914; ENST00000430798; ENST00000438949; ENST00000460897; ENST00000470583; ENST00000474269; ENST00000482540; ENST00000489405; ENST00000491947; ENST00000492797; ENST00000496617	GLCCI1	glucocorticoid induced 1 [Source:HGNC Symbol;Acc:HGNC:18713]	0.03602	0.5036
ENSG00000197635	ENST00000360534; ENST00000413651; ENST00000416189; ENST00000434918; ENST00000461836; ENST00000468903; ENST00000490286; ENST00000491591; ENST00000494507; ENST00000497461; ENST00000628861	DPP4	dipeptidyl peptidase 4 [Source:HGNC Symbol;Acc:HGNC:3009]	0.2531	0.5026
ENSG00000114541	ENST00000398540; ENST00000459638; ENST00000460709; ENST00000462308; ENST00000462512; ENST00000462888; ENST00000470070; ENST00000473029; ENST00000473188; ENST00000478263; ENST00000483668; ENST00000487751; ENST00000489817; ENST00000493127; ENST00000493880; ENST00000497475; ENST00000497757; ENST00000497880	FRMD4B	FERM domain containing 4B [Source:HGNC Symbol;Acc:HGNC:24886]	0.08187	0.502
ENSG00000213626	ENST00000395323; ENST00000401506; ENST00000404397; ENST00000406087; ENST00000407930; ENST00000412933; ENST00000464412; ENST00000467242; ENST00000484150	LBH	limb bud and heart development [Source:HGNC Symbol;Acc:HGNC:29532]	0.000259	0.5017
ENSG00000135069	ENST00000347159; ENST00000376588	PSAT1	phosphoserine aminotransferase 1 [Source:HGNC Symbol;Acc:HGNC:19129]	0.004899	0.5014
ENSG00000112406	ENST00000367658	HECA	hdc homolog, cell cycle regulator [Source:HGNC Symbol;Acc:HGNC:21041]	0.06248	0.5014
ENSG00000173848	ENST00000355029; ENST00000380359; ENST00000449083; ENST00000465087; ENST00000484741; ENST00000486354	NET1	neuroepithelial cell transforming 1 [Source:HGNC Symbol;Acc:HGNC:14592]	0.000112	0.5011
ENSG00000047932	ENST00000052569; ENST00000368498; ENST00000535237	GOPC	golgi associated PDZ and coiled-coil motif containing [Source:HGNC Symbol;Acc:HGNC:17643]	0.003477	0.501
ENSG00000164904	ENST00000409134; ENST00000412186; ENST00000413020; ENST00000433026; ENST00000458249; ENST00000476328; ENST00000479989; ENST00000485852; ENST00000497231; ENST00000503281; ENST00000509270; ENST00000509459; ENST00000510111; ENST00000511266; ENST00000553117; ENST00000635851; ENST00000635858; ENST00000635933; ENST00000636062; ENST00000636190; ENST00000636225; ENST00000636286; ENST00000636482; ENST0000…	ALDH7A1	aldehyde dehydrogenase 7 family member A1 [Source:HGNC Symbol;Acc:HGNC:877]	0.0001569	0.5009
ENSG00000151876	ENST00000281623; ENST00000296812; ENST00000504463; ENST00000505566; ENST00000506496; ENST00000509134; ENST00000513496	FBXO4	F-box protein 4 [Source:HGNC Symbol;Acc:HGNC:13583]	0.01748	0.5006
ENSG00000164294	ENST00000296734; ENST00000502733; ENST00000503787; ENST00000505096; ENST00000506123; ENST00000511617; ENST00000514317; ENST00000515370	GPX8	glutathione peroxidase 8 (putative) [Source:HGNC Symbol;Acc:HGNC:33100]	0.001198	0.5004
ENSG00000082458	ENST00000194900; ENST00000374355; ENST00000374360; ENST00000461646; ENST00000463252; ENST00000466140; ENST00000489733; ENST00000494493; ENST00000496931; ENST00000542398	DLG3	discs large MAGUK scaffold protein 3 [Source:HGNC Symbol;Acc:HGNC:2902]	0.005773	0.5003
ENSG00000174599	ENST00000310754	TRAM1L1	translocation associated membrane protein 1-like 1 [Source:HGNC Symbol;Acc:HGNC:28371]	0.09531	0.5003
ENSG00000102189	ENST00000322349; ENST00000418984; ENST00000547833; ENST00000549790; ENST00000553019	EEA1	early endosome antigen 1 [Source:HGNC Symbol;Acc:HGNC:3185]	0.0002948	0.4996
ENSG00000150540	ENST00000280096; ENST00000280097; ENST00000329366; ENST00000410115; ENST00000467390; ENST00000475675; ENST00000480534; ENST00000485653	HNMT	histamine N-methyltransferase [Source:HGNC Symbol;Acc:HGNC:5028]	0.03699	0.4987
ENSG00000187944	ENST00000342506	C2orf66	chromosome 2 open reading frame 66 [Source:HGNC Symbol;Acc:HGNC:33809]	0.09857	0.4987
ENSG00000157551	ENST00000328656; ENST00000398925; ENST00000398927; ENST00000398928; ENST00000398930; ENST00000398932; ENST00000398934; ENST00000398938; ENST00000417042; ENST00000419868; ENST00000438657; ENST00000443341; ENST00000547341; ENST00000547595; ENST00000548700; ENST00000549158; ENST00000549805; ENST00000549932; ENST00000551422; ENST00000612702; ENST00000613499	KCNJ15	potassium voltage-gated channel subfamily J member 15 [Source:HGNC Symbol;Acc:HGNC:6261]	0.1793	0.4987
ENSG00000135362	ENST00000378867; ENST00000389693; ENST00000524380; ENST00000525672; ENST00000526679; ENST00000526682; ENST00000526728; ENST00000527172; ENST00000527487; ENST00000527751; ENST00000529020; ENST00000529034; ENST00000530050; ENST00000530252; ENST00000530627; ENST00000530639; ENST00000531269; ENST00000532121; ENST00000532578; ENST00000532843	PRR5L	proline rich 5 like [Source:HGNC Symbol;Acc:HGNC:25878]	0.002049	0.4984
ENSG00000143382	ENST00000271643; ENST00000369038; ENST00000369039; ENST00000369041; ENST00000483335; ENST00000489159	ADAMTSL4	ADAMTS like 4 [Source:HGNC Symbol;Acc:HGNC:19706]	0.09859	0.4981
ENSG00000112992	ENST00000264663; ENST00000344920; ENST00000503059; ENST00000503651; ENST00000505678; ENST00000506893; ENST00000512422; ENST00000512996; ENST00000513390; ENST00000515208	NNT	nicotinamide nucleotide transhydrogenase [Source:HGNC Symbol;Acc:HGNC:7863]	0.000741	0.4978
ENSG00000165046	ENST00000297720; ENST00000379957; ENST00000518121; ENST00000518883; ENST00000519476; ENST00000523268; ENST00000523983; ENST00000524874; ENST00000526075; ENST00000526356; ENST00000527175; ENST00000527334; ENST00000527710; ENST00000528827; ENST00000530448	LETM2	leucine zipper and EF-hand containing transmembrane protein 2 [Source:HGNC Symbol;Acc:HGNC:14648]	0.0336	0.4977
ENSG00000031003	ENST00000033079; ENST00000420893; ENST00000425075; ENST00000502471; ENST00000505281; ENST00000505961; ENST00000508403; ENST00000509596; ENST00000510804; ENST00000513640; ENST00000514310	FAM13B	family with sequence similarity 13 member B [Source:HGNC Symbol;Acc:HGNC:1335]	0.002394	0.4975
ENSG00000111860	ENST00000360290; ENST00000368488; ENST00000368491; ENST00000392500; ENST00000419517; ENST00000434604; ENST00000462101; ENST00000472713; ENST00000476150; ENST00000483035; ENST00000489276	CEP85L	centrosomal protein 85 like [Source:HGNC Symbol;Acc:HGNC:21638]	0.01662	0.4972
ENSG00000188033	ENST00000311437; ENST00000414906; ENST00000440366; ENST00000465656	ZNF490	zinc finger protein 490 [Source:HGNC Symbol;Acc:HGNC:23705]	0.2269	0.4969
ENSG00000141622	ENST00000269439; ENST00000543885; ENST00000586604; ENST00000587853; ENST00000588679; ENST00000590330; ENST00000592777; ENST00000593230	RNF165	ring finger protein 165 [Source:HGNC Symbol;Acc:HGNC:31696]	0.09846	0.4968
ENSG00000181588	ENST00000402693; ENST00000605173	MEX3D	mex-3 RNA binding family member D [Source:HGNC Symbol;Acc:HGNC:16734]	0.01952	0.4967
ENSG00000196083	ENST00000072516; ENST00000317757; ENST00000342550; ENST00000412080; ENST00000412504; ENST00000413869; ENST00000422485; ENST00000422625; ENST00000422940; ENST00000434491; ENST00000439062; ENST00000443369; ENST00000447382; ENST00000453359; ENST00000461629; ENST00000465496; ENST00000473566; ENST00000476929; ENST00000482913	IL1RAP	interleukin 1 receptor accessory protein [Source:HGNC Symbol;Acc:HGNC:5995]	0.001656	0.4966
ENSG00000143067	ENST00000421812	ZNF697	zinc finger protein 697 [Source:HGNC Symbol;Acc:HGNC:32034]	0.006429	0.4962
ENSG00000104765	ENST00000380629; ENST00000518611; ENST00000520077; ENST00000520409; ENST00000521254; ENST00000523515; ENST00000523949	BNIP3L	BCL2 interacting protein 3 like [Source:HGNC Symbol;Acc:HGNC:1085]	0.0004415	0.4959
ENSG00000033170	ENST00000342677; ENST00000358307; ENST00000360689; ENST00000394586; ENST00000549235; ENST00000553924; ENST00000554610; ENST00000554667; ENST00000554765; ENST00000555559; ENST00000556292; ENST00000556518; ENST00000557164; ENST00000557338; ENST00000557536	FUT8	fucosyltransferase 8 [Source:HGNC Symbol;Acc:HGNC:4019]	0.0008718	0.4953
ENSG00000141391	ENST00000336990; ENST00000440960; ENST00000587735; ENST00000587862; ENST00000588729; ENST00000589565; ENST00000589952; ENST00000590956; ENST00000592149	PRELID3A	PRELI domain containing 3A [Source:HGNC Symbol;Acc:HGNC:24639]	0.02327	0.4952
ENSG00000169908	ENST00000305366; ENST00000472441; ENST00000493298; ENST00000493348	TM4SF1	transmembrane 4 L six family member 1 [Source:HGNC Symbol;Acc:HGNC:11853]	0.01193	0.4951
ENSG00000132510	ENST00000254846; ENST00000448097; ENST00000570632; ENST00000571047; ENST00000572030; ENST00000575521	KDM6B	lysine demethylase 6B [Source:HGNC Symbol;Acc:HGNC:29012]	0.006233	0.4945
ENSG00000204084	ENST00000373021; ENST00000373023; ENST00000373024; ENST00000373026; ENST00000373027; ENST00000458109; ENST00000467066; ENST00000470364; ENST00000474758; ENST00000487328; ENST00000491406	INPP5B	inositol polyphosphate-5-phosphatase B [Source:HGNC Symbol;Acc:HGNC:6077]	0.009418	0.4945
ENSG00000174749	ENST00000309733	FAM241A	family with sequence similarity 241 member A [Source:HGNC Symbol;Acc:HGNC:26813]	0.0213	0.4941
ENSG00000145990	ENST00000379278; ENST00000379284; ENST00000379287; ENST00000603223; ENST00000605067; ENST00000612338	GFOD1	glucose-fructose oxidoreductase domain containing 1 [Source:HGNC Symbol;Acc:HGNC:21096]	0.006891	0.494
ENSG00000227124	ENST00000468296; ENST00000471541; ENST00000477374; ENST00000478296; ENST00000491507	ZNF717	zinc finger protein 717 [Source:HGNC Symbol;Acc:HGNC:29448]	0.01771	0.4937
ENSG00000107554	ENST00000324109; ENST00000472036; ENST00000543621; ENST00000636706	DNMBP	dynamin binding protein [Source:HGNC Symbol;Acc:HGNC:30373]	0.0002762	0.4936
ENSG00000173040	ENST00000310917; ENST00000344408; ENST00000475313; ENST00000509670	EVC2	EvC ciliary complex subunit 2 [Source:HGNC Symbol;Acc:HGNC:19747]	0.04441	0.4931
ENSG00000129946	ENST00000264554; ENST00000587423; ENST00000588376; ENST00000590113; ENST00000590170; ENST00000590222	SHC2	SHC adaptor protein 2 [Source:HGNC Symbol;Acc:HGNC:29869]	0.197	0.4927
ENSG00000183853	ENST00000359209; ENST00000360089; ENST00000368172; ENST00000368173	KIRREL1	kirre like nephrin family adhesion molecule 1 [Source:HGNC Symbol;Acc:HGNC:15734]	0.0002315	0.4921
ENSG00000076641	ENST00000220597; ENST00000519326; ENST00000522811; ENST00000523463	PAG1	phosphoprotein membrane anchor with glycosphingolipid microdomains 1 [Source:HGNC Symbol;Acc:HGNC:30043]	0.0449	0.492
ENSG00000164104	ENST00000296503; ENST00000438704; ENST00000446922; ENST00000506267; ENST00000511316	HMGB2	high mobility group box 2 [Source:HGNC Symbol;Acc:HGNC:5000]	0.000452	0.4918
ENSG00000143797	ENST00000305997; ENST00000460786; ENST00000462696; ENST00000471753; ENST00000473432; ENST00000474341; ENST00000477073; ENST00000486315; ENST00000486484; ENST00000494760	MBOAT2	membrane bound O-acyltransferase domain containing 2 [Source:HGNC Symbol;Acc:HGNC:25193]	0.004189	0.4914
ENSG00000147065	ENST00000360270; ENST00000429601; ENST00000439474; ENST00000447323; ENST00000609205; ENST00000609672	MSN	moesin [Source:HGNC Symbol;Acc:HGNC:7373]	7.292e-05	0.4912
ENSG00000196470	ENST00000356721; ENST00000380006; ENST00000394725; ENST00000563745; ENST00000565620; ENST00000567973; ENST00000568007; ENST00000573005	SIAH1	siah E3 ubiquitin protein ligase 1 [Source:HGNC Symbol;Acc:HGNC:10857]	0.002285	0.4908
ENSG00000143322	ENST00000344730; ENST00000367623; ENST00000392043; ENST00000502732; ENST00000504324; ENST00000504405; ENST00000507173; ENST00000508127; ENST00000509520; ENST00000511413; ENST00000512653	ABL2	ABL proto-oncogene 2, non-receptor tyrosine kinase [Source:HGNC Symbol;Acc:HGNC:77]	0.000194	0.4906
ENSG00000011198	ENST00000013894; ENST00000413300; ENST00000454293; ENST00000456453; ENST00000458276; ENST00000463153; ENST00000486764	ABHD5	abhydrolase domain containing 5 [Source:HGNC Symbol;Acc:HGNC:21396]	0.001968	0.4902
ENSG00000175105	ENST00000309495; ENST00000473136; ENST00000623596; ENST00000636215	ZNF654	zinc finger protein 654 [Source:HGNC Symbol;Acc:HGNC:25612]	0.005938	0.4899
ENSG00000138794	ENST00000265164; ENST00000352981; ENST00000503684; ENST00000505117; ENST00000505486; ENST00000507550; ENST00000508203; ENST00000510324	CASP6	caspase 6 [Source:HGNC Symbol;Acc:HGNC:1507]	0.01024	0.4897
ENSG00000154265	ENST00000392676; ENST00000586601; ENST00000586811; ENST00000586995; ENST00000587607; ENST00000588106; ENST00000588665; ENST00000588877; ENST00000589609; ENST00000589975; ENST00000591234; ENST00000592568; ENST00000593153; ENST00000593253	ABCA5	ATP binding cassette subfamily A member 5 [Source:HGNC Symbol;Acc:HGNC:35]	0.01587	0.4896
ENSG00000160219	ENST00000369568; ENST00000369575; ENST00000424127; ENST00000454973; ENST00000475685; ENST00000496390	GAB3	GRB2 associated binding protein 3 [Source:HGNC Symbol;Acc:HGNC:17515]	0.1414	0.4885
ENSG00000196776	ENST00000355354; ENST00000361309; ENST00000398258; ENST00000471694; ENST00000517766	CD47	CD47 molecule [Source:HGNC Symbol;Acc:HGNC:1682]	0.0006087	0.4883
ENSG00000035403	ENST00000211998; ENST00000372755; ENST00000461383; ENST00000472585; ENST00000478896; ENST00000623461; ENST00000624354	VCL	vinculin [Source:HGNC Symbol;Acc:HGNC:12665]	0.0009928	0.4881
ENSG00000000971	ENST00000359637; ENST00000367429; ENST00000466229; ENST00000470918; ENST00000496761; ENST00000630130	CFH	complement factor H [Source:HGNC Symbol;Acc:HGNC:4883]	0.09317	0.488
ENSG00000169607	ENST00000302450; ENST00000435431; ENST00000461876; ENST00000474331; ENST00000481732; ENST00000497357	CKAP2L	cytoskeleton associated protein 2 like [Source:HGNC Symbol;Acc:HGNC:26877]	0.0003064	0.4878
ENSG00000121406	ENST00000240719; ENST00000376233; ENST00000594943; ENST00000602149	ZNF549	zinc finger protein 549 [Source:HGNC Symbol;Acc:HGNC:26632]	0.02214	0.4873
ENSG00000148655	ENST00000372499; ENST00000468134; ENST00000483375; ENST00000488655; ENST00000488759; ENST00000493194; ENST00000493690; ENST00000496424; ENST00000593699; ENST00000593817; ENST00000595936; ENST00000596228; ENST00000597823; ENST00000598708; ENST00000611255; ENST00000611306	LRMDA	leucine rich melanocyte differentiation associated [Source:HGNC Symbol;Acc:HGNC:23405]	0.01032	0.4872
ENSG00000169891	ENST00000303843; ENST00000357277; ENST00000469714; ENST00000470686; ENST00000481792	REPS2	RALBP1 associated Eps domain containing 2 [Source:HGNC Symbol;Acc:HGNC:9963]	0.01609	0.4871
ENSG00000213185	ENST00000368896; ENST00000368898; ENST00000462859; ENST00000489000	FAM24B	family with sequence similarity 24 member B [Source:HGNC Symbol;Acc:HGNC:23475]	0.06905	0.4868
ENSG00000198521	ENST00000354959; ENST00000357491; ENST00000593551; ENST00000593886; ENST00000594012; ENST00000594312; ENST00000595461; ENST00000596899; ENST00000598288; ENST00000598381; ENST00000599414; ENST00000599906	ZNF43	zinc finger protein 43 [Source:HGNC Symbol;Acc:HGNC:13109]	0.01957	0.4866
ENSG00000169814	ENST00000303498; ENST00000383778; ENST00000417015; ENST00000427382; ENST00000436193; ENST00000437172; ENST00000449107; ENST00000467027; ENST00000471964; ENST00000480711; ENST00000482824; ENST00000494021	BTD	biotinidase [Source:HGNC Symbol;Acc:HGNC:1122]	0.002336	0.4862
ENSG00000198393	ENST00000328654; ENST00000534834; ENST00000537956; ENST00000540238; ENST00000544181; ENST00000545101; ENST00000627376	ZNF26	zinc finger protein 26 [Source:HGNC Symbol;Acc:HGNC:13053]	0.000958	0.486
ENSG00000006652	ENST00000005558; ENST00000403825; ENST00000417662; ENST00000421296; ENST00000429071; ENST00000432734; ENST00000440625; ENST00000443101; ENST00000445335; ENST00000462155; ENST00000466459; ENST00000470441; ENST00000476927; ENST00000486688; ENST00000489994; ENST00000535603; ENST00000621379	IFRD1	interferon related developmental regulator 1 [Source:HGNC Symbol;Acc:HGNC:5456]	0.002059	0.4857
ENSG00000176399	ENST00000325870	DMRTA1	DMRT like family A1 [Source:HGNC Symbol;Acc:HGNC:13826]	0.08567	0.4853
ENSG00000062370	ENST00000337401; ENST00000354340; ENST00000587909; ENST00000588057; ENST00000590687; ENST00000592151	ZNF112	zinc finger protein 112 [Source:HGNC Symbol;Acc:HGNC:12892]	0.04014	0.4845
ENSG00000077238	ENST00000170630; ENST00000395762; ENST00000543915; ENST00000561742; ENST00000561946; ENST00000562142; ENST00000562968; ENST00000563002; ENST00000563787; ENST00000563886; ENST00000563926; ENST00000565179; ENST00000565352; ENST00000565696; ENST00000565915; ENST00000566117; ENST00000566318; ENST00000568746; ENST00000628578	IL4R	interleukin 4 receptor [Source:HGNC Symbol;Acc:HGNC:6015]	0.002068	0.4844
ENSG00000165309	ENST00000298032; ENST00000376528; ENST00000409049; ENST00000409983; ENST00000447081; ENST00000464017; ENST00000465729; ENST00000468003; ENST00000473919; ENST00000483596; ENST00000484642; ENST00000491803; ENST00000496741	ARMC3	armadillo repeat containing 3 [Source:HGNC Symbol;Acc:HGNC:30964]	0.1518	0.4842
ENSG00000182287	ENST00000329235; ENST00000380291; ENST00000450644; ENST00000452376; ENST00000479184; ENST00000545766	AP1S2	adaptor related protein complex 1 sigma 2 subunit [Source:HGNC Symbol;Acc:HGNC:560]	0.0004064	0.4838
ENSG00000125827	ENST00000246024; ENST00000462384; ENST00000527925; ENST00000530935	TMX4	thioredoxin related transmembrane protein 4 [Source:HGNC Symbol;Acc:HGNC:25237]	0.0001879	0.4837
ENSG00000178913	ENST00000313368; ENST00000624699; ENST00000624761	TAF7	TATA-box binding protein associated factor 7 [Source:HGNC Symbol;Acc:HGNC:11541]	0.0002978	0.4835
ENSG00000151693	ENST00000281419; ENST00000315273; ENST00000471687; ENST00000484590; ENST00000491413; ENST00000641030	ASAP2	ArfGAP with SH3 domain, ankyrin repeat and PH domain 2 [Source:HGNC Symbol;Acc:HGNC:2721]	6.013e-05	0.4828
ENSG00000198467	ENST00000329305; ENST00000360958; ENST00000378292; ENST00000378300; ENST00000471212; ENST00000486018; ENST00000604975; ENST00000607559	TPM2	tropomyosin 2 [Source:HGNC Symbol;Acc:HGNC:12011]	0.006861	0.4826
ENSG00000164989	ENST00000380701; ENST00000432954; ENST00000449575; ENST00000470191; ENST00000472806; ENST00000474193; ENST00000478913; ENST00000486641; ENST00000498725	CCDC171	coiled-coil domain containing 171 [Source:HGNC Symbol;Acc:HGNC:29828]	0.04315	0.482
ENSG00000162511	ENST00000294507; ENST00000464569; ENST00000476492	LAPTM5	lysosomal protein transmembrane 5 [Source:HGNC Symbol;Acc:HGNC:29612]	0.2015	0.4814
ENSG00000073921	ENST00000356360; ENST00000393346; ENST00000525162; ENST00000526033; ENST00000526548; ENST00000526907; ENST00000526961; ENST00000528256; ENST00000528398; ENST00000528411; ENST00000529016; ENST00000529760; ENST00000530542; ENST00000530692; ENST00000531558; ENST00000531771; ENST00000531930; ENST00000532041; ENST00000532317; ENST00000532603; ENST00000533350; ENST00000534375; ENST00000534412; ENST0000…	PICALM	phosphatidylinositol binding clathrin assembly protein [Source:HGNC Symbol;Acc:HGNC:15514]	7.193e-05	0.4813
ENSG00000127124	ENST00000372583; ENST00000372584; ENST00000460604; ENST00000479350; ENST00000489103; ENST00000491442	HIVEP3	human immunodeficiency virus type I enhancer binding protein 3 [Source:HGNC Symbol;Acc:HGNC:13561]	0.003576	0.4806
ENSG00000205309	ENST00000389022; ENST00000470418; ENST00000478373; ENST00000480529; ENST00000483704; ENST00000582909; ENST00000616989	NT5M	5',3'-nucleotidase, mitochondrial [Source:HGNC Symbol;Acc:HGNC:15769]	0.01585	0.4801
ENSG00000162413	ENST00000377658; ENST00000377663; ENST00000463043; ENST00000467612; ENST00000496707; ENST00000610898	KLHL21	kelch like family member 21 [Source:HGNC Symbol;Acc:HGNC:29041]	0.009574	0.4796
ENSG00000168461	ENST00000435762; ENST00000577284; ENST00000577371; ENST00000577796; ENST00000578734; ENST00000578737; ENST00000578921; ENST00000580361; ENST00000580795; ENST00000581109; ENST00000583137; ENST00000583921	RAB31	RAB31, member RAS oncogene family [Source:HGNC Symbol;Acc:HGNC:9771]	0.0002508	0.4795
ENSG00000197933	ENST00000341191; ENST00000431998; ENST00000440527; ENST00000586121	ZNF823	zinc finger protein 823 [Source:HGNC Symbol;Acc:HGNC:30936]	0.01079	0.4795
ENSG00000124615	ENST00000340692; ENST00000373181; ENST00000373186; ENST00000373188; ENST00000373195; ENST00000425303; ENST00000432280; ENST00000473742; ENST00000487924	MOCS1	molybdenum cofactor synthesis 1 [Source:HGNC Symbol;Acc:HGNC:7190]	0.03701	0.4795
ENSG00000214029	ENST00000537226	ZNF891	zinc finger protein 891 [Source:HGNC Symbol;Acc:HGNC:38709]	0.004859	0.4794
ENSG00000130720	ENST00000372337; ENST00000372338; ENST00000444139; ENST00000448616; ENST00000451466; ENST00000463475; ENST00000486250	FIBCD1	fibrinogen C domain containing 1 [Source:HGNC Symbol;Acc:HGNC:25922]	0.009576	0.4792
ENSG00000141576	ENST00000269391; ENST00000319945; ENST00000589317; ENST00000589912; ENST00000591355; ENST00000591615; ENST00000592271; ENST00000592869; ENST00000593155	RNF157	ring finger protein 157 [Source:HGNC Symbol;Acc:HGNC:29402]	0.0005687	0.479
ENSG00000120686	ENST00000239878; ENST00000379649; ENST00000437952; ENST00000464423; ENST00000494372	UFM1	ubiquitin fold modifier 1 [Source:HGNC Symbol;Acc:HGNC:20597]	0.0009043	0.479
ENSG00000176697	ENST00000314915; ENST00000356660; ENST00000395978; ENST00000395980; ENST00000395981; ENST00000395983; ENST00000395986; ENST00000418212; ENST00000420794; ENST00000438929; ENST00000439476; ENST00000525528; ENST00000525950; ENST00000530786; ENST00000530861; ENST00000532997; ENST00000533131; ENST00000533246; ENST00000584049	BDNF	brain derived neurotrophic factor [Source:HGNC Symbol;Acc:HGNC:1033]	0.001859	0.4787
ENSG00000171970	ENST00000306908; ENST00000522294; ENST00000523428; ENST00000590305; ENST00000614108	ZNF57	zinc finger protein 57 [Source:HGNC Symbol;Acc:HGNC:13125]	0.03233	0.4787
ENSG00000150403	ENST00000375391; ENST00000434316; ENST00000460039; ENST00000462877; ENST00000465556; ENST00000473287; ENST00000474393; ENST00000491166; ENST00000619336; ENST00000620021; ENST00000622371	TMCO3	transmembrane and coiled-coil domains 3 [Source:HGNC Symbol;Acc:HGNC:20329]	0.000273	0.4786
ENSG00000203778	ENST00000368656; ENST00000604268	FAM229B	family with sequence similarity 229 member B [Source:HGNC Symbol;Acc:HGNC:33858]	0.02509	0.4779
ENSG00000171121	ENST00000314235; ENST00000349697; ENST00000392685; ENST00000392686; ENST00000485523; ENST00000486944; ENST00000497599	KCNMB3	potassium calcium-activated channel subfamily M regulatory beta subunit 3 [Source:HGNC Symbol;Acc:HGNC:6287]	0.02549	0.4779
ENSG00000180481	ENST00000320460; ENST00000378692; ENST00000547164; ENST00000550916	GLIPR1L2	GLI pathogenesis related 1 like 2 [Source:HGNC Symbol;Acc:HGNC:28592]	0.1716	0.4772
ENSG00000117394	ENST00000372500; ENST00000415851; ENST00000426263; ENST00000460369; ENST00000475162; ENST00000625233; ENST00000629908; ENST00000630287; ENST00000630821	SLC2A1	solute carrier family 2 member 1 [Source:HGNC Symbol;Acc:HGNC:11005]	9.503e-05	0.4771
ENSG00000197008	ENST00000307355; ENST00000359735; ENST00000430838; ENST00000437743; ENST00000440155; ENST00000440598; ENST00000494380	ZNF138	zinc finger protein 138 [Source:HGNC Symbol;Acc:HGNC:12922]	0.01883	0.4766
ENSG00000144891	ENST00000349243; ENST00000402260; ENST00000404754; ENST00000418473; ENST00000461609; ENST00000474935; ENST00000475166; ENST00000475347; ENST00000497524	AGTR1	angiotensin II receptor type 1 [Source:HGNC Symbol;Acc:HGNC:336]	0.0948	0.4763
ENSG00000178053	ENST00000355893; ENST00000359117; ENST00000392822; ENST00000466246; ENST00000469452; ENST00000471745; ENST00000477042; ENST00000478894; ENST00000482628; ENST00000484955; ENST00000487838; ENST00000491767; ENST00000495452; ENST00000497004; ENST00000498592; ENST00000618075; ENST00000619577	MLF1	myeloid leukemia factor 1 [Source:HGNC Symbol;Acc:HGNC:7125]	0.01556	0.4761
ENSG00000127334	ENST00000319833; ENST00000344096; ENST00000393555; ENST00000537632; ENST00000542503; ENST00000543747	DYRK2	dual specificity tyrosine phosphorylation regulated kinase 2 [Source:HGNC Symbol;Acc:HGNC:3093]	0.0005572	0.4758
ENSG00000065357	ENST00000331886; ENST00000394147; ENST00000402956; ENST00000432422; ENST00000546878; ENST00000546895; ENST00000546995; ENST00000547015; ENST00000547324; ENST00000547358; ENST00000547535; ENST00000548047; ENST00000548378; ENST00000548407; ENST00000548479; ENST00000548491; ENST00000548549; ENST00000549079; ENST00000549085; ENST00000549097; ENST00000549323; ENST00000549368; ENST00000549629; ENST0000…	DGKA	diacylglycerol kinase alpha [Source:HGNC Symbol;Acc:HGNC:2849]	0.002279	0.4751
ENSG00000174080	ENST00000310325; ENST00000524994; ENST00000525733; ENST00000526010; ENST00000527141; ENST00000529199; ENST00000529561; ENST00000530565; ENST00000533168	CTSF	cathepsin F [Source:HGNC Symbol;Acc:HGNC:2531]	0.0002884	0.4723
ENSG00000091317	ENST00000205636; ENST00000478886; ENST00000495177	CMTM6	CKLF like MARVEL transmembrane domain containing 6 [Source:HGNC Symbol;Acc:HGNC:19177]	0.0001451	0.4721
ENSG00000115091	ENST00000263238; ENST00000415792; ENST00000443297; ENST00000446821; ENST00000478928; ENST00000484165; ENST00000489779; ENST00000535589	ACTR3	ARP3 actin related protein 3 homolog [Source:HGNC Symbol;Acc:HGNC:170]	7.962e-05	0.4713
ENSG00000198513	ENST00000358385; ENST00000441560; ENST00000553509; ENST00000553746; ENST00000554886; ENST00000555266; ENST00000555960; ENST00000556067; ENST00000556478; ENST00000557735	ATL1	atlastin GTPase 1 [Source:HGNC Symbol;Acc:HGNC:11231]	0.02273	0.4713
ENSG00000135502	ENST00000320442; ENST00000440686; ENST00000463802; ENST00000474359; ENST00000474791; ENST00000483647; ENST00000487816; ENST00000490243; ENST00000497297; ENST00000637859	SLC26A10	solute carrier family 26 member 10 [Source:HGNC Symbol;Acc:HGNC:14470]	0.1089	0.4712
ENSG00000171848	ENST00000304567; ENST00000360566; ENST00000459969; ENST00000461327; ENST00000462343; ENST00000474701; ENST00000485717; ENST00000487591; ENST00000491447; ENST00000498343; ENST00000607140; ENST00000615152; ENST00000641198	RRM2	ribonucleotide reductase regulatory subunit M2 [Source:HGNC Symbol;Acc:HGNC:10452]	0.0005147	0.4711
ENSG00000128039	ENST00000264228; ENST00000505210; ENST00000514398	SRD5A3	steroid 5 alpha-reductase 3 [Source:HGNC Symbol;Acc:HGNC:25812]	0.01128	0.4705
ENSG00000154822	ENST00000419842; ENST00000432376; ENST00000460467; ENST00000615277	PLCL2	phospholipase C like 2 [Source:HGNC Symbol;Acc:HGNC:9064]	0.007208	0.4703
ENSG00000133619	ENST00000319551; ENST00000467333; ENST00000485033; ENST00000486744; ENST00000489951; ENST00000496080; ENST00000496259; ENST00000497895; ENST00000621069	KRBA1	KRAB-A domain containing 1 [Source:HGNC Symbol;Acc:HGNC:22228]	0.03372	0.4702
ENSG00000187583	ENST00000379407; ENST00000379409; ENST00000379410; ENST00000480267; ENST00000491024	PLEKHN1	pleckstrin homology domain containing N1 [Source:HGNC Symbol;Acc:HGNC:25284]	0.1073	0.47
ENSG00000135404	ENST00000257857; ENST00000420846; ENST00000546457; ENST00000546939; ENST00000548117; ENST00000548160; ENST00000548898; ENST00000549117; ENST00000550050; ENST00000550776; ENST00000551173; ENST00000552067; ENST00000552164; ENST00000552692; ENST00000552754; ENST00000555199	CD63	CD63 molecule [Source:HGNC Symbol;Acc:HGNC:1692]	0.0002878	0.4699
ENSG00000134996	ENST00000346234	OSTF1	osteoclast stimulating factor 1 [Source:HGNC Symbol;Acc:HGNC:8510]	0.005549	0.4699
ENSG00000106799	ENST00000374990; ENST00000374994; ENST00000546584; ENST00000547314; ENST00000548365; ENST00000549021; ENST00000549766; ENST00000550253; ENST00000552516; ENST00000552573	TGFBR1	transforming growth factor beta receptor 1 [Source:HGNC Symbol;Acc:HGNC:11772]	0.0005525	0.4695
ENSG00000158186	ENST00000289104; ENST00000423968; ENST00000461114; ENST00000464896; ENST00000474559; ENST00000475711; ENST00000477784; ENST00000478647; ENST00000494949; ENST00000614350; ENST00000621127	MRAS	muscle RAS oncogene homolog [Source:HGNC Symbol;Acc:HGNC:7227]	0.004019	0.4678
ENSG00000171877	ENST00000402883; ENST00000417257; ENST00000421674; ENST00000449926; ENST00000451277; ENST00000458630; ENST00000473965; ENST00000479319; ENST00000484674; ENST00000558108; ENST00000618556; ENST00000636859	FRMD5	FERM domain containing 5 [Source:HGNC Symbol;Acc:HGNC:28214]	0.00262	0.4669
ENSG00000136048	ENST00000258534; ENST00000544152; ENST00000546729; ENST00000549066; ENST00000549365; ENST00000551403; ENST00000614926	DRAM1	DNA damage regulated autophagy modulator 1 [Source:HGNC Symbol;Acc:HGNC:25645]	0.000596	0.4668
ENSG00000067167	ENST00000262213; ENST00000518678; ENST00000520700; ENST00000521049; ENST00000521425	TRAM1	translocation associated membrane protein 1 [Source:HGNC Symbol;Acc:HGNC:20568]	0.002823	0.4666
ENSG00000214530	ENST00000334805; ENST00000400925; ENST00000535054; ENST00000535075; ENST00000535267; ENST00000536290; ENST00000536377; ENST00000536728; ENST00000537351; ENST00000537947; ENST00000538009; ENST00000538437; ENST00000538536; ENST00000539138; ENST00000540587; ENST00000542989; ENST00000543089; ENST00000543304; ENST00000544767; ENST00000545082; ENST00000546314; ENST00000624670	STARD10	StAR related lipid transfer domain containing 10 [Source:HGNC Symbol;Acc:HGNC:10666]	0.0362	0.4665
ENSG00000176209	ENST00000414154; ENST00000416469; ENST00000417410; ENST00000438528; ENST00000490331; ENST00000498447; ENST00000518574; ENST00000529505	SMIM19	small integral membrane protein 19 [Source:HGNC Symbol;Acc:HGNC:25166]	0.009105	0.4664
ENSG00000123977	ENST00000309931; ENST00000373666; ENST00000440997; ENST00000454999; ENST00000472604	DAW1	dynein assembly factor with WD repeats 1 [Source:HGNC Symbol;Acc:HGNC:26383]	0.1678	0.4664
ENSG00000177108	ENST00000319374; ENST00000555327; ENST00000555389	ZDHHC22	zinc finger DHHC-type containing 22 [Source:HGNC Symbol;Acc:HGNC:20106]	0.2067	0.466
ENSG00000198039	ENST00000395375; ENST00000465954; ENST00000471926; ENST00000476120; ENST00000476730; ENST00000489672; ENST00000527278	ZNF273	zinc finger protein 273 [Source:HGNC Symbol;Acc:HGNC:13067]	0.01742	0.4659
ENSG00000137267	ENST00000333628; ENST00000489942	TUBB2A	tubulin beta 2A class IIa [Source:HGNC Symbol;Acc:HGNC:12412]	0.04831	0.4655
ENSG00000204923	ENST00000377957	FBXO48	F-box protein 48 [Source:HGNC Symbol;Acc:HGNC:33857]	0.05392	0.4655
ENSG00000204262	ENST00000374866; ENST00000470524; ENST00000618828	COL5A2	collagen type V alpha 2 chain [Source:HGNC Symbol;Acc:HGNC:2210]	0.001357	0.4652
ENSG00000129355	ENST00000335766; ENST00000393599	CDKN2D	cyclin dependent kinase inhibitor 2D [Source:HGNC Symbol;Acc:HGNC:1790]	0.03446	0.4643
ENSG00000101665	ENST00000262158; ENST00000545051; ENST00000585986; ENST00000586093; ENST00000587336; ENST00000588190; ENST00000589634; ENST00000591805	SMAD7	SMAD family member 7 [Source:HGNC Symbol;Acc:HGNC:6773]	0.0008673	0.4642
ENSG00000263874	ENST00000583195	LINC00672	long intergenic non-protein coding RNA 672 [Source:HGNC Symbol;Acc:HGNC:44353]	0.1816	0.4641
ENSG00000133818	ENST00000256196; ENST00000414023; ENST00000526063; ENST00000526717; ENST00000529237; ENST00000531421; ENST00000531807; ENST00000532814; ENST00000532950; ENST00000534746; ENST00000537760	RRAS2	RAS related 2 [Source:HGNC Symbol;Acc:HGNC:17271]	0.001501	0.4639
ENSG00000187049	ENST00000334888; ENST00000398979; ENST00000515837; ENST00000541473; ENST00000544795	TMEM216	transmembrane protein 216 [Source:HGNC Symbol;Acc:HGNC:25018]	0.008209	0.4636
ENSG00000189171	ENST00000339556; ENST00000392622; ENST00000392623; ENST00000440685; ENST00000476133; ENST00000491177	S100A13	S100 calcium binding protein A13 [Source:HGNC Symbol;Acc:HGNC:10490]	0.0003957	0.463
ENSG00000105559	ENST00000263265; ENST00000355496; ENST00000593696; ENST00000594100; ENST00000594195; ENST00000595867; ENST00000596713; ENST00000596982; ENST00000597129; ENST00000597406; ENST00000601146	PLEKHA4	pleckstrin homology domain containing A4 [Source:HGNC Symbol;Acc:HGNC:14339]	0.1207	0.4625
ENSG00000160050	ENST00000373602; ENST00000421922; ENST00000461819; ENST00000469003; ENST00000483009	CCDC28B	coiled-coil domain containing 28B [Source:HGNC Symbol;Acc:HGNC:28163]	0.1759	0.4624
ENSG00000198830	ENST00000361427; ENST00000460563; ENST00000463817; ENST00000464888; ENST00000466194; ENST00000467700; ENST00000468388; ENST00000479815; ENST00000493418; ENST00000619352	HMGN2	high mobility group nucleosomal binding domain 2 [Source:HGNC Symbol;Acc:HGNC:4986]	0.0005925	0.461
ENSG00000140941	ENST00000268607; ENST00000561823; ENST00000562778; ENST00000563720; ENST00000564638; ENST00000564844; ENST00000565788; ENST00000570189; ENST00000599768	MAP1LC3B	microtubule associated protein 1 light chain 3 beta [Source:HGNC Symbol;Acc:HGNC:13352]	0.0003005	0.4608
ENSG00000105137	ENST00000342784; ENST00000597977; ENST00000600252; ENST00000600440; ENST00000602203	SYDE1	synapse defective Rho GTPase homolog 1 [Source:HGNC Symbol;Acc:HGNC:25824]	0.03153	0.4607
ENSG00000150093	ENST00000302278; ENST00000396033; ENST00000414670; ENST00000417122; ENST00000423113; ENST00000437302; ENST00000439974; ENST00000464001; ENST00000472147; ENST00000474568; ENST00000475184; ENST00000480226; ENST00000484088; ENST00000488427; ENST00000488494; ENST00000493758; ENST00000494395; ENST00000528877; ENST00000534049	ITGB1	integrin subunit beta 1 [Source:HGNC Symbol;Acc:HGNC:6153]	9.357e-05	0.4601
ENSG00000089327	ENST00000342879; ENST00000392217; ENST00000392218; ENST00000392219; ENST00000423817; ENST00000496493; ENST00000541435; ENST00000543307; ENST00000586925; ENST00000588699; ENST00000590686; ENST00000591716; ENST00000592290	FXYD5	FXYD domain containing ion transport regulator 5 [Source:HGNC Symbol;Acc:HGNC:4029]	0.001415	0.4599
ENSG00000170837	ENST00000304411	GPR27	G protein-coupled receptor 27 [Source:HGNC Symbol;Acc:HGNC:4482]	0.09436	0.4598
ENSG00000162520	ENST00000373484; ENST00000409190; ENST00000417633; ENST00000426909	SYNC	syncoilin, intermediate filament protein [Source:HGNC Symbol;Acc:HGNC:28897]	0.01635	0.4594
ENSG00000129295	ENST00000250173; ENST00000518101; ENST00000518642; ENST00000519085; ENST00000519595; ENST00000520446; ENST00000521430; ENST00000522584; ENST00000522597; ENST00000522789; ENST00000523503; ENST00000618342; ENST00000620350	LRRC6	leucine rich repeat containing 6 [Source:HGNC Symbol;Acc:HGNC:16725]	0.03173	0.4594
ENSG00000183690	ENST00000343571; ENST00000420999	EFHC2	EF-hand domain containing 2 [Source:HGNC Symbol;Acc:HGNC:26233]	0.1559	0.4585
ENSG00000275832	ENST00000614693; ENST00000616767; ENST00000616909; ENST00000617798; ENST00000618325; ENST00000618942; ENST00000619156; ENST00000620325; ENST00000620329; ENST00000620417; ENST00000622683; ENST00000633445	ARHGAP23	Rho GTPase activating protein 23 [Source:HGNC Symbol;Acc:HGNC:29293]	0.00744	0.458
ENSG00000166173	ENST00000299213; ENST00000344870; ENST00000559140; ENST00000559316; ENST00000560052	LARP6	La ribonucleoprotein domain family member 6 [Source:HGNC Symbol;Acc:HGNC:24012]	0.0005795	0.4577
ENSG00000075618	ENST00000382361; ENST00000405801; ENST00000444748; ENST00000447103; ENST00000473330	FSCN1	fascin actin-bundling protein 1 [Source:HGNC Symbol;Acc:HGNC:11148]	0.06098	0.4573
ENSG00000100600	ENST00000334869; ENST00000393218; ENST00000553371; ENST00000553802; ENST00000553918; ENST00000554080; ENST00000554189; ENST00000554397; ENST00000554919; ENST00000555169; ENST00000555699; ENST00000556097; ENST00000556790; ENST00000557034; ENST00000557315; ENST00000557434; ENST00000557609; ENST00000557694; ENST00000557725	LGMN	legumain [Source:HGNC Symbol;Acc:HGNC:9472]	0.0002778	0.4572
ENSG00000174899	ENST00000312275; ENST00000426338; ENST00000449199; ENST00000459838; ENST00000461040; ENST00000468043; ENST00000498159	PQLC2L	PQ loop repeat containing 2 like [Source:HGNC Symbol;Acc:HGNC:25146]	0.1411	0.457
ENSG00000196569	ENST00000421865; ENST00000466230; ENST00000494137; ENST00000498257; ENST00000617695; ENST00000618192	LAMA2	laminin subunit alpha 2 [Source:HGNC Symbol;Acc:HGNC:6482]	0.1915	0.4565
ENSG00000182752	ENST00000328252; ENST00000460463; ENST00000483254	PAPPA	pappalysin 1 [Source:HGNC Symbol;Acc:HGNC:8602]	0.001896	0.4559
ENSG00000141526	ENST00000392339; ENST00000392341; ENST00000577650; ENST00000578522; ENST00000578574; ENST00000578684; ENST00000578810; ENST00000579572; ENST00000580098; ENST00000580189; ENST00000581287; ENST00000581642; ENST00000582715; ENST00000582743; ENST00000582946; ENST00000583025; ENST00000583237; ENST00000583444; ENST00000584689; ENST00000584781; ENST00000617373; ENST00000619321	SLC16A3	solute carrier family 16 member 3 [Source:HGNC Symbol;Acc:HGNC:10924]	0.008131	0.4558
ENSG00000143013	ENST00000370542; ENST00000370544; ENST00000489303; ENST00000495705	LMO4	LIM domain only 4 [Source:HGNC Symbol;Acc:HGNC:6644]	0.001317	0.4556
ENSG00000256294	ENST00000262894; ENST00000588926; ENST00000589155; ENST00000590612; ENST00000592360; ENST00000592780	ZNF225	zinc finger protein 225 [Source:HGNC Symbol;Acc:HGNC:13018]	0.01215	0.4553
ENSG00000111452	ENST00000261654; ENST00000335486; ENST00000376682; ENST00000446583; ENST00000535015; ENST00000536988; ENST00000537489; ENST00000537600; ENST00000540207; ENST00000541143; ENST00000541937; ENST00000542091; ENST00000543617; ENST00000543826; ENST00000544673; ENST00000545900	ADGRD1	adhesion G protein-coupled receptor D1 [Source:HGNC Symbol;Acc:HGNC:19893]	0.148	0.4552
ENSG00000196924	ENST00000344736; ENST00000360319; ENST00000369850; ENST00000369856; ENST00000415241; ENST00000420627; ENST00000422373; ENST00000438732; ENST00000444578; ENST00000462590; ENST00000465144; ENST00000466319; ENST00000466325; ENST00000474072; ENST00000474358; ENST00000490936; ENST00000498411; ENST00000498491; ENST00000610817	FLNA	filamin A [Source:HGNC Symbol;Acc:HGNC:3754]	0.03147	0.455
ENSG00000186017	ENST00000392170; ENST00000424129; ENST00000427002; ENST00000434377; ENST00000452939; ENST00000460937; ENST00000472909; ENST00000480361; ENST00000493391; ENST00000494354; ENST00000587567	ZNF566	zinc finger protein 566 [Source:HGNC Symbol;Acc:HGNC:25919]	0.001866	0.4548
ENSG00000198879	ENST00000361972; ENST00000379711; ENST00000379713; ENST00000397167	SFMBT2	Scm like with four mbt domains 2 [Source:HGNC Symbol;Acc:HGNC:20256]	0.000583	0.4544
ENSG00000142552	ENST00000270645; ENST00000593483; ENST00000593644; ENST00000597801; ENST00000598833	RCN3	reticulocalbin 3 [Source:HGNC Symbol;Acc:HGNC:21145]	0.1234	0.4543
ENSG00000166349	ENST00000299440; ENST00000529126; ENST00000534663	RAG1	recombination activating 1 [Source:HGNC Symbol;Acc:HGNC:9831]	0.1743	0.454
ENSG00000134602	ENST00000354719; ENST00000394334; ENST00000394335; ENST00000481105; ENST00000496850	STK26	serine/threonine kinase 26 [Source:HGNC Symbol;Acc:HGNC:18174]	0.02351	0.4534
ENSG00000102539	ENST00000218721	MLNR	motilin receptor [Source:HGNC Symbol;Acc:HGNC:4495]	0.1249	0.4534
ENSG00000189042	ENST00000360729; ENST00000536254; ENST00000585696; ENST00000588311; ENST00000589264; ENST00000590392; ENST00000591308	ZNF567	zinc finger protein 567 [Source:HGNC Symbol;Acc:HGNC:28696]	0.001492	0.4531
ENSG00000213654	ENST00000375040; ENST00000375043; ENST00000472768; ENST00000487761; ENST00000619085	GPSM3	G protein signaling modulator 3 [Source:HGNC Symbol;Acc:HGNC:13945]	0.1443	0.4529
ENSG00000131773	ENST00000355849; ENST00000517394; ENST00000517859; ENST00000518728; ENST00000519600; ENST00000520981; ENST00000521461; ENST00000522079; ENST00000522433; ENST00000522578; ENST00000524199; ENST00000524282	KHDRBS3	KH RNA binding domain containing, signal transduction associated 3 [Source:HGNC Symbol;Acc:HGNC:18117]	0.04708	0.4518
ENSG00000138792	ENST00000265162; ENST00000502711; ENST00000504100; ENST00000509344; ENST00000510961	ENPEP	glutamyl aminopeptidase [Source:HGNC Symbol;Acc:HGNC:3355]	0.1902	0.4517
ENSG00000204592	ENST00000376630; ENST00000484194; ENST00000493699	HLA-E	major histocompatibility complex, class I, E [Source:HGNC Symbol;Acc:HGNC:4962]	0.0001189	0.4516
ENSG00000152492	ENST00000392455; ENST00000392456; ENST00000460064	CCDC50	coiled-coil domain containing 50 [Source:HGNC Symbol;Acc:HGNC:18111]	0.0001615	0.4512
ENSG00000073737	ENST00000357546; ENST00000412271; ENST00000421653; ENST00000428522; ENST00000432060; ENST00000436483; ENST00000450153; ENST00000602501	DHRS9	dehydrogenase/reductase 9 [Source:HGNC Symbol;Acc:HGNC:16888]	0.2516	0.4511
ENSG00000196937	ENST00000359943; ENST00000412653; ENST00000426156; ENST00000474082; ENST00000497622	FAM3C	family with sequence similarity 3 member C [Source:HGNC Symbol;Acc:HGNC:18664]	0.0003998	0.451
ENSG00000196150	ENST00000292579; ENST00000417550; ENST00000525694; ENST00000527049; ENST00000528028; ENST00000528258; ENST00000529780; ENST00000533221; ENST00000533543; ENST00000533622	ZNF250	zinc finger protein 250 [Source:HGNC Symbol;Acc:HGNC:13044]	0.01443	0.451
ENSG00000143653	ENST00000366510	SCCPDH	saccharopine dehydrogenase (putative) [Source:HGNC Symbol;Acc:HGNC:24275]	0.0006609	0.4509
ENSG00000189143	ENST00000340958; ENST00000431918; ENST00000435050; ENST00000466411; ENST00000476494	CLDN4	claudin 4 [Source:HGNC Symbol;Acc:HGNC:2046]	0.06722	0.4508
ENSG00000187193	ENST00000394485; ENST00000562939; ENST00000564974; ENST00000568370	MT1X	metallothionein 1X [Source:HGNC Symbol;Acc:HGNC:7405]	0.09696	0.4508
ENSG00000108187	ENST00000277795; ENST00000309049; ENST00000336578; ENST00000358769; ENST00000468798; ENST00000478192; ENST00000495025	PBLD	phenazine biosynthesis like protein domain containing [Source:HGNC Symbol;Acc:HGNC:23301]	0.0533	0.4506
ENSG00000122986	ENST00000242607; ENST00000356742; ENST00000439744; ENST00000546425; ENST00000546713; ENST00000547887; ENST00000548312; ENST00000549442; ENST00000620084	HVCN1	hydrogen voltage gated channel 1 [Source:HGNC Symbol;Acc:HGNC:28240]	0.1987	0.4505
ENSG00000015285	ENST00000376701; ENST00000450772; ENST00000465982; ENST00000470107; ENST00000474174; ENST00000483750; ENST00000490627	WAS	Wiskott-Aldrich syndrome [Source:HGNC Symbol;Acc:HGNC:12731]	0.202	0.4505
ENSG00000117114	ENST00000319517; ENST00000359929; ENST00000370713; ENST00000370715; ENST00000370717; ENST00000370721; ENST00000370723; ENST00000370725; ENST00000370727; ENST00000370728; ENST00000370730; ENST00000402328; ENST00000449420; ENST00000464551; ENST00000464775; ENST00000468283; ENST00000469377; ENST00000472424; ENST00000473719; ENST00000492666; ENST00000498776; ENST00000627151	ADGRL2	adhesion G protein-coupled receptor L2 [Source:HGNC Symbol;Acc:HGNC:18582]	0.01844	0.4501
ENSG00000204642	ENST00000259951; ENST00000334668; ENST00000376861; ENST00000429294; ENST00000434407; ENST00000444621; ENST00000462777; ENST00000465459; ENST00000475996; ENST00000482257; ENST00000484704; ENST00000485513; ENST00000486194; ENST00000489502; ENST00000606273	HLA-F	major histocompatibility complex, class I, F [Source:HGNC Symbol;Acc:HGNC:4963]	0.07769	0.4501
ENSG00000112893	ENST00000261483; ENST00000502261; ENST00000503970; ENST00000505313; ENST00000508043; ENST00000513921	MAN2A1	mannosidase alpha class 2A member 1 [Source:HGNC Symbol;Acc:HGNC:6824]	0.0004301	0.45
ENSG00000196705	ENST00000311048; ENST00000593426; ENST00000594425; ENST00000594821; ENST00000598331; ENST00000599296; ENST00000600692	ZNF431	zinc finger protein 431 [Source:HGNC Symbol;Acc:HGNC:20809]	0.004441	0.45
ENSG00000213719	ENST00000375779; ENST00000375780; ENST00000375784; ENST00000395892; ENST00000616760	CLIC1	chloride intracellular channel 1 [Source:HGNC Symbol;Acc:HGNC:2062]	0.0001402	0.4481
ENSG00000081923	ENST00000283684; ENST00000585322; ENST00000588255; ENST00000589147; ENST00000591728	ATP8B1	ATPase phospholipid transporting 8B1 [Source:HGNC Symbol;Acc:HGNC:3706]	0.008857	0.4481
ENSG00000175764	ENST00000321582; ENST00000373776; ENST00000373778; ENST00000474723; ENST00000486362; ENST00000487468	TTLL11	tubulin tyrosine ligase like 11 [Source:HGNC Symbol;Acc:HGNC:18113]	0.06484	0.4479
ENSG00000130844	ENST00000253144; ENST00000411977; ENST00000449416; ENST00000502248; ENST00000502616; ENST00000504033; ENST00000504493; ENST00000504940; ENST00000505426; ENST00000505949; ENST00000509047; ENST00000509069; ENST00000509585; ENST00000511154; ENST00000511567; ENST00000511593; ENST00000512387; ENST00000513265; ENST00000513929; ENST00000513999; ENST00000514022; ENST00000514374	ZNF331	zinc finger protein 331 [Source:HGNC Symbol;Acc:HGNC:15489]	0.0008065	0.4478
ENSG00000150456	ENST00000382754; ENST00000382758; ENST00000460374	EEF1AKMT1	EEF1A lysine methyltransferase 1 [Source:HGNC Symbol;Acc:HGNC:27351]	0.05527	0.4465
ENSG00000138756	ENST00000335016; ENST00000389010; ENST00000502613; ENST00000502871; ENST00000505725; ENST00000507670; ENST00000515075; ENST00000628286	BMP2K	BMP2 inducible kinase [Source:HGNC Symbol;Acc:HGNC:18041]	0.001151	0.4464
ENSG00000073150	ENST00000159647; ENST00000395842; ENST00000402472	PANX2	pannexin 2 [Source:HGNC Symbol;Acc:HGNC:8600]	0.142	0.4464
ENSG00000102316	ENST00000218439; ENST00000347546; ENST00000375053; ENST00000375058; ENST00000375060; ENST00000375068; ENST00000396224; ENST00000463787; ENST00000485483; ENST00000487463; ENST00000487482; ENST00000497484; ENST00000627068	MAGED2	MAGE family member D2 [Source:HGNC Symbol;Acc:HGNC:16353]	0.0008746	0.4463
ENSG00000188295	ENST00000343381; ENST00000366500; ENST00000366501; ENST00000448299; ENST00000476158	ZNF669	zinc finger protein 669 [Source:HGNC Symbol;Acc:HGNC:25736]	0.0238	0.4461
ENSG00000122591	ENST00000409763; ENST00000409923; ENST00000421730; ENST00000432176; ENST00000440481; ENST00000465661; ENST00000467005; ENST00000477349; ENST00000498833	FAM126A	family with sequence similarity 126 member A [Source:HGNC Symbol;Acc:HGNC:24587]	0.0001876	0.446
ENSG00000149150	ENST00000278426; ENST00000524995; ENST00000525764; ENST00000528450; ENST00000529452; ENST00000530159; ENST00000533066; ENST00000533263; ENST00000533515; ENST00000534105	SLC43A1	solute carrier family 43 member 1 [Source:HGNC Symbol;Acc:HGNC:9225]	0.1042	0.446
ENSG00000170921	ENST00000389520; ENST00000424789; ENST00000579541; ENST00000580068; ENST00000580466; ENST00000581143; ENST00000581424; ENST00000583016; ENST00000583356; ENST00000583545	TANC2	tetratricopeptide repeat, ankyrin repeat and coiled-coil containing 2 [Source:HGNC Symbol;Acc:HGNC:30212]	0.0008728	0.4455
ENSG00000198053	ENST00000356025; ENST00000358771; ENST00000400068; ENST00000622179	SIRPA	signal regulatory protein alpha [Source:HGNC Symbol;Acc:HGNC:9662]	0.0005833	0.445
ENSG00000173237	ENST00000308963	C11orf86	chromosome 11 open reading frame 86 [Source:HGNC Symbol;Acc:HGNC:34442]	0.07919	0.4446
ENSG00000197712	ENST00000358869; ENST00000508737; ENST00000510213; ENST00000512889; ENST00000513966; ENST00000515037	FAM114A1	family with sequence similarity 114 member A1 [Source:HGNC Symbol;Acc:HGNC:25087]	0.002008	0.4443
ENSG00000114270	ENST00000328333; ENST00000422991; ENST00000459756; ENST00000462475; ENST00000465238; ENST00000466591; ENST00000467985; ENST00000470076; ENST00000474432; ENST00000487017	COL7A1	collagen type VII alpha 1 chain [Source:HGNC Symbol;Acc:HGNC:2214]	0.01007	0.4441
ENSG00000215375	ENST00000400159; ENST00000502720; ENST00000503300; ENST00000503612; ENST00000505477; ENST00000506838; ENST00000507804; ENST00000511290; ENST00000513662	MYL5	myosin light chain 5 [Source:HGNC Symbol;Acc:HGNC:7586]	0.0293	0.4441
ENSG00000138131	ENST00000260702	LOXL4	lysyl oxidase like 4 [Source:HGNC Symbol;Acc:HGNC:17171]	0.0974	0.4441
ENSG00000171206	ENST00000302424; ENST00000462202; ENST00000479004; ENST00000487927	TRIM8	tripartite motif containing 8 [Source:HGNC Symbol;Acc:HGNC:15579]	0.0166	0.4435
ENSG00000134851	ENST00000381334; ENST00000502797; ENST00000506103; ENST00000506198; ENST00000508404; ENST00000508561; ENST00000509575; ENST00000511710; ENST00000514070; ENST00000514904; ENST00000515591; ENST00000608091	TMEM165	transmembrane protein 165 [Source:HGNC Symbol;Acc:HGNC:30760]	0.0008803	0.4431
ENSG00000109758	ENST00000382774; ENST00000506132; ENST00000509689; ENST00000511533	HGFAC	HGF activator [Source:HGNC Symbol;Acc:HGNC:4894]	0.1837	0.4428
ENSG00000099260	ENST00000263174; ENST00000496843; ENST00000605497; ENST00000605613; ENST00000615664	PALMD	palmdelphin [Source:HGNC Symbol;Acc:HGNC:15846]	0.2243	0.4428
ENSG00000197653	ENST00000409039; ENST00000447853; ENST00000467219; ENST00000492261; ENST00000497783; ENST00000538983; ENST00000540041; ENST00000545078; ENST00000614082; ENST00000638045	DNAH10	dynein axonemal heavy chain 10 [Source:HGNC Symbol;Acc:HGNC:2941]	0.3089	0.4427
ENSG00000140968	ENST00000268638; ENST00000562492; ENST00000563180; ENST00000564056; ENST00000564617; ENST00000564803; ENST00000565552; ENST00000566369; ENST00000569145; ENST00000569607; ENST00000570088	IRF8	interferon regulatory factor 8 [Source:HGNC Symbol;Acc:HGNC:5358]	0.1819	0.4425
ENSG00000264343	ENST00000362074; ENST00000479995; ENST00000578207; ENST00000579793	NOTCH2NL	notch 2 N-terminal like [Source:HGNC Symbol;Acc:HGNC:31862]	0.1791	0.4422
ENSG00000168487	ENST00000306349; ENST00000306385; ENST00000354870; ENST00000397814; ENST00000471755; ENST00000483364; ENST00000517324; ENST00000518656; ENST00000518913; ENST00000520626; ENST00000520970; ENST00000520982; ENST00000521385; ENST00000521521; ENST00000522332; ENST00000523457; ENST00000523749; ENST00000523849	BMP1	bone morphogenetic protein 1 [Source:HGNC Symbol;Acc:HGNC:1067]	0.001333	0.4419
ENSG00000105281	ENST00000412532; ENST00000434726; ENST00000542575; ENST00000593713; ENST00000594991; ENST00000598022	SLC1A5	solute carrier family 1 member 5 [Source:HGNC Symbol;Acc:HGNC:10943]	0.004976	0.4419
ENSG00000089199	ENST00000378961; ENST00000455042; ENST00000488832	CHGB	chromogranin B [Source:HGNC Symbol;Acc:HGNC:1930]	0.01286	0.4413
ENSG00000106003	ENST00000222725; ENST00000338732; ENST00000359574; ENST00000402045; ENST00000402506; ENST00000493850; ENST00000614382	LFNG	LFNG O-fucosylpeptide 3-beta-N-acetylglucosaminyltransferase [Source:HGNC Symbol;Acc:HGNC:6560]	0.05864	0.4405
ENSG00000148600	ENST00000332904; ENST00000372117; ENST00000459673; ENST00000622973; ENST00000623399; ENST00000623527; ENST00000624091	CDHR1	cadherin related family member 1 [Source:HGNC Symbol;Acc:HGNC:14550]	0.1748	0.4404
ENSG00000163041	ENST00000366813; ENST00000366814; ENST00000366815; ENST00000366816	H3F3A	H3 histone family member 3A [Source:HGNC Symbol;Acc:HGNC:4764]	0.002973	0.4394
ENSG00000104154	ENST00000261867; ENST00000559667	SLC30A4	solute carrier family 30 member 4 [Source:HGNC Symbol;Acc:HGNC:11015]	0.03943	0.4389
ENSG00000115221	ENST00000283249; ENST00000409583; ENST00000409872; ENST00000409967; ENST00000428609; ENST00000459712; ENST00000475438; ENST00000477514; ENST00000485635; ENST00000498478; ENST00000620391	ITGB6	integrin subunit beta 6 [Source:HGNC Symbol;Acc:HGNC:6161]	0.1153	0.4389
ENSG00000172361	ENST00000398545	CFAP53	cilia and flagella associated protein 53 [Source:HGNC Symbol;Acc:HGNC:26530]	0.1251	0.4383
ENSG00000164086	ENST00000469623; ENST00000495880	DUSP7	dual specificity phosphatase 7 [Source:HGNC Symbol;Acc:HGNC:3073]	0.0489	0.4381
ENSG00000145730	ENST00000304400; ENST00000345721; ENST00000346918; ENST00000348126; ENST00000379799; ENST00000438793; ENST00000455264; ENST00000502472; ENST00000504456; ENST00000504691; ENST00000505372; ENST00000505654; ENST00000506006; ENST00000506127; ENST00000506260; ENST00000508060; ENST00000509523; ENST00000509636; ENST00000509832; ENST00000510006; ENST00000510208; ENST00000511429; ENST00000511477; ENST0000…	PAM	peptidylglycine alpha-amidating monooxygenase [Source:HGNC Symbol;Acc:HGNC:8596]	0.008045	0.438
ENSG00000123094	ENST00000282884; ENST00000381352; ENST00000405154; ENST00000535907; ENST00000537946; ENST00000538081; ENST00000538365; ENST00000539545; ENST00000541218; ENST00000541490; ENST00000542004; ENST00000542315; ENST00000542865; ENST00000545413; ENST00000611440; ENST00000615708	RASSF8	Ras association domain family member 8 [Source:HGNC Symbol;Acc:HGNC:13232]	0.001356	0.4374
ENSG00000173846	ENST00000372201; ENST00000461358; ENST00000461769; ENST00000465443; ENST00000476731; ENST00000492398; ENST00000493100	PLK3	polo like kinase 3 [Source:HGNC Symbol;Acc:HGNC:2154]	0.008444	0.4374
ENSG00000183876	ENST00000328668; ENST00000509146; ENST00000515301	ARSI	arylsulfatase family member I [Source:HGNC Symbol;Acc:HGNC:32521]	0.001997	0.4373
ENSG00000111817	ENST00000331677; ENST00000359564; ENST00000430252; ENST00000452085; ENST00000606265; ENST00000606712; ENST00000607094	DSE	dermatan sulfate epimerase [Source:HGNC Symbol;Acc:HGNC:21144]	0.01733	0.4373
ENSG00000070614	ENST00000261797; ENST00000518299; ENST00000518346; ENST00000519157; ENST00000521752; ENST00000522491; ENST00000523767; ENST00000524161; ENST00000624156	NDST1	N-deacetylase and N-sulfotransferase 1 [Source:HGNC Symbol;Acc:HGNC:7680]	0.0007419	0.4369
ENSG00000164284	ENST00000329271; ENST00000416916; ENST00000507562; ENST00000513661	GRPEL2	GrpE like 2, mitochondrial [Source:HGNC Symbol;Acc:HGNC:21060]	0.007228	0.4365
ENSG00000124942	ENST00000257247; ENST00000378024; ENST00000525875; ENST00000528508; ENST00000530124; ENST00000530285; ENST00000531324; ENST00000533365	AHNAK	AHNAK nucleoprotein [Source:HGNC Symbol;Acc:HGNC:347]	0.008358	0.4357
ENSG00000169193	ENST00000307471; ENST00000409765; ENST00000410069; ENST00000448353; ENST00000472407; ENST00000484553; ENST00000485233; ENST00000486109	CCDC126	coiled-coil domain containing 126 [Source:HGNC Symbol;Acc:HGNC:22398]	0.03889	0.4356
ENSG00000156500	ENST00000370784; ENST00000370785; ENST00000414371; ENST00000460216; ENST00000463842; ENST00000470657; ENST00000475361; ENST00000482240; ENST00000494709; ENST00000495147; ENST00000623326	FAM122C	family with sequence similarity 122C [Source:HGNC Symbol;Acc:HGNC:25202]	0.1718	0.4354
ENSG00000132429	ENST00000254765; ENST00000429112; ENST00000474760; ENST00000489134	POPDC3	popeye domain containing 3 [Source:HGNC Symbol;Acc:HGNC:17649]	0.0114	0.4353
ENSG00000081386	ENST00000223428; ENST00000374641; ENST00000375231; ENST00000472201	ZNF510	zinc finger protein 510 [Source:HGNC Symbol;Acc:HGNC:29161]	0.003129	0.4351
ENSG00000155324	ENST00000285689; ENST00000502348; ENST00000503702; ENST00000504859; ENST00000505441; ENST00000505720; ENST00000506445; ENST00000508523; ENST00000509882; ENST00000511134; ENST00000512579; ENST00000513040; ENST00000513913; ENST00000513978; ENST00000514099; ENST00000514932; ENST00000515200; ENST00000542322; ENST00000544396	GRAMD2B	GRAM domain containing 2B [Source:HGNC Symbol;Acc:HGNC:24911]	0.0701	0.4347
ENSG00000157150	ENST00000287814	TIMP4	TIMP metallopeptidase inhibitor 4 [Source:HGNC Symbol;Acc:HGNC:11823]	0.04111	0.4346
ENSG00000118557	ENST00000237353; ENST00000355636; ENST00000379073; ENST00000535461; ENST00000536211; ENST00000537392; ENST00000537465; ENST00000537792; ENST00000539172; ENST00000540440; ENST00000543746	PMFBP1	polyamine modulated factor 1 binding protein 1 [Source:HGNC Symbol;Acc:HGNC:17728]	0.1648	0.4344
ENSG00000102265	ENST00000218388; ENST00000377017; ENST00000441738; ENST00000445623; ENST00000456754	TIMP1	TIMP metallopeptidase inhibitor 1 [Source:HGNC Symbol;Acc:HGNC:11820]	0.00179	0.4343
ENSG00000163596	ENST00000358299; ENST00000392237; ENST00000411681; ENST00000412210; ENST00000416760; ENST00000418208; ENST00000419460; ENST00000420558; ENST00000421334; ENST00000425178; ENST00000432273; ENST00000435143; ENST00000437978; ENST00000438804; ENST00000441547; ENST00000450143; ENST00000454326; ENST00000457524; ENST00000476602; ENST00000484561; ENST00000494560; ENST00000617388	ICA1L	islet cell autoantigen 1 like [Source:HGNC Symbol;Acc:HGNC:14442]	0.03282	0.4342
ENSG00000180914	ENST00000316793; ENST00000431493; ENST00000449615; ENST00000474615	OXTR	oxytocin receptor [Source:HGNC Symbol;Acc:HGNC:8529]	0.005513	0.434
ENSG00000119599	ENST00000353777; ENST00000358377; ENST00000394234; ENST00000505361; ENST00000508412; ENST00000509153; ENST00000509320; ENST00000510612; ENST00000513337; ENST00000514191; ENST00000514486; ENST00000553457; ENST00000555042; ENST00000555992; ENST00000557203	DCAF4	DDB1 and CUL4 associated factor 4 [Source:HGNC Symbol;Acc:HGNC:20229]	0.006451	0.4335
ENSG00000134107	ENST00000256495; ENST00000460806; ENST00000467610	BHLHE40	basic helix-loop-helix family member e40 [Source:HGNC Symbol;Acc:HGNC:1046]	0.00055	0.4334
ENSG00000197565	ENST00000334504; ENST00000372216; ENST00000394872; ENST00000461897; ENST00000468338; ENST00000477085; ENST00000487645; ENST00000538570; ENST00000545689; ENST00000621266	COL4A6	collagen type IV alpha 6 chain [Source:HGNC Symbol;Acc:HGNC:2208]	0.004499	0.4331
ENSG00000178229	ENST00000321545	ZNF543	zinc finger protein 543 [Source:HGNC Symbol;Acc:HGNC:25281]	0.05541	0.433
ENSG00000140279	ENST00000389039; ENST00000558383; ENST00000558416; ENST00000560797; ENST00000603300	DUOX2	dual oxidase 2 [Source:HGNC Symbol;Acc:HGNC:13273]	0.2815	0.433
ENSG00000065485	ENST00000316218; ENST00000467157; ENST00000469649; ENST00000472319; ENST00000484644; ENST00000485208; ENST00000489923; ENST00000495004	PDIA5	protein disulfide isomerase family A member 5 [Source:HGNC Symbol;Acc:HGNC:24811]	0.002939	0.4326
ENSG00000156515	ENST00000298649; ENST00000359426; ENST00000360289; ENST00000421088; ENST00000436817; ENST00000448642; ENST00000450646; ENST00000464803; ENST00000470050; ENST00000476368; ENST00000479594; ENST00000480047; ENST00000483054; ENST00000483077; ENST00000488644; ENST00000493591; ENST00000494253	HK1	hexokinase 1 [Source:HGNC Symbol;Acc:HGNC:4922]	0.0002072	0.4319
ENSG00000105968	ENST00000222690; ENST00000308153; ENST00000349299; ENST00000350771; ENST00000381124; ENST00000437072; ENST00000446531; ENST00000521529	H2AFV	H2A histone family member V [Source:HGNC Symbol;Acc:HGNC:20664]	0.0004931	0.4315
ENSG00000243725	ENST00000371281; ENST00000371284; ENST00000486091; ENST00000486621	TTC4	tetratricopeptide repeat domain 4 [Source:HGNC Symbol;Acc:HGNC:12394]	0.1478	0.4311
ENSG00000197872	ENST00000381323; ENST00000406434; ENST00000445605; ENST00000451689; ENST00000469507	FAM49A	family with sequence similarity 49 member A [Source:HGNC Symbol;Acc:HGNC:25373]	0.3195	0.4311
ENSG00000138356	ENST00000260930; ENST00000374700; ENST00000439380; ENST00000454629; ENST00000465297; ENST00000472553; ENST00000485106; ENST00000485965	AOX1	aldehyde oxidase 1 [Source:HGNC Symbol;Acc:HGNC:553]	0.03503	0.4309
ENSG00000162894	ENST00000367091; ENST00000442471; ENST00000463473; ENST00000474041; ENST00000525793; ENST00000528654; ENST00000529560; ENST00000530505; ENST00000533312; ENST00000628511	FCMR	Fc fragment of IgM receptor [Source:HGNC Symbol;Acc:HGNC:14315]	0.1755	0.4309
ENSG00000138613	ENST00000261879; ENST00000380340; ENST00000380343; ENST00000558631; ENST00000559744; ENST00000559823; ENST00000559971; ENST00000560353; ENST00000560716; ENST00000560890	APH1B	aph-1 homolog B, gamma-secretase subunit [Source:HGNC Symbol;Acc:HGNC:24080]	0.00387	0.4305
ENSG00000174791	ENST00000311320; ENST00000524804; ENST00000526246; ENST00000528006; ENST00000530056; ENST00000530745; ENST00000534824; ENST00000627248	RIN1	Ras and Rab interactor 1 [Source:HGNC Symbol;Acc:HGNC:18749]	0.1563	0.4303
ENSG00000164308	ENST00000379904; ENST00000437043; ENST00000507346; ENST00000508077; ENST00000510309; ENST00000510373; ENST00000512869; ENST00000513084; ENST00000513368; ENST00000515095; ENST00000515387	ERAP2	endoplasmic reticulum aminopeptidase 2 [Source:HGNC Symbol;Acc:HGNC:29499]	0.1806	0.4301
ENSG00000084234	ENST00000263574; ENST00000278756; ENST00000338167; ENST00000345598; ENST00000461918; ENST00000525215; ENST00000525604; ENST00000526330; ENST00000527702; ENST00000528499; ENST00000529235; ENST00000529483; ENST00000529701; ENST00000530132; ENST00000530493; ENST00000532456; ENST00000533195; ENST00000533532; ENST00000533616; ENST00000533618; ENST00000533713; ENST00000533860; ENST00000534001; ENST0000…	APLP2	amyloid beta precursor like protein 2 [Source:HGNC Symbol;Acc:HGNC:598]	9.549e-05	0.4299
ENSG00000146416	ENST00000275235; ENST00000357847; ENST00000367596; ENST00000367601; ENST00000447498; ENST00000458219; ENST00000470265; ENST00000494282; ENST00000629020	AIG1	androgen induced 1 [Source:HGNC Symbol;Acc:HGNC:21607]	0.008529	0.4297
ENSG00000123689	ENST00000367029	G0S2	G0/G1 switch 2 [Source:HGNC Symbol;Acc:HGNC:30229]	0.1306	0.4291
ENSG00000071054	ENST00000302217; ENST00000324219; ENST00000347699; ENST00000350198; ENST00000350878; ENST00000413150; ENST00000417294; ENST00000418101; ENST00000421882; ENST00000425019; ENST00000427603; ENST00000456652; ENST00000476609; ENST00000477711; ENST00000489490; ENST00000491743; ENST00000496989; ENST00000498066; ENST00000625522; ENST00000627726; ENST00000634702	MAP4K4	mitogen-activated protein kinase kinase kinase kinase 4 [Source:HGNC Symbol;Acc:HGNC:6866]	0.0001563	0.4289
ENSG00000115310	ENST00000317610; ENST00000337526; ENST00000357376; ENST00000357732; ENST00000394609; ENST00000394611; ENST00000402434; ENST00000404909; ENST00000405240; ENST00000427710; ENST00000438462; ENST00000461004; ENST00000485749; ENST00000486085; ENST00000491592	RTN4	reticulon 4 [Source:HGNC Symbol;Acc:HGNC:14085]	7.964e-05	0.4287
ENSG00000140564	ENST00000268171; ENST00000558794; ENST00000559353; ENST00000560018; ENST00000560824; ENST00000610579; ENST00000618099; ENST00000640725	FURIN	furin, paired basic amino acid cleaving enzyme [Source:HGNC Symbol;Acc:HGNC:8568]	0.008075	0.4287
ENSG00000108679	ENST00000262776; ENST00000585407; ENST00000586300; ENST00000586720; ENST00000587251; ENST00000587310; ENST00000587311; ENST00000588198; ENST00000588205; ENST00000588508; ENST00000588587; ENST00000588899; ENST00000588990; ENST00000589527; ENST00000589775; ENST00000589906; ENST00000591274; ENST00000591778; ENST00000592255	LGALS3BP	galectin 3 binding protein [Source:HGNC Symbol;Acc:HGNC:6564]	0.0003758	0.4281
ENSG00000163132	ENST00000382723; ENST00000468421	MSX1	msh homeobox 1 [Source:HGNC Symbol;Acc:HGNC:7391]	0.06121	0.4279
ENSG00000175879	ENST00000313173; ENST00000429017; ENST00000450510; ENST00000544999	HOXD8	homeobox D8 [Source:HGNC Symbol;Acc:HGNC:5139]	0.09043	0.4275
ENSG00000182022	ENST00000346248; ENST00000435907; ENST00000462406; ENST00000476765; ENST00000628426	CHST15	carbohydrate sulfotransferase 15 [Source:HGNC Symbol;Acc:HGNC:18137]	0.001365	0.4274
ENSG00000164093	ENST00000306732; ENST00000354925; ENST00000355080; ENST00000394595; ENST00000394598; ENST00000511837; ENST00000511990; ENST00000556049; ENST00000557119; ENST00000607868; ENST00000613094; ENST00000614423; ENST00000616641	PITX2	paired like homeodomain 2 [Source:HGNC Symbol;Acc:HGNC:9005]	0.1035	0.4273
ENSG00000128595	ENST00000249364; ENST00000449187; ENST00000479257; ENST00000493278; ENST00000535011; ENST00000542996	CALU	calumenin [Source:HGNC Symbol;Acc:HGNC:1458]	0.0002685	0.4272
ENSG00000074935	ENST00000368657; ENST00000368662; ENST00000441191; ENST00000603621; ENST00000603651; ENST00000603722; ENST00000604689; ENST00000604743; ENST00000604814; ENST00000604967; ENST00000605457	TUBE1	tubulin epsilon 1 [Source:HGNC Symbol;Acc:HGNC:20775]	0.01114	0.4269
ENSG00000138772	ENST00000264908; ENST00000503570; ENST00000503776; ENST00000505805; ENST00000508214; ENST00000510502; ENST00000512373; ENST00000512542; ENST00000512884; ENST00000514171	ANXA3	annexin A3 [Source:HGNC Symbol;Acc:HGNC:541]	0.0001736	0.4268
ENSG00000126524	ENST00000246868; ENST00000414306; ENST00000463579; ENST00000490953; ENST00000617799	SBDS	SBDS, ribosome maturation factor [Source:HGNC Symbol;Acc:HGNC:19440]	0.0002842	0.4267
ENSG00000123191	ENST00000242839; ENST00000344297; ENST00000400366; ENST00000400370; ENST00000418097; ENST00000448424; ENST00000466629; ENST00000482841; ENST00000483772; ENST00000634296; ENST00000634308; ENST00000634519; ENST00000634620; ENST00000634810; ENST00000634844; ENST00000635406	ATP7B	ATPase copper transporting beta [Source:HGNC Symbol;Acc:HGNC:870]	0.0099	0.4267
ENSG00000123609	ENST00000243346; ENST00000414946; ENST00000477072; ENST00000491771	NMI	N-myc and STAT interactor [Source:HGNC Symbol;Acc:HGNC:7854]	0.007616	0.4266
ENSG00000125388	ENST00000345167; ENST00000398051; ENST00000398052; ENST00000503518; ENST00000504308; ENST00000504933; ENST00000505271; ENST00000507230; ENST00000509545; ENST00000511827	GRK4	G protein-coupled receptor kinase 4 [Source:HGNC Symbol;Acc:HGNC:4543]	0.1371	0.426
ENSG00000120658	ENST00000261488; ENST00000482207	ENOX1	ecto-NOX disulfide-thiol exchanger 1 [Source:HGNC Symbol;Acc:HGNC:25474]	0.2466	0.4255
ENSG00000112851	ENST00000284037; ENST00000380935; ENST00000380938; ENST00000380943; ENST00000416865; ENST00000503913; ENST00000505822; ENST00000506030; ENST00000506744; ENST00000507128; ENST00000507490; ENST00000508515; ENST00000509946; ENST00000511297; ENST00000511671; ENST00000512354; ENST00000515185	ERBIN	erbb2 interacting protein [Source:HGNC Symbol;Acc:HGNC:15842]	0.0002259	0.4254
ENSG00000104219	ENST00000262096; ENST00000517334; ENST00000522184; ENST00000523132	ZDHHC2	zinc finger DHHC-type containing 2 [Source:HGNC Symbol;Acc:HGNC:18469]	0.002034	0.4254
ENSG00000122729	ENST00000309951; ENST00000379923; ENST00000541043	ACO1	aconitase 1 [Source:HGNC Symbol;Acc:HGNC:117]	0.001553	0.4251
ENSG00000263002	ENST00000426739; ENST00000590748; ENST00000590795; ENST00000592437	ZNF234	zinc finger protein 234 [Source:HGNC Symbol;Acc:HGNC:13027]	0.06648	0.4251
ENSG00000161249	ENST00000339686; ENST00000392206; ENST00000402589; ENST00000408915; ENST00000414866; ENST00000418261; ENST00000419602; ENST00000424570; ENST00000429837; ENST00000434389; ENST00000436012; ENST00000443640; ENST00000447113; ENST00000450261; ENST00000451297; ENST00000458071; ENST00000460051; ENST00000460327; ENST00000461300; ENST00000462126; ENST00000462538; ENST00000462721; ENST00000463292; ENST0000…	DMKN	dermokine [Source:HGNC Symbol;Acc:HGNC:25063]	0.003771	0.4247
ENSG00000136167	ENST00000323076; ENST00000398576; ENST00000416500; ENST00000442275; ENST00000460190; ENST00000469227; ENST00000494531	LCP1	lymphocyte cytosolic protein 1 [Source:HGNC Symbol;Acc:HGNC:6528]	0.1856	0.4247
ENSG00000188095	ENST00000341735; ENST00000558723; ENST00000560219	MESP2	mesoderm posterior bHLH transcription factor 2 [Source:HGNC Symbol;Acc:HGNC:29659]	0.2203	0.4247
ENSG00000197580	ENST00000357685; ENST00000361053; ENST00000438022; ENST00000460924; ENST00000461480; ENST00000494860; ENST00000525175; ENST00000526088; ENST00000527198; ENST00000527939; ENST00000530677; ENST00000531003; ENST00000531169; ENST00000532593; ENST00000532612; ENST00000532673; ENST00000532716; ENST00000534122; ENST00000534550	BCO2	beta-carotene oxygenase 2 [Source:HGNC Symbol;Acc:HGNC:18503]	0.1961	0.4246
ENSG00000177465	ENST00000326303	ACOT4	acyl-CoA thioesterase 4 [Source:HGNC Symbol;Acc:HGNC:19748]	0.1561	0.4245
ENSG00000146386	ENST00000367660; ENST00000461027	ABRACL	ABRA C-terminal like [Source:HGNC Symbol;Acc:HGNC:21230]	0.009544	0.4244
ENSG00000215252	ENST00000342314; ENST00000438958; ENST00000484716; ENST00000562282; ENST00000564575; ENST00000566091; ENST00000566258; ENST00000567956; ENST00000568555; ENST00000569100; ENST00000569811	GOLGA8B	golgin A8 family member B [Source:HGNC Symbol;Acc:HGNC:31973]	0.01616	0.4243
ENSG00000101255	ENST00000217233; ENST00000422053; ENST00000449710; ENST00000615226	TRIB3	tribbles pseudokinase 3 [Source:HGNC Symbol;Acc:HGNC:16228]	0.01228	0.4242
ENSG00000187391	ENST00000354212; ENST00000419488; ENST00000440555; ENST00000517762; ENST00000519748; ENST00000520379; ENST00000522342; ENST00000522391; ENST00000524268; ENST00000524316; ENST00000535697; ENST00000626691; ENST00000628361; ENST00000628781; ENST00000628980; ENST00000628997; ENST00000629359; ENST00000630991; ENST00000634996; ENST00000635863; ENST00000635961; ENST00000636039; ENST00000636040; ENST0000…	MAGI2	membrane associated guanylate kinase, WW and PDZ domain containing 2 [Source:HGNC Symbol;Acc:HGNC:18957]	0.1333	0.4235
ENSG00000166997	ENST00000262932; ENST00000462193; ENST00000470153; ENST00000480692; ENST00000483756	CNPY4	canopy FGF signaling regulator 4 [Source:HGNC Symbol;Acc:HGNC:28631]	0.02176	0.4232
ENSG00000273820	ENST00000621775	USP27X	ubiquitin specific peptidase 27, X-linked [Source:HGNC Symbol;Acc:HGNC:13486]	0.01555	0.4231
ENSG00000066629	ENST00000262233; ENST00000327921; ENST00000334192; ENST00000553313; ENST00000553720; ENST00000554111; ENST00000554386; ENST00000554479; ENST00000554553; ENST00000555096; ENST00000555145; ENST00000555277; ENST00000555812; ENST00000556199; ENST00000556714; ENST00000556758; ENST00000556835; ENST00000556947; ENST00000557313; ENST00000557741	EML1	echinoderm microtubule associated protein like 1 [Source:HGNC Symbol;Acc:HGNC:3330]	0.0008649	0.423
ENSG00000170961	ENST00000303924	HAS2	hyaluronan synthase 2 [Source:HGNC Symbol;Acc:HGNC:4819]	0.006591	0.4223
ENSG00000143367	ENST00000353024; ENST00000368848; ENST00000368849; ENST00000392712; ENST00000461859; ENST00000490156; ENST00000498606	TUFT1	tuftelin 1 [Source:HGNC Symbol;Acc:HGNC:12422]	0.002797	0.4222
ENSG00000153162	ENST00000283147	BMP6	bone morphogenetic protein 6 [Source:HGNC Symbol;Acc:HGNC:1073]	0.01171	0.4217
ENSG00000135097	ENST00000257552; ENST00000546622; ENST00000546985	MSI1	musashi RNA binding protein 1 [Source:HGNC Symbol;Acc:HGNC:7330]	0.118	0.4215
ENSG00000247746	ENST00000500968; ENST00000586165	USP51	ubiquitin specific peptidase 51 [Source:HGNC Symbol;Acc:HGNC:23086]	0.05424	0.4209
ENSG00000008118	ENST00000009105; ENST00000361322; ENST00000423146; ENST00000494990	CAMK1G	calcium/calmodulin dependent protein kinase IG [Source:HGNC Symbol;Acc:HGNC:14585]	0.2083	0.4207
ENSG00000131871	ENST00000398226; ENST00000526043; ENST00000526049; ENST00000527833; ENST00000528346; ENST00000529968; ENST00000531964; ENST00000534014	SELENOS	selenoprotein S [Source:HGNC Symbol;Acc:HGNC:30396]	0.000868	0.4199
ENSG00000186272	ENST00000307658; ENST00000595162; ENST00000595206; ENST00000597350; ENST00000599867; ENST00000601808; ENST00000602050	ZNF17	zinc finger protein 17 [Source:HGNC Symbol;Acc:HGNC:12958]	0.03372	0.4195
ENSG00000139624	ENST00000317551; ENST00000380189; ENST00000422340; ENST00000438450; ENST00000542320; ENST00000546406; ENST00000546514; ENST00000546676; ENST00000547138; ENST00000547455; ENST00000547787; ENST00000547800; ENST00000547852; ENST00000548930; ENST00000548942; ENST00000549089; ENST00000549389; ENST00000549942; ENST00000550079; ENST00000550258; ENST00000550547; ENST00000550899; ENST00000550919; ENST0000…	CERS5	ceramide synthase 5 [Source:HGNC Symbol;Acc:HGNC:23749]	0.001596	0.419
ENSG00000089123	ENST00000337743; ENST00000434275; ENST00000455532; ENST00000465381; ENST00000476108; ENST00000480436; ENST00000483898	TASP1	taspase 1 [Source:HGNC Symbol;Acc:HGNC:15859]	0.007503	0.4189
ENSG00000188993	ENST00000343457	LRRC66	leucine rich repeat containing 66 [Source:HGNC Symbol;Acc:HGNC:34299]	0.2158	0.4189
ENSG00000117643	ENST00000263979; ENST00000374329; ENST00000374332; ENST00000473891; ENST00000475314; ENST00000487493; ENST00000496532; ENST00000611903	MAN1C1	mannosidase alpha class 1C member 1 [Source:HGNC Symbol;Acc:HGNC:19080]	0.3572	0.4187
ENSG00000166130	ENST00000299157; ENST00000342502; ENST00000393042	IKBIP	IKBKB interacting protein [Source:HGNC Symbol;Acc:HGNC:26430]	0.0002325	0.4184
ENSG00000140391	ENST00000267970; ENST00000346495; ENST00000424443; ENST00000558394; ENST00000558745; ENST00000559373; ENST00000559494; ENST00000560514; ENST00000560715; ENST00000561277	TSPAN3	tetraspanin 3 [Source:HGNC Symbol;Acc:HGNC:17752]	0.0004948	0.4182
ENSG00000172380	ENST00000370982; ENST00000494936	GNG12	G protein subunit gamma 12 [Source:HGNC Symbol;Acc:HGNC:19663]	0.0001629	0.4181
ENSG00000187608	ENST00000379389; ENST00000624652; ENST00000624697	ISG15	ISG15 ubiquitin-like modifier [Source:HGNC Symbol;Acc:HGNC:4053]	0.2407	0.418
ENSG00000140367	ENST00000267938; ENST00000426727; ENST00000561723; ENST00000561851; ENST00000562635; ENST00000563966; ENST00000567921; ENST00000569423	UBE2Q2	ubiquitin conjugating enzyme E2 Q2 [Source:HGNC Symbol;Acc:HGNC:19248]	0.0005288	0.4175
ENSG00000117758	ENST00000373943; ENST00000440806; ENST00000468761; ENST00000472285; ENST00000481874	STX12	syntaxin 12 [Source:HGNC Symbol;Acc:HGNC:11430]	0.001908	0.4174
ENSG00000170364	ENST00000358065; ENST00000358950; ENST00000413809; ENST00000425046; ENST00000425863; ENST00000430981; ENST00000462115; ENST00000490691	SETMAR	SET domain and mariner transposase fusion gene [Source:HGNC Symbol;Acc:HGNC:10762]	0.02254	0.4166
ENSG00000137878	ENST00000380568; ENST00000380569; ENST00000460962; ENST00000463717; ENST00000468886; ENST00000471563; ENST00000477282; ENST00000482814; ENST00000484300; ENST00000488175; ENST00000496101; ENST00000496627; ENST00000569945; ENST00000587652	GCOM1	GRINL1A complex locus 1 [Source:HGNC Symbol;Acc:HGNC:26424]	0.1982	0.4163
ENSG00000172137	ENST00000302628; ENST00000349553; ENST00000467817; ENST00000490520; ENST00000562305	CALB2	calbindin 2 [Source:HGNC Symbol;Acc:HGNC:1435]	0.05425	0.4161
ENSG00000125657	ENST00000245817	TNFSF9	TNF superfamily member 9 [Source:HGNC Symbol;Acc:HGNC:11939]	0.0592	0.416
ENSG00000147100	ENST00000587091; ENST00000590447; ENST00000636771	SLC16A2	solute carrier family 16 member 2 [Source:HGNC Symbol;Acc:HGNC:10923]	0.003512	0.4155
ENSG00000160072	ENST00000308647; ENST00000378736; ENST00000472194; ENST00000474481; ENST00000485748	ATAD3B	ATPase family, AAA domain containing 3B [Source:HGNC Symbol;Acc:HGNC:24007]	0.2606	0.4153
ENSG00000126561	ENST00000345506; ENST00000444283; ENST00000468096; ENST00000469124; ENST00000478897; ENST00000479417; ENST00000546010; ENST00000587646; ENST00000588868; ENST00000590726; ENST00000590949; ENST00000591556	STAT5A	signal transducer and activator of transcription 5A [Source:HGNC Symbol;Acc:HGNC:11366]	0.05748	0.4144
ENSG00000173598	ENST00000337179; ENST00000415493; ENST00000546925; ENST00000547014; ENST00000548662; ENST00000549992; ENST00000550056	NUDT4	nudix hydrolase 4 [Source:HGNC Symbol;Acc:HGNC:8051]	0.009836	0.4142
ENSG00000168280	ENST00000435030; ENST00000450621; ENST00000460377; ENST00000464066; ENST00000482151	KIF5C	kinesin family member 5C [Source:HGNC Symbol;Acc:HGNC:6325]	0.1859	0.4139
ENSG00000001561	ENST00000321037	ENPP4	ectonucleotide pyrophosphatase/phosphodiesterase 4 [Source:HGNC Symbol;Acc:HGNC:3359]	0.08476	0.4137
ENSG00000164404	ENST00000296875; ENST00000378673; ENST00000464378; ENST00000472320; ENST00000621295; ENST00000624492; ENST00000624495	GDF9	growth differentiation factor 9 [Source:HGNC Symbol;Acc:HGNC:4224]	0.2472	0.4136
ENSG00000130584	ENST00000245663; ENST00000302995; ENST00000395104; ENST00000460757; ENST00000480766	ZBTB46	zinc finger and BTB domain containing 46 [Source:HGNC Symbol;Acc:HGNC:16094]	0.17	0.4134
ENSG00000164733	ENST00000345125; ENST00000353047; ENST00000420692; ENST00000453527; ENST00000505496; ENST00000524500; ENST00000524654; ENST00000525076; ENST00000525315; ENST00000526195; ENST00000526481; ENST00000526645; ENST00000527215; ENST00000527243; ENST00000528965; ENST00000530290; ENST00000530296; ENST00000530624; ENST00000530640; ENST00000531089; ENST00000531502; ENST00000531551; ENST00000532370; ENST0000…	CTSB	cathepsin B [Source:HGNC Symbol;Acc:HGNC:2527]	0.001016	0.4127
ENSG00000277443	ENST00000612661	MARCKS	myristoylated alanine rich protein kinase C substrate [Source:HGNC Symbol;Acc:HGNC:6759]	0.004878	0.4124
ENSG00000072133	ENST00000262752; ENST00000460730; ENST00000495332; ENST00000620340	RPS6KA6	ribosomal protein S6 kinase A6 [Source:HGNC Symbol;Acc:HGNC:10435]	0.01745	0.4122
ENSG00000183049	ENST00000378845; ENST00000487696; ENST00000615792; ENST00000619168	CAMK1D	calcium/calmodulin dependent protein kinase ID [Source:HGNC Symbol;Acc:HGNC:19341]	0.001841	0.4121
ENSG00000205730	ENST00000381440; ENST00000566735	ITPRIPL2	ITPRIP like 2 [Source:HGNC Symbol;Acc:HGNC:27257]	0.004796	0.412
ENSG00000114480	ENST00000429644; ENST00000477426; ENST00000484687; ENST00000486920; ENST00000489715; ENST00000498468	GBE1	1,4-alpha-glucan branching enzyme 1 [Source:HGNC Symbol;Acc:HGNC:4180]	0.006143	0.4118
ENSG00000117305	ENST00000235958; ENST00000374487; ENST00000374490; ENST00000436439; ENST00000479458; ENST00000496907; ENST00000498698; ENST00000509389; ENST00000513148	HMGCL	3-hydroxymethyl-3-methylglutaryl-CoA lyase [Source:HGNC Symbol;Acc:HGNC:5005]	0.0636	0.4118
ENSG00000188283	ENST00000352998; ENST00000585441; ENST00000586068; ENST00000586658; ENST00000588250; ENST00000588371; ENST00000589413; ENST00000590503	ZNF383	zinc finger protein 383 [Source:HGNC Symbol;Acc:HGNC:18609]	0.01535	0.4117
ENSG00000174938	ENST00000308713; ENST00000346932; ENST00000350527; ENST00000537485; ENST00000562159; ENST00000563118; ENST00000568380; ENST00000568407; ENST00000617533	SEZ6L2	seizure related 6 homolog like 2 [Source:HGNC Symbol;Acc:HGNC:30844]	0.001472	0.4116
ENSG00000112096	ENST00000337404; ENST00000367054; ENST00000367055; ENST00000401980; ENST00000444946; ENST00000452684; ENST00000535372; ENST00000535459; ENST00000535561; ENST00000537657; ENST00000538183; ENST00000540491; ENST00000541573; ENST00000545162; ENST00000546087; ENST00000546260	SOD2	superoxide dismutase 2 [Source:HGNC Symbol;Acc:HGNC:11180]	0.01901	0.4114
ENSG00000168152	ENST00000302236; ENST00000505901; ENST00000506208; ENST00000509353; ENST00000514244; ENST00000514440	THAP9	THAP domain containing 9 [Source:HGNC Symbol;Acc:HGNC:23192]	0.0833	0.411
ENSG00000101400	ENST00000217381	SNTA1	syntrophin alpha 1 [Source:HGNC Symbol;Acc:HGNC:11167]	0.04909	0.4107
ENSG00000186522	ENST00000356688; ENST00000397712; ENST00000397714; ENST00000411469; ENST00000415095; ENST00000423520; ENST00000425498; ENST00000437928; ENST00000442746; ENST00000461295; ENST00000468616; ENST00000483047; ENST00000486678; ENST00000493445	2010-09-01	septin 10 [Source:HGNC Symbol;Acc:HGNC:14349]	0.0006766	0.4102
ENSG00000151617	ENST00000324300; ENST00000358556; ENST00000503721; ENST00000506066; ENST00000510697; ENST00000511804; ENST00000514245	EDNRA	endothelin receptor type A [Source:HGNC Symbol;Acc:HGNC:3179]	0.08513	0.41
ENSG00000033178	ENST00000322244; ENST00000420827; ENST00000429659; ENST00000505673; ENST00000506571; ENST00000514261	UBA6	ubiquitin like modifier activating enzyme 6 [Source:HGNC Symbol;Acc:HGNC:25581]	0.0004311	0.4098
ENSG00000162695	ENST00000357650; ENST00000370111; ENST00000370112	SLC30A7	solute carrier family 30 member 7 [Source:HGNC Symbol;Acc:HGNC:19306]	0.001628	0.4098
ENSG00000170561	ENST00000302057; ENST00000382611	IRX2	iroquois homeobox 2 [Source:HGNC Symbol;Acc:HGNC:14359]	0.1575	0.4097
ENSG00000135414	ENST00000257868; ENST00000546799	GDF11	growth differentiation factor 11 [Source:HGNC Symbol;Acc:HGNC:4216]	0.005978	0.4095
ENSG00000140284	ENST00000267842; ENST00000380902; ENST00000544960; ENST00000559938	SLC27A2	solute carrier family 27 member 2 [Source:HGNC Symbol;Acc:HGNC:10996]	0.09503	0.409
ENSG00000003147	ENST00000265577; ENST00000317367; ENST00000339809; ENST00000396675; ENST00000401396; ENST00000402384; ENST00000406470; ENST00000407906; ENST00000422063; ENST00000430867; ENST00000446305; ENST00000447326; ENST00000455539; ENST00000457755; ENST00000470696; ENST00000476942; ENST00000486677; ENST00000490041	ICA1	islet cell autoantigen 1 [Source:HGNC Symbol;Acc:HGNC:5343]	0.03712	0.4089
ENSG00000119636	ENST00000394009; ENST00000463558; ENST00000464394; ENST00000477986; ENST00000489323; ENST00000492026; ENST00000492247	BBOF1	basal body orientation factor 1 [Source:HGNC Symbol;Acc:HGNC:19855]	0.05602	0.4087
ENSG00000099953	ENST00000215743; ENST00000428253; ENST00000434318; ENST00000437086; ENST00000460352; ENST00000465385; ENST00000465730; ENST00000477567; ENST00000480185; ENST00000488363; ENST00000489582; ENST00000492464; ENST00000493132	MMP11	matrix metallopeptidase 11 [Source:HGNC Symbol;Acc:HGNC:7157]	0.1932	0.4087
ENSG00000204444	ENST00000375916; ENST00000375918; ENST00000375920	APOM	apolipoprotein M [Source:HGNC Symbol;Acc:HGNC:13916]	0.154	0.4083
ENSG00000132141	ENST00000314144; ENST00000421975; ENST00000436961; ENST00000577307; ENST00000585073	CCT6B	chaperonin containing TCP1 subunit 6B [Source:HGNC Symbol;Acc:HGNC:1621]	0.1125	0.4078
ENSG00000163689	ENST00000295966; ENST00000460459; ENST00000468415; ENST00000470454; ENST00000471288; ENST00000472469; ENST00000478363; ENST00000479931; ENST00000482387; ENST00000484535; ENST00000486145; ENST00000491845; ENST00000495572	C3orf67	chromosome 3 open reading frame 67 [Source:HGNC Symbol;Acc:HGNC:24763]	0.04446	0.4071
ENSG00000131477	ENST00000253796; ENST00000587142; ENST00000588576; ENST00000588928; ENST00000589683; ENST00000591972	RAMP2	receptor activity modifying protein 2 [Source:HGNC Symbol;Acc:HGNC:9844]	0.1824	0.407
ENSG00000092096	ENST00000206544; ENST00000354772; ENST00000397260; ENST00000397267; ENST00000473917; ENST00000474057; ENST00000474774; ENST00000556803; ENST00000557699; ENST00000636431; ENST00000637426	SLC22A17	solute carrier family 22 member 17 [Source:HGNC Symbol;Acc:HGNC:23095]	0.03105	0.4068
ENSG00000115935	ENST00000272746; ENST00000359761; ENST00000392546; ENST00000392547; ENST00000409415; ENST00000409891; ENST00000410117; ENST00000436221; ENST00000455428; ENST00000467149; ENST00000469002; ENST00000470752; ENST00000474332; ENST00000480400; ENST00000487291; ENST00000488830; ENST00000490887	WIPF1	WAS/WASL interacting protein family member 1 [Source:HGNC Symbol;Acc:HGNC:12736]	0.0004944	0.4067
ENSG00000167842	ENST00000381165; ENST00000573759; ENST00000574186; ENST00000576570; ENST00000576988; ENST00000611091	MIS12	MIS12, kinetochore complex component [Source:HGNC Symbol;Acc:HGNC:24967]	0.003924	0.4067
ENSG00000100557	ENST00000216445; ENST00000422976; ENST00000524996; ENST00000526336; ENST00000526745; ENST00000527032; ENST00000529860; ENST00000530417; ENST00000532286; ENST00000534126; ENST00000534528	CCDC198	coiled-coil domain containing 198 [Source:HGNC Symbol;Acc:HGNC:20189]	0.01325	0.4064
ENSG00000166128	ENST00000321437; ENST00000558119; ENST00000558990; ENST00000559006; ENST00000559927	RAB8B	RAB8B, member RAS oncogene family [Source:HGNC Symbol;Acc:HGNC:30273]	0.001813	0.4063
ENSG00000196975	ENST00000394295; ENST00000409920; ENST00000418066; ENST00000460439; ENST00000460942; ENST00000468815; ENST00000471395; ENST00000472124; ENST00000477632; ENST00000484219; ENST00000487351; ENST00000635311	ANXA4	annexin A4 [Source:HGNC Symbol;Acc:HGNC:542]	0.02695	0.4062
ENSG00000135063	ENST00000257515; ENST00000303068; ENST00000377216; ENST00000455972; ENST00000460871; ENST00000469179	FAM189A2	family with sequence similarity 189 member A2 [Source:HGNC Symbol;Acc:HGNC:24820]	0.2626	0.4055
ENSG00000056558	ENST00000373887; ENST00000540010; ENST00000546084	TRAF1	TNF receptor associated factor 1 [Source:HGNC Symbol;Acc:HGNC:12031]	0.1621	0.4053
ENSG00000187566	ENST00000340650	NHLRC1	NHL repeat containing E3 ubiquitin protein ligase 1 [Source:HGNC Symbol;Acc:HGNC:21576]	0.1143	0.4051
ENSG00000123146	ENST00000242786; ENST00000357355; ENST00000358600; ENST00000586517; ENST00000586849; ENST00000587319; ENST00000587535; ENST00000587606; ENST00000587728; ENST00000590567; ENST00000591080; ENST00000591565; ENST00000591737; ENST00000592261; ENST00000592341; ENST00000593028	ADGRE5	adhesion G protein-coupled receptor E5 [Source:HGNC Symbol;Acc:HGNC:1711]	0.01313	0.4048
ENSG00000089820	ENST00000350060; ENST00000370016; ENST00000370028; ENST00000393721; ENST00000404127; ENST00000418750; ENST00000420383; ENST00000422091; ENST00000422918; ENST00000442172; ENST00000442262; ENST00000454164; ENST00000460782; ENST00000461052; ENST00000461739; ENST00000463905; ENST00000466928; ENST00000467421; ENST00000470209; ENST00000470979; ENST00000488269; ENST00000494302; ENST00000494397; ENST0000…	ARHGAP4	Rho GTPase activating protein 4 [Source:HGNC Symbol;Acc:HGNC:674]	0.1395	0.4048
ENSG00000054277	ENST00000366554; ENST00000462265; ENST00000463155; ENST00000469376; ENST00000478849; ENST00000490673; ENST00000635737	OPN3	opsin 3 [Source:HGNC Symbol;Acc:HGNC:14007]	0.007147	0.4034
ENSG00000214357	ENST00000369800; ENST00000520919; ENST00000522853	NEURL1B	neuralized E3 ubiquitin protein ligase 1B [Source:HGNC Symbol;Acc:HGNC:35422]	0.006257	0.403
ENSG00000196352	ENST00000314754; ENST00000343420; ENST00000367063; ENST00000367064; ENST00000367067; ENST00000391921; ENST00000465534; ENST00000476590; ENST00000488171; ENST00000634386; ENST00000635614	CD55	CD55 molecule (Cromer blood group) [Source:HGNC Symbol;Acc:HGNC:2665]	0.007516	0.4029
ENSG00000081059	ENST00000342854; ENST00000378560; ENST00000395023; ENST00000395029; ENST00000517478; ENST00000517741; ENST00000517799; ENST00000517851; ENST00000517855; ENST00000518887; ENST00000518915; ENST00000519037; ENST00000519165; ENST00000519238; ENST00000519447; ENST00000520652; ENST00000520699; ENST00000520958; ENST00000521639; ENST00000521970; ENST00000522375; ENST00000522561; ENST00000522653; ENST0000…	TCF7	transcription factor 7 [Source:HGNC Symbol;Acc:HGNC:11639]	0.001697	0.4028
ENSG00000166275	ENST00000339834; ENST00000369883; ENST00000478833	BORCS7	BLOC-1 related complex subunit 7 [Source:HGNC Symbol;Acc:HGNC:23516]	0.008551	0.4028
ENSG00000085552	ENST00000361509; ENST00000368094; ENST00000476102; ENST00000493195; ENST00000496645; ENST00000611023	IGSF9	immunoglobulin superfamily member 9 [Source:HGNC Symbol;Acc:HGNC:18132]	0.2827	0.4027
ENSG00000134013	ENST00000389131; ENST00000518083; ENST00000518472; ENST00000518878; ENST00000519243; ENST00000519809; ENST00000520349; ENST00000520617; ENST00000520871; ENST00000520925; ENST00000522446; ENST00000523833; ENST00000524075; ENST00000524144; ENST00000524168	LOXL2	lysyl oxidase like 2 [Source:HGNC Symbol;Acc:HGNC:6666]	0.001692	0.4026
ENSG00000104388	ENST00000262646; ENST00000396696; ENST00000429861; ENST00000452437; ENST00000466595; ENST00000481569; ENST00000525529; ENST00000529579; ENST00000530071; ENST00000531098; ENST00000531289; ENST00000534260	RAB2A	RAB2A, member RAS oncogene family [Source:HGNC Symbol;Acc:HGNC:9763]	0.000518	0.4023
ENSG00000163069	ENST00000381431; ENST00000506357; ENST00000514133	SGCB	sarcoglycan beta [Source:HGNC Symbol;Acc:HGNC:10806]	0.001301	0.4022
ENSG00000197982	ENST00000373042; ENST00000373043; ENST00000419397; ENST00000468084	C1orf122	chromosome 1 open reading frame 122 [Source:HGNC Symbol;Acc:HGNC:24789]	0.01401	0.4019
ENSG00000124459	ENST00000269973; ENST00000588140; ENST00000588432; ENST00000589703; ENST00000590655; ENST00000615985	ZNF45	zinc finger protein 45 [Source:HGNC Symbol;Acc:HGNC:13111]	0.003829	0.4017
ENSG00000170876	ENST00000306077; ENST00000432444	TMEM43	transmembrane protein 43 [Source:HGNC Symbol;Acc:HGNC:28472]	0.0004622	0.4011
ENSG00000172331	ENST00000344924; ENST00000393132; ENST00000418040; ENST00000443095	BPGM	bisphosphoglycerate mutase [Source:HGNC Symbol;Acc:HGNC:1093]	0.005569	0.4011
ENSG00000172382	ENST00000302641; ENST00000543965; ENST00000562249; ENST00000565903; ENST00000566492	PRSS27	protease, serine 27 [Source:HGNC Symbol;Acc:HGNC:15475]	0.1073	0.401
ENSG00000124222	ENST00000312283; ENST00000355957; ENST00000358029; ENST00000359617; ENST00000361830; ENST00000371132; ENST00000371141; ENST00000412911; ENST00000438253; ENST00000458280; ENST00000460655; ENST00000464640; ENST00000467096; ENST00000468590; ENST00000476384; ENST00000483434; ENST00000490700; ENST00000493301; ENST00000496003; ENST00000496117	STX16	syntaxin 16 [Source:HGNC Symbol;Acc:HGNC:11431]	0.004163	0.4008
ENSG00000184939	ENST00000398253; ENST00000562156; ENST00000563169; ENST00000564323; ENST00000564558; ENST00000566573; ENST00000569109; ENST00000569323; ENST00000570495; ENST00000570884; ENST00000571382; ENST00000571720; ENST00000571809; ENST00000573113; ENST00000573161; ENST00000573685; ENST00000576305; ENST00000576805; ENST00000611381	ZFP90	ZFP90 zinc finger protein [Source:HGNC Symbol;Acc:HGNC:23329]	0.007606	0.4004
ENSG00000038382	ENST00000344135; ENST00000344204; ENST00000502490; ENST00000502816; ENST00000503399; ENST00000504606; ENST00000505971; ENST00000506611; ENST00000507714; ENST00000508283; ENST00000508343; ENST00000508717; ENST00000509354; ENST00000509967; ENST00000510281; ENST00000510757; ENST00000511019; ENST00000512070; ENST00000512303; ENST00000512979; ENST00000513206; ENST00000515144; ENST00000515710; ENST0000…	TRIO	trio Rho guanine nucleotide exchange factor [Source:HGNC Symbol;Acc:HGNC:12303]	0.0009572	0.4003
ENSG00000135932	ENST00000258418; ENST00000409788; ENST00000410084; ENST00000478152; ENST00000484398; ENST00000493540; ENST00000614925	CAB39	calcium binding protein 39 [Source:HGNC Symbol;Acc:HGNC:20292]	0.001009	0.4
ENSG00000188611	ENST00000329428; ENST00000395526; ENST00000443575; ENST00000447815; ENST00000474434; ENST00000489640	ASAH2	N-acylsphingosine amidohydrolase 2 [Source:HGNC Symbol;Acc:HGNC:18860]	0.2066	0.3999
ENSG00000123643	ENST00000243389; ENST00000429484; ENST00000517628; ENST00000517945; ENST00000519829; ENST00000520111; ENST00000520701; ENST00000521351; ENST00000521925; ENST00000522185; ENST00000616007	SLC36A1	solute carrier family 36 member 1 [Source:HGNC Symbol;Acc:HGNC:18761]	0.008169	0.3994
ENSG00000140398	ENST00000355059; ENST00000561643; ENST00000564257; ENST00000564500; ENST00000564738; ENST00000564784; ENST00000564951; ENST00000565051; ENST00000565121; ENST00000566313; ENST00000566752; ENST00000567005; ENST00000567393; ENST00000567547; ENST00000567657; ENST00000567681; ENST00000567959; ENST00000568059; ENST00000568519; ENST00000568881; ENST00000569035; ENST00000569390; ENST00000569506; ENST0000…	NEIL1	nei like DNA glycosylase 1 [Source:HGNC Symbol;Acc:HGNC:18448]	0.1663	0.3983
ENSG00000130558	ENST00000252854; ENST00000277415; ENST00000339720; ENST00000371793; ENST00000371796; ENST00000371799; ENST00000371801; ENST00000392991; ENST00000483042; ENST00000539529; ENST00000539877; ENST00000545657	OLFM1	olfactomedin 1 [Source:HGNC Symbol;Acc:HGNC:17187]	0.04808	0.3982
ENSG00000106701	ENST00000374707; ENST00000374710; ENST00000394926; ENST00000469022; ENST00000480279; ENST00000481272; ENST00000484973; ENST00000495708	FSD1L	fibronectin type III and SPRY domain containing 1 like [Source:HGNC Symbol;Acc:HGNC:13753]	0.01896	0.3981
ENSG00000239697	ENST00000293825; ENST00000322272; ENST00000462619; ENST00000462811	TNFSF12	TNF superfamily member 12 [Source:HGNC Symbol;Acc:HGNC:11927]	0.07054	0.3976
ENSG00000131378	ENST00000334133; ENST00000431547; ENST00000432519; ENST00000441460; ENST00000449415; ENST00000451036; ENST00000453536; ENST00000470458; ENST00000483671; ENST00000484752; ENST00000495666; ENST00000607320	RFTN1	raftlin, lipid raft linker 1 [Source:HGNC Symbol;Acc:HGNC:30278]	0.02913	0.3968
ENSG00000151466	ENST00000281142; ENST00000439369; ENST00000502495; ENST00000503215; ENST00000503401; ENST00000503565; ENST00000506233; ENST00000506368; ENST00000511426	SCLT1	sodium channel and clathrin linker 1 [Source:HGNC Symbol;Acc:HGNC:26406]	0.01183	0.3966
ENSG00000101842	ENST00000217957; ENST00000415430; ENST00000458383; ENST00000479635; ENST00000485533	VSIG1	V-set and immunoglobulin domain containing 1 [Source:HGNC Symbol;Acc:HGNC:28675]	0.2514	0.3963
ENSG00000107551	ENST00000340258; ENST00000427758; ENST00000428466; ENST00000462822; ENST00000465735; ENST00000471808; ENST00000471941; ENST00000472561; ENST00000483709; ENST00000484477; ENST00000489171; ENST00000493490	RASSF4	Ras association domain family member 4 [Source:HGNC Symbol;Acc:HGNC:20793]	0.1155	0.3962
ENSG00000120370	ENST00000367762; ENST00000367763; ENST00000465717; ENST00000475113; ENST00000498166; ENST00000498600	GORAB	golgin, RAB6 interacting [Source:HGNC Symbol;Acc:HGNC:25676]	0.0181	0.3958
ENSG00000119514	ENST00000375011; ENST00000470473; ENST00000610463; ENST00000615204	GALNT12	polypeptide N-acetylgalactosaminyltransferase 12 [Source:HGNC Symbol;Acc:HGNC:19877]	0.02708	0.3957
ENSG00000178764	ENST00000314393; ENST00000534247	ZHX2	zinc fingers and homeoboxes 2 [Source:HGNC Symbol;Acc:HGNC:18513]	0.05084	0.3955
ENSG00000161638	ENST00000293379; ENST00000435631; ENST00000547197; ENST00000547744; ENST00000549601; ENST00000550141; ENST00000551564; ENST00000551861; ENST00000552387; ENST00000552431; ENST00000552564; ENST00000552583; ENST00000553071	ITGA5	integrin subunit alpha 5 [Source:HGNC Symbol;Acc:HGNC:6141]	0.01485	0.3944
ENSG00000160789	ENST00000347559; ENST00000361308; ENST00000368297; ENST00000368298; ENST00000368299; ENST00000368300; ENST00000368301; ENST00000448611; ENST00000459904; ENST00000469565; ENST00000470199; ENST00000470835; ENST00000473598; ENST00000478063; ENST00000495341; ENST00000496738; ENST00000498722; ENST00000502357; ENST00000502751; ENST00000504687; ENST00000506981; ENST00000508500; ENST00000515459; ENST0000…	LMNA	lamin A/C [Source:HGNC Symbol;Acc:HGNC:6636]	0.07244	0.3943
ENSG00000273136	ENST00000609741; ENST00000611287; ENST00000611702; ENST00000615145; ENST00000615219; ENST00000617913; ENST00000619748; ENST00000620612; ENST00000624419	NBPF26	NBPF member 26 [Source:HGNC Symbol;Acc:HGNC:49571]	0.1129	0.3939
ENSG00000115107	ENST00000393106; ENST00000393107; ENST00000393110; ENST00000409811	STEAP3	STEAP3 metalloreductase [Source:HGNC Symbol;Acc:HGNC:24592]	0.002688	0.3938
ENSG00000213123	ENST00000325318; ENST00000426563; ENST00000446494; ENST00000465757; ENST00000491186	TCTEX1D2	Tctex1 domain containing 2 [Source:HGNC Symbol;Acc:HGNC:28482]	0.09544	0.3934
ENSG00000052126	ENST00000299275; ENST00000424268; ENST00000429027; ENST00000510738; ENST00000534979; ENST00000535357; ENST00000536974; ENST00000537027; ENST00000538034; ENST00000538068; ENST00000538305; ENST00000538677; ENST00000538714; ENST00000538972; ENST00000539256; ENST00000540972	PLEKHA5	pleckstrin homology domain containing A5 [Source:HGNC Symbol;Acc:HGNC:30036]	0.007242	0.3931
ENSG00000248771	ENST00000507311; ENST00000515485	SMIM31	small integral membrane protein 31 [Source:HGNC Symbol;Acc:HGNC:49638]	0.2666	0.3928
ENSG00000129128	ENST00000503362; ENST00000507001; ENST00000507678; ENST00000513139	SPCS3	signal peptidase complex subunit 3 [Source:HGNC Symbol;Acc:HGNC:26212]	0.0003596	0.3927
ENSG00000145882	ENST00000274569; ENST00000503240; ENST00000505669; ENST00000507621; ENST00000510990; ENST00000511945; ENST00000514349	PCYOX1L	prenylcysteine oxidase 1 like [Source:HGNC Symbol;Acc:HGNC:28477]	0.04098	0.3922
ENSG00000065154	ENST00000368845; ENST00000467675; ENST00000471127; ENST00000476917; ENST00000483711; ENST00000490096; ENST00000492376; ENST00000539214	OAT	ornithine aminotransferase [Source:HGNC Symbol;Acc:HGNC:8091]	0.0006389	0.3921
ENSG00000203760	ENST00000368325; ENST00000368326; ENST00000368328	CENPW	centromere protein W [Source:HGNC Symbol;Acc:HGNC:21488]	0.01201	0.3919
ENSG00000158715	ENST00000367145; ENST00000460934	SLC45A3	solute carrier family 45 member 3 [Source:HGNC Symbol;Acc:HGNC:8642]	0.03074	0.3919
ENSG00000125898	ENST00000246100; ENST00000304189; ENST00000381939; ENST00000381941; ENST00000505691; ENST00000541082	FAM110A	family with sequence similarity 110 member A [Source:HGNC Symbol;Acc:HGNC:16188]	0.1091	0.3917
ENSG00000100027	ENST00000339468; ENST00000403503; ENST00000477675	YPEL1	yippee like 1 [Source:HGNC Symbol;Acc:HGNC:12845]	0.1883	0.3916
ENSG00000100100	ENST00000215912; ENST00000402249; ENST00000441972; ENST00000443175; ENST00000480654; ENST00000493034	PIK3IP1	phosphoinositide-3-kinase interacting protein 1 [Source:HGNC Symbol;Acc:HGNC:24942]	0.2209	0.3913
ENSG00000158769	ENST00000335772; ENST00000368026; ENST00000472573; ENST00000537746; ENST00000602966; ENST00000621309	F11R	F11 receptor [Source:HGNC Symbol;Acc:HGNC:14685]	0.02821	0.3912
ENSG00000215126	ENST00000377391; ENST00000382436; ENST00000456520; ENST00000457288; ENST00000467791; ENST00000486387; ENST00000490294; ENST00000494538; ENST00000610358; ENST00000610377; ENST00000611553; ENST00000613125; ENST00000613716; ENST00000617722; ENST00000617917; ENST00000617933; ENST00000620776; ENST00000622791	CBWD6	COBW domain containing 6 [Source:HGNC Symbol;Acc:HGNC:31978]	0.1801	0.3906
ENSG00000188243	ENST00000355801; ENST00000377612; ENST00000377615; ENST00000377619; ENST00000406936; ENST00000460675; ENST00000464050; ENST00000471682; ENST00000477377; ENST00000483290; ENST00000486516; ENST00000497707; ENST00000626103	COMMD6	COMM domain containing 6 [Source:HGNC Symbol;Acc:HGNC:24015]	0.006509	0.3904
ENSG00000212916	ENST00000418460	MAP10	microtubule associated protein 10 [Source:HGNC Symbol;Acc:HGNC:29265]	0.1612	0.3902
ENSG00000196747	ENST00000358739	HIST1H2AI	histone cluster 1 H2A family member i [Source:HGNC Symbol;Acc:HGNC:4725]	0.1936	0.3901
ENSG00000196782	ENST00000398940; ENST00000502696; ENST00000509479	MAML3	mastermind like transcriptional coactivator 3 [Source:HGNC Symbol;Acc:HGNC:16272]	0.007226	0.39
ENSG00000205542	ENST00000380633; ENST00000380635; ENST00000380636; ENST00000451311	TMSB4X	thymosin beta 4, X-linked [Source:HGNC Symbol;Acc:HGNC:11881]	0.0004603	0.3898
ENSG00000143512	ENST00000343410; ENST00000468172; ENST00000473144; ENST00000494899	HHIPL2	HHIP like 2 [Source:HGNC Symbol;Acc:HGNC:25842]	0.06108	0.3898
ENSG00000122691	ENST00000242261; ENST00000354571; ENST00000443687	TWIST1	twist family bHLH transcription factor 1 [Source:HGNC Symbol;Acc:HGNC:12428]	0.2343	0.3896
ENSG00000111450	ENST00000261653; ENST00000344271; ENST00000392373; ENST00000540889	STX2	syntaxin 2 [Source:HGNC Symbol;Acc:HGNC:3403]	0.0008489	0.3895
ENSG00000126970	ENST00000337990; ENST00000374839; ENST00000447788; ENST00000476032; ENST00000488406; ENST00000488608; ENST00000488831; ENST00000492653	ZC4H2	zinc finger C4H2-type containing [Source:HGNC Symbol;Acc:HGNC:24931]	0.0189	0.3892
ENSG00000173542	ENST00000309395; ENST00000396051; ENST00000502869; ENST00000509041; ENST00000511449	MOB1B	MOB kinase activator 1B [Source:HGNC Symbol;Acc:HGNC:29801]	0.005827	0.3891
ENSG00000133112	ENST00000309246; ENST00000379055; ENST00000379056; ENST00000379060; ENST00000442760; ENST00000484604; ENST00000490277; ENST00000527226; ENST00000528619; ENST00000529421; ENST00000530245; ENST00000530705; ENST00000533567; ENST00000616577	TPT1	tumor protein, translationally-controlled 1 [Source:HGNC Symbol;Acc:HGNC:12022]	0.001076	0.3888
ENSG00000205456	ENST00000380148; ENST00000398664; ENST00000563025; ENST00000564810; ENST00000567978; ENST00000568044; ENST00000569631	TP53TG3D	TP53 target 3D [Source:HGNC Symbol;Acc:HGNC:44657]	0.2328	0.3882
ENSG00000041880	ENST00000398755; ENST00000417220; ENST00000431474; ENST00000470601; ENST00000470749; ENST00000471971; ENST00000475782; ENST00000486510; ENST00000498510	PARP3	poly(ADP-ribose) polymerase family member 3 [Source:HGNC Symbol;Acc:HGNC:273]	0.01459	0.3881
ENSG00000134247	ENST00000393203; ENST00000496699; ENST00000497385	PTGFRN	prostaglandin F2 receptor inhibitor [Source:HGNC Symbol;Acc:HGNC:9601]	0.0007884	0.388
ENSG00000178105	ENST00000322536; ENST00000524979; ENST00000526794; ENST00000530116; ENST00000533198; ENST00000534221; ENST00000534439; ENST00000534774	DDX10	DEAD-box helicase 10 [Source:HGNC Symbol;Acc:HGNC:2735]	0.001431	0.3874
ENSG00000187824	ENST00000341871; ENST00000455996; ENST00000578345; ENST00000580186; ENST00000580787; ENST00000581949	TMEM220	transmembrane protein 220 [Source:HGNC Symbol;Acc:HGNC:33757]	0.1419	0.387
ENSG00000141040	ENST00000395824; ENST00000395825; ENST00000448349; ENST00000461555; ENST00000498796; ENST00000578303	ZNF287	zinc finger protein 287 [Source:HGNC Symbol;Acc:HGNC:13502]	0.01153	0.3866
ENSG00000006327	ENST00000326577; ENST00000341627; ENST00000571351; ENST00000573001; ENST00000574699; ENST00000575124; ENST00000575836	TNFRSF12A	TNF receptor superfamily member 12A [Source:HGNC Symbol;Acc:HGNC:18152]	0.005792	0.3861
ENSG00000172264	ENST00000217246; ENST00000378058; ENST00000402914; ENST00000407045; ENST00000462552; ENST00000463861; ENST00000464883; ENST00000477147; ENST00000483997; ENST00000486914; ENST00000490428; ENST00000492055; ENST00000494602; ENST00000497992	MACROD2	MACRO domain containing 2 [Source:HGNC Symbol;Acc:HGNC:16126]	0.1564	0.3855
ENSG00000165312	ENST00000376495	OTUD1	OTU deubiquitinase 1 [Source:HGNC Symbol;Acc:HGNC:27346]	0.05575	0.3854
ENSG00000103528	ENST00000355377; ENST00000562034; ENST00000562274; ENST00000562711; ENST00000565183; ENST00000566261; ENST00000568115; ENST00000568433; ENST00000570264	SYT17	synaptotagmin 17 [Source:HGNC Symbol;Acc:HGNC:24119]	0.01098	0.3853
ENSG00000155380	ENST00000369626; ENST00000429288; ENST00000443580; ENST00000458229; ENST00000478835; ENST00000481750; ENST00000538576	SLC16A1	solute carrier family 16 member 1 [Source:HGNC Symbol;Acc:HGNC:10922]	0.0005419	0.3849
ENSG00000184182	ENST00000272930; ENST00000409332; ENST00000409633; ENST00000409953; ENST00000414443; ENST00000416292; ENST00000417231; ENST00000433241; ENST00000433568; ENST00000434137; ENST00000434655; ENST00000439338; ENST00000439780; ENST00000440223; ENST00000441728; ENST00000445676; ENST00000448502; ENST00000454786; ENST00000455999; ENST00000472479; ENST00000480828; ENST00000482096; ENST00000612130	UBE2F	ubiquitin conjugating enzyme E2 F (putative) [Source:HGNC Symbol;Acc:HGNC:12480]	0.0301	0.3848
ENSG00000013583	ENST00000014930; ENST00000535636; ENST00000536942; ENST00000540916	HEBP1	heme binding protein 1 [Source:HGNC Symbol;Acc:HGNC:17176]	0.004103	0.3845
ENSG00000163071	ENST00000295213; ENST00000419395; ENST00000503055; ENST00000505038; ENST00000505320; ENST00000506829; ENST00000508915; ENST00000510549; ENST00000511028; ENST00000514670	SPATA18	spermatogenesis associated 18 [Source:HGNC Symbol;Acc:HGNC:29579]	0.04708	0.3845
ENSG00000104723	ENST00000382020; ENST00000503191; ENST00000503731; ENST00000506802; ENST00000507316; ENST00000507400; ENST00000508446; ENST00000509177; ENST00000509380; ENST00000510836; ENST00000511342; ENST00000511783; ENST00000515859	TUSC3	tumor suppressor candidate 3 [Source:HGNC Symbol;Acc:HGNC:30242]	0.00315	0.3843
ENSG00000148288	ENST00000372036; ENST00000372038; ENST00000372040; ENST00000372043; ENST00000470431; ENST00000472281; ENST00000487864; ENST00000540636	GBGT1	globoside alpha-1,3-N-acetylgalactosaminyltransferase 1 (FORS blood group) [Source:HGNC Symbol;Acc:HGNC:20460]	0.1392	0.3843
ENSG00000100139	ENST00000215957; ENST00000402631; ENST00000424008; ENST00000445494; ENST00000454685; ENST00000489812	MICALL1	MICAL like 1 [Source:HGNC Symbol;Acc:HGNC:29804]	0.008376	0.3842
ENSG00000144118	ENST00000272519; ENST00000412383; ENST00000420510; ENST00000431732; ENST00000447591; ENST00000449649; ENST00000470417; ENST00000631312	RALB	RAS like proto-oncogene B [Source:HGNC Symbol;Acc:HGNC:9840]	0.0006252	0.384
ENSG00000239305	ENST00000237455; ENST00000463333; ENST00000465629; ENST00000472030; ENST00000472680; ENST00000477307	RNF103	ring finger protein 103 [Source:HGNC Symbol;Acc:HGNC:12859]	0.009113	0.3831
ENSG00000102359	ENST00000373004; ENST00000481988; ENST00000638319; ENST00000638458; ENST00000638738; ENST00000638920; ENST00000640020; ENST00000640282; ENST00000640889	SRPX2	sushi repeat containing protein, X-linked 2 [Source:HGNC Symbol;Acc:HGNC:30668]	0.08901	0.3828
ENSG00000029993	ENST00000325307; ENST00000419110; ENST00000430118; ENST00000448905; ENST00000455596	HMGB3	high mobility group box 3 [Source:HGNC Symbol;Acc:HGNC:5004]	0.001324	0.3822
ENSG00000178585	ENST00000377256; ENST00000377258; ENST00000377263; ENST00000400904	CTNNBIP1	catenin beta interacting protein 1 [Source:HGNC Symbol;Acc:HGNC:16913]	0.07532	0.3816
ENSG00000167981	ENST00000301744	ZNF597	zinc finger protein 597 [Source:HGNC Symbol;Acc:HGNC:26573]	0.03574	0.3815
ENSG00000138448	ENST00000261023; ENST00000374907; ENST00000430709; ENST00000433736; ENST00000460641; ENST00000474571; ENST00000496477; ENST00000496854	ITGAV	integrin subunit alpha V [Source:HGNC Symbol;Acc:HGNC:6150]	0.00304	0.3812
ENSG00000131171	ENST00000373212; ENST00000463546; ENST00000474113; ENST00000481106	SH3BGRL	SH3 domain binding glutamate rich protein like [Source:HGNC Symbol;Acc:HGNC:10823]	0.007123	0.3811
ENSG00000215217	ENST00000399810; ENST00000509627	C5orf49	chromosome 5 open reading frame 49 [Source:HGNC Symbol;Acc:HGNC:27028]	0.2479	0.3811
ENSG00000186814	ENST00000333206; ENST00000420878; ENST00000588448; ENST00000588832; ENST00000589178; ENST00000590777; ENST00000592211; ENST00000592278; ENST00000592598; ENST00000601405; ENST00000610712; ENST00000639929	ZSCAN30	zinc finger and SCAN domain containing 30 [Source:HGNC Symbol;Acc:HGNC:33517]	0.03473	0.3799
ENSG00000171867	ENST00000379440; ENST00000424424; ENST00000430350; ENST00000457586	PRNP	prion protein [Source:HGNC Symbol;Acc:HGNC:9449]	0.0005793	0.3795
ENSG00000145247	ENST00000273860; ENST00000381464; ENST00000506226; ENST00000508069; ENST00000508632; ENST00000510159; ENST00000512087; ENST00000514155; ENST00000514576; ENST00000620187	OCIAD2	OCIA domain containing 2 [Source:HGNC Symbol;Acc:HGNC:28685]	0.001963	0.3795
ENSG00000136114	ENST00000258613; ENST00000349258	THSD1	thrombospondin type 1 domain containing 1 [Source:HGNC Symbol;Acc:HGNC:17754]	0.03895	0.3793
ENSG00000162366	ENST00000294338; ENST00000371885; ENST00000489919; ENST00000491793	PDZK1IP1	PDZK1 interacting protein 1 [Source:HGNC Symbol;Acc:HGNC:16887]	0.0879	0.3792
ENSG00000138646	ENST00000264350; ENST00000502913; ENST00000508159; ENST00000508695; ENST00000510223	HERC5	HECT and RLD domain containing E3 ubiquitin protein ligase 5 [Source:HGNC Symbol;Acc:HGNC:24368]	0.03189	0.3791
ENSG00000126903	ENST00000263512; ENST00000369649; ENST00000393586; ENST00000393587; ENST00000453912	SLC10A3	solute carrier family 10 member 3 [Source:HGNC Symbol;Acc:HGNC:22979]	0.01784	0.3779
ENSG00000150907	ENST00000379561; ENST00000473775; ENST00000636651	FOXO1	forkhead box O1 [Source:HGNC Symbol;Acc:HGNC:3819]	0.03048	0.3779
ENSG00000055732	ENST00000341115; ENST00000370587; ENST00000370589; ENST00000474447; ENST00000475312; ENST00000490600	MCOLN3	mucolipin 3 [Source:HGNC Symbol;Acc:HGNC:13358]	0.0315	0.3779
ENSG00000175806	ENST00000317173; ENST00000382490; ENST00000441698; ENST00000517594; ENST00000518255; ENST00000521209; ENST00000521686; ENST00000522907; ENST00000523637; ENST00000528246	MSRA	methionine sulfoxide reductase A [Source:HGNC Symbol;Acc:HGNC:7377]	0.0189	0.3775
ENSG00000171791	ENST00000333681; ENST00000398117; ENST00000589955; ENST00000590515	BCL2	BCL2, apoptosis regulator [Source:HGNC Symbol;Acc:HGNC:990]	0.07297	0.3775
ENSG00000160190	ENST00000352133; ENST00000398341; ENST00000398343; ENST00000419522; ENST00000454800; ENST00000471277; ENST00000484887; ENST00000487951; ENST00000496416	SLC37A1	solute carrier family 37 member 1 [Source:HGNC Symbol;Acc:HGNC:11024]	0.1178	0.3773
ENSG00000158486	ENST00000261383; ENST00000396036; ENST00000572640; ENST00000572931; ENST00000575024; ENST00000575491	DNAH3	dynein axonemal heavy chain 3 [Source:HGNC Symbol;Acc:HGNC:2949]	0.195	0.3771
ENSG00000135052	ENST00000257504; ENST00000388711; ENST00000388712; ENST00000464314; ENST00000466178; ENST00000470762; ENST00000472919; ENST00000486130	GOLM1	golgi membrane protein 1 [Source:HGNC Symbol;Acc:HGNC:15451]	0.0006351	0.3769
ENSG00000122642	ENST00000242209; ENST00000418354; ENST00000463443; ENST00000464334; ENST00000468510; ENST00000469202; ENST00000471066; ENST00000472007; ENST00000475220; ENST00000485309; ENST00000489038; ENST00000490776; ENST00000494374; ENST00000538336	FKBP9	FK506 binding protein 9 [Source:HGNC Symbol;Acc:HGNC:3725]	0.001316	0.3764
ENSG00000134152	ENST00000256544; ENST00000540594; ENST00000557877; ENST00000558473; ENST00000558681; ENST00000559462; ENST00000559464; ENST00000559515; ENST00000559760; ENST00000560108; ENST00000560247; ENST00000560308; ENST00000560310; ENST00000560671; ENST00000560915; ENST00000561270; ENST00000561371	KATNBL1	katanin regulatory subunit B1 like 1 [Source:HGNC Symbol;Acc:HGNC:26199]	0.002784	0.3764
ENSG00000177469	ENST00000357037	CAVIN1	caveolae associated protein 1 [Source:HGNC Symbol;Acc:HGNC:9688]	0.003237	0.3757
ENSG00000185507	ENST00000330243; ENST00000348655; ENST00000397566; ENST00000397570; ENST00000397574; ENST00000469048; ENST00000525445; ENST00000525750; ENST00000527160; ENST00000528413; ENST00000531912; ENST00000532096; ENST00000532326; ENST00000532788; ENST00000533182; ENST00000533190	IRF7	interferon regulatory factor 7 [Source:HGNC Symbol;Acc:HGNC:6122]	0.2853	0.3755
ENSG00000145907	ENST00000356245; ENST00000394123; ENST00000507878; ENST00000517947; ENST00000518726; ENST00000519832; ENST00000520006; ENST00000520177; ENST00000520578; ENST00000522367; ENST00000522666; ENST00000522761; ENST00000523519; ENST00000627077	G3BP1	G3BP stress granule assembly factor 1 [Source:HGNC Symbol;Acc:HGNC:30292]	0.00033	0.3749
ENSG00000182952	ENST00000377575; ENST00000477243	HMGN4	high mobility group nucleosomal binding domain 4 [Source:HGNC Symbol;Acc:HGNC:4989]	0.00229	0.3749
ENSG00000095303	ENST00000223423; ENST00000362012; ENST00000373698; ENST00000426608; ENST00000540753; ENST00000614910; ENST00000619306	PTGS1	prostaglandin-endoperoxide synthase 1 [Source:HGNC Symbol;Acc:HGNC:9604]	0.2685	0.3744
[truncated: 11,247 more rows]

## Sheet: Uninfected UP GOTERMS
Category	Term	Count	%	PValue	Genes	Fold Enrichment	Bonferroni	Benjamini	FDR
[truncated: 25 more rows]
