# Supplementary material for: An influenza virus-triggered SUMO switch orchestrates co-opted endogenous retroviruses to stimulate host antiviral immunity
Source: Proc Natl Acad Sci U S A. 2019 Aug 7;116(35):17399–408. doi: 10.1073/pnas.1907031116 (PMC6717285; doi:10.1073/pnas.1907031116)
Supplement: Supplementary File [file pnas.1907031116.sd06.xlsx]

## Sheet: Info
	Tab 'IAV Infected'
	Transcriptome analysis of TRIM28 KO cells reconstituted to express TRIM28 wt or TRIM28-6KR infected with IAV (MOI = 10 PFU/cell) for 6h
	Samples were prepared in from three independent replicates
	Red, genes upregulated in TRIM28-6KR cells (fold change > 2.5, p value < 0.001)
	Blue, genes downregulated in TRIM28-6KR cells (fold change < -2.5, p value < 0.001)
	Tab 'Uninfected UP GO TERMS'
	Pathway enrichment analysis of genes upregulated in TRIM28-6KR cells during infection with DAVID (Huang da et al., 2009a, Huang da et al., 2009b)
	Cut-off: p value < 0.05
	Huang da W, et al., (2009) Systematic and integrative analysis of large gene lists using DAVID bioinformatics resources. Nature protocols 4(1):44-57.
	Huang da W, et al., (2009) Bioinformatics enrichment tools: paths toward the comprehensive functional analysis of large gene lists. Nucleic acids research 37(1):1-13.

## Sheet: IAV Infected
IDENTIFIER	TRANSCRIPT_ID	GENE NAMES	DESCRIPTION	P-VALUE	TRIM28 6KR/WT log2 RATIO
ENSG00000117228	ENST00000370473; ENST00000459831; ENST00000468959; ENST00000469194; ENST00000479889; ENST00000484970; ENST00000493139; ENST00000495131	GBP1	guanylate binding protein 1 [Source:HGNC Symbol;Acc:HGNC:4182]	7.802e-37	3.906
ENSG00000120217	ENST00000381573; ENST00000381577; ENST00000474218; ENST00000492923; ENST00000498261	CD274	CD274 molecule [Source:HGNC Symbol;Acc:HGNC:17635]	1.401e-48	3.327
ENSG00000134321	ENST00000382040; ENST00000442639; ENST00000474872; ENST00000477834; ENST00000489749	RSAD2	radical S-adenosyl methionine domain containing 2 [Source:HGNC Symbol;Acc:HGNC:30908]	6.021e-30	3.253
ENSG00000157601	ENST00000288383; ENST00000398598; ENST00000398600; ENST00000413778; ENST00000417963; ENST00000419044; ENST00000424365; ENST00000427464; ENST00000441677; ENST00000455164; ENST00000467510; ENST00000468506; ENST00000478268; ENST00000484465; ENST00000486275; ENST00000490220; ENST00000491110; ENST00000619682	MX1	MX dynamin like GTPase 1 [Source:HGNC Symbol;Acc:HGNC:7532]	1.649e-50	3.239
ENSG00000164400	ENST00000296871	CSF2	colony stimulating factor 2 [Source:HGNC Symbol;Acc:HGNC:2434]	7.781e-29	3.189
ENSG00000119917	ENST00000371811; ENST00000371818	IFIT3	interferon induced protein with tetratricopeptide repeats 3 [Source:HGNC Symbol;Acc:HGNC:5411]	3.866e-38	3.043
ENSG00000087116	ENST00000251582; ENST00000274609; ENST00000518335; ENST00000522937; ENST00000523450	ADAMTS2	ADAM metallopeptidase with thrombospondin type 1 motif 2 [Source:HGNC Symbol;Acc:HGNC:218]	1.071e-19	3.011
ENSG00000163565	ENST00000295809; ENST00000340979; ENST00000359709; ENST00000368131; ENST00000368132; ENST00000426592; ENST00000447473; ENST00000448393; ENST00000474473; ENST00000483916; ENST00000493884; ENST00000562225; ENST00000566111; ENST00000567661	IFI16	interferon gamma inducible protein 16 [Source:HGNC Symbol;Acc:HGNC:5395]	4.752e-28	2.943
ENSG00000182393	ENST00000333625	IFNL1	interferon lambda 1 [Source:HGNC Symbol;Acc:HGNC:18363]	7.436e-22	2.847
ENSG00000119922	ENST00000371826; ENST00000611722; ENST00000638108	IFIT2	interferon induced protein with tetratricopeptide repeats 2 [Source:HGNC Symbol;Acc:HGNC:5409]	1.584e-58	2.843
ENSG00000134326	ENST00000256722; ENST00000404168; ENST00000458098; ENST00000465619; ENST00000470479; ENST00000478738; ENST00000491738	CMPK2	cytidine/uridine monophosphate kinase 2 [Source:HGNC Symbol;Acc:HGNC:27015]	2.287e-17	2.773
ENSG00000197608	ENST00000389534; ENST00000426391; ENST00000594295; ENST00000594440; ENST00000595599; ENST00000599430; ENST00000601738	ZNF841	zinc finger protein 841 [Source:HGNC Symbol;Acc:HGNC:27611]	4.058e-31	2.771
ENSG00000228623	ENST00000619044; ENST00000638622; ENST00000638823; ENST00000639196; ENST00000639662; ENST00000639709; ENST00000640409	ZNF883	zinc finger protein 883 [Source:HGNC Symbol;Acc:HGNC:27271]	2.495e-23	2.687
ENSG00000117226	ENST00000235878; ENST00000370481; ENST00000370482; ENST00000445969; ENST00000461384; ENST00000475853; ENST00000489444; ENST00000493594; ENST00000564037; ENST00000564665; ENST00000568006	GBP3	guanylate binding protein 3 [Source:HGNC Symbol;Acc:HGNC:4184]	2.9e-23	2.623
ENSG00000256087	ENST00000221315; ENST00000594154; ENST00000597273; ENST00000598446; ENST00000598745; ENST00000600368; ENST00000601310	ZNF432	zinc finger protein 432 [Source:HGNC Symbol;Acc:HGNC:20810]	7.582e-37	2.545
ENSG00000168062	ENST00000301887; ENST00000435842; ENST00000527454; ENST00000527716; ENST00000534177	BATF2	basic leucine zipper ATF-like transcription factor 2 [Source:HGNC Symbol;Acc:HGNC:25163]	1.661e-22	2.47
ENSG00000213793	ENST00000596623; ENST00000638862	ZNF888	zinc finger protein 888 [Source:HGNC Symbol;Acc:HGNC:38695]	6.696e-18	2.457
ENSG00000185745	ENST00000371804; ENST00000546318	IFIT1	interferon induced protein with tetratricopeptide repeats 1 [Source:HGNC Symbol;Acc:HGNC:5407]	6.296e-35	2.454
ENSG00000107201	ENST00000379868; ENST00000379883	DDX58	DExD/H-box helicase 58 [Source:HGNC Symbol;Acc:HGNC:19102]	5.461e-21	2.446
ENSG00000144476	ENST00000272928; ENST00000447924	ACKR3	atypical chemokine receptor 3 [Source:HGNC Symbol;Acc:HGNC:23692]	1.36e-13	2.439
ENSG00000122133	ENST00000277508; ENST00000371766; ENST00000371768; ENST00000418284; ENST00000433563; ENST00000454923; ENST00000457014; ENST00000479141; ENST00000611414	PAEP	progestagen associated endometrial protein [Source:HGNC Symbol;Acc:HGNC:8573]	1.708e-13	2.433
ENSG00000125347	ENST00000245414; ENST00000405885; ENST00000437654; ENST00000439555; ENST00000458069; ENST00000459982; ENST00000463784; ENST00000472045; ENST00000476613; ENST00000493208; ENST00000613424	IRF1	interferon regulatory factor 1 [Source:HGNC Symbol;Acc:HGNC:6116]	1.142e-28	2.431
ENSG00000268964	ENST00000601417	ERVV-2	endogenous retrovirus group V member 2, envelope [Source:HGNC Symbol;Acc:HGNC:39051]	1.071e-12	2.425
ENSG00000114115	ENST00000232219; ENST00000474490; ENST00000483943; ENST00000487424; ENST00000492918; ENST00000617459; ENST00000619087	RBP1	retinol binding protein 1 [Source:HGNC Symbol;Acc:HGNC:9919]	2.59e-22	2.39
ENSG00000169429	ENST00000307407; ENST00000401931; ENST00000483500	CXCL8	C-X-C motif chemokine ligand 8 [Source:HGNC Symbol;Acc:HGNC:6025]	6.531e-39	2.326
ENSG00000188227	ENST00000445217; ENST00000542455; ENST00000586138; ENST00000586187; ENST00000587143; ENST00000587490; ENST00000587986; ENST00000588578; ENST00000589319; ENST00000627814	ZNF793	zinc finger protein 793 [Source:HGNC Symbol;Acc:HGNC:33115]	7.01e-16	2.318
ENSG00000183668	ENST00000244293; ENST00000270077; ENST00000291752; ENST00000418820; ENST00000443718; ENST00000593948; ENST00000595404; ENST00000596730; ENST00000621109	PSG9	pregnancy specific beta-1-glycoprotein 9 [Source:HGNC Symbol;Acc:HGNC:9526]	3.748e-11	2.294
ENSG00000196109	ENST00000397121	ZNF676	zinc finger protein 676 [Source:HGNC Symbol;Acc:HGNC:20429]	2.038e-11	2.285
ENSG00000269526	ENST00000602168	ERVV-1	endogenous retrovirus group V member 1, envelope [Source:HGNC Symbol;Acc:HGNC:26501]	1.187e-10	2.263
ENSG00000130589	ENST00000370082; ENST00000427522; ENST00000454223; ENST00000467148; ENST00000478861; ENST00000479540	HELZ2	helicase with zinc finger 2 [Source:HGNC Symbol;Acc:HGNC:30021]	9.425e-27	2.255
ENSG00000167232	ENST00000300619; ENST00000397082; ENST00000593292; ENST00000593341; ENST00000593645; ENST00000595533; ENST00000595893; ENST00000596528; ENST00000596989; ENST00000597458; ENST00000599281; ENST00000599743	ZNF91	zinc finger protein 91 [Source:HGNC Symbol;Acc:HGNC:13166]	3.324e-21	2.248
ENSG00000196172	ENST00000402377; ENST00000528059; ENST00000531570	ZNF681	zinc finger protein 681 [Source:HGNC Symbol;Acc:HGNC:26457]	2.895e-10	2.238
ENSG00000167766	ENST00000301096; ENST00000536937; ENST00000541777; ENST00000545872; ENST00000594682; ENST00000595171; ENST00000595939; ENST00000596440; ENST00000596930; ENST00000597161; ENST00000597597; ENST00000598190; ENST00000598536; ENST00000600457; ENST00000600714; ENST00000601140; ENST00000601237; ENST00000601257; ENST00000602232	ZNF83	zinc finger protein 83 [Source:HGNC Symbol;Acc:HGNC:13158]	4.334e-15	2.223
ENSG00000136244	ENST00000258743; ENST00000401630; ENST00000401651; ENST00000404625; ENST00000406575; ENST00000407492; ENST00000426291; ENST00000464710; ENST00000485300	IL6	interleukin 6 [Source:HGNC Symbol;Acc:HGNC:6018]	3.311e-10	2.192
ENSG00000183709	ENST00000331982	IFNL2	interferon lambda 2 [Source:HGNC Symbol;Acc:HGNC:18364]	3.431e-13	2.158
ENSG00000271503	ENST00000603197; ENST00000605140; ENST00000605509	CCL5	C-C motif chemokine ligand 5 [Source:HGNC Symbol;Acc:HGNC:10632]	2.035e-24	2.154
ENSG00000163840	ENST00000296161; ENST00000383661	DTX3L	deltex E3 ubiquitin ligase 3L [Source:HGNC Symbol;Acc:HGNC:30323]	3.12e-27	2.123
ENSG00000197372	ENST00000359788; ENST00000596211; ENST00000597074; ENST00000599168; ENST00000599535; ENST00000600299; ENST00000600313; ENST00000601010; ENST00000601935	ZNF675	zinc finger protein 675 [Source:HGNC Symbol;Acc:HGNC:30768]	7.627e-13	2.11
ENSG00000163644	ENST00000295908; ENST00000505022; ENST00000506423; ENST00000508256; ENST00000509340; ENST00000510548; ENST00000511506; ENST00000513546; ENST00000514204; ENST00000608933	PPM1K	protein phosphatase, Mg2+/Mn2+ dependent 1K [Source:HGNC Symbol;Acc:HGNC:25415]	1.2e-09	2.108
ENSG00000177932	ENST00000315475	ZNF354C	zinc finger protein 354C [Source:HGNC Symbol;Acc:HGNC:16736]	1.947e-13	2.102
ENSG00000135114	ENST00000257570; ENST00000339275; ENST00000543677; ENST00000620239	OASL	2'-5'-oligoadenylate synthetase like [Source:HGNC Symbol;Acc:HGNC:8090]	1.29e-23	2.099
ENSG00000132109	ENST00000254436; ENST00000533692	TRIM21	tripartite motif containing 21 [Source:HGNC Symbol;Acc:HGNC:11312]	2.409e-18	2.098
ENSG00000205413	ENST00000379958; ENST00000446617; ENST00000620985	SAMD9	sterile alpha motif domain containing 9 [Source:HGNC Symbol;Acc:HGNC:1348]	7.458e-17	2.089
ENSG00000187608	ENST00000379389; ENST00000624652; ENST00000624697	ISG15	ISG15 ubiquitin-like modifier [Source:HGNC Symbol;Acc:HGNC:4053]	1.113e-10	2.079
ENSG00000103888	ENST00000220244; ENST00000356249; ENST00000394685; ENST00000495041; ENST00000559966; ENST00000560027	CEMIP	cell migration inducing hyaluronan binding protein [Source:HGNC Symbol;Acc:HGNC:29213]	1.692e-10	2.045
ENSG00000139278	ENST00000266659; ENST00000456650; ENST00000536703; ENST00000550491	GLIPR1	GLI pathogenesis related 1 [Source:HGNC Symbol;Acc:HGNC:17001]	2.577e-28	2.042
ENSG00000121413	ENST00000240727; ENST00000421612; ENST00000433686; ENST00000594191; ENST00000594567; ENST00000595721; ENST00000595784; ENST00000595944; ENST00000596372; ENST00000598497; ENST00000600318; ENST00000600404; ENST00000600522; ENST00000600845; ENST00000600897; ENST00000601063; ENST00000601144	ZSCAN18	zinc finger and SCAN domain containing 18 [Source:HGNC Symbol;Acc:HGNC:21037]	4.361e-13	2.026
ENSG00000256229	ENST00000335117; ENST00000597083	ZNF486	zinc finger protein 486 [Source:HGNC Symbol;Acc:HGNC:20807]	8.982e-10	2.021
ENSG00000213988	ENST00000418063; ENST00000469078; ENST00000473524; ENST00000474284; ENST00000484032; ENST00000492328	ZNF90	zinc finger protein 90 [Source:HGNC Symbol;Acc:HGNC:13165]	1.925e-08	2.011
ENSG00000181894	ENST00000358067; ENST00000500161; ENST00000597186; ENST00000598312; ENST00000601887	ZNF329	zinc finger protein 329 [Source:HGNC Symbol;Acc:HGNC:14209]	4.616e-14	2.007
ENSG00000163661	ENST00000295927	PTX3	pentraxin 3 [Source:HGNC Symbol;Acc:HGNC:9692]	1.356e-08	2.004
ENSG00000148386	ENST00000277526; ENST00000430290; ENST00000554343; ENST00000619315	LCN9	lipocalin 9 [Source:HGNC Symbol;Acc:HGNC:17442]	1.019e-09	2.003
ENSG00000142556	ENST00000270649; ENST00000356322; ENST00000595189; ENST00000597952	ZNF614	zinc finger protein 614 [Source:HGNC Symbol;Acc:HGNC:24722]	1.069e-16	1.98
ENSG00000167772	ENST00000301455; ENST00000393962; ENST00000593998; ENST00000594348; ENST00000594875; ENST00000595079; ENST00000597137; ENST00000598255; ENST00000599192; ENST00000601770; ENST00000601886	ANGPTL4	angiopoietin like 4 [Source:HGNC Symbol;Acc:HGNC:16039]	2.575e-23	1.978
ENSG00000126709	ENST00000339145; ENST00000361157; ENST00000362020	IFI6	interferon alpha inducible protein 6 [Source:HGNC Symbol;Acc:HGNC:4054]	7.925e-12	1.974
ENSG00000197110	ENST00000413851; ENST00000613087	IFNL3	interferon lambda 3 [Source:HGNC Symbol;Acc:HGNC:18365]	2.3e-09	1.94
ENSG00000134363	ENST00000256759; ENST00000396947; ENST00000491717; ENST00000497789; ENST00000504226	FST	follistatin [Source:HGNC Symbol;Acc:HGNC:3971]	6.936e-13	1.94
ENSG00000118503	ENST00000237289; ENST00000420009; ENST00000421450; ENST00000433680; ENST00000485192; ENST00000612899; ENST00000614035; ENST00000615468; ENST00000619035; ENST00000620204; ENST00000621150	TNFAIP3	TNF alpha induced protein 3 [Source:HGNC Symbol;Acc:HGNC:11896]	1.763e-26	1.934
ENSG00000149591	ENST00000278968; ENST00000392951; ENST00000525531; ENST00000529622; ENST00000529792; ENST00000530649; ENST00000532870; ENST00000533863	TAGLN	transgelin [Source:HGNC Symbol;Acc:HGNC:11553]	5.114e-23	1.932
ENSG00000198440	ENST00000291598; ENST00000333201; ENST00000391778; ENST00000436972; ENST00000537943; ENST00000539211; ENST00000585612; ENST00000588635	ZNF583	zinc finger protein 583 [Source:HGNC Symbol;Acc:HGNC:26427]	1.311e-09	1.922
ENSG00000111335	ENST00000342315; ENST00000392583; ENST00000449768; ENST00000548941; ENST00000551603; ENST00000552756; ENST00000620097	OAS2	2'-5'-oligoadenylate synthetase 2 [Source:HGNC Symbol;Acc:HGNC:8087]	2.121e-16	1.918
ENSG00000234745	ENST00000412585; ENST00000434333; ENST00000463574; ENST00000474381; ENST00000481849; ENST00000497377; ENST00000498007; ENST00000639848; ENST00000640094; ENST00000640615	HLA-B	major histocompatibility complex, class I, B [Source:HGNC Symbol;Acc:HGNC:4932]	3.563e-16	1.914
ENSG00000203326	ENST00000467003; ENST00000474037; ENST00000475179; ENST00000491101; ENST00000497729; ENST00000593918; ENST00000600148; ENST00000601790	ZNF525	zinc finger protein 525 [Source:HGNC Symbol;Acc:HGNC:29423]	1.442e-07	1.903
ENSG00000115267	ENST00000263642; ENST00000421365; ENST00000464129	IFIH1	interferon induced with helicase C domain 1 [Source:HGNC Symbol;Acc:HGNC:18873]	1.351e-09	1.897
ENSG00000183486	ENST00000330714; ENST00000398632; ENST00000416447; ENST00000418103; ENST00000435611; ENST00000436410; ENST00000474368; ENST00000481838; ENST00000482953; ENST00000493753; ENST00000494252; ENST00000495892; ENST00000496774	MX2	MX dynamin like GTPase 2 [Source:HGNC Symbol;Acc:HGNC:7533]	1.874e-07	1.89
ENSG00000171049	ENST00000340023; ENST00000598776; ENST00000598953; ENST00000599326; ENST00000600258; ENST00000600722	FPR2	formyl peptide receptor 2 [Source:HGNC Symbol;Acc:HGNC:3827]	1.986e-07	1.88
ENSG00000267041	ENST00000589390; ENST00000591344; ENST00000614887	ZNF850	zinc finger protein 850 [Source:HGNC Symbol;Acc:HGNC:27994]	2.026e-09	1.871
ENSG00000171827	ENST00000330173; ENST00000586475; ENST00000587363; ENST00000588644; ENST00000589725; ENST00000590664; ENST00000591380	ZNF570	zinc finger protein 570 [Source:HGNC Symbol;Acc:HGNC:26416]	8.275e-09	1.846
ENSG00000160321	ENST00000397126; ENST00000597040; ENST00000599723; ENST00000599916; ENST00000601773; ENST00000601993; ENST00000609966	ZNF208	zinc finger protein 208 [Source:HGNC Symbol;Acc:HGNC:12999]	1.45e-08	1.845
ENSG00000081665	ENST00000443905; ENST00000450683; ENST00000540806; ENST00000545006; ENST00000586260; ENST00000587452; ENST00000587461; ENST00000587822; ENST00000590319; ENST00000590766; ENST00000591639; ENST00000595825	ZNF506	zinc finger protein 506 [Source:HGNC Symbol;Acc:HGNC:23780]	5.153e-07	1.836
ENSG00000196437	ENST00000316950; ENST00000392149; ENST00000392150; ENST00000448051; ENST00000589833; ENST00000591073; ENST00000591710; ENST00000592490	ZNF569	zinc finger protein 569 [Source:HGNC Symbol;Acc:HGNC:24737]	2.6e-13	1.831
ENSG00000140379	ENST00000267953; ENST00000335661	BCL2A1	BCL2 related protein A1 [Source:HGNC Symbol;Acc:HGNC:991]	3.61e-07	1.797
ENSG00000089127	ENST00000202917; ENST00000445409; ENST00000452357; ENST00000540589; ENST00000549820; ENST00000550689; ENST00000550883; ENST00000551241; ENST00000552526; ENST00000553152; ENST00000553185	OAS1	2'-5'-oligoadenylate synthetase 1 [Source:HGNC Symbol;Acc:HGNC:8086]	2.635e-19	1.792
ENSG00000170954	ENST00000243643; ENST00000421033; ENST00000500065; ENST00000594011; ENST00000594286; ENST00000595174; ENST00000595193; ENST00000595359; ENST00000595813; ENST00000596051; ENST00000596106; ENST00000596683; ENST00000597503; ENST00000597748; ENST00000597877; ENST00000598024; ENST00000598578; ENST00000599261; ENST00000600098; ENST00000600120; ENST00000600574; ENST00000601110; ENST00000601215; ENST0000…	ZNF415	zinc finger protein 415 [Source:HGNC Symbol;Acc:HGNC:20636]	4.753e-07	1.785
ENSG00000196263	ENST00000308031; ENST00000591537; ENST00000591759; ENST00000593197	ZNF471	zinc finger protein 471 [Source:HGNC Symbol;Acc:HGNC:23226]	6.35e-07	1.779
ENSG00000221963	ENST00000409652	APOL6	apolipoprotein L6 [Source:HGNC Symbol;Acc:HGNC:14870]	1.744e-12	1.759
ENSG00000101955	ENST00000378533; ENST00000432886; ENST00000461865; ENST00000479015; ENST00000538295; ENST00000544439	SRPX	sushi repeat containing protein, X-linked [Source:HGNC Symbol;Acc:HGNC:11309]	7.705e-10	1.756
ENSG00000173200	ENST00000310366; ENST00000464300; ENST00000465304; ENST00000473627; ENST00000483793; ENST00000493645	PARP15	poly(ADP-ribose) polymerase family member 15 [Source:HGNC Symbol;Acc:HGNC:26876]	1.389e-09	1.748
ENSG00000067066	ENST00000264052; ENST00000340126; ENST00000409112; ENST00000409341; ENST00000409824; ENST00000409897; ENST00000413284; ENST00000427101; ENST00000431952; ENST00000432979; ENST00000452345; ENST00000459786; ENST00000462751; ENST00000466710; ENST00000470940; ENST00000488180; ENST00000492546; ENST00000494508; ENST00000494901	SP100	SP100 nuclear antigen [Source:HGNC Symbol;Acc:HGNC:11206]	3.245e-16	1.747
ENSG00000204941	ENST00000342951; ENST00000366175; ENST00000401942; ENST00000401992; ENST00000404580; ENST00000407356; ENST00000407568; ENST00000489220; ENST00000599214; ENST00000599812; ENST00000600817	PSG5	pregnancy specific beta-1-glycoprotein 5 [Source:HGNC Symbol;Acc:HGNC:9522]	6.271e-07	1.744
ENSG00000204604	ENST00000243639; ENST00000396409; ENST00000595646; ENST00000597924; ENST00000601847; ENST00000601980; ENST00000602144	ZNF468	zinc finger protein 468 [Source:HGNC Symbol;Acc:HGNC:33105]	3.578e-11	1.725
ENSG00000138496	ENST00000360356; ENST00000462315; ENST00000466126; ENST00000471785; ENST00000477522; ENST00000489652; ENST00000492382	PARP9	poly(ADP-ribose) polymerase family member 9 [Source:HGNC Symbol;Acc:HGNC:24118]	1.348e-15	1.724
ENSG00000188171	ENST00000291750; ENST00000595405; ENST00000601440; ENST00000612591	ZNF626	zinc finger protein 626 [Source:HGNC Symbol;Acc:HGNC:30461]	1.064e-07	1.722
ENSG00000221923	ENST00000344085; ENST00000422689; ENST00000424032; ENST00000595099; ENST00000597976; ENST00000600321	ZNF880	zinc finger protein 880 [Source:HGNC Symbol;Acc:HGNC:37249]	1.393e-06	1.72
ENSG00000137959	ENST00000370751; ENST00000450498; ENST00000452835; ENST00000459784; ENST00000462041; ENST00000474002; ENST00000476521; ENST00000476876; ENST00000486882; ENST00000494910	IFI44L	interferon induced protein 44 like [Source:HGNC Symbol;Acc:HGNC:17817]	6.012e-07	1.718
ENSG00000087245	ENST00000219070; ENST00000437642; ENST00000543485; ENST00000564864; ENST00000566564; ENST00000568715; ENST00000570283; ENST00000570308	MMP2	matrix metallopeptidase 2 [Source:HGNC Symbol;Acc:HGNC:7166]	6.999e-16	1.715
ENSG00000078098	ENST00000188790; ENST00000422436; ENST00000443424; ENST00000447386; ENST00000450031; ENST00000461506; ENST00000462608; ENST00000465088; ENST00000465424; ENST00000480044; ENST00000480838; ENST00000493182; ENST00000497414; ENST00000627638	FAP	fibroblast activation protein alpha [Source:HGNC Symbol;Acc:HGNC:3590]	3.672e-06	1.712
ENSG00000111252	ENST00000341259; ENST00000538307; ENST00000550925	SH2B3	SH2B adaptor protein 3 [Source:HGNC Symbol;Acc:HGNC:29605]	7.542e-10	1.688
ENSG00000113657	ENST00000343218; ENST00000398514; ENST00000504965; ENST00000507309; ENST00000508042; ENST00000512722; ENST00000519672; ENST00000520473; ENST00000523458	DPYSL3	dihydropyrimidinase like 3 [Source:HGNC Symbol;Acc:HGNC:3015]	6.078e-20	1.683
ENSG00000137965	ENST00000370747; ENST00000438486; ENST00000446486; ENST00000467790; ENST00000470323; ENST00000472152; ENST00000476911; ENST00000485662; ENST00000495254	IFI44	interferon induced protein 44 [Source:HGNC Symbol;Acc:HGNC:16938]	3.513e-06	1.678
ENSG00000125730	ENST00000245907; ENST00000594005; ENST00000594270; ENST00000594936; ENST00000595577; ENST00000596179; ENST00000596238; ENST00000596548; ENST00000597442; ENST00000598805; ENST00000599668; ENST00000599899; ENST00000600744; ENST00000600763; ENST00000601008; ENST00000601475; ENST00000602053; ENST00000602229	C3	complement C3 [Source:HGNC Symbol;Acc:HGNC:1318]	1.065e-13	1.671
ENSG00000184985	ENST00000329016; ENST00000505529; ENST00000507866; ENST00000511199	SORCS2	sortilin related VPS10 domain containing receptor 2 [Source:HGNC Symbol;Acc:HGNC:16698]	5.986e-06	1.657
ENSG00000138646	ENST00000264350; ENST00000502913; ENST00000508159; ENST00000508695; ENST00000510223	HERC5	HECT and RLD domain containing E3 ubiquitin protein ligase 5 [Source:HGNC Symbol;Acc:HGNC:24368]	1.308e-12	1.652
ENSG00000115008	ENST00000263339	IL1A	interleukin 1 alpha [Source:HGNC Symbol;Acc:HGNC:5991]	1.725e-06	1.651
ENSG00000162654	ENST00000355754; ENST00000471938; ENST00000481397	GBP4	guanylate binding protein 4 [Source:HGNC Symbol;Acc:HGNC:20480]	5.142e-06	1.638
ENSG00000113140	ENST00000231061; ENST00000520687; ENST00000521327; ENST00000521569; ENST00000522348; ENST00000524277; ENST00000537849; ENST00000538026; ENST00000539687	SPARC	secreted protein acidic and cysteine rich [Source:HGNC Symbol;Acc:HGNC:11219]	1.901e-06	1.624
ENSG00000131459	ENST00000253778; ENST00000503228; ENST00000503546; ENST00000510122; ENST00000518158; ENST00000518185; ENST00000518906; ENST00000520165	GFPT2	glutamine-fructose-6-phosphate transaminase 2 [Source:HGNC Symbol;Acc:HGNC:4242]	1.601e-14	1.604
ENSG00000104368	ENST00000220809; ENST00000352041; ENST00000429089; ENST00000429710; ENST00000519510; ENST00000520523; ENST00000521042; ENST00000521647; ENST00000521694; ENST00000522812; ENST00000524009; ENST00000524261	PLAT	plasminogen activator, tissue type [Source:HGNC Symbol;Acc:HGNC:9051]	6.732e-06	1.603
ENSG00000095752	ENST00000264563; ENST00000585513; ENST00000587093; ENST00000590625	IL11	interleukin 11 [Source:HGNC Symbol;Acc:HGNC:5966]	1.736e-22	1.6
ENSG00000145908	ENST00000274599; ENST00000394226; ENST00000418587; ENST00000427179; ENST00000446148	ZNF300	zinc finger protein 300 [Source:HGNC Symbol;Acc:HGNC:13091]	4.026e-08	1.594
ENSG00000004948	ENST00000359558; ENST00000360249; ENST00000394441; ENST00000415529; ENST00000421592; ENST00000423724; ENST00000426151	CALCR	calcitonin receptor [Source:HGNC Symbol;Acc:HGNC:1440]	7.628e-06	1.575
ENSG00000180043	ENST00000424985; ENST00000585734	FAM71E2	family with sequence similarity 71 member E2 [Source:HGNC Symbol;Acc:HGNC:25278]	2.243e-08	1.571
ENSG00000145287	ENST00000311507; ENST00000411416; ENST00000426923; ENST00000505406; ENST00000509973; ENST00000515389	PLAC8	placenta specific 8 [Source:HGNC Symbol;Acc:HGNC:19254]	2.102e-05	1.564
ENSG00000185507	ENST00000330243; ENST00000348655; ENST00000397566; ENST00000397570; ENST00000397574; ENST00000469048; ENST00000525445; ENST00000525750; ENST00000527160; ENST00000528413; ENST00000531912; ENST00000532096; ENST00000532326; ENST00000532788; ENST00000533182; ENST00000533190	IRF7	interferon regulatory factor 7 [Source:HGNC Symbol;Acc:HGNC:6122]	7.046e-06	1.561
ENSG00000196116	ENST00000355295; ENST00000492428	TDRD7	tudor domain containing 7 [Source:HGNC Symbol;Acc:HGNC:30831]	8.058e-15	1.549
ENSG00000204611	ENST00000330123; ENST00000596290; ENST00000597013; ENST00000600228; ENST00000600282	ZNF616	zinc finger protein 616 [Source:HGNC Symbol;Acc:HGNC:28062]	1.771e-05	1.539
ENSG00000018869	ENST00000301310; ENST00000586929; ENST00000587778; ENST00000589143; ENST00000589895; ENST00000593145; ENST00000619584	ZNF582	zinc finger protein 582 [Source:HGNC Symbol;Acc:HGNC:26421]	4.019e-05	1.531
ENSG00000204010	ENST00000371809	IFIT1B	interferon induced protein with tetratricopeptide repeats 1B [Source:HGNC Symbol;Acc:HGNC:23442]	1.505e-05	1.527
ENSG00000019549	ENST00000020945; ENST00000396822	SNAI2	snail family transcriptional repressor 2 [Source:HGNC Symbol;Acc:HGNC:11094]	9.071e-06	1.514
ENSG00000204920	ENST00000270014; ENST00000407951; ENST00000586454; ENST00000587302; ENST00000588531; ENST00000590411; ENST00000590615; ENST00000591532; ENST00000611002	ZNF155	zinc finger protein 155 [Source:HGNC Symbol;Acc:HGNC:12940]	3.607e-08	1.509
ENSG00000172687	ENST00000311015; ENST00000380870; ENST00000594245; ENST00000597492; ENST00000597810	ZNF738	zinc finger protein 738 [Source:HGNC Symbol;Acc:HGNC:32469]	6.303e-05	1.507
ENSG00000154175	ENST00000284322; ENST00000459682; ENST00000466947; ENST00000469764; ENST00000470336; ENST00000471714; ENST00000471901; ENST00000475896; ENST00000478235; ENST00000482765; ENST00000483129; ENST00000486770; ENST00000487012; ENST00000487249; ENST00000495063; ENST00000495591; ENST00000497021; ENST00000497395; ENST00000527258; ENST00000527943; ENST00000528305; ENST00000528490; ENST00000530236; ENST0000…	ABI3BP	ABI family member 3 binding protein [Source:HGNC Symbol;Acc:HGNC:17265]	1.186e-10	1.503
ENSG00000171855	ENST00000380232	IFNB1	interferon beta 1 [Source:HGNC Symbol;Acc:HGNC:5434]	2.513e-06	1.488
ENSG00000176692	ENST00000320354	FOXC2	forkhead box C2 [Source:HGNC Symbol;Acc:HGNC:3801]	3.679e-05	1.488
ENSG00000088881	ENST00000342725; ENST00000380648; ENST00000449079; ENST00000463145; ENST00000469215; ENST00000477287; ENST00000481662; ENST00000491472; ENST00000497450; ENST00000609451; ENST00000609967	EBF4	early B-cell factor 4 [Source:HGNC Symbol;Acc:HGNC:29278]	7.474e-05	1.478
ENSG00000124201	ENST00000371744; ENST00000371752; ENST00000371754; ENST00000396105; ENST00000455070; ENST00000469991	ZNFX1	zinc finger NFX1-type containing 1 [Source:HGNC Symbol;Acc:HGNC:29271]	1.86e-13	1.473
ENSG00000155918	ENST00000286380; ENST00000367341	RAET1L	retinoic acid early transcript 1L [Source:HGNC Symbol;Acc:HGNC:16798]	8.413e-05	1.47
ENSG00000132274	ENST00000379965; ENST00000414641; ENST00000414897; ENST00000425490; ENST00000429063; ENST00000444844; ENST00000450670; ENST00000454828; ENST00000460454; ENST00000480395; ENST00000493494	TRIM22	tripartite motif containing 22 [Source:HGNC Symbol;Acc:HGNC:16379]	8.011e-05	1.465
ENSG00000152926	ENST00000282869; ENST00000487644; ENST00000610793; ENST00000620222	ZNF117	zinc finger protein 117 [Source:HGNC Symbol;Acc:HGNC:12897]	1.776e-09	1.463
ENSG00000152784	ENST00000339711; ENST00000415738; ENST00000504452; ENST00000506547; ENST00000507025; ENST00000508061; ENST00000508965; ENST00000509375; ENST00000511825; ENST00000515013	PRDM8	PR/SET domain 8 [Source:HGNC Symbol;Acc:HGNC:13993]	0.0001033	1.463
ENSG00000184979	ENST00000215794	USP18	ubiquitin specific peptidase 18 [Source:HGNC Symbol;Acc:HGNC:12616]	3.523e-09	1.462
ENSG00000249992	ENST00000503771	TMEM158	transmembrane protein 158 (gene/pseudogene) [Source:HGNC Symbol;Acc:HGNC:30293]	1.297e-06	1.461
ENSG00000176293	ENST00000313434; ENST00000359978; ENST00000401053; ENST00000506786; ENST00000511556; ENST00000515535	ZNF135	zinc finger protein 135 [Source:HGNC Symbol;Acc:HGNC:12919]	3.284e-06	1.457
ENSG00000083720	ENST00000196371; ENST00000503374; ENST00000508557; ENST00000509987; ENST00000510634; ENST00000512084; ENST00000513081; ENST00000514723	OXCT1	3-oxoacid CoA-transferase 1 [Source:HGNC Symbol;Acc:HGNC:8527]	8.133e-06	1.457
ENSG00000142156	ENST00000361866; ENST00000463060; ENST00000466285; ENST00000486023; ENST00000492851; ENST00000498614; ENST00000612273	COL6A1	collagen type VI alpha 1 chain [Source:HGNC Symbol;Acc:HGNC:2211]	1.938e-08	1.45
ENSG00000163430	ENST00000295633; ENST00000424703; ENST00000464690; ENST00000467994; ENST00000468098; ENST00000469005; ENST00000472536; ENST00000480823; ENST00000485968; ENST00000488318	FSTL1	follistatin like 1 [Source:HGNC Symbol;Acc:HGNC:3972]	2.417e-16	1.448
ENSG00000182986	ENST00000391781; ENST00000593618; ENST00000594741; ENST00000595202; ENST00000595635; ENST00000596215; ENST00000597091; ENST00000597111; ENST00000597265; ENST00000597856; ENST00000597909; ENST00000598199; ENST00000600930; ENST00000601334	ZNF320	zinc finger protein 320 [Source:HGNC Symbol;Acc:HGNC:13842]	4.585e-05	1.447
ENSG00000205403	ENST00000394634; ENST00000394635; ENST00000504853; ENST00000510800; ENST00000512148; ENST00000515512; ENST00000618244	CFI	complement factor I [Source:HGNC Symbol;Acc:HGNC:5394]	7.554e-05	1.447
ENSG00000173193	ENST00000460683; ENST00000474629; ENST00000474669; ENST00000475640; ENST00000483611; ENST00000494811	PARP14	poly(ADP-ribose) polymerase family member 14 [Source:HGNC Symbol;Acc:HGNC:29232]	2.635e-12	1.44
ENSG00000159403	ENST00000535233; ENST00000536053; ENST00000536092; ENST00000538050; ENST00000540242; ENST00000540394; ENST00000540610; ENST00000541042; ENST00000542285; ENST00000543362; ENST00000543835; ENST00000543851; ENST00000545466; ENST00000602298	C1R	complement C1r [Source:HGNC Symbol;Acc:HGNC:1246]	6.216e-14	1.432
ENSG00000180479	ENST00000328550; ENST00000358744; ENST00000451802; ENST00000590390; ENST00000590751; ENST00000593133	ZNF571	zinc finger protein 571 [Source:HGNC Symbol;Acc:HGNC:25000]	3.141e-07	1.426
ENSG00000166833	ENST00000349880; ENST00000360655; ENST00000396085; ENST00000396087; ENST00000525025; ENST00000525322; ENST00000526675; ENST00000527559; ENST00000528008; ENST00000528923; ENST00000530408; ENST00000533746; ENST00000533917; ENST00000534229; ENST00000534299; ENST00000540292	NAV2	neuron navigator 2 [Source:HGNC Symbol;Acc:HGNC:15997]	7.813e-09	1.426
ENSG00000134602	ENST00000354719; ENST00000394334; ENST00000394335; ENST00000481105; ENST00000496850	STK26	serine/threonine kinase 26 [Source:HGNC Symbol;Acc:HGNC:18174]	0.0001472	1.422
ENSG00000076706	ENST00000264036; ENST00000524940; ENST00000525555; ENST00000525586; ENST00000526190; ENST00000526992; ENST00000528502; ENST00000528533; ENST00000528976; ENST00000529257; ENST00000529295; ENST00000529686; ENST00000530006; ENST00000530144; ENST00000530706; ENST00000530937; ENST00000534522	MCAM	melanoma cell adhesion molecule [Source:HGNC Symbol;Acc:HGNC:6934]	2.009e-07	1.418
ENSG00000182326	ENST00000328916; ENST00000360817; ENST00000402681; ENST00000403949; ENST00000406697; ENST00000413211; ENST00000423384; ENST00000443875; ENST00000461983; ENST00000463798; ENST00000470326; ENST00000473545; ENST00000488701; ENST00000489541; ENST00000495053; ENST00000495061; ENST00000497061; ENST00000541647; ENST00000542978; ENST00000543187; ENST00000617865	C1S	complement C1s [Source:HGNC Symbol;Acc:HGNC:1247]	5.116e-15	1.417
ENSG00000069535	ENST00000378069; ENST00000468431; ENST00000487544	MAOB	monoamine oxidase B [Source:HGNC Symbol;Acc:HGNC:6834]	0.0001329	1.413
ENSG00000105327	ENST00000300880; ENST00000341983; ENST00000439096; ENST00000449228; ENST00000598636; ENST00000601438	BBC3	BCL2 binding component 3 [Source:HGNC Symbol;Acc:HGNC:17868]	3.308e-05	1.402
ENSG00000135899	ENST00000258381; ENST00000258382; ENST00000358662; ENST00000392048; ENST00000409815; ENST00000455674; ENST00000462232; ENST00000463022; ENST00000477068; ENST00000480916; ENST00000483067; ENST00000486146; ENST00000489597; ENST00000490880; ENST00000540870	SP110	SP110 nuclear body protein [Source:HGNC Symbol;Acc:HGNC:5401]	8.592e-06	1.401
ENSG00000270379	ENST00000603218; ENST00000603323; ENST00000603852; ENST00000603870; ENST00000604376; ENST00000604400; ENST00000604834; ENST00000605080	HEATR9	HEAT repeat containing 9 [Source:HGNC Symbol;Acc:HGNC:26548]	8.515e-05	1.401
ENSG00000139209	ENST00000266579; ENST00000447411; ENST00000546940; ENST00000547477; ENST00000550670	SLC38A4	solute carrier family 38 member 4 [Source:HGNC Symbol;Acc:HGNC:14679]	6.103e-05	1.399
ENSG00000276547	ENST00000617380; ENST00000621169	PCDHGB5	protocadherin gamma subfamily B, 5 [Source:HGNC Symbol;Acc:HGNC:8712]	0.0002216	1.396
ENSG00000107736	ENST00000224721; ENST00000299366; ENST00000398788; ENST00000398792; ENST00000398809; ENST00000398842; ENST00000442677; ENST00000461841; ENST00000466757; ENST00000470494; ENST00000475158; ENST00000616684; ENST00000619887; ENST00000622827	CDH23	cadherin related 23 [Source:HGNC Symbol;Acc:HGNC:13733]	9.638e-06	1.394
ENSG00000198182	ENST00000355202; ENST00000395835; ENST00000586559; ENST00000590670; ENST00000591664	ZNF607	zinc finger protein 607 [Source:HGNC Symbol;Acc:HGNC:28192]	0.0001728	1.39
ENSG00000142173	ENST00000300527; ENST00000310645; ENST00000397763; ENST00000409416; ENST00000413758; ENST00000436769; ENST00000460886; ENST00000485591	COL6A2	collagen type VI alpha 2 chain [Source:HGNC Symbol;Acc:HGNC:2212]	4.929e-07	1.39
ENSG00000181007	ENST00000392161; ENST00000445543; ENST00000590993	ZFP82	ZFP82 zinc finger protein [Source:HGNC Symbol;Acc:HGNC:28682]	5.479e-07	1.387
ENSG00000184635	ENST00000343769; ENST00000586021; ENST00000588146; ENST00000589903; ENST00000591366; ENST00000592160; ENST00000592245; ENST00000592613; ENST00000638737	ZNF93	zinc finger protein 93 [Source:HGNC Symbol;Acc:HGNC:13169]	0.0002043	1.386
ENSG00000146674	ENST00000275521; ENST00000381083; ENST00000381086; ENST00000417621; ENST00000428530; ENST00000448817; ENST00000460209; ENST00000460477; ENST00000465642; ENST00000613132; ENST00000615754	IGFBP3	insulin like growth factor binding protein 3 [Source:HGNC Symbol;Acc:HGNC:5472]	1.392e-12	1.383
ENSG00000106025	ENST00000222747; ENST00000415871; ENST00000424710; ENST00000430985; ENST00000433758; ENST00000441017; ENST00000450414	TSPAN12	tetraspanin 12 [Source:HGNC Symbol;Acc:HGNC:21641]	0.0002611	1.38
ENSG00000169302	ENST00000306304; ENST00000397936; ENST00000398523; ENST00000503384; ENST00000503975; ENST00000506091; ENST00000510953; ENST00000515832; ENST00000626951	STK32A	serine/threonine kinase 32A [Source:HGNC Symbol;Acc:HGNC:28317]	0.0001993	1.373
ENSG00000007237	ENST00000323816; ENST00000396115; ENST00000432992; ENST00000437099; ENST00000542249; ENST00000578456; ENST00000578599; ENST00000578655; ENST00000579140; ENST00000579158; ENST00000580043; ENST00000580811; ENST00000580865; ENST00000581112; ENST00000581871; ENST00000583882; ENST00000584146; ENST00000584389; ENST00000585266	GAS7	growth arrest specific 7 [Source:HGNC Symbol;Acc:HGNC:4169]	0.0002056	1.373
ENSG00000117707	ENST00000261454; ENST00000366958; ENST00000435016; ENST00000471129; ENST00000498508; ENST00000607425; ENST00000607726	PROX1	prospero homeobox 1 [Source:HGNC Symbol;Acc:HGNC:9459]	4.73e-05	1.366
ENSG00000137628	ENST00000393743; ENST00000505393; ENST00000507815; ENST00000511317; ENST00000513997; ENST00000514995	DDX60	DExD/H-box helicase 60 [Source:HGNC Symbol;Acc:HGNC:25942]	7.625e-05	1.365
ENSG00000100234	ENST00000266085	TIMP3	TIMP metallopeptidase inhibitor 3 [Source:HGNC Symbol;Acc:HGNC:11822]	0.0002135	1.363
ENSG00000197497	ENST00000396424; ENST00000596373; ENST00000596564; ENST00000597544; ENST00000598440; ENST00000600412	ZNF665	zinc finger protein 665 [Source:HGNC Symbol;Acc:HGNC:25885]	0.0002263	1.361
ENSG00000113209	ENST00000231134; ENST00000623915	PCDHB5	protocadherin beta 5 [Source:HGNC Symbol;Acc:HGNC:8690]	2.69e-06	1.359
ENSG00000115263	ENST00000375497; ENST00000418842; ENST00000483769; ENST00000492913; ENST00000497568	GCG	glucagon [Source:HGNC Symbol;Acc:HGNC:4191]	0.0003105	1.355
ENSG00000204970	ENST00000378133; ENST00000394633; ENST00000504120	PCDHA1	protocadherin alpha 1 [Source:HGNC Symbol;Acc:HGNC:8663]	6.403e-05	1.353
ENSG00000120162	ENST00000262244; ENST00000603061	MOB3B	MOB kinase activator 3B [Source:HGNC Symbol;Acc:HGNC:23825]	1.616e-08	1.349
ENSG00000148848	ENST00000368676; ENST00000368679; ENST00000448723; ENST00000467145; ENST00000482291; ENST00000485388; ENST00000494661	ADAM12	ADAM metallopeptidase domain 12 [Source:HGNC Symbol;Acc:HGNC:190]	1.046e-07	1.348
ENSG00000166825	ENST00000300060; ENST00000558177; ENST00000558740; ENST00000559761; ENST00000559874; ENST00000559887; ENST00000560028; ENST00000560030; ENST00000560137	ANPEP	alanyl aminopeptidase, membrane [Source:HGNC Symbol;Acc:HGNC:500]	2.086e-09	1.343
ENSG00000118849	ENST00000237696; ENST00000462663; ENST00000471444; ENST00000479756; ENST00000498640	RARRES1	retinoic acid receptor responder 1 [Source:HGNC Symbol;Acc:HGNC:9867]	1.158e-06	1.341
ENSG00000213462	ENST00000394323; ENST00000528878; ENST00000535538	ERV3-1	endogenous retrovirus group 3 member 1, envelope [Source:HGNC Symbol;Acc:HGNC:3454]	8.669e-08	1.341
ENSG00000105559	ENST00000263265; ENST00000355496; ENST00000593696; ENST00000594100; ENST00000594195; ENST00000595867; ENST00000596713; ENST00000596982; ENST00000597129; ENST00000597406; ENST00000601146	PLEKHA4	pleckstrin homology domain containing A4 [Source:HGNC Symbol;Acc:HGNC:14339]	0.0003474	1.34
ENSG00000079931	ENST00000336749; ENST00000367963; ENST00000392401; ENST00000489128	MOXD1	monooxygenase DBH like 1 [Source:HGNC Symbol;Acc:HGNC:21063]	2.282e-05	1.335
ENSG00000144119	ENST00000272520	C1QL2	complement C1q like 2 [Source:HGNC Symbol;Acc:HGNC:24181]	0.0001433	1.335
ENSG00000064042	ENST00000313860; ENST00000381753; ENST00000396595; ENST00000446625; ENST00000503057; ENST00000505705; ENST00000508466; ENST00000508501; ENST00000509277; ENST00000509454; ENST00000509638; ENST00000511424; ENST00000511496; ENST00000512228; ENST00000512632; ENST00000512820; ENST00000512946; ENST00000513024; ENST00000514096; ENST00000514190; ENST00000515785; ENST00000515847	LIMCH1	LIM and calponin homology domains 1 [Source:HGNC Symbol;Acc:HGNC:29191]	5.206e-14	1.328
ENSG00000198910	ENST00000361699; ENST00000361981; ENST00000370055; ENST00000370058; ENST00000370060; ENST00000407935; ENST00000420165; ENST00000439496; ENST00000455590; ENST00000458029; ENST00000460553; ENST00000464967; ENST00000474853; ENST00000484652; ENST00000491983; ENST00000496122; ENST00000616195	L1CAM	L1 cell adhesion molecule [Source:HGNC Symbol;Acc:HGNC:6470]	6.069e-06	1.326
ENSG00000183578	ENST00000327536; ENST00000637513	TNFAIP8L3	TNF alpha induced protein 8 like 3 [Source:HGNC Symbol;Acc:HGNC:20620]	0.0003155	1.324
ENSG00000125398	ENST00000245479	SOX9	SRY-box 9 [Source:HGNC Symbol;Acc:HGNC:11204]	3.032e-10	1.321
ENSG00000135074	ENST00000257527; ENST00000517374; ENST00000517905; ENST00000517951; ENST00000519752	ADAM19	ADAM metallopeptidase domain 19 [Source:HGNC Symbol;Acc:HGNC:197]	6.075e-11	1.321
ENSG00000140416	ENST00000267996; ENST00000288398; ENST00000317516; ENST00000334895; ENST00000357980; ENST00000358278; ENST00000403994; ENST00000404484; ENST00000558072; ENST00000558264; ENST00000558314; ENST00000558347; ENST00000558400; ENST00000558544; ENST00000558868; ENST00000558910; ENST00000559108; ENST00000559281; ENST00000559397; ENST00000559556; ENST00000559831; ENST00000560131; ENST00000560445; ENST0000…	TPM1	tropomyosin 1 [Source:HGNC Symbol;Acc:HGNC:12010]	3.179e-18	1.319
ENSG00000077264	ENST00000262836; ENST00000360648; ENST00000372007; ENST00000372010; ENST00000417227; ENST00000425146; ENST00000429193; ENST00000446737; ENST00000484442; ENST00000487802; ENST00000518291; ENST00000519681; ENST00000620137	PAK3	p21 (RAC1) activated kinase 3 [Source:HGNC Symbol;Acc:HGNC:8592]	6.362e-07	1.319
ENSG00000213967	ENST00000322487; ENST00000334589; ENST00000525354; ENST00000531821; ENST00000575986; ENST00000594466	ZNF726	zinc finger protein 726 [Source:HGNC Symbol;Acc:HGNC:32462]	8.819e-05	1.317
ENSG00000122641	ENST00000242208; ENST00000416150; ENST00000442711; ENST00000464515; ENST00000638023	INHBA	inhibin beta A subunit [Source:HGNC Symbol;Acc:HGNC:6066]	8.151e-05	1.314
ENSG00000132561	ENST00000254898; ENST00000517321; ENST00000518154; ENST00000518238; ENST00000518370; ENST00000519582; ENST00000519585; ENST00000520016; ENST00000520160; ENST00000521041; ENST00000521689; ENST00000521952; ENST00000522025; ENST00000522135; ENST00000522270; ENST00000523490; ENST00000523561; ENST00000524308	MATN2	matrilin 2 [Source:HGNC Symbol;Acc:HGNC:6908]	7.184e-10	1.311
ENSG00000134668	ENST00000257100; ENST00000360482; ENST00000452755; ENST00000460061; ENST00000468720; ENST00000473361; ENST00000485944; ENST00000525930; ENST00000528579; ENST00000528791; ENST00000529396; ENST00000531039; ENST00000532604; ENST00000533231	SPOCD1	SPOC domain containing 1 [Source:HGNC Symbol;Acc:HGNC:26338]	1.434e-05	1.305
ENSG00000146090	ENST00000361132; ENST00000393371; ENST00000519456; ENST00000519883; ENST00000520209; ENST00000522500; ENST00000615330	RASGEF1C	RasGEF domain family member 1C [Source:HGNC Symbol;Acc:HGNC:27400]	0.0001108	1.302
ENSG00000278318	ENST00000591289; ENST00000592308; ENST00000613197; ENST00000614049; ENST00000620012	ZNF229	zinc finger protein 229 [Source:HGNC Symbol;Acc:HGNC:13022]	0.0002073	1.3
ENSG00000125740	ENST00000353609; ENST00000417353; ENST00000443841; ENST00000585836; ENST00000586113; ENST00000586615; ENST00000587358; ENST00000589593; ENST00000590335; ENST00000591858; ENST00000592436; ENST00000592811; ENST00000615753	FOSB	FosB proto-oncogene, AP-1 transcription factor subunit [Source:HGNC Symbol;Acc:HGNC:3797]	3.452e-11	1.299
ENSG00000134762	ENST00000360428; ENST00000434452; ENST00000584980	DSC3	desmocollin 3 [Source:HGNC Symbol;Acc:HGNC:3037]	0.0002396	1.295
ENSG00000167555	ENST00000360465; ENST00000391787; ENST00000391788; ENST00000436397; ENST00000448954; ENST00000479718; ENST00000493272; ENST00000494167; ENST00000531472; ENST00000594530; ENST00000598192; ENST00000598479	ZNF528	zinc finger protein 528 [Source:HGNC Symbol;Acc:HGNC:29384]	3.069e-06	1.291
ENSG00000025423	ENST00000322165; ENST00000553476; ENST00000554150; ENST00000554155; ENST00000554643; ENST00000555159; ENST00000555805; ENST00000556481; ENST00000556650; ENST00000556875	HSD17B6	hydroxysteroid 17-beta dehydrogenase 6 [Source:HGNC Symbol;Acc:HGNC:23316]	0.000669	1.288
ENSG00000095713	ENST00000309155; ENST00000370591; ENST00000370597; ENST00000413387; ENST00000436034; ENST00000468549	CRTAC1	cartilage acidic protein 1 [Source:HGNC Symbol;Acc:HGNC:14882]	0.0005898	1.286
ENSG00000130813	ENST00000253110; ENST00000397881; ENST00000585919; ENST00000586730; ENST00000586889; ENST00000587609; ENST00000587710; ENST00000590378; ENST00000591813; ENST00000592551; ENST00000593131	C19orf66	chromosome 19 open reading frame 66 [Source:HGNC Symbol;Acc:HGNC:25649]	4.463e-06	1.281
ENSG00000115414	ENST00000323926; ENST00000336916; ENST00000354785; ENST00000356005; ENST00000357867; ENST00000359671; ENST00000421182; ENST00000426059; ENST00000432072; ENST00000438981; ENST00000443816; ENST00000446046; ENST00000456923; ENST00000460217; ENST00000461974; ENST00000469569; ENST00000471193; ENST00000473614; ENST00000474036; ENST00000480024; ENST00000480737; ENST00000485567; ENST00000490833; ENST0000…	FN1	fibronectin 1 [Source:HGNC Symbol;Acc:HGNC:3778]	7.242e-16	1.28
ENSG00000167562	ENST00000301093; ENST00000391785; ENST00000478039; ENST00000540331; ENST00000593941; ENST00000596514; ENST00000611267	ZNF701	zinc finger protein 701 [Source:HGNC Symbol;Acc:HGNC:25597]	0.0002624	1.274
ENSG00000079308	ENST00000171887; ENST00000310858; ENST00000413280; ENST00000413554; ENST00000419504; ENST00000423413; ENST00000430930; ENST00000439083; ENST00000446688; ENST00000446903; ENST00000449814; ENST00000453356; ENST00000465306; ENST00000479185; ENST00000480416; ENST00000480665; ENST00000490566; ENST00000492338; ENST00000495556; ENST00000611415; ENST00000615025	TNS1	tensin 1 [Source:HGNC Symbol;Acc:HGNC:11973]	0.0002588	1.273
ENSG00000172456	ENST00000303721; ENST00000371210; ENST00000371212; ENST00000371218; ENST00000413489; ENST00000424725; ENST00000430447; ENST00000462744; ENST00000466791; ENST00000471169; ENST00000472783; ENST00000474476; ENST00000475949; ENST00000476939; ENST00000480847; ENST00000485720; ENST00000493891; ENST00000495718; ENST00000582567; ENST00000583635; ENST00000634364; ENST00000634399; ENST00000634606; ENST0000…	FGGY	FGGY carbohydrate kinase domain containing [Source:HGNC Symbol;Acc:HGNC:25610]	0.0003184	1.268
ENSG00000141314	ENST00000269051; ENST00000431505; ENST00000536287; ENST00000538145; ENST00000578006; ENST00000582967	RHBDL3	rhomboid like 3 [Source:HGNC Symbol;Acc:HGNC:16502]	0.0008774	1.263
ENSG00000141458	ENST00000269228; ENST00000540608; ENST00000586150; ENST00000586718; ENST00000587163; ENST00000587223; ENST00000588867; ENST00000590301; ENST00000590723; ENST00000591051; ENST00000591075; ENST00000591107; ENST00000591955; ENST00000593280	NPC1	NPC intracellular cholesterol transporter 1 [Source:HGNC Symbol;Acc:HGNC:7897]	5.857e-10	1.26
ENSG00000169554	ENST00000303660; ENST00000392861; ENST00000409211; ENST00000409487; ENST00000419938; ENST00000427902; ENST00000431672; ENST00000434448; ENST00000435831; ENST00000440875; ENST00000444559; ENST00000453352; ENST00000461784; ENST00000462355; ENST00000465070; ENST00000465308; ENST00000470879; ENST00000472146; ENST00000475115; ENST00000476394; ENST00000479735; ENST00000484313; ENST00000497268; ENST0000…	ZEB2	zinc finger E-box binding homeobox 2 [Source:HGNC Symbol;Acc:HGNC:14881]	0.000402	1.255
ENSG00000177409	ENST00000318238; ENST00000411955; ENST00000414791; ENST00000437805; ENST00000439952; ENST00000446033; ENST00000446959; ENST00000477816; ENST00000610760	SAMD9L	sterile alpha motif domain containing 9 like [Source:HGNC Symbol;Acc:HGNC:1349]	0.0006133	1.252
ENSG00000213516	ENST00000321792; ENST00000399794; ENST00000413769	RBMXL1	RNA binding motif protein, X-linked like 1 [Source:HGNC Symbol;Acc:HGNC:25073]	0.0002043	1.25
ENSG00000103647	ENST00000261861; ENST00000540068; ENST00000543950; ENST00000566799	CORO2B	coronin 2B [Source:HGNC Symbol;Acc:HGNC:2256]	1.37e-05	1.25
ENSG00000185869	ENST00000391711; ENST00000520907; ENST00000520965	ZNF829	zinc finger protein 829 [Source:HGNC Symbol;Acc:HGNC:34032]	0.0009413	1.245
ENSG00000185033	ENST00000332496; ENST00000411539; ENST00000558051; ENST00000558065; ENST00000558848; ENST00000558895; ENST00000558975; ENST00000559074; ENST00000559247; ENST00000559300; ENST00000559322; ENST00000559792; ENST00000559983; ENST00000560003; ENST00000560089; ENST00000560263; ENST00000560993; ENST00000561085; ENST00000561252; ENST00000561321	SEMA4B	semaphorin 4B [Source:HGNC Symbol;Acc:HGNC:10730]	3.956e-10	1.244
ENSG00000050165	ENST00000326932; ENST00000396505; ENST00000525493; ENST00000525927; ENST00000526218; ENST00000527132; ENST00000528188; ENST00000529338; ENST00000530694; ENST00000531309; ENST00000532372; ENST00000532873; ENST00000533813; ENST00000533900; ENST00000534479; ENST00000534511	DKK3	dickkopf WNT signaling pathway inhibitor 3 [Source:HGNC Symbol;Acc:HGNC:2893]	6.572e-10	1.243
ENSG00000113070	ENST00000230990; ENST00000482211; ENST00000498452	HBEGF	heparin binding EGF like growth factor [Source:HGNC Symbol;Acc:HGNC:3059]	4.863e-09	1.241
ENSG00000236609	ENST00000457543	ZNF853	zinc finger protein 853 [Source:HGNC Symbol;Acc:HGNC:21767]	4.854e-05	1.24
ENSG00000090339	ENST00000264832; ENST00000423829; ENST00000585443; ENST00000588645; ENST00000592686	ICAM1	intercellular adhesion molecule 1 [Source:HGNC Symbol;Acc:HGNC:5344]	1.343e-06	1.237
ENSG00000196867	ENST00000301318; ENST00000588163; ENST00000589836; ENST00000591844; ENST00000594386	ZFP28	ZFP28 zinc finger protein [Source:HGNC Symbol;Acc:HGNC:17801]	0.0004322	1.234
ENSG00000196639	ENST00000397056; ENST00000413416; ENST00000431010; ENST00000438284	HRH1	histamine receptor H1 [Source:HGNC Symbol;Acc:HGNC:5182]	2.279e-09	1.23
ENSG00000169245	ENST00000306602	CXCL10	C-X-C motif chemokine ligand 10 [Source:HGNC Symbol;Acc:HGNC:10637]	4.703e-05	1.229
ENSG00000183098	ENST00000377047; ENST00000617456	GPC6	glypican 6 [Source:HGNC Symbol;Acc:HGNC:4454]	6.267e-10	1.226
ENSG00000185070	ENST00000330753; ENST00000553627; ENST00000553650; ENST00000554746; ENST00000555398; ENST00000556335; ENST00000557419	FLRT2	fibronectin leucine rich transmembrane protein 2 [Source:HGNC Symbol;Acc:HGNC:3761]	0.00101	1.226
ENSG00000120327	ENST00000239449; ENST00000624896	PCDHB14	protocadherin beta 14 [Source:HGNC Symbol;Acc:HGNC:8685]	0.0008906	1.224
ENSG00000141682	ENST00000269518; ENST00000316660; ENST00000590596	PMAIP1	phorbol-12-myristate-13-acetate-induced protein 1 [Source:HGNC Symbol;Acc:HGNC:9108]	1.085e-10	1.216
ENSG00000171522	ENST00000302472; ENST00000509543; ENST00000512578; ENST00000513635; ENST00000514343	PTGER4	prostaglandin E receptor 4 [Source:HGNC Symbol;Acc:HGNC:9596]	0.0007412	1.214
ENSG00000112149	ENST00000379153; ENST00000612003	CD83	CD83 molecule [Source:HGNC Symbol;Acc:HGNC:1703]	4.291e-05	1.214
ENSG00000160471	ENST00000326529; ENST00000586191; ENST00000587357; ENST00000587854; ENST00000588572; ENST00000588586; ENST00000589467; ENST00000589879; ENST00000590900; ENST00000593184	COX6B2	cytochrome c oxidase subunit 6B2 [Source:HGNC Symbol;Acc:HGNC:24380]	3.561e-09	1.213
ENSG00000047457	ENST00000264613; ENST00000455472; ENST00000460674; ENST00000462336; ENST00000463556; ENST00000471356; ENST00000473296; ENST00000474204; ENST00000479771; ENST00000481169; ENST00000489736; ENST00000490639; ENST00000494544; ENST00000497797; ENST00000497902	CP	ceruloplasmin [Source:HGNC Symbol;Acc:HGNC:2295]	8.297e-06	1.213
ENSG00000126970	ENST00000337990; ENST00000374839; ENST00000447788; ENST00000476032; ENST00000488406; ENST00000488608; ENST00000488831; ENST00000492653	ZC4H2	zinc finger C4H2-type containing [Source:HGNC Symbol;Acc:HGNC:24931]	0.0006243	1.211
ENSG00000100003	ENST00000402592; ENST00000405717; ENST00000415072; ENST00000416523; ENST00000428195; ENST00000429917; ENST00000437022; ENST00000452649; ENST00000459728; ENST00000464335; ENST00000483116; ENST00000484486; ENST00000485482; ENST00000615189; ENST00000617837; ENST00000619483; ENST00000620251	SEC14L2	SEC14 like lipid binding 2 [Source:HGNC Symbol;Acc:HGNC:10699]	0.00101	1.211
ENSG00000135643	ENST00000258111; ENST00000531884	KCNMB4	potassium calcium-activated channel subfamily M regulatory beta subunit 4 [Source:HGNC Symbol;Acc:HGNC:6289]	0.00127	1.209
ENSG00000172349	ENST00000302987; ENST00000360547; ENST00000394652; ENST00000394660; ENST00000558332; ENST00000558857; ENST00000559342; ENST00000559383; ENST00000559953; ENST00000560115; ENST00000560230; ENST00000560241; ENST00000560989	IL16	interleukin 16 [Source:HGNC Symbol;Acc:HGNC:5980]	0.000692	1.209
ENSG00000231924	ENST00000244296; ENST00000312439; ENST00000403380; ENST00000436291; ENST00000595124; ENST00000595356; ENST00000595930; ENST00000597058; ENST00000601073; ENST00000601456; ENST00000602039	PSG1	pregnancy specific beta-1-glycoprotein 1 [Source:HGNC Symbol;Acc:HGNC:9514]	0.001469	1.206
ENSG00000124613	ENST00000244576; ENST00000461521; ENST00000477999; ENST00000482767	ZNF391	zinc finger protein 391 [Source:HGNC Symbol;Acc:HGNC:18779]	0.000906	1.204
ENSG00000163453	ENST00000295666; ENST00000512512; ENST00000514062	IGFBP7	insulin like growth factor binding protein 7 [Source:HGNC Symbol;Acc:HGNC:5476]	4.433e-11	1.203
ENSG00000131668	ENST00000253968; ENST00000401724	BARX1	BARX homeobox 1 [Source:HGNC Symbol;Acc:HGNC:955]	0.0001669	1.203
ENSG00000234444	ENST00000355095; ENST00000423484; ENST00000438373; ENST00000465343; ENST00000488621; ENST00000492322; ENST00000493036; ENST00000606716	ZNF736	zinc finger protein 736 [Source:HGNC Symbol;Acc:HGNC:32467]	0.001736	1.201
ENSG00000113578	ENST00000337706; ENST00000359370; ENST00000360966; ENST00000378046; ENST00000394496; ENST00000407758; ENST00000411960; ENST00000419524; ENST00000441680; ENST00000489937; ENST00000494344; ENST00000494579; ENST00000610990; ENST00000612258; ENST00000619447; ENST00000621536	FGF1	fibroblast growth factor 1 [Source:HGNC Symbol;Acc:HGNC:3665]	0.001454	1.201
ENSG00000092758	ENST00000343916; ENST00000452372; ENST00000462700; ENST00000463487; ENST00000466192; ENST00000466532; ENST00000467819; ENST00000469802; ENST00000469852; ENST00000472880; ENST00000477612; ENST00000481800; ENST00000489045; ENST00000490398	COL9A3	collagen type IX alpha 3 chain [Source:HGNC Symbol;Acc:HGNC:2219]	3.037e-05	1.201
ENSG00000197013	ENST00000358491; ENST00000594022; ENST00000594385; ENST00000596126; ENST00000596237; ENST00000597078; ENST00000597556; ENST00000598747; ENST00000618549	ZNF429	zinc finger protein 429 [Source:HGNC Symbol;Acc:HGNC:20817]	0.001484	1.199
ENSG00000005249	ENST00000265717; ENST00000393613; ENST00000488792	PRKAR2B	protein kinase cAMP-dependent type II regulatory subunit beta [Source:HGNC Symbol;Acc:HGNC:9392]	0.0002405	1.199
ENSG00000196954	ENST00000393150; ENST00000417440; ENST00000444739; ENST00000524843; ENST00000525116; ENST00000529183; ENST00000529565; ENST00000530309; ENST00000531333; ENST00000531546; ENST00000533252; ENST00000533730; ENST00000534356	CASP4	caspase 4 [Source:HGNC Symbol;Acc:HGNC:1505]	0.0002259	1.198
ENSG00000146592	ENST00000357727; ENST00000396298; ENST00000396299; ENST00000396300; ENST00000409603; ENST00000424599; ENST00000426500; ENST00000461921; ENST00000468391; ENST00000468813; ENST00000469531; ENST00000478078; ENST00000482692; ENST00000484383; ENST00000498316	CREB5	cAMP responsive element binding protein 5 [Source:HGNC Symbol;Acc:HGNC:16844]	0.001471	1.197
ENSG00000197937	ENST00000334197; ENST00000452676; ENST00000595710; ENST00000595967; ENST00000597183; ENST00000599096; ENST00000601469; ENST00000601804	ZNF347	zinc finger protein 347 [Source:HGNC Symbol;Acc:HGNC:16447]	6.693e-05	1.196
ENSG00000159905	ENST00000251269; ENST00000587682; ENST00000591168; ENST00000592350; ENST00000622072	ZNF221	zinc finger protein 221 [Source:HGNC Symbol;Acc:HGNC:13014]	0.000303	1.194
ENSG00000171680	ENST00000340850; ENST00000377725; ENST00000377728; ENST00000377732; ENST00000377740; ENST00000377748; ENST00000400913; ENST00000400915; ENST00000487949; ENST00000489097; ENST00000535355; ENST00000537245; ENST00000639593	PLEKHG5	pleckstrin homology and RhoGEF domain containing G5 [Source:HGNC Symbol;Acc:HGNC:29105]	0.0004028	1.194
ENSG00000152778	ENST00000371795	IFIT5	interferon induced protein with tetratricopeptide repeats 5 [Source:HGNC Symbol;Acc:HGNC:13328]	4.022e-05	1.192
ENSG00000172113	ENST00000302378; ENST00000415053; ENST00000415644; ENST00000418431; ENST00000421967; ENST00000425930; ENST00000426689; ENST00000435684; ENST00000442597; ENST00000444069; ENST00000447314; ENST00000447724; ENST00000451657; ENST00000452211; ENST00000454531; ENST00000456495; ENST00000484959; ENST00000494209; ENST00000495734	NME6	NME/NM23 nucleoside diphosphate kinase 6 [Source:HGNC Symbol;Acc:HGNC:20567]	0.0004112	1.19
ENSG00000167034	ENST00000380871; ENST00000523261	NKX3-1	NK3 homeobox 1 [Source:HGNC Symbol;Acc:HGNC:7838]	0.0001286	1.188
ENSG00000204525	ENST00000376228; ENST00000376237; ENST00000383329; ENST00000415537; ENST00000466892; ENST00000470363; ENST00000484378; ENST00000487245; ENST00000495835; ENST00000640219	HLA-C	major histocompatibility complex, class I, C [Source:HGNC Symbol;Acc:HGNC:4933]	1.789e-09	1.188
ENSG00000019505	ENST00000020926; ENST00000528101; ENST00000533332	SYT13	synaptotagmin 13 [Source:HGNC Symbol;Acc:HGNC:14962]	2.668e-12	1.186
ENSG00000198453	ENST00000333987; ENST00000415168; ENST00000427117; ENST00000433993; ENST00000444991; ENST00000455427; ENST00000455817; ENST00000586353; ENST00000587130; ENST00000587857; ENST00000588596; ENST00000591887; ENST00000592567; ENST00000616085; ENST00000617745; ENST00000619231	ZNF568	zinc finger protein 568 [Source:HGNC Symbol;Acc:HGNC:25392]	0.000207	1.184
ENSG00000197863	ENST00000356725; ENST00000525288; ENST00000527645; ENST00000528994; ENST00000586323; ENST00000613249; ENST00000614179; ENST00000615484	ZNF790	zinc finger protein 790 [Source:HGNC Symbol;Acc:HGNC:33114]	0.001078	1.182
ENSG00000245680	ENST00000392156; ENST00000526705; ENST00000527838; ENST00000531805; ENST00000532828; ENST00000534363; ENST00000586320; ENST00000591273; ENST00000591492	ZNF585B	zinc finger protein 585B [Source:HGNC Symbol;Acc:HGNC:30948]	3.126e-08	1.182
ENSG00000117148	ENST00000375406; ENST00000617065	ACTL8	actin like 8 [Source:HGNC Symbol;Acc:HGNC:24018]	0.0003758	1.182
ENSG00000116885	ENST00000235532; ENST00000354267; ENST00000356637; ENST00000433045; ENST00000445843; ENST00000468441; ENST00000471369; ENST00000475160; ENST00000495222; ENST00000524789; ENST00000525869; ENST00000528112	OSCP1	organic solute carrier partner 1 [Source:HGNC Symbol;Acc:HGNC:29971]	0.001764	1.181
ENSG00000165801	ENST00000298694; ENST00000553709; ENST00000554514; ENST00000555038; ENST00000555052; ENST00000555232; ENST00000556399; ENST00000557498	ARHGEF40	Rho guanine nucleotide exchange factor 40 [Source:HGNC Symbol;Acc:HGNC:25516]	0.00101	1.179
ENSG00000256771	ENST00000355650; ENST00000589668; ENST00000589717; ENST00000592725; ENST00000640599	ZNF253	zinc finger protein 253 [Source:HGNC Symbol;Acc:HGNC:13497]	0.002226	1.177
ENSG00000171291	ENST00000304030; ENST00000442091; ENST00000455282; ENST00000592495; ENST00000592534	ZNF439	zinc finger protein 439 [Source:HGNC Symbol;Acc:HGNC:20873]	8.495e-05	1.17
ENSG00000181381	ENST00000260184; ENST00000503190; ENST00000504793; ENST00000505150; ENST00000505696; ENST00000505863; ENST00000505890; ENST00000510590; ENST00000511577; ENST00000512371; ENST00000512958; ENST00000513103; ENST00000513901; ENST00000514580; ENST00000514748; ENST00000515088	DDX60L	DExD/H-box 60 like [Source:HGNC Symbol;Acc:HGNC:26429]	2.109e-06	1.169
ENSG00000114812	ENST00000325123; ENST00000433647; ENST00000436487; ENST00000438259; ENST00000439731; ENST00000439910; ENST00000443646; ENST00000446673; ENST00000450274; ENST00000465338; ENST00000473495; ENST00000473575; ENST00000487545; ENST00000490161; ENST00000495189; ENST00000498102; ENST00000543411	VIPR1	vasoactive intestinal peptide receptor 1 [Source:HGNC Symbol;Acc:HGNC:12694]	0.0007674	1.166
ENSG00000013619	ENST00000262858; ENST00000358892; ENST00000370401; ENST00000426613; ENST00000432680; ENST00000464149; ENST00000468306	MAMLD1	mastermind like domain containing 1 [Source:HGNC Symbol;Acc:HGNC:2568]	3.889e-05	1.165
ENSG00000185585	ENST00000288815; ENST00000331715; ENST00000373580	OLFML2A	olfactomedin like 2A [Source:HGNC Symbol;Acc:HGNC:27270]	1.19e-07	1.164
ENSG00000079819	ENST00000337057; ENST00000368126; ENST00000368128; ENST00000392427; ENST00000445890; ENST00000452150; ENST00000456097; ENST00000524581; ENST00000525193; ENST00000525198; ENST00000525271; ENST00000526333; ENST00000526782; ENST00000526983; ENST00000527017; ENST00000527411; ENST00000527423; ENST00000527659; ENST00000528179; ENST00000528282; ENST00000529208; ENST00000529709; ENST00000530148; ENST0000…	EPB41L2	erythrocyte membrane protein band 4.1 like 2 [Source:HGNC Symbol;Acc:HGNC:3379]	8.599e-11	1.164
ENSG00000115380	ENST00000355426; ENST00000394555; ENST00000421664; ENST00000424207; ENST00000429909; ENST00000438672; ENST00000439193; ENST00000440439; ENST00000452161; ENST00000452337; ENST00000480016; ENST00000497698; ENST00000634374; ENST00000635671	EFEMP1	EGF containing fibulin like extracellular matrix protein 1 [Source:HGNC Symbol;Acc:HGNC:3218]	8.361e-09	1.163
ENSG00000159167	ENST00000290271; ENST00000524323	STC1	stanniocalcin 1 [Source:HGNC Symbol;Acc:HGNC:11373]	3.004e-08	1.162
ENSG00000171051	ENST00000304748; ENST00000594900; ENST00000595042; ENST00000600815	FPR1	formyl peptide receptor 1 [Source:HGNC Symbol;Acc:HGNC:3826]	7.87e-05	1.16
ENSG00000059378	ENST00000263549; ENST00000466597; ENST00000467638; ENST00000470515; ENST00000473341; ENST00000484111; ENST00000488726; ENST00000489383; ENST00000489809; ENST00000491598; ENST00000493262; ENST00000496624	PARP12	poly(ADP-ribose) polymerase family member 12 [Source:HGNC Symbol;Acc:HGNC:21919]	0.00014	1.159
ENSG00000221874	ENST00000391777	ZNF816-ZNF321P	ZNF816-ZNF321P readthrough [Source:HGNC Symbol;Acc:HGNC:38879]	0.001172	1.156
ENSG00000164330	ENST00000313708; ENST00000380654; ENST00000517373; ENST00000518323; ENST00000518836; ENST00000519739; ENST00000519890; ENST00000522192; ENST00000523315; ENST00000523464; ENST00000622875	EBF1	early B-cell factor 1 [Source:HGNC Symbol;Acc:HGNC:3126]	0.002719	1.155
ENSG00000139926	ENST00000344768; ENST00000356218; ENST00000395718; ENST00000553556; ENST00000554167; ENST00000554495; ENST00000554745; ENST00000554778; ENST00000555197; ENST00000555703; ENST00000555936; ENST00000555952; ENST00000556137; ENST00000557001; ENST00000557103; ENST00000557183; ENST00000557405; ENST00000557522	FRMD6	FERM domain containing 6 [Source:HGNC Symbol;Acc:HGNC:19839]	4.098e-11	1.151
ENSG00000150551	ENST00000345008; ENST00000397463; ENST00000449209	LYPD1	LY6/PLAUR domain containing 1 [Source:HGNC Symbol;Acc:HGNC:28431]	5.681e-07	1.149
ENSG00000138759	ENST00000325942; ENST00000502446; ENST00000508900; ENST00000508909; ENST00000509802; ENST00000510944; ENST00000512123	FRAS1	Fraser extracellular matrix complex subunit 1 [Source:HGNC Symbol;Acc:HGNC:19185]	0.0001946	1.147
ENSG00000113211	ENST00000231136; ENST00000622991	PCDHB6	protocadherin beta 6 [Source:HGNC Symbol;Acc:HGNC:8691]	0.002213	1.142
ENSG00000109320	ENST00000226574; ENST00000394820; ENST00000502367; ENST00000504044; ENST00000505458; ENST00000507079; ENST00000508584; ENST00000509165; ENST00000510638; ENST00000511926; ENST00000513803; ENST00000600343	NFKB1	nuclear factor kappa B subunit 1 [Source:HGNC Symbol;Acc:HGNC:7794]	3.066e-09	1.141
ENSG00000006016	ENST00000392386; ENST00000593286; ENST00000594325; ENST00000596360; ENST00000597131	CRLF1	cytokine receptor like factor 1 [Source:HGNC Symbol;Acc:HGNC:2364]	0.002071	1.141
ENSG00000137801	ENST00000260356; ENST00000397591; ENST00000466755; ENST00000484734; ENST00000490247; ENST00000497720; ENST00000559746; ENST00000560894	THBS1	thrombospondin 1 [Source:HGNC Symbol;Acc:HGNC:11785]	5.129e-12	1.14
ENSG00000159840	ENST00000322764; ENST00000354434; ENST00000392910; ENST00000436448; ENST00000446634; ENST00000449630; ENST00000457235; ENST00000468083; ENST00000477373; ENST00000497119	ZYX	zyxin [Source:HGNC Symbol;Acc:HGNC:13200]	7.996e-13	1.135
ENSG00000150938	ENST00000280527; ENST00000413985; ENST00000426856; ENST00000428774; ENST00000473403; ENST00000477491; ENST00000481321; ENST00000497236	CRIM1	cysteine rich transmembrane BMP regulator 1 [Source:HGNC Symbol;Acc:HGNC:2359]	4.839e-11	1.133
ENSG00000126561	ENST00000345506; ENST00000444283; ENST00000468096; ENST00000469124; ENST00000478897; ENST00000479417; ENST00000546010; ENST00000587646; ENST00000588868; ENST00000590726; ENST00000590949; ENST00000591556	STAT5A	signal transducer and activator of transcription 5A [Source:HGNC Symbol;Acc:HGNC:11366]	0.002483	1.128
ENSG00000166405	ENST00000309737; ENST00000335425; ENST00000343202; ENST00000419822; ENST00000425599; ENST00000524799; ENST00000526962; ENST00000528463; ENST00000529035; ENST00000529271; ENST00000530060; ENST00000531450	RIC3	RIC3 acetylcholine receptor chaperone [Source:HGNC Symbol;Acc:HGNC:30338]	0.003546	1.128
ENSG00000204291	ENST00000375001; ENST00000467052; ENST00000471477; ENST00000496686; ENST00000610452	COL15A1	collagen type XV alpha 1 chain [Source:HGNC Symbol;Acc:HGNC:2192]	0.00058	1.127
ENSG00000112343	ENST00000357085	TRIM38	tripartite motif containing 38 [Source:HGNC Symbol;Acc:HGNC:10059]	0.0001667	1.124
ENSG00000112715	ENST00000230480; ENST00000324450; ENST00000372055; ENST00000372064; ENST00000372067; ENST00000372077; ENST00000413642; ENST00000417285; ENST00000425836; ENST00000457104; ENST00000476772; ENST00000480614; ENST00000482630; ENST00000493786; ENST00000497139; ENST00000512683; ENST00000518538; ENST00000518689; ENST00000518824; ENST00000519767; ENST00000520265; ENST00000520948; ENST00000523125; ENST0000…	VEGFA	vascular endothelial growth factor A [Source:HGNC Symbol;Acc:HGNC:12680]	2.289e-12	1.12
ENSG00000104361	ENST00000341166; ENST00000430223; ENST00000519324; ENST00000520545; ENST00000520735; ENST00000521820; ENST00000521949; ENST00000522188	NIPAL2	NIPA like domain containing 2 [Source:HGNC Symbol;Acc:HGNC:25854]	4.844e-05	1.12
ENSG00000138642	ENST00000264346; ENST00000273960; ENST00000380265; ENST00000502870; ENST00000504905; ENST00000506714; ENST00000506842; ENST00000515365	HERC6	HECT and RLD domain containing E3 ubiquitin protein ligase family member 6 [Source:HGNC Symbol;Acc:HGNC:26072]	5.994e-05	1.118
ENSG00000112139	ENST00000373401; ENST00000418178; ENST00000434837; ENST00000478143; ENST00000502298; ENST00000503419; ENST00000505425; ENST00000508399; ENST00000510077; ENST00000515437	MDGA1	MAM domain containing glycosylphosphatidylinositol anchor 1 [Source:HGNC Symbol;Acc:HGNC:19267]	1.809e-05	1.117
ENSG00000165633	ENST00000298454; ENST00000332853; ENST00000476018	VSTM4	V-set and transmembrane domain containing 4 [Source:HGNC Symbol;Acc:HGNC:26470]	0.0001604	1.112
ENSG00000154764	ENST00000285018; ENST00000489346; ENST00000497808	WNT7A	Wnt family member 7A [Source:HGNC Symbol;Acc:HGNC:12786]	0.002543	1.108
ENSG00000116016	ENST00000263734; ENST00000449347; ENST00000460015; ENST00000463191; ENST00000465318; ENST00000466465; ENST00000467888; ENST00000468530; ENST00000475822; ENST00000483692	EPAS1	endothelial PAS domain protein 1 [Source:HGNC Symbol;Acc:HGNC:3374]	5.24e-12	1.107
ENSG00000116962	ENST00000264187; ENST00000366595	NID1	nidogen 1 [Source:HGNC Symbol;Acc:HGNC:7821]	3.781e-05	1.105
ENSG00000128578	ENST00000249344; ENST00000435494; ENST00000465033	STRIP2	striatin interacting protein 2 [Source:HGNC Symbol;Acc:HGNC:22209]	1.53e-05	1.101
ENSG00000196923	ENST00000355572; ENST00000355841; ENST00000359895; ENST00000393546; ENST00000393551; ENST00000463411; ENST00000486828; ENST00000493815; ENST00000503346; ENST00000503827; ENST00000504318; ENST00000504380; ENST00000505074; ENST00000505746; ENST00000506161; ENST00000506537	PDLIM7	PDZ and LIM domain 7 [Source:HGNC Symbol;Acc:HGNC:22958]	2.815e-07	1.097
ENSG00000109472	ENST00000402744; ENST00000431967; ENST00000480404; ENST00000511992; ENST00000513982	CPE	carboxypeptidase E [Source:HGNC Symbol;Acc:HGNC:2303]	0.0004234	1.093
ENSG00000171608	ENST00000361110; ENST00000377346; ENST00000479223; ENST00000481137; ENST00000484851; ENST00000536656; ENST00000543390; ENST00000628140	PIK3CD	phosphatidylinositol-4,5-bisphosphate 3-kinase catalytic subunit delta [Source:HGNC Symbol;Acc:HGNC:8977]	0.0001057	1.091
ENSG00000187957	ENST00000341772; ENST00000482831	DNER	delta/notch like EGF repeat containing [Source:HGNC Symbol;Acc:HGNC:24456]	0.0001077	1.091
ENSG00000162695	ENST00000357650; ENST00000370111; ENST00000370112	SLC30A7	solute carrier family 30 member 7 [Source:HGNC Symbol;Acc:HGNC:19306]	5.103e-05	1.082
ENSG00000160145	ENST00000240874; ENST00000291478; ENST00000354186; ENST00000360013; ENST00000393496; ENST00000393501; ENST00000439170; ENST00000448253; ENST00000454902; ENST00000459915; ENST00000460856; ENST00000462213; ENST00000471431; ENST00000473056; ENST00000477496; ENST00000483658; ENST00000484224; ENST00000484542; ENST00000488825; ENST00000494648; ENST00000498499; ENST00000522553	KALRN	kalirin RhoGEF kinase [Source:HGNC Symbol;Acc:HGNC:4814]	0.005058	1.082
ENSG00000120458	ENST00000239614; ENST00000374979; ENST00000524950; ENST00000526629; ENST00000527140; ENST00000533514; ENST00000634413	MSANTD2	Myb/SANT DNA binding domain containing 2 [Source:HGNC Symbol;Acc:HGNC:26266]	0.004822	1.08
ENSG00000205363	ENST00000379822; ENST00000558834; ENST00000559817; ENST00000569673	C15orf59	chromosome 15 open reading frame 59 [Source:HGNC Symbol;Acc:HGNC:33753]	0.0009067	1.08
ENSG00000008441	ENST00000358552; ENST00000360105; ENST00000397661; ENST00000585382; ENST00000585575; ENST00000586797; ENST00000586873; ENST00000587260; ENST00000587760; ENST00000588228; ENST00000588680; ENST00000590027; ENST00000591028; ENST00000592199	NFIX	nuclear factor I X [Source:HGNC Symbol;Acc:HGNC:7788]	0.002327	1.076
ENSG00000185404	ENST00000243810; ENST00000396563; ENST00000415673; ENST00000444636; ENST00000458341; ENST00000462156; ENST00000466656; ENST00000483728; ENST00000496870; ENST00000497212	SP140L	SP140 nuclear body protein like [Source:HGNC Symbol;Acc:HGNC:25105]	0.005157	1.073
ENSG00000135931	ENST00000349938; ENST00000424740; ENST00000428662; ENST00000436339; ENST00000440107; ENST00000444285; ENST00000446447; ENST00000467698; ENST00000469789; ENST00000481520; ENST00000482392; ENST00000486787; ENST00000488821; ENST00000611582; ENST00000614261	ARMC9	armadillo repeat containing 9 [Source:HGNC Symbol;Acc:HGNC:20730]	0.00358	1.073
ENSG00000087253	ENST00000262134; ENST00000562299; ENST00000563095; ENST00000564084; ENST00000565056; ENST00000566375; ENST00000566911; ENST00000566915	LPCAT2	lysophosphatidylcholine acyltransferase 2 [Source:HGNC Symbol;Acc:HGNC:26032]	1.198e-05	1.07
ENSG00000122643	ENST00000242210; ENST00000381626; ENST00000396152; ENST00000405342; ENST00000409467; ENST00000409787; ENST00000449201; ENST00000456458; ENST00000461851; ENST00000464840; ENST00000473083; ENST00000497542; ENST00000610140; ENST00000620705	NT5C3A	5'-nucleotidase, cytosolic IIIA [Source:HGNC Symbol;Acc:HGNC:17820]	5.508e-07	1.068
ENSG00000197619	ENST00000376716; ENST00000391795; ENST00000593650; ENST00000594083; ENST00000595114; ENST00000597747; ENST00000597905; ENST00000598071; ENST00000599115; ENST00000599177; ENST00000599631; ENST00000601178; ENST00000602063; ENST00000618049; ENST00000618487	ZNF615	zinc finger protein 615 [Source:HGNC Symbol;Acc:HGNC:24740]	0.0007392	1.064
ENSG00000253953	ENST00000519479; ENST00000615384	PCDHGB4	protocadherin gamma subfamily B, 4 [Source:HGNC Symbol;Acc:HGNC:8711]	0.0002509	1.064
ENSG00000151023	ENST00000331161; ENST00000376363; ENST00000483339; ENST00000496261; ENST00000615958	ENKUR	enkurin, TRPC channel interacting protein [Source:HGNC Symbol;Acc:HGNC:28388]	0.006037	1.062
ENSG00000011422	ENST00000221264; ENST00000339082; ENST00000340093; ENST00000593396; ENST00000593447; ENST00000593714; ENST00000593939; ENST00000594364; ENST00000595038; ENST00000597107; ENST00000598875; ENST00000599546; ENST00000599892; ENST00000601723; ENST00000601876; ENST00000602141	PLAUR	plasminogen activator, urokinase receptor [Source:HGNC Symbol;Acc:HGNC:9053]	3.524e-08	1.058
ENSG00000196967	ENST00000292841; ENST00000356958; ENST00000392157; ENST00000587817; ENST00000588354; ENST00000588723	ZNF585A	zinc finger protein 585A [Source:HGNC Symbol;Acc:HGNC:26305]	0.0003341	1.054
ENSG00000176658	ENST00000318217; ENST00000394649; ENST00000577252; ENST00000577352; ENST00000577576; ENST00000579584; ENST00000580538; ENST00000580547; ENST00000581059; ENST00000582217; ENST00000582751; ENST00000583611; ENST00000583621; ENST00000584232; ENST00000585094; ENST00000623444	MYO1D	myosin ID [Source:HGNC Symbol;Acc:HGNC:7598]	0.000492	1.051
ENSG00000154310	ENST00000284483; ENST00000341852; ENST00000357327; ENST00000436636; ENST00000459881; ENST00000460047; ENST00000464785; ENST00000465393; ENST00000468757; ENST00000470834; ENST00000475336; ENST00000484051; ENST00000487846; ENST00000488470; ENST00000496492	TNIK	TRAF2 and NCK interacting kinase [Source:HGNC Symbol;Acc:HGNC:30765]	0.006987	1.046
ENSG00000167780	ENST00000301466; ENST00000542365; ENST00000551896	SOAT2	sterol O-acyltransferase 2 [Source:HGNC Symbol;Acc:HGNC:11178]	0.002845	1.045
ENSG00000100167	ENST00000396417; ENST00000396425; ENST00000396426; ENST00000406029; ENST00000449288; ENST00000460267	2003-09-01	septin 3 [Source:HGNC Symbol;Acc:HGNC:10750]	0.001557	1.044
ENSG00000081853	ENST00000394576; ENST00000528330	PCDHGA2	protocadherin gamma subfamily A, 2 [Source:HGNC Symbol;Acc:HGNC:8700]	0.007131	1.044
ENSG00000163395	ENST00000295591; ENST00000335211; ENST00000412892; ENST00000437879; ENST00000444705; ENST00000473483	IGFN1	immunoglobulin-like and fibronectin type III domain containing 1 [Source:HGNC Symbol;Acc:HGNC:24607]	0.001304	1.039
ENSG00000176222	ENST00000324394; ENST00000587539; ENST00000588094	ZNF404	zinc finger protein 404 [Source:HGNC Symbol;Acc:HGNC:19417]	0.006246	1.036
ENSG00000120262	ENST00000239374; ENST00000537358; ENST00000544131	CCDC170	coiled-coil domain containing 170 [Source:HGNC Symbol;Acc:HGNC:21177]	0.001414	1.034
ENSG00000185885	ENST00000328221; ENST00000408968; ENST00000525554; ENST00000528780	IFITM1	interferon induced transmembrane protein 1 [Source:HGNC Symbol;Acc:HGNC:5412]	0.008221	1.033
ENSG00000198482	ENST00000359798; ENST00000461321; ENST00000461779; ENST00000465448; ENST00000486474; ENST00000487863	ZNF808	zinc finger protein 808 [Source:HGNC Symbol;Acc:HGNC:33230]	0.007072	1.032
ENSG00000131196	ENST00000253506; ENST00000318065; ENST00000329101; ENST00000397790; ENST00000427363; ENST00000542384; ENST00000545796; ENST00000586434; ENST00000586695; ENST00000587635; ENST00000590172; ENST00000590224; ENST00000590313; ENST00000590861; ENST00000591065; ENST00000591089; ENST00000591814; ENST00000592223	NFATC1	nuclear factor of activated T-cells 1 [Source:HGNC Symbol;Acc:HGNC:7775]	0.006855	1.031
ENSG00000163297	ENST00000307333; ENST00000346652; ENST00000403729; ENST00000404191; ENST00000449651; ENST00000482406; ENST00000491345; ENST00000506286; ENST00000514959	ANTXR2	anthrax toxin receptor 2 [Source:HGNC Symbol;Acc:HGNC:21732]	0.001524	1.031
ENSG00000148346	ENST00000277480; ENST00000372998; ENST00000373017; ENST00000470902; ENST00000487719; ENST00000488391; ENST00000494317	LCN2	lipocalin 2 [Source:HGNC Symbol;Acc:HGNC:6526]	0.0003337	1.03
ENSG00000168394	ENST00000354258; ENST00000486332; ENST00000487296	TAP1	transporter 1, ATP binding cassette subfamily B member [Source:HGNC Symbol;Acc:HGNC:43]	3.281e-06	1.029
ENSG00000184497	ENST00000375348; ENST00000375353; ENST00000467169; ENST00000483678; ENST00000488362; ENST00000498692	TMEM255B	transmembrane protein 255B [Source:HGNC Symbol;Acc:HGNC:28297]	0.008034	1.029
ENSG00000140682	ENST00000361773; ENST00000394858; ENST00000394863; ENST00000561785; ENST00000562165; ENST00000562566; ENST00000563712; ENST00000564176; ENST00000564804; ENST00000565360; ENST00000565454; ENST00000567066; ENST00000567524; ENST00000567607; ENST00000568142; ENST00000569254; ENST00000569703	TGFB1I1	transforming growth factor beta 1 induced transcript 1 [Source:HGNC Symbol;Acc:HGNC:11767]	2.016e-06	1.028
ENSG00000159625	ENST00000336825; ENST00000360716; ENST00000394337; ENST00000562250; ENST00000563126; ENST00000564132; ENST00000564297; ENST00000565609; ENST00000569167; ENST00000569375	DRC7	dynein regulatory complex subunit 7 [Source:HGNC Symbol;Acc:HGNC:25289]	9.764e-05	1.028
ENSG00000056558	ENST00000373887; ENST00000540010; ENST00000546084	TRAF1	TNF receptor associated factor 1 [Source:HGNC Symbol;Acc:HGNC:12031]	0.0008888	1.026
ENSG00000133739	ENST00000360375; ENST00000414626; ENST00000517875; ENST00000522567; ENST00000522770; ENST00000523669	LRRCC1	leucine rich repeat and coiled-coil centrosomal protein 1 [Source:HGNC Symbol;Acc:HGNC:29373]	9.385e-05	1.024
ENSG00000164619	ENST00000297161; ENST00000436222; ENST00000444773; ENST00000448280; ENST00000476525; ENST00000494786; ENST00000496609	BMPER	BMP binding endothelial regulator [Source:HGNC Symbol;Acc:HGNC:24154]	0.008354	1.022
ENSG00000160191	ENST00000291539; ENST00000328862; ENST00000335440; ENST00000335512; ENST00000349112; ENST00000380328; ENST00000398224; ENST00000398225; ENST00000398227; ENST00000398229; ENST00000398232; ENST00000398234; ENST00000398236; ENST00000460905; ENST00000460989; ENST00000462571; ENST00000466472; ENST00000467162; ENST00000467403; ENST00000468805; ENST00000470987; ENST00000472401; ENST00000486902; ENST0000…	PDE9A	phosphodiesterase 9A [Source:HGNC Symbol;Acc:HGNC:8795]	0.007575	1.021
ENSG00000130508	ENST00000252804; ENST00000425171; ENST00000433670; ENST00000447941; ENST00000453308; ENST00000465809; ENST00000467191; ENST00000477093; ENST00000477810; ENST00000478155; ENST00000483018; ENST00000485177; ENST00000493654; ENST00000493779	PXDN	peroxidasin [Source:HGNC Symbol;Acc:HGNC:14966]	0.0009799	1.019
ENSG00000112893	ENST00000261483; ENST00000502261; ENST00000503970; ENST00000505313; ENST00000508043; ENST00000513921	MAN2A1	mannosidase alpha class 2A member 1 [Source:HGNC Symbol;Acc:HGNC:6824]	2.076e-06	1.019
ENSG00000105750	ENST00000300540; ENST00000328178; ENST00000345030; ENST00000595742; ENST00000595854; ENST00000596476; ENST00000596534; ENST00000597314; ENST00000598862; ENST00000599064; ENST00000599885; ENST00000601023; ENST00000601284; ENST00000601924	ZNF85	zinc finger protein 85 [Source:HGNC Symbol;Acc:HGNC:13160]	0.007928	1.018
ENSG00000105136	ENST00000221735; ENST00000347466; ENST00000354197; ENST00000415379; ENST00000424930; ENST00000426954; ENST00000442920; ENST00000518999; ENST00000519310; ENST00000520540; ENST00000521137; ENST00000521754; ENST00000522346; ENST00000523138; ENST00000523312; ENST00000523439; ENST00000523882	ZNF419	zinc finger protein 419 [Source:HGNC Symbol;Acc:HGNC:20648]	0.0001258	1.018
ENSG00000136999	ENST00000259526; ENST00000520082	NOV	nephroblastoma overexpressed [Source:HGNC Symbol;Acc:HGNC:7885]	0.005945	1.013
ENSG00000031081	ENST00000264245; ENST00000482743	ARHGAP31	Rho GTPase activating protein 31 [Source:HGNC Symbol;Acc:HGNC:29216]	0.006335	1.012
ENSG00000181666	ENST00000324411; ENST00000392153; ENST00000541583; ENST00000544914; ENST00000585623; ENST00000586897; ENST00000587437; ENST00000587570; ENST00000587829; ENST00000588820; ENST00000589188; ENST00000589218; ENST00000589392; ENST00000589801; ENST00000590166; ENST00000590386; ENST00000590570; ENST00000590582; ENST00000591134; ENST00000591259; ENST00000591391; ENST00000591417; ENST00000591471; ENST0000…	HKR1	HKR1, GLI-Kruppel zinc finger family member [Source:HGNC Symbol;Acc:HGNC:4928]	1.734e-05	1.012
ENSG00000171606	ENST00000326804; ENST00000345813; ENST00000424679; ENST00000594248; ENST00000594839; ENST00000595146; ENST00000597528; ENST00000600704; ENST00000601995; ENST00000610905; ENST00000615675; ENST00000617501; ENST00000619307; ENST00000621145	ZNF274	zinc finger protein 274 [Source:HGNC Symbol;Acc:HGNC:13068]	2.788e-07	1.009
ENSG00000118432	ENST00000362094; ENST00000369499; ENST00000369501; ENST00000428600; ENST00000468898; ENST00000549890; ENST00000551417	CNR1	cannabinoid receptor 1 [Source:HGNC Symbol;Acc:HGNC:2159]	0.002164	1.009
ENSG00000151693	ENST00000281419; ENST00000315273; ENST00000471687; ENST00000484590; ENST00000491413; ENST00000641030	ASAP2	ArfGAP with SH3 domain, ankyrin repeat and PH domain 2 [Source:HGNC Symbol;Acc:HGNC:2721]	5.156e-07	1.009
ENSG00000251247	ENST00000331800; ENST00000420450; ENST00000432005; ENST00000525851; ENST00000526123; ENST00000529555; ENST00000529989; ENST00000532141; ENST00000534729; ENST00000585396; ENST00000586646; ENST00000586933; ENST00000589046; ENST00000612719; ENST00000614069; ENST00000640438	ZNF345	zinc finger protein 345 [Source:HGNC Symbol;Acc:HGNC:16367]	0.005945	1.003
ENSG00000173267	ENST00000348795; ENST00000372017; ENST00000465679; ENST00000483064	SNCG	synuclein gamma [Source:HGNC Symbol;Acc:HGNC:11141]	0.006459	1.003
ENSG00000197121	ENST00000354764; ENST00000374738; ENST00000409188; ENST00000409475; ENST00000422444; ENST00000423035; ENST00000459896; ENST00000470179; ENST00000476250; ENST00000482051; ENST00000485830	PGAP1	post-GPI attachment to proteins 1 [Source:HGNC Symbol;Acc:HGNC:25712]	0.006878	1.001
ENSG00000157570	ENST00000340160; ENST00000517621; ENST00000518429; ENST00000519051; ENST00000520245; ENST00000520278; ENST00000520358; ENST00000520837; ENST00000520999; ENST00000521990; ENST00000533080; ENST00000533202; ENST00000533786	TSPAN18	tetraspanin 18 [Source:HGNC Symbol;Acc:HGNC:20660]	0.004319	0.9992
ENSG00000157557	ENST00000360214; ENST00000360938; ENST00000432278; ENST00000456966	ETS2	ETS proto-oncogene 2, transcription factor [Source:HGNC Symbol;Acc:HGNC:3489]	2.218e-09	0.9986
ENSG00000148700	ENST00000277900; ENST00000356080; ENST00000360162; ENST00000459738; ENST00000468251; ENST00000468345; ENST00000472568; ENST00000473669; ENST00000475954; ENST00000479805; ENST00000484622; ENST00000486014; ENST00000487085; ENST00000488104; ENST00000488799; ENST00000488837; ENST00000492162; ENST00000495661; ENST00000496517; ENST00000497125	ADD3	adducin 3 [Source:HGNC Symbol;Acc:HGNC:245]	8.938e-07	0.9976
ENSG00000135842	ENST00000367511; ENST00000417056; ENST00000461167; ENST00000487074; ENST00000496299	FAM129A	family with sequence similarity 129 member A [Source:HGNC Symbol;Acc:HGNC:16784]	0.008343	0.9965
ENSG00000259207	ENST00000559488; ENST00000571680; ENST00000573377	ITGB3	integrin subunit beta 3 [Source:HGNC Symbol;Acc:HGNC:6156]	0.001927	0.9929
ENSG00000151474	ENST00000264546; ENST00000342409; ENST00000357447; ENST00000475141; ENST00000475325; ENST00000477221; ENST00000492155; ENST00000493380; ENST00000495956; ENST00000632314; ENST00000632570; ENST00000640906	FRMD4A	FERM domain containing 4A [Source:HGNC Symbol;Acc:HGNC:25491]	0.001163	0.9927
ENSG00000204540	ENST00000259881; ENST00000467107; ENST00000479581; ENST00000481450; ENST00000493289; ENST00000547221; ENST00000548049; ENST00000550838; ENST00000552747	PSORS1C1	psoriasis susceptibility 1 candidate 1 [Source:HGNC Symbol;Acc:HGNC:17202]	0.005186	0.9926
ENSG00000114861	ENST00000318779; ENST00000318789; ENST00000327590; ENST00000460805; ENST00000468577; ENST00000470112; ENST00000471386; ENST00000472382; ENST00000475937; ENST00000484350; ENST00000485326; ENST00000491238; ENST00000493010; ENST00000493089; ENST00000497355; ENST00000497553; ENST00000498154; ENST00000498215; ENST00000610810; ENST00000614176; ENST00000614183; ENST00000615603; ENST00000622151	FOXP1	forkhead box P1 [Source:HGNC Symbol;Acc:HGNC:3823]	0.0002181	0.9915
ENSG00000163814	ENST00000296129; ENST00000425231; ENST00000490471	CDCP1	CUB domain containing protein 1 [Source:HGNC Symbol;Acc:HGNC:24357]	1.293e-06	0.9899
ENSG00000183023	ENST00000332839; ENST00000402441; ENST00000403092; ENST00000405269; ENST00000405901; ENST00000406391; ENST00000406785; ENST00000407929; ENST00000408028; ENST00000417271; ENST00000448531; ENST00000455476	SLC8A1	solute carrier family 8 member A1 [Source:HGNC Symbol;Acc:HGNC:11068]	0.005153	0.9897
ENSG00000267060	ENST00000409446; ENST00000424284; ENST00000451885; ENST00000462157; ENST00000464183; ENST00000591916	PTGES3L	prostaglandin E synthase 3 like [Source:HGNC Symbol;Acc:HGNC:43943]	0.002167	0.9889
ENSG00000160233	ENST00000291592	LRRC3	leucine rich repeat containing 3 [Source:HGNC Symbol;Acc:HGNC:14965]	0.009518	0.9879
ENSG00000109743	ENST00000265016; ENST00000382346; ENST00000505785; ENST00000514445; ENST00000514989	BST1	bone marrow stromal cell antigen 1 [Source:HGNC Symbol;Acc:HGNC:1118]	0.0001971	0.9859
ENSG00000079156	ENST00000190611; ENST00000315022; ENST00000357080; ENST00000359685; ENST00000392505; ENST00000409045; ENST00000409631; ENST00000477097; ENST00000477646	OSBPL6	oxysterol binding protein like 6 [Source:HGNC Symbol;Acc:HGNC:16388]	0.004701	0.9854
ENSG00000183850	ENST00000593635; ENST00000597761; ENST00000599195	ZNF730	zinc finger protein 730 [Source:HGNC Symbol;Acc:HGNC:32470]	0.002349	0.9845
ENSG00000170558	ENST00000269141; ENST00000399380; ENST00000413878; ENST00000418492; ENST00000430882	CDH2	cadherin 2 [Source:HGNC Symbol;Acc:HGNC:1759]	1.694e-06	0.9831
ENSG00000001561	ENST00000321037	ENPP4	ectonucleotide pyrophosphatase/phosphodiesterase 4 [Source:HGNC Symbol;Acc:HGNC:3359]	0.009298	0.9823
ENSG00000111331	ENST00000228928; ENST00000546638; ENST00000546800; ENST00000546973; ENST00000548514; ENST00000549918; ENST00000551007	OAS3	2'-5'-oligoadenylate synthetase 3 [Source:HGNC Symbol;Acc:HGNC:8088]	1.694e-06	0.9821
ENSG00000161551	ENST00000301399; ENST00000451628; ENST00000638325; ENST00000638348; ENST00000638423; ENST00000638538; ENST00000638684; ENST00000638721; ENST00000638814; ENST00000638827; ENST00000638875; ENST00000639183; ENST00000639416; ENST00000639636; ENST00000639703; ENST00000640429; ENST00000640678; ENST00000640955	ZNF577	zinc finger protein 577 [Source:HGNC Symbol;Acc:HGNC:28673]	0.01073	0.981
ENSG00000125726	ENST00000245903; ENST00000423145; ENST00000597430	CD70	CD70 molecule [Source:HGNC Symbol;Acc:HGNC:11937]	0.0003424	0.98
ENSG00000179388	ENST00000317216; ENST00000518773; ENST00000519492; ENST00000522910; ENST00000524088	EGR3	early growth response 3 [Source:HGNC Symbol;Acc:HGNC:3240]	0.01317	0.9789
ENSG00000140464	ENST00000268058; ENST00000268059; ENST00000354026; ENST00000359928; ENST00000395132; ENST00000395135; ENST00000435786; ENST00000436891; ENST00000562086; ENST00000563500; ENST00000564428; ENST00000564725; ENST00000565239; ENST00000565317; ENST00000565898; ENST00000566068; ENST00000567543; ENST00000567606; ENST00000569161; ENST00000569477; ENST00000569965; ENST00000570213	PML	promyelocytic leukemia [Source:HGNC Symbol;Acc:HGNC:9113]	0.005045	0.9785
ENSG00000119865	ENST00000263655; ENST00000409559; ENST00000409862; ENST00000481714	CNRIP1	cannabinoid receptor interacting protein 1 [Source:HGNC Symbol;Acc:HGNC:24546]	0.0115	0.9779
ENSG00000101842	ENST00000217957; ENST00000415430; ENST00000458383; ENST00000479635; ENST00000485533	VSIG1	V-set and immunoglobulin domain containing 1 [Source:HGNC Symbol;Acc:HGNC:28675]	0.003762	0.9774
ENSG00000118785	ENST00000237623; ENST00000360804; ENST00000395080; ENST00000504310; ENST00000505146; ENST00000508002; ENST00000508233; ENST00000509334; ENST00000509659; ENST00000513981; ENST00000614857	SPP1	secreted phosphoprotein 1 [Source:HGNC Symbol;Acc:HGNC:11255]	6.051e-10	0.9762
ENSG00000139192	ENST00000266556; ENST00000539384; ENST00000542160; ENST00000543567; ENST00000544021; ENST00000544289; ENST00000544826; ENST00000545700	TAPBPL	TAP binding protein like [Source:HGNC Symbol;Acc:HGNC:30683]	0.00328	0.9757
ENSG00000163071	ENST00000295213; ENST00000419395; ENST00000503055; ENST00000505038; ENST00000505320; ENST00000506829; ENST00000508915; ENST00000510549; ENST00000511028; ENST00000514670	SPATA18	spermatogenesis associated 18 [Source:HGNC Symbol;Acc:HGNC:29579]	0.0001508	0.9757
ENSG00000138641	ENST00000264345; ENST00000402738; ENST00000407637; ENST00000422770; ENST00000426683; ENST00000431413; ENST00000452979; ENST00000470815; ENST00000504994; ENST00000512194; ENST00000513325; ENST00000597259; ENST00000598772; ENST00000601319	HERC3	HECT and RLD domain containing E3 ubiquitin protein ligase 3 [Source:HGNC Symbol;Acc:HGNC:4876]	0.006893	0.9754
ENSG00000151692	ENST00000320892; ENST00000416587; ENST00000432850; ENST00000433456; ENST00000467276; ENST00000471060; ENST00000480970	RNF144A	ring finger protein 144A [Source:HGNC Symbol;Acc:HGNC:20457]	0.005051	0.9749
ENSG00000138135	ENST00000371852	CH25H	cholesterol 25-hydroxylase [Source:HGNC Symbol;Acc:HGNC:1907]	0.002446	0.9732
ENSG00000175182	ENST00000310585; ENST00000340957; ENST00000383847; ENST00000418281; ENST00000418768; ENST00000433578; ENST00000450976; ENST00000453072; ENST00000487702; ENST00000497070; ENST00000639617	FAM131A	family with sequence similarity 131 member A [Source:HGNC Symbol;Acc:HGNC:28308]	0.008831	0.969
ENSG00000164342	ENST00000296795; ENST00000504367; ENST00000508051; ENST00000512264; ENST00000513189	TLR3	toll like receptor 3 [Source:HGNC Symbol;Acc:HGNC:11849]	0.008762	0.9681
ENSG00000125895	ENST00000381894; ENST00000429036; ENST00000481747	TMEM74B	transmembrane protein 74B [Source:HGNC Symbol;Acc:HGNC:15893]	0.007566	0.9671
ENSG00000100242	ENST00000405018; ENST00000405510; ENST00000406622; ENST00000417332; ENST00000420859; ENST00000430185; ENST00000433561; ENST00000438058; ENST00000439339; ENST00000452294; ENST00000455125; ENST00000456894; ENST00000464202; ENST00000469086; ENST00000470642; ENST00000477262; ENST00000480307; ENST00000494273	SUN2	Sad1 and UNC84 domain containing 2 [Source:HGNC Symbol;Acc:HGNC:14210]	0.0005485	0.9665
ENSG00000149571	ENST00000525144; ENST00000525704; ENST00000526519; ENST00000526764; ENST00000529097; ENST00000532647; ENST00000533026; ENST00000547738; ENST00000549874	KIRREL3	kirre like nephrin family adhesion molecule 3 [Source:HGNC Symbol;Acc:HGNC:23204]	0.0003987	0.9665
ENSG00000171206	ENST00000302424; ENST00000462202; ENST00000479004; ENST00000487927	TRIM8	tripartite motif containing 8 [Source:HGNC Symbol;Acc:HGNC:15579]	0.0001509	0.9657
ENSG00000068366	ENST00000340800; ENST00000348502; ENST00000439581; ENST00000469796; ENST00000469857; ENST00000502391; ENST00000504383; ENST00000504980; ENST00000505075; ENST00000505855; ENST00000508092; ENST00000514500	ACSL4	acyl-CoA synthetase long chain family member 4 [Source:HGNC Symbol;Acc:HGNC:3571]	2.402e-07	0.9653
ENSG00000205336	ENST00000388813; ENST00000456916; ENST00000540164; ENST00000561696; ENST00000561782; ENST00000561833; ENST00000561872; ENST00000561969; ENST00000561988; ENST00000562003; ENST00000562101; ENST00000562414; ENST00000562467; ENST00000562558; ENST00000562608; ENST00000562631; ENST00000562673; ENST00000562682; ENST00000562804; ENST00000563007; ENST00000563374; ENST00000563414; ENST00000563445; ENST0000…	ADGRG1	adhesion G protein-coupled receptor G1 [Source:HGNC Symbol;Acc:HGNC:4512]	2.47e-08	0.9637
ENSG00000196793	ENST00000306006; ENST00000374446; ENST00000426961; ENST00000491188; ENST00000535642	ZNF239	zinc finger protein 239 [Source:HGNC Symbol;Acc:HGNC:13031]	0.003828	0.9633
ENSG00000100558	ENST00000216446; ENST00000553387; ENST00000554395; ENST00000555803; ENST00000556532; ENST00000557388	PLEK2	pleckstrin 2 [Source:HGNC Symbol;Acc:HGNC:19238]	3.731e-05	0.9624
ENSG00000105696	ENST00000262817; ENST00000594709; ENST00000594859; ENST00000598660; ENST00000600490	TMEM59L	transmembrane protein 59 like [Source:HGNC Symbol;Acc:HGNC:13237]	0.01244	0.9623
ENSG00000169715	ENST00000306061; ENST00000330439; ENST00000568293	MT1E	metallothionein 1E [Source:HGNC Symbol;Acc:HGNC:7397]	0.01228	0.9608
ENSG00000124216	ENST00000244050	SNAI1	snail family transcriptional repressor 1 [Source:HGNC Symbol;Acc:HGNC:11128]	6.983e-06	0.9592
ENSG00000132821	ENST00000373459; ENST00000373461; ENST00000448944	VSTM2L	V-set and transmembrane domain containing 2 like [Source:HGNC Symbol;Acc:HGNC:16096]	0.004454	0.9537
ENSG00000171368	ENST00000360578	TPPP	tubulin polymerization promoting protein [Source:HGNC Symbol;Acc:HGNC:24164]	0.002813	0.9525
ENSG00000198131	ENST00000269829; ENST00000594303; ENST00000594384; ENST00000595981; ENST00000596597; ENST00000596652; ENST00000596677; ENST00000596825; ENST00000596929; ENST00000597240; ENST00000597564; ENST00000598880; ENST00000599227; ENST00000599714; ENST00000599953; ENST00000600044; ENST00000600220; ENST00000600775; ENST00000602260; ENST00000627781	ZNF544	zinc finger protein 544 [Source:HGNC Symbol;Acc:HGNC:16759]	0.0004268	0.9493
ENSG00000049249	ENST00000377507; ENST00000474475; ENST00000492571; ENST00000615230	TNFRSF9	TNF receptor superfamily member 9 [Source:HGNC Symbol;Acc:HGNC:11924]	0.01239	0.949
ENSG00000178860	ENST00000325509; ENST00000518440; ENST00000521739	MSC	musculin [Source:HGNC Symbol;Acc:HGNC:7321]	0.0002553	0.9488
ENSG00000100342	ENST00000319136; ENST00000397278; ENST00000397279; ENST00000422471; ENST00000422706; ENST00000426053; ENST00000427990; ENST00000431184; ENST00000433768; ENST00000438034; ENST00000439680; ENST00000475519	APOL1	apolipoprotein L1 [Source:HGNC Symbol;Acc:HGNC:618]	0.01049	0.9478
ENSG00000172936	ENST00000396334; ENST00000416282; ENST00000417037; ENST00000421516; ENST00000424893; ENST00000443433; ENST00000460295; ENST00000463956; ENST00000481122; ENST00000484513; ENST00000495303	MYD88	myeloid differentiation primary response 88 [Source:HGNC Symbol;Acc:HGNC:7562]	9.655e-07	0.9469
ENSG00000174804	ENST00000531380	FZD4	frizzled class receptor 4 [Source:HGNC Symbol;Acc:HGNC:4042]	0.01511	0.9459
ENSG00000117475	ENST00000329281; ENST00000367807; ENST00000367808; ENST00000420531; ENST00000426663	BLZF1	basic leucine zipper nuclear factor 1 [Source:HGNC Symbol;Acc:HGNC:1065]	0.006058	0.9442
ENSG00000105371	ENST00000340992; ENST00000380770; ENST00000393717	ICAM4	intercellular adhesion molecule 4 (Landsteiner-Wiener blood group) [Source:HGNC Symbol;Acc:HGNC:5347]	0.01457	0.9415
ENSG00000197119	ENST00000359232; ENST00000392908; ENST00000553359; ENST00000553574; ENST00000554060; ENST00000554224; ENST00000554291; ENST00000554912; ENST00000555051; ENST00000555475; ENST00000555888; ENST00000555927; ENST00000555949; ENST00000556201; ENST00000556505; ENST00000556715; ENST00000556844; ENST00000556868; ENST00000556873; ENST00000557438	SLC25A29	solute carrier family 25 member 29 [Source:HGNC Symbol;Acc:HGNC:20116]	0.006544	0.9413
ENSG00000149380	ENST00000331597; ENST00000427714; ENST00000524388; ENST00000525968; ENST00000531716; ENST00000532689; ENST00000540363	P4HA3	prolyl 4-hydroxylase subunit alpha 3 [Source:HGNC Symbol;Acc:HGNC:30135]	5.245e-06	0.9413
ENSG00000147650	ENST00000276654; ENST00000424843; ENST00000518375; ENST00000519675; ENST00000520770; ENST00000522046; ENST00000523007	LRP12	LDL receptor related protein 12 [Source:HGNC Symbol;Acc:HGNC:31708]	3.335e-05	0.9413
ENSG00000124459	ENST00000269973; ENST00000588140; ENST00000588432; ENST00000589703; ENST00000590655; ENST00000615985	ZNF45	zinc finger protein 45 [Source:HGNC Symbol;Acc:HGNC:13111]	0.001952	0.9399
ENSG00000177868	ENST00000372521; ENST00000372522; ENST00000497437	SVBP	small vasohibin binding protein [Source:HGNC Symbol;Acc:HGNC:29204]	0.001579	0.9396
ENSG00000145040	ENST00000273610	UCN2	urocortin 2 [Source:HGNC Symbol;Acc:HGNC:18414]	0.0001428	0.9393
ENSG00000204592	ENST00000376630; ENST00000484194; ENST00000493699	HLA-E	major histocompatibility complex, class I, E [Source:HGNC Symbol;Acc:HGNC:4962]	1.462e-07	0.9392
ENSG00000204514	ENST00000435989; ENST00000594159; ENST00000594629; ENST00000595048; ENST00000595295; ENST00000595894; ENST00000596184; ENST00000596604; ENST00000597342; ENST00000597348; ENST00000597652; ENST00000597807; ENST00000597832; ENST00000600634; ENST00000614383	ZNF814	zinc finger protein 814 [Source:HGNC Symbol;Acc:HGNC:33258]	0.006348	0.9368
ENSG00000170581	ENST00000314128; ENST00000418572; ENST00000555488; ENST00000555519; ENST00000555646; ENST00000556140; ENST00000556539; ENST00000557156; ENST00000557199; ENST00000557235; ENST00000557252; ENST00000557417	STAT2	signal transducer and activator of transcription 2 [Source:HGNC Symbol;Acc:HGNC:11363]	0.0004255	0.9366
ENSG00000184574	ENST00000329858; ENST00000431922; ENST00000540335	LPAR5	lysophosphatidic acid receptor 5 [Source:HGNC Symbol;Acc:HGNC:13307]	0.01486	0.936
ENSG00000215788	ENST00000348333; ENST00000351748; ENST00000351959; ENST00000356876; ENST00000377782; ENST00000414040; ENST00000453260; ENST00000453341; ENST00000461703; ENST00000469691; ENST00000473343; ENST00000475730; ENST00000480393; ENST00000481401; ENST00000485036; ENST00000502588; ENST00000502730; ENST00000510563; ENST00000513135; ENST00000515145	TNFRSF25	TNF receptor superfamily member 25 [Source:HGNC Symbol;Acc:HGNC:11910]	0.01606	0.9355
ENSG00000169418	ENST00000368677; ENST00000368680; ENST00000413826	NPR1	natriuretic peptide receptor 1 [Source:HGNC Symbol;Acc:HGNC:7943]	0.01319	0.9352
ENSG00000102575	ENST00000218758; ENST00000412435; ENST00000433365; ENST00000588079; ENST00000588524; ENST00000588625; ENST00000589792; ENST00000590420; ENST00000590832; ENST00000591319; ENST00000592659; ENST00000592828	ACP5	acid phosphatase 5, tartrate resistant [Source:HGNC Symbol;Acc:HGNC:124]	0.008016	0.9335
ENSG00000138944	ENST00000381176	KIAA1644	KIAA1644 [Source:HGNC Symbol;Acc:HGNC:29335]	0.001409	0.933
ENSG00000081692	ENST00000366758; ENST00000438896; ENST00000465251; ENST00000480590; ENST00000485807; ENST00000615711; ENST00000620518	JMJD4	jumonji domain containing 4 [Source:HGNC Symbol;Acc:HGNC:25724]	0.0121	0.933
ENSG00000122861	ENST00000372764; ENST00000446342; ENST00000481390; ENST00000494287; ENST00000496926	PLAU	plasminogen activator, urokinase [Source:HGNC Symbol;Acc:HGNC:9052]	3.793e-09	0.932
ENSG00000169740	ENST00000374433; ENST00000395797; ENST00000485351	ZNF32	zinc finger protein 32 [Source:HGNC Symbol;Acc:HGNC:13095]	7.095e-05	0.9316
ENSG00000180787	ENST00000318833	ZFP3	ZFP3 zinc finger protein [Source:HGNC Symbol;Acc:HGNC:12861]	0.008249	0.9304
ENSG00000148357	ENST00000428715; ENST00000480829; ENST00000487727; ENST00000611173; ENST00000623487; ENST00000624552	HMCN2	hemicentin 2 [Source:HGNC Symbol;Acc:HGNC:21293]	0.01489	0.9296
ENSG00000106683	ENST00000336180; ENST00000418310; ENST00000435201; ENST00000476792; ENST00000483414; ENST00000486361; ENST00000491052; ENST00000538333	LIMK1	LIM domain kinase 1 [Source:HGNC Symbol;Acc:HGNC:6613]	1.116e-06	0.9285
ENSG00000164220	ENST00000296641; ENST00000504899	F2RL2	coagulation factor II thrombin receptor like 2 [Source:HGNC Symbol;Acc:HGNC:3539]	0.01757	0.928
ENSG00000198346	ENST00000396403; ENST00000468450; ENST00000490956	ZNF813	zinc finger protein 813 [Source:HGNC Symbol;Acc:HGNC:33257]	0.005155	0.9277
ENSG00000041982	ENST00000341037; ENST00000350763; ENST00000423613; ENST00000460345; ENST00000473855; ENST00000476680; ENST00000481475; ENST00000498724; ENST00000534839; ENST00000535648; ENST00000537320; ENST00000542877; ENST00000544972; ENST00000635336	TNC	tenascin C [Source:HGNC Symbol;Acc:HGNC:5318]	0.01573	0.9253
ENSG00000213471	ENST00000339615; ENST00000438251; ENST00000612615; ENST00000617037; ENST00000621485; ENST00000641754	TTLL13P	tubulin tyrosine ligase like 13, pseudogene [Source:HGNC Symbol;Acc:HGNC:32484]	0.0009624	0.9221
ENSG00000132510	ENST00000254846; ENST00000448097; ENST00000570632; ENST00000571047; ENST00000572030; ENST00000575521	KDM6B	lysine demethylase 6B [Source:HGNC Symbol;Acc:HGNC:29012]	8.855e-07	0.92
ENSG00000115641	ENST00000322142; ENST00000344213; ENST00000358129; ENST00000393352; ENST00000393353; ENST00000408995; ENST00000409177; ENST00000409807; ENST00000447958; ENST00000452732; ENST00000530340; ENST00000607522	FHL2	four and a half LIM domains 2 [Source:HGNC Symbol;Acc:HGNC:3703]	5.5e-06	0.9199
ENSG00000171817	ENST00000316433; ENST00000343599; ENST00000586134; ENST00000586792; ENST00000587220; ENST00000589117; ENST00000589285; ENST00000589857; ENST00000590588; ENST00000592533	ZNF540	zinc finger protein 540 [Source:HGNC Symbol;Acc:HGNC:25331]	0.001124	0.9173
ENSG00000131871	ENST00000398226; ENST00000526043; ENST00000526049; ENST00000527833; ENST00000528346; ENST00000529968; ENST00000531964; ENST00000534014	SELENOS	selenoprotein S [Source:HGNC Symbol;Acc:HGNC:30396]	4.006e-05	0.9147
ENSG00000196387	ENST00000319849; ENST00000355557; ENST00000356456; ENST00000392041; ENST00000412146; ENST00000429434; ENST00000440550; ENST00000440984; ENST00000536790; ENST00000544426	ZNF140	zinc finger protein 140 [Source:HGNC Symbol;Acc:HGNC:12925]	0.0006549	0.9128
ENSG00000105835	ENST00000222553; ENST00000354289; ENST00000393618; ENST00000417537; ENST00000424768; ENST00000441045; ENST00000463871; ENST00000467730; ENST00000484527; ENST00000486949; ENST00000489358; ENST00000489732; ENST00000491027	NAMPT	nicotinamide phosphoribosyltransferase [Source:HGNC Symbol;Acc:HGNC:30092]	3.35e-07	0.9124
ENSG00000125266	ENST00000245323	EFNB2	ephrin B2 [Source:HGNC Symbol;Acc:HGNC:3227]	0.0004231	0.9108
ENSG00000175471	ENST00000312216; ENST00000429576; ENST00000503301; ENST00000505078; ENST00000505208; ENST00000505465; ENST00000506568; ENST00000507214; ENST00000508509; ENST00000509850; ENST00000510732; ENST00000512425; ENST00000512568; ENST00000513695; ENST00000513857; ENST00000514040; ENST00000514780; ENST00000515393	MCTP1	multiple C2 and transmembrane domain containing 1 [Source:HGNC Symbol;Acc:HGNC:26183]	0.0009711	0.9099
ENSG00000134569	ENST00000378623; ENST00000527656; ENST00000529604; ENST00000529921; ENST00000534404	LRP4	LDL receptor related protein 4 [Source:HGNC Symbol;Acc:HGNC:6696]	0.0002048	0.9089
ENSG00000125148	ENST00000245185; ENST00000561491; ENST00000562017; ENST00000563985; ENST00000567300	MT2A	metallothionein 2A [Source:HGNC Symbol;Acc:HGNC:7406]	5.547e-09	0.9081
ENSG00000101198	ENST00000370307; ENST00000370313; ENST00000370316; ENST00000370317; ENST00000461738; ENST00000466885; ENST00000470246; ENST00000472670; ENST00000486495	NKAIN4	sodium/potassium transporting ATPase interacting 4 [Source:HGNC Symbol;Acc:HGNC:16191]	0.004196	0.906
ENSG00000078018	ENST00000199940; ENST00000360351; ENST00000361559; ENST00000392193; ENST00000392194; ENST00000445941; ENST00000447185; ENST00000452717; ENST00000461253; ENST00000464007; ENST00000471619; ENST00000473543; ENST00000475600; ENST00000478233; ENST00000481649; ENST00000482864	MAP2	microtubule associated protein 2 [Source:HGNC Symbol;Acc:HGNC:6839]	0.002457	0.9048
ENSG00000180532	ENST00000318203; ENST00000612521	ZSCAN4	zinc finger and SCAN domain containing 4 [Source:HGNC Symbol;Acc:HGNC:23709]	0.004208	0.9043
ENSG00000170381	ENST00000307792; ENST00000427262; ENST00000442159; ENST00000453333	SEMA3E	semaphorin 3E [Source:HGNC Symbol;Acc:HGNC:10727]	0.009621	0.9038
ENSG00000272968	ENST00000396904; ENST00000407184	RBAK-RBAKDN	RBAK-RBAKDN readthrough [Source:HGNC Symbol;Acc:HGNC:42971]	0.02066	0.9035
ENSG00000184716	ENST00000299969; ENST00000319327; ENST00000412697; ENST00000448553; ENST00000457418; ENST00000476490	SERINC4	serine incorporator 4 [Source:HGNC Symbol;Acc:HGNC:32237]	0.02121	0.9024
ENSG00000206503	ENST00000376802; ENST00000376806; ENST00000376809; ENST00000396634; ENST00000461903; ENST00000479320; ENST00000495183; ENST00000496081; ENST00000638375	HLA-A	major histocompatibility complex, class I, A [Source:HGNC Symbol;Acc:HGNC:4931]	1.184e-06	0.9011
ENSG00000205593	ENST00000413817; ENST00000433760; ENST00000460087; ENST00000471942; ENST00000495607	DENND6B	DENN domain containing 6B [Source:HGNC Symbol;Acc:HGNC:32690]	0.0193	0.901
ENSG00000137936	ENST00000260502; ENST00000370243; ENST00000370244; ENST00000370247; ENST00000466632; ENST00000469315; ENST00000479503; ENST00000490377; ENST00000538653; ENST00000539242	BCAR3	breast cancer anti-estrogen resistance 3 [Source:HGNC Symbol;Acc:HGNC:973]	1.541e-05	0.897
ENSG00000146232	ENST00000275015; ENST00000443607; ENST00000477930; ENST00000619360	NFKBIE	NFKB inhibitor epsilon [Source:HGNC Symbol;Acc:HGNC:7799]	5.798e-05	0.8967
ENSG00000109072	ENST00000226218; ENST00000539746; ENST00000542029	VTN	vitronectin [Source:HGNC Symbol;Acc:HGNC:12724]	3.68e-05	0.8965
ENSG00000105376	ENST00000221980; ENST00000586004; ENST00000586480; ENST00000587398; ENST00000588912	ICAM5	intercellular adhesion molecule 5 [Source:HGNC Symbol;Acc:HGNC:5348]	0.01783	0.8964
ENSG00000170689	ENST00000311177	HOXB9	homeobox B9 [Source:HGNC Symbol;Acc:HGNC:5120]	1.53e-05	0.894
ENSG00000135636	ENST00000258104; ENST00000394120; ENST00000409366; ENST00000409582; ENST00000409651; ENST00000409744; ENST00000409762; ENST00000410020; ENST00000410041; ENST00000413539; ENST00000429174; ENST00000461565; ENST00000468173; ENST00000472873; ENST00000475076; ENST00000479049; ENST00000487180; ENST00000493767; ENST00000494501	DYSF	dysferlin [Source:HGNC Symbol;Acc:HGNC:3097]	0.01499	0.8935
ENSG00000157680	ENST00000288490; ENST00000424189; ENST00000446122; ENST00000453654; ENST00000460662; ENST00000470895; ENST00000475388; ENST00000477835; ENST00000483619; ENST00000486153; ENST00000494390; ENST00000497321; ENST00000614521	DGKI	diacylglycerol kinase iota [Source:HGNC Symbol;Acc:HGNC:2855]	0.02084	0.8934
ENSG00000080822	ENST00000341181; ENST00000394180; ENST00000394181; ENST00000394185; ENST00000502288; ENST00000502299; ENST00000502980; ENST00000503004; ENST00000503621; ENST00000503799; ENST00000506575; ENST00000506885; ENST00000506927; ENST00000507411; ENST00000507874; ENST00000507944; ENST00000508071; ENST00000508503; ENST00000508659; ENST00000508902; ENST00000510541; ENST00000510545; ENST00000511081; ENST0000…	CLDND1	claudin domain containing 1 [Source:HGNC Symbol;Acc:HGNC:1322]	4.48e-05	0.8932
ENSG00000143512	ENST00000343410; ENST00000468172; ENST00000473144; ENST00000494899	HHIPL2	HHIP like 2 [Source:HGNC Symbol;Acc:HGNC:25842]	0.005598	0.893
ENSG00000140993	ENST00000396862; ENST00000570634; ENST00000571748; ENST00000572297; ENST00000573608; ENST00000573695; ENST00000574598; ENST00000576104	TIGD7	tigger transposable element derived 7 [Source:HGNC Symbol;Acc:HGNC:18331]	0.00382	0.8929
ENSG00000167779	ENST00000301464; ENST00000548176; ENST00000548547; ENST00000549628	IGFBP6	insulin like growth factor binding protein 6 [Source:HGNC Symbol;Acc:HGNC:5475]	0.0001776	0.8918
ENSG00000196653	ENST00000296091; ENST00000411443; ENST00000436624; ENST00000449836	ZNF502	zinc finger protein 502 [Source:HGNC Symbol;Acc:HGNC:23718]	0.01166	0.8916
ENSG00000108691	ENST00000225831; ENST00000580907; ENST00000582017; ENST00000624362	CCL2	C-C motif chemokine ligand 2 [Source:HGNC Symbol;Acc:HGNC:10618]	8.225e-07	0.8915
ENSG00000234284	ENST00000444149; ENST00000519896; ENST00000521285; ENST00000522442	ZNF879	zinc finger protein 879 [Source:HGNC Symbol;Acc:HGNC:37273]	0.01595	0.8909
ENSG00000100906	ENST00000216797; ENST00000553342; ENST00000554001; ENST00000555371; ENST00000555629; ENST00000556664; ENST00000557100; ENST00000557140; ENST00000557389; ENST00000557459	NFKBIA	NFKB inhibitor alpha [Source:HGNC Symbol;Acc:HGNC:7797]	2.214e-07	0.8906
ENSG00000173918	ENST00000311661; ENST00000339142; ENST00000354124; ENST00000392445; ENST00000578229; ENST00000579760; ENST00000580454; ENST00000580474; ENST00000581774; ENST00000582295; ENST00000582625; ENST00000583904	C1QTNF1	C1q and TNF related 1 [Source:HGNC Symbol;Acc:HGNC:14324]	0.0001308	0.8894
ENSG00000179862	ENST00000372638	CITED4	Cbp/p300 interacting transactivator with Glu/Asp rich carboxy-terminal domain 4 [Source:HGNC Symbol;Acc:HGNC:18696]	3.1e-05	0.8876
ENSG00000183087	ENST00000327773; ENST00000476291; ENST00000480426; ENST00000608763; ENST00000610073	GAS6	growth arrest specific 6 [Source:HGNC Symbol;Acc:HGNC:4168]	0.004271	0.8858
ENSG00000170571	ENST00000303221; ENST00000505896; ENST00000506190; ENST00000508934; ENST00000514111	EMB	embigin [Source:HGNC Symbol;Acc:HGNC:30465]	1.216e-05	0.8849
ENSG00000099139	ENST00000376752; ENST00000376767; ENST00000424854; ENST00000455778; ENST00000545128	PCSK5	proprotein convertase subtilisin/kexin type 5 [Source:HGNC Symbol;Acc:HGNC:8747]	0.01045	0.8846
ENSG00000165591	ENST00000374900; ENST00000465623; ENST00000491179	FAAH2	fatty acid amide hydrolase 2 [Source:HGNC Symbol;Acc:HGNC:26440]	0.008632	0.8844
ENSG00000105668	ENST00000222275; ENST00000379013; ENST00000616789; ENST00000617999	UPK1A	uroplakin 1A [Source:HGNC Symbol;Acc:HGNC:12577]	0.02395	0.883
ENSG00000134070	ENST00000256458	IRAK2	interleukin 1 receptor associated kinase 2 [Source:HGNC Symbol;Acc:HGNC:6113]	0.000546	0.883
ENSG00000134851	ENST00000381334; ENST00000502797; ENST00000506103; ENST00000506198; ENST00000508404; ENST00000508561; ENST00000509575; ENST00000511710; ENST00000514070; ENST00000514904; ENST00000515591; ENST00000608091	TMEM165	transmembrane protein 165 [Source:HGNC Symbol;Acc:HGNC:30760]	0.0005143	0.8815
ENSG00000127329	ENST00000261266; ENST00000334414; ENST00000538174; ENST00000538708; ENST00000547715; ENST00000548122; ENST00000549400; ENST00000550358; ENST00000550857; ENST00000551525; ENST00000552253	PTPRB	protein tyrosine phosphatase, receptor type B [Source:HGNC Symbol;Acc:HGNC:9665]	0.02217	0.8804
ENSG00000071051	ENST00000233154; ENST00000393348; ENST00000393349; ENST00000425756; ENST00000451463; ENST00000522586	NCK2	NCK adaptor protein 2 [Source:HGNC Symbol;Acc:HGNC:7665]	0.000264	0.8801
ENSG00000143322	ENST00000344730; ENST00000367623; ENST00000392043; ENST00000502732; ENST00000504324; ENST00000504405; ENST00000507173; ENST00000508127; ENST00000509520; ENST00000511413; ENST00000512653	ABL2	ABL proto-oncogene 2, non-receptor tyrosine kinase [Source:HGNC Symbol;Acc:HGNC:77]	0.0005657	0.8794
ENSG00000257017	ENST00000228226; ENST00000355906; ENST00000357763; ENST00000398131; ENST00000561927; ENST00000562488; ENST00000562526; ENST00000564499; ENST00000565574; ENST00000565807; ENST00000566821; ENST00000567185; ENST00000567612; ENST00000568417; ENST00000569639; ENST00000570083; ENST00000576168; ENST00000613898	HP	haptoglobin [Source:HGNC Symbol;Acc:HGNC:5141]	0.02633	0.8788
ENSG00000185880	ENST00000329464; ENST00000338264; ENST00000558173; ENST00000558329; ENST00000559315; ENST00000559390; ENST00000560141; ENST00000560442; ENST00000560554; ENST00000561043; ENST00000561170; ENST00000561237	TRIM69	tripartite motif containing 69 [Source:HGNC Symbol;Acc:HGNC:17857]	0.0001448	0.8781
ENSG00000180938	ENST00000319286	ZNF572	zinc finger protein 572 [Source:HGNC Symbol;Acc:HGNC:26758]	0.02396	0.8777
ENSG00000197702	ENST00000334956; ENST00000526746; ENST00000528916; ENST00000530755; ENST00000533345; ENST00000533392	PARVA	parvin alpha [Source:HGNC Symbol;Acc:HGNC:14652]	8.017e-07	0.8771
ENSG00000106772	ENST00000223609; ENST00000376713; ENST00000376717; ENST00000376718; ENST00000424866; ENST00000426088; ENST00000428286; ENST00000443509; ENST00000464414; ENST00000466266; ENST00000480674; ENST00000488346; ENST00000489555; ENST00000492157; ENST00000494975	PRUNE2	prune homolog 2 [Source:HGNC Symbol;Acc:HGNC:25209]	0.001523	0.8769
ENSG00000205755	ENST00000381566; ENST00000381567; ENST00000400841; ENST00000467626	CRLF2	cytokine receptor like factor 2 [Source:HGNC Symbol;Acc:HGNC:14281]	0.01528	0.8767
ENSG00000165757	ENST00000375377; ENST00000464386; ENST00000465712	JCAD	junctional cadherin 5 associated [Source:HGNC Symbol;Acc:HGNC:29283]	0.0002249	0.8764
ENSG00000155903	ENST00000286364; ENST00000452898; ENST00000505833; ENST00000506365; ENST00000509032; ENST00000509118; ENST00000515549	RASA2	RAS p21 protein activator 2 [Source:HGNC Symbol;Acc:HGNC:9872]	0.001322	0.8763
ENSG00000186814	ENST00000333206; ENST00000420878; ENST00000588448; ENST00000588832; ENST00000589178; ENST00000590777; ENST00000592211; ENST00000592278; ENST00000592598; ENST00000601405; ENST00000610712; ENST00000639929	ZSCAN30	zinc finger and SCAN domain containing 30 [Source:HGNC Symbol;Acc:HGNC:33517]	0.01422	0.8752
ENSG00000168056	ENST00000301873; ENST00000322147; ENST00000524798; ENST00000525443; ENST00000526124; ENST00000526825; ENST00000526927; ENST00000527339; ENST00000527792; ENST00000528516; ENST00000528966; ENST00000529189; ENST00000529371; ENST00000529582; ENST00000529764; ENST00000530426; ENST00000530785; ENST00000530866; ENST00000530990; ENST00000532661; ENST00000532932	LTBP3	latent transforming growth factor beta binding protein 3 [Source:HGNC Symbol;Acc:HGNC:6716]	1.893e-06	0.875
ENSG00000196646	ENST00000343979; ENST00000418338; ENST00000425827; ENST00000439995; ENST00000464860; ENST00000476676	ZNF136	zinc finger protein 136 [Source:HGNC Symbol;Acc:HGNC:12920]	0.0133	0.8748
ENSG00000108379	ENST00000225512; ENST00000572508; ENST00000573788; ENST00000576471	WNT3	Wnt family member 3 [Source:HGNC Symbol;Acc:HGNC:12782]	0.01307	0.8742
ENSG00000204642	ENST00000259951; ENST00000334668; ENST00000376861; ENST00000429294; ENST00000434407; ENST00000444621; ENST00000462777; ENST00000465459; ENST00000475996; ENST00000482257; ENST00000484704; ENST00000485513; ENST00000486194; ENST00000489502; ENST00000606273	HLA-F	major histocompatibility complex, class I, F [Source:HGNC Symbol;Acc:HGNC:4963]	0.0237	0.8735
ENSG00000172331	ENST00000344924; ENST00000393132; ENST00000418040; ENST00000443095	BPGM	bisphosphoglycerate mutase [Source:HGNC Symbol;Acc:HGNC:1093]	0.006089	0.8733
ENSG00000110013	ENST00000263593; ENST00000436137; ENST00000525730; ENST00000533613; ENST00000545756; ENST00000618733	SIAE	sialic acid acetylesterase [Source:HGNC Symbol;Acc:HGNC:18187]	7.436e-06	0.8724
ENSG00000169439	ENST00000302190; ENST00000518385; ENST00000519587; ENST00000519914; ENST00000520233; ENST00000521590; ENST00000522911; ENST00000523877	SDC2	syndecan 2 [Source:HGNC Symbol;Acc:HGNC:10659]	0.001938	0.8715
ENSG00000106688	ENST00000262352; ENST00000422398; ENST00000490167	SLC1A1	solute carrier family 1 member 1 [Source:HGNC Symbol;Acc:HGNC:10939]	0.02731	0.869
ENSG00000171469	ENST00000302851; ENST00000326044; ENST00000421525; ENST00000424629; ENST00000435550; ENST00000443819; ENST00000444519; ENST00000444611; ENST00000444802; ENST00000457965; ENST00000465974; ENST00000470932; ENST00000471053; ENST00000479943; ENST00000480167; ENST00000483768; ENST00000485150; ENST00000490893; ENST00000494276; ENST00000495503; ENST00000497409	ZNF561	zinc finger protein 561 [Source:HGNC Symbol;Acc:HGNC:28684]	0.02502	0.867
ENSG00000196104	ENST00000357154; ENST00000357545; ENST00000421836; ENST00000502330; ENST00000502741; ENST00000502821; ENST00000504953; ENST00000505187; ENST00000506697; ENST00000506886; ENST00000507086; ENST00000507370; ENST00000509854; ENST00000510403; ENST00000510741; ENST00000511226; ENST00000511269; ENST00000511531; ENST00000511905; ENST00000512042; ENST00000512648; ENST00000512681; ENST00000515143; ENST0000…	SPOCK3	SPARC/osteonectin, cwcv and kazal like domains proteoglycan 3 [Source:HGNC Symbol;Acc:HGNC:13565]	0.02906	0.8669
ENSG00000166033	ENST00000368984; ENST00000420892	HTRA1	HtrA serine peptidase 1 [Source:HGNC Symbol;Acc:HGNC:9476]	9.745e-05	0.8669
ENSG00000221994	ENST00000276054; ENST00000409324; ENST00000421903; ENST00000428463; ENST00000428686; ENST00000442455; ENST00000616492; ENST00000627643	ZNF630	zinc finger protein 630 [Source:HGNC Symbol;Acc:HGNC:28855]	0.01299	0.8664
ENSG00000166710	ENST00000349264; ENST00000544417; ENST00000557901; ENST00000558401; ENST00000559220; ENST00000559720; ENST00000559907; ENST00000559916; ENST00000560556; ENST00000560681; ENST00000561139; ENST00000561424; ENST00000623550; ENST00000632133	B2M	beta-2-microglobulin [Source:HGNC Symbol;Acc:HGNC:914]	1.709e-08	0.8664
ENSG00000111912	ENST00000229634; ENST00000368357; ENST00000392477; ENST00000417494; ENST00000419660; ENST00000428318; ENST00000433571; ENST00000438495; ENST00000444128; ENST00000453302; ENST00000487635	NCOA7	nuclear receptor coactivator 7 [Source:HGNC Symbol;Acc:HGNC:21081]	2.655e-08	0.865
ENSG00000157613	ENST00000527342; ENST00000530518; ENST00000534616; ENST00000534787; ENST00000616094; ENST00000621158	CREB3L1	cAMP responsive element binding protein 3 like 1 [Source:HGNC Symbol;Acc:HGNC:18856]	0.02743	0.8626
ENSG00000134901	ENST00000376004; ENST00000460338; ENST00000484943; ENST00000486540	KDELC1	KDEL motif containing 1 [Source:HGNC Symbol;Acc:HGNC:19350]	0.01336	0.8619
ENSG00000070808	ENST00000348628; ENST00000351010; ENST00000398376; ENST00000507995; ENST00000508662; ENST00000510347; ENST00000515758	CAMK2A	calcium/calmodulin dependent protein kinase II alpha [Source:HGNC Symbol;Acc:HGNC:1460]	0.0177	0.8619
ENSG00000132256	ENST00000380027; ENST00000380034; ENST00000396847; ENST00000412903; ENST00000419850; ENST00000433961; ENST00000438025; ENST00000465634; ENST00000483835; ENST00000487241; ENST00000492086	TRIM5	tripartite motif containing 5 [Source:HGNC Symbol;Acc:HGNC:16276]	0.01732	0.8599
ENSG00000173559	ENST00000307834; ENST00000307849; ENST00000409510; ENST00000410026; ENST00000425611; ENST00000435931; ENST00000451500; ENST00000462712; ENST00000462824; ENST00000491331	NABP1	nucleic acid binding protein 1 [Source:HGNC Symbol;Acc:HGNC:26232]	0.01469	0.8582
ENSG00000183160	ENST00000392806; ENST00000547567; ENST00000549031; ENST00000549447	TMEM119	transmembrane protein 119 [Source:HGNC Symbol;Acc:HGNC:27884]	0.02829	0.8581
ENSG00000115339	ENST00000392701; ENST00000409882; ENST00000412248; ENST00000414977; ENST00000422973; ENST00000431484; ENST00000437849; ENST00000447156; ENST00000463254	GALNT3	polypeptide N-acetylgalactosaminyltransferase 3 [Source:HGNC Symbol;Acc:HGNC:4125]	0.02575	0.8579
ENSG00000198959	ENST00000361475; ENST00000373403; ENST00000453095; ENST00000468262; ENST00000469269; ENST00000474777	TGM2	transglutaminase 2 [Source:HGNC Symbol;Acc:HGNC:11778]	1.052e-08	0.8567
ENSG00000120708	ENST00000442011; ENST00000503087; ENST00000504185; ENST00000504411; ENST00000506699; ENST00000507018; ENST00000508076; ENST00000508767; ENST00000509485; ENST00000509749; ENST00000513497; ENST00000514242; ENST00000514554; ENST00000515433; ENST00000604555	TGFBI	transforming growth factor beta induced [Source:HGNC Symbol;Acc:HGNC:11771]	1.905e-08	0.8562
ENSG00000163624	ENST00000295887; ENST00000511298	CDS1	CDP-diacylglycerol synthase 1 [Source:HGNC Symbol;Acc:HGNC:1800]	0.02306	0.856
ENSG00000117143	ENST00000271469; ENST00000367924; ENST00000367925; ENST00000367926; ENST00000474728; ENST00000476240; ENST00000486089	UAP1	UDP-N-acetylglucosamine pyrophosphorylase 1 [Source:HGNC Symbol;Acc:HGNC:12457]	0.003943	0.8557
ENSG00000130787	ENST00000253083; ENST00000452196; ENST00000535012; ENST00000535831; ENST00000536617; ENST00000536772; ENST00000536847; ENST00000537322; ENST00000538236; ENST00000541712	HIP1R	huntingtin interacting protein 1 related [Source:HGNC Symbol;Acc:HGNC:18415]	0.001826	0.8554
ENSG00000162601	ENST00000401044; ENST00000466774; ENST00000472487; ENST00000481973; ENST00000483003; ENST00000489282; ENST00000493821; ENST00000622766	MYSM1	Myb like, SWIRM and MPN domains 1 [Source:HGNC Symbol;Acc:HGNC:29401]	5.197e-07	0.8551
ENSG00000131737	ENST00000394001	KRT34	keratin 34 [Source:HGNC Symbol;Acc:HGNC:6452]	0.007265	0.855
ENSG00000198814	ENST00000378938; ENST00000378941; ENST00000378943; ENST00000378945; ENST00000378946; ENST00000425166; ENST00000427190; ENST00000471362; ENST00000479048; ENST00000481024; ENST00000487652; ENST00000488296	GK	glycerol kinase [Source:HGNC Symbol;Acc:HGNC:4289]	0.02603	0.8542
ENSG00000162734	ENST00000360472; ENST00000368076; ENST00000368077; ENST00000488858	PEA15	proliferation and apoptosis adaptor protein 15 [Source:HGNC Symbol;Acc:HGNC:8822]	6.797e-08	0.8531
ENSG00000132334	ENST00000254667; ENST00000306042; ENST00000442830; ENST00000455661; ENST00000463727; ENST00000467366; ENST00000471218; ENST00000479896; ENST00000487428; ENST00000492479; ENST00000495530	PTPRE	protein tyrosine phosphatase, receptor type E [Source:HGNC Symbol;Acc:HGNC:9669]	0.02232	0.852
ENSG00000182158	ENST00000330387; ENST00000420629; ENST00000452463; ENST00000456390; ENST00000458726; ENST00000468127; ENST00000616381; ENST00000620715	CREB3L2	cAMP responsive element binding protein 3 like 2 [Source:HGNC Symbol;Acc:HGNC:23720]	0.0001265	0.8516
ENSG00000152377	ENST00000282223; ENST00000394945; ENST00000503916; ENST00000505690; ENST00000508642; ENST00000509293; ENST00000509978; ENST00000510405; ENST00000510689; ENST00000515091; ENST00000635347	SPOCK1	SPARC/osteonectin, cwcv and kazal like domains proteoglycan 1 [Source:HGNC Symbol;Acc:HGNC:11251]	9.268e-07	0.8514
ENSG00000140853	ENST00000262510; ENST00000399221; ENST00000436936; ENST00000534927; ENST00000534931; ENST00000535284; ENST00000535658; ENST00000536231; ENST00000537056; ENST00000538059; ENST00000538110; ENST00000538273; ENST00000538453; ENST00000538778; ENST00000538805; ENST00000538930; ENST00000539144; ENST00000539881; ENST00000540182; ENST00000541020; ENST00000543030; ENST00000543049; ENST00000543103; ENST0000…	NLRC5	NLR family CARD domain containing 5 [Source:HGNC Symbol;Acc:HGNC:29933]	0.00838	0.8512
ENSG00000179886	ENST00000504548	TIGD5	tigger transposable element derived 5 [Source:HGNC Symbol;Acc:HGNC:18336]	0.02628	0.8501
ENSG00000177025	ENST00000314391	C19orf18	chromosome 19 open reading frame 18 [Source:HGNC Symbol;Acc:HGNC:28642]	0.02817	0.8498
ENSG00000189190	ENST00000338230; ENST00000594028; ENST00000597124; ENST00000598369; ENST00000599893	ZNF600	zinc finger protein 600 [Source:HGNC Symbol;Acc:HGNC:30951]	0.01234	0.8494
ENSG00000134871	ENST00000360467; ENST00000400163; ENST00000462309; ENST00000463084; ENST00000478681; ENST00000480609; ENST00000480771; ENST00000483683; ENST00000494852; ENST00000617564	COL4A2	collagen type IV alpha 2 chain [Source:HGNC Symbol;Acc:HGNC:2203]	7.429e-06	0.849
ENSG00000128016	ENST00000594045; ENST00000594442; ENST00000597629; ENST00000600033	ZFP36	ZFP36 ring finger protein [Source:HGNC Symbol;Acc:HGNC:12862]	1.165e-05	0.8486
ENSG00000111886	ENST00000402938; ENST00000602432; ENST00000602808	GABRR2	gamma-aminobutyric acid type A receptor rho2 subunit [Source:HGNC Symbol;Acc:HGNC:4091]	0.01539	0.8479
ENSG00000173210	ENST00000309868; ENST00000326685; ENST00000356541; ENST00000502855; ENST00000504238; ENST00000506113; ENST00000508983; ENST00000514212; ENST00000515171; ENST00000515796; ENST00000517451; ENST00000519549	ABLIM3	actin binding LIM protein family member 3 [Source:HGNC Symbol;Acc:HGNC:29132]	0.0002635	0.8479
ENSG00000137491	ENST00000289575; ENST00000341411; ENST00000428359; ENST00000454962; ENST00000525650; ENST00000525845; ENST00000526660; ENST00000526839; ENST00000527180; ENST00000528108; ENST00000530012; ENST00000530015; ENST00000530556; ENST00000531457; ENST00000531713; ENST00000531756; ENST00000532236; ENST00000534004; ENST00000534186	SLCO2B1	solute carrier organic anion transporter family member 2B1 [Source:HGNC Symbol;Acc:HGNC:10962]	0.02086	0.8468
ENSG00000159713	ENST00000290942; ENST00000393957; ENST00000561537; ENST00000562206; ENST00000564104	TPPP3	tubulin polymerization promoting protein family member 3 [Source:HGNC Symbol;Acc:HGNC:24162]	0.002149	0.8463
ENSG00000143473	ENST00000271751; ENST00000367007; ENST00000624583; ENST00000638357; ENST00000638498; ENST00000638960; ENST00000639385; ENST00000639754; ENST00000639952; ENST00000640044; ENST00000640243; ENST00000640522; ENST00000640528; ENST00000640566; ENST00000640625; ENST00000640710; ENST00000640890	KCNH1	potassium voltage-gated channel subfamily H member 1 [Source:HGNC Symbol;Acc:HGNC:6250]	0.006267	0.8445
ENSG00000119655	ENST00000238633; ENST00000434013; ENST00000541064; ENST00000553490; ENST00000554482; ENST00000555592; ENST00000555619; ENST00000556009; ENST00000557510	NPC2	NPC intracellular cholesterol transporter 2 [Source:HGNC Symbol;Acc:HGNC:14537]	1.594e-07	0.8431
ENSG00000119681	ENST00000261978; ENST00000553939; ENST00000554861; ENST00000556206; ENST00000556690; ENST00000557425	LTBP2	latent transforming growth factor beta binding protein 2 [Source:HGNC Symbol;Acc:HGNC:6715]	1.734e-06	0.8395
ENSG00000027697	ENST00000367739; ENST00000414770; ENST00000458076; ENST00000478333	IFNGR1	interferon gamma receptor 1 [Source:HGNC Symbol;Acc:HGNC:5439]	0.0002863	0.8385
ENSG00000162366	ENST00000294338; ENST00000371885; ENST00000489919; ENST00000491793	PDZK1IP1	PDZK1 interacting protein 1 [Source:HGNC Symbol;Acc:HGNC:16887]	0.008765	0.837
ENSG00000185215	ENST00000333007; ENST00000558056; ENST00000559195; ENST00000559255; ENST00000559406; ENST00000560428; ENST00000560562; ENST00000560670; ENST00000560869; ENST00000561156; ENST00000561217	TNFAIP2	TNF alpha induced protein 2 [Source:HGNC Symbol;Acc:HGNC:11895]	4.251e-07	0.835
ENSG00000197603	ENST00000425232; ENST00000504716; ENST00000505121; ENST00000505431; ENST00000508244; ENST00000508405; ENST00000509849; ENST00000509957; ENST00000510830; ENST00000511210; ENST00000511781; ENST00000511824; ENST00000512288; ENST00000514429; ENST00000515380	C5orf42	chromosome 5 open reading frame 42 [Source:HGNC Symbol;Acc:HGNC:25801]	0.006749	0.8342
ENSG00000184371	ENST00000329608; ENST00000357302; ENST00000369801; ENST00000369802; ENST00000420111; ENST00000488198; ENST00000525659; ENST00000526001; ENST00000527192	CSF1	colony stimulating factor 1 [Source:HGNC Symbol;Acc:HGNC:2432]	3.493e-06	0.8341
ENSG00000169031	ENST00000304990; ENST00000396578; ENST00000468753; ENST00000469504; ENST00000471862; ENST00000487633	COL4A3	collagen type IV alpha 3 chain [Source:HGNC Symbol;Acc:HGNC:2204]	0.02692	0.833
ENSG00000155962	ENST00000321926; ENST00000369449; ENST00000465553; ENST00000491205	CLIC2	chloride intracellular channel 2 [Source:HGNC Symbol;Acc:HGNC:2063]	0.02952	0.8325
ENSG00000198121	ENST00000358883; ENST00000374430; ENST00000374431; ENST00000441240; ENST00000541779	LPAR1	lysophosphatidic acid receptor 1 [Source:HGNC Symbol;Acc:HGNC:3166]	0.001708	0.8318
ENSG00000123191	ENST00000242839; ENST00000344297; ENST00000400366; ENST00000400370; ENST00000418097; ENST00000448424; ENST00000466629; ENST00000482841; ENST00000483772; ENST00000634296; ENST00000634308; ENST00000634519; ENST00000634620; ENST00000634810; ENST00000634844; ENST00000635406	ATP7B	ATPase copper transporting beta [Source:HGNC Symbol;Acc:HGNC:870]	0.02137	0.8315
ENSG00000133069	ENST00000329800; ENST00000330675; ENST00000358024; ENST00000367159; ENST00000468846; ENST00000481950; ENST00000495538; ENST00000545499; ENST00000637895	TMCC2	transmembrane and coiled-coil domain family 2 [Source:HGNC Symbol;Acc:HGNC:24239]	0.02378	0.8313
ENSG00000176597	ENST00000326505; ENST00000460419; ENST00000462559; ENST00000464191; ENST00000464923; ENST00000465010; ENST00000477699; ENST00000480551; ENST00000481531; ENST00000488301; ENST00000493370; ENST00000496270	B3GNT5	UDP-GlcNAc:betaGal beta-1,3-N-acetylglucosaminyltransferase 5 [Source:HGNC Symbol;Acc:HGNC:15684]	0.000492	0.8309
ENSG00000182272	ENST00000329962; ENST00000524443; ENST00000526584; ENST00000530717; ENST00000534778	B4GALNT4	beta-1,4-N-acetyl-galactosaminyltransferase 4 [Source:HGNC Symbol;Acc:HGNC:26315]	0.003623	0.8299
ENSG00000050748	ENST00000343111; ENST00000347470; ENST00000393360; ENST00000393362; ENST00000397072; ENST00000425491; ENST00000452135; ENST00000455781; ENST00000520212; ENST00000523135; ENST00000523583; ENST00000524170; ENST00000539014	MAPK9	mitogen-activated protein kinase 9 [Source:HGNC Symbol;Acc:HGNC:6886]	2.932e-06	0.8293
ENSG00000266074	ENST00000307745; ENST00000578541; ENST00000582709; ENST00000583828; ENST00000584330; ENST00000584436; ENST00000585224; ENST00000625166	BAHCC1	BAH domain and coiled-coil containing 1 [Source:HGNC Symbol;Acc:HGNC:29279]	0.004261	0.8293
ENSG00000174460	ENST00000310164	ZCCHC12	zinc finger CCHC-type containing 12 [Source:HGNC Symbol;Acc:HGNC:27273]	0.03607	0.8289
ENSG00000167487	ENST00000300976; ENST00000595182; ENST00000595423; ENST00000596843; ENST00000599006; ENST00000600657	KLHL26	kelch like family member 26 [Source:HGNC Symbol;Acc:HGNC:25623]	0.03035	0.8278
ENSG00000128872	ENST00000249700; ENST00000435126; ENST00000539962; ENST00000560576; ENST00000561300; ENST00000561407	TMOD2	tropomodulin 2 [Source:HGNC Symbol;Acc:HGNC:11872]	0.02096	0.8274
ENSG00000090776	ENST00000204961	EFNB1	ephrin B1 [Source:HGNC Symbol;Acc:HGNC:3226]	0.01844	0.8263
ENSG00000160961	ENST00000292530; ENST00000392987; ENST00000540689; ENST00000594592; ENST00000596285; ENST00000597007; ENST00000597301; ENST00000598161; ENST00000601134; ENST00000601629	ZNF333	zinc finger protein 333 [Source:HGNC Symbol;Acc:HGNC:15624]	0.01975	0.8244
ENSG00000152952	ENST00000282903; ENST00000360060; ENST00000460520; ENST00000461497; ENST00000469350; ENST00000475505; ENST00000478436; ENST00000480704; ENST00000494950; ENST00000495700	PLOD2	procollagen-lysine,2-oxoglutarate 5-dioxygenase 2 [Source:HGNC Symbol;Acc:HGNC:9082]	2.711e-07	0.824
ENSG00000182179	ENST00000333486; ENST00000460516; ENST00000460703; ENST00000473992; ENST00000478688; ENST00000478875; ENST00000483751; ENST00000488536; ENST00000489826; ENST00000494212; ENST00000497908	UBA7	ubiquitin like modifier activating enzyme 7 [Source:HGNC Symbol;Acc:HGNC:12471]	0.02275	0.8235
ENSG00000196110	ENST00000308650; ENST00000588336; ENST00000591998	ZNF699	zinc finger protein 699 [Source:HGNC Symbol;Acc:HGNC:24750]	0.01364	0.8228
ENSG00000171295	ENST00000304060; ENST00000414255; ENST00000427505; ENST00000457526; ENST00000587795; ENST00000588954	ZNF440	zinc finger protein 440 [Source:HGNC Symbol;Acc:HGNC:20874]	0.02499	0.8227
ENSG00000186446	ENST00000396048; ENST00000484233; ENST00000486486; ENST00000491543; ENST00000620116	ZNF501	zinc finger protein 501 [Source:HGNC Symbol;Acc:HGNC:23717]	0.02652	0.8223
ENSG00000133321	ENST00000255688; ENST00000354445; ENST00000439013; ENST00000537871; ENST00000544107	RARRES3	retinoic acid receptor responder 3 [Source:HGNC Symbol;Acc:HGNC:9869]	0.03263	0.8222
ENSG00000155629	ENST00000339364; ENST00000371109; ENST00000371110; ENST00000467625; ENST00000468783; ENST00000489982	PIK3AP1	phosphoinositide-3-kinase adaptor protein 1 [Source:HGNC Symbol;Acc:HGNC:30034]	0.01606	0.8221
ENSG00000163734	ENST00000296026; ENST00000502974; ENST00000510390; ENST00000511669	CXCL3	C-X-C motif chemokine ligand 3 [Source:HGNC Symbol;Acc:HGNC:4604]	0.001659	0.822
ENSG00000152433	ENST00000282282; ENST00000595335; ENST00000597567; ENST00000599604	ZNF547	zinc finger protein 547 [Source:HGNC Symbol;Acc:HGNC:26432]	0.001625	0.8215
ENSG00000141753	ENST00000269593	IGFBP4	insulin like growth factor binding protein 4 [Source:HGNC Symbol;Acc:HGNC:5473]	3.366e-08	0.8213
ENSG00000103855	ENST00000318424; ENST00000318443; ENST00000537340; ENST00000557951; ENST00000558689; ENST00000559073; ENST00000559465; ENST00000559978; ENST00000560786; ENST00000560928; ENST00000560995; ENST00000561176; ENST00000561213; ENST00000561260; ENST00000561416; ENST00000563584; ENST00000564751; ENST00000567189; ENST00000567582	CD276	CD276 molecule [Source:HGNC Symbol;Acc:HGNC:19137]	0.0002747	0.821
ENSG00000164221	ENST00000379611; ENST00000395557; ENST00000502975; ENST00000503027; ENST00000506442; ENST00000512261; ENST00000513730	CCDC112	coiled-coil domain containing 112 [Source:HGNC Symbol;Acc:HGNC:28599]	0.01711	0.8202
ENSG00000256043	ENST00000433477	CTSO	cathepsin O [Source:HGNC Symbol;Acc:HGNC:2542]	0.007939	0.8202
ENSG00000108179	ENST00000225174; ENST00000448165; ENST00000472580; ENST00000492149; ENST00000498681	PPIF	peptidylprolyl isomerase F [Source:HGNC Symbol;Acc:HGNC:9259]	1.728e-05	0.8182
ENSG00000138356	ENST00000260930; ENST00000374700; ENST00000439380; ENST00000454629; ENST00000465297; ENST00000472553; ENST00000485106; ENST00000485965	AOX1	aldehyde oxidase 1 [Source:HGNC Symbol;Acc:HGNC:553]	0.02042	0.8179
ENSG00000065989	ENST00000293683; ENST00000344979; ENST00000380702; ENST00000440014; ENST00000586275; ENST00000589073; ENST00000590407; ENST00000591971; ENST00000592685	PDE4A	phosphodiesterase 4A [Source:HGNC Symbol;Acc:HGNC:8780]	0.0381	0.8158
ENSG00000038210	ENST00000264864	PI4K2B	phosphatidylinositol 4-kinase type 2 beta [Source:HGNC Symbol;Acc:HGNC:18215]	0.02959	0.8153
ENSG00000101400	ENST00000217381	SNTA1	syntrophin alpha 1 [Source:HGNC Symbol;Acc:HGNC:11167]	0.005786	0.8143
ENSG00000163975	ENST00000296350; ENST00000296351; ENST00000439320; ENST00000469783; ENST00000473501; ENST00000489445; ENST00000491399	MELTF	melanotransferrin [Source:HGNC Symbol;Acc:HGNC:7037]	3.541e-05	0.8143
ENSG00000196268	ENST00000339914; ENST00000355504; ENST00000392288; ENST00000594390; ENST00000596302; ENST00000596815; ENST00000598152; ENST00000599461; ENST00000599517	ZNF493	zinc finger protein 493 [Source:HGNC Symbol;Acc:HGNC:23708]	0.03607	0.8129
ENSG00000131203	ENST00000253513; ENST00000518237; ENST00000518804; ENST00000519154; ENST00000521480; ENST00000521636; ENST00000522495; ENST00000522840; ENST00000523779	IDO1	indoleamine 2,3-dioxygenase 1 [Source:HGNC Symbol;Acc:HGNC:6059]	0.002903	0.8121
ENSG00000170006	ENST00000304385; ENST00000504064; ENST00000510252; ENST00000613578	TMEM154	transmembrane protein 154 [Source:HGNC Symbol;Acc:HGNC:26489]	0.01964	0.8112
ENSG00000204128	ENST00000373640; ENST00000463834; ENST00000477463	C2orf72	chromosome 2 open reading frame 72 [Source:HGNC Symbol;Acc:HGNC:27418]	0.02851	0.8103
ENSG00000079385	ENST00000161559; ENST00000344391; ENST00000352591; ENST00000358394; ENST00000377806; ENST00000403136; ENST00000403444; ENST00000403461; ENST00000465051; ENST00000471298; ENST00000485605; ENST00000488639; ENST00000599389; ENST00000600172	CEACAM1	carcinoembryonic antigen related cell adhesion molecule 1 [Source:HGNC Symbol;Acc:HGNC:1814]	0.01515	0.8099
ENSG00000187498	ENST00000375820; ENST00000467182; ENST00000474391; ENST00000543140; ENST00000615732	COL4A1	collagen type IV alpha 1 chain [Source:HGNC Symbol;Acc:HGNC:2202]	5.503e-06	0.8097
ENSG00000026950	ENST00000082468; ENST00000289361; ENST00000414912; ENST00000425234; ENST00000427334; ENST00000450085; ENST00000465690; ENST00000476549; ENST00000502361; ENST00000506698; ENST00000513047	BTN3A1	butyrophilin subfamily 3 member A1 [Source:HGNC Symbol;Acc:HGNC:1138]	0.01095	0.809
ENSG00000196267	ENST00000322146; ENST00000596428; ENST00000597065; ENST00000597252; ENST00000599618; ENST00000602187	ZNF836	zinc finger protein 836 [Source:HGNC Symbol;Acc:HGNC:34333]	0.03828	0.8079
ENSG00000138131	ENST00000260702	LOXL4	lysyl oxidase like 4 [Source:HGNC Symbol;Acc:HGNC:17171]	0.02158	0.8048
ENSG00000186469	ENST00000335281; ENST00000553299; ENST00000553432; ENST00000553560; ENST00000554736; ENST00000554832; ENST00000554840; ENST00000554875; ENST00000555472; ENST00000556471; ENST00000556522; ENST00000556752; ENST00000556766; ENST00000557208; ENST00000557376; ENST00000615906	GNG2	G protein subunit gamma 2 [Source:HGNC Symbol;Acc:HGNC:4404]	0.01758	0.8033
ENSG00000189144	ENST00000339503; ENST00000357309; ENST00000378445; ENST00000392138; ENST00000480587; ENST00000489148; ENST00000494605; ENST00000536220; ENST00000585724; ENST00000586155; ENST00000586785; ENST00000587684; ENST00000588218; ENST00000588443; ENST00000589435; ENST00000589632; ENST00000590414; ENST00000590674; ENST00000591516	ZNF573	zinc finger protein 573 [Source:HGNC Symbol;Acc:HGNC:26420]	0.0413	0.8023
ENSG00000143786	ENST00000272133; ENST00000470602; ENST00000470788; ENST00000471578; ENST00000478120; ENST00000479227; ENST00000481095; ENST00000483512; ENST00000489556; ENST00000492470; ENST00000496277; ENST00000496372; ENST00000498126; ENST00000498382	CNIH3	cornichon family AMPA receptor auxiliary protein 3 [Source:HGNC Symbol;Acc:HGNC:26802]	0.03047	0.8015
ENSG00000161395	ENST00000300658; ENST00000309862; ENST00000378011; ENST00000429199; ENST00000577337; ENST00000579146; ENST00000580898; ENST00000582276; ENST00000584620; ENST00000584856; ENST00000619169	PGAP3	post-GPI attachment to proteins 3 [Source:HGNC Symbol;Acc:HGNC:23719]	0.009522	0.8002
ENSG00000155961	ENST00000369454	RAB39B	RAB39B, member RAS oncogene family [Source:HGNC Symbol;Acc:HGNC:16499]	0.04214	0.7998
ENSG00000222009	ENST00000409335; ENST00000439563; ENST00000450269; ENST00000464114; ENST00000475105; ENST00000482715; ENST00000485668; ENST00000489976; ENST00000495433	BTBD19	BTB domain containing 19 [Source:HGNC Symbol;Acc:HGNC:27145]	0.004417	0.7993
ENSG00000151689	ENST00000322522; ENST00000392329; ENST00000409027; ENST00000413239; ENST00000417336; ENST00000422454; ENST00000423767; ENST00000430311; ENST00000431594; ENST00000444194; ENST00000451089; ENST00000458193; ENST00000458647; ENST00000470892; ENST00000487628	INPP1	inositol polyphosphate-1-phosphatase [Source:HGNC Symbol;Acc:HGNC:6071]	0.0004296	0.7983
ENSG00000166589	ENST00000299752; ENST00000394055; ENST00000565235; ENST00000565796; ENST00000567009; ENST00000567269; ENST00000568632; ENST00000568698; ENST00000570262	CDH16	cadherin 16 [Source:HGNC Symbol;Acc:HGNC:1755]	0.02442	0.7974
ENSG00000124145	ENST00000372733	SDC4	syndecan 4 [Source:HGNC Symbol;Acc:HGNC:10661]	3.377e-06	0.7967
ENSG00000159128	ENST00000290219; ENST00000381995; ENST00000405436; ENST00000421802; ENST00000439213; ENST00000545369	IFNGR2	interferon gamma receptor 2 [Source:HGNC Symbol;Acc:HGNC:5440]	0.0002907	0.7942
ENSG00000183287	ENST00000398179; ENST00000439986; ENST00000589116; ENST00000589419	CCBE1	collagen and calcium binding EGF domains 1 [Source:HGNC Symbol;Acc:HGNC:29426]	0.01002	0.7939
ENSG00000115129	ENST00000238721; ENST00000335934; ENST00000407482; ENST00000413037; ENST00000417886; ENST00000470636	TP53I3	tumor protein p53 inducible protein 3 [Source:HGNC Symbol;Acc:HGNC:19373]	4.758e-06	0.7926
ENSG00000154258	ENST00000340001; ENST00000453985; ENST00000460872; ENST00000461623; ENST00000482072; ENST00000492580; ENST00000495634; ENST00000585714	ABCA9	ATP binding cassette subfamily A member 9 [Source:HGNC Symbol;Acc:HGNC:39]	0.04702	0.7922
ENSG00000108854	ENST00000262435; ENST00000578200; ENST00000578386; ENST00000580072; ENST00000580246; ENST00000582081; ENST00000585301	SMURF2	SMAD specific E3 ubiquitin protein ligase 2 [Source:HGNC Symbol;Acc:HGNC:16809]	0.0001006	0.7915
ENSG00000110218	ENST00000227638; ENST00000436171	PANX1	pannexin 1 [Source:HGNC Symbol;Acc:HGNC:8599]	0.02508	0.7912
ENSG00000167601	ENST00000301178; ENST00000359092; ENST00000593513; ENST00000594880; ENST00000599659	AXL	AXL receptor tyrosine kinase [Source:HGNC Symbol;Acc:HGNC:905]	1.184e-06	0.791
ENSG00000167637	ENST00000324461; ENST00000586976; ENST00000588797; ENST00000588967; ENST00000590950; ENST00000591203; ENST00000593164; ENST00000593268; ENST00000618787	ZNF283	zinc finger protein 283 [Source:HGNC Symbol;Acc:HGNC:13077]	0.04395	0.79
ENSG00000128591	ENST00000325888; ENST00000346177; ENST00000388853	FLNC	filamin C [Source:HGNC Symbol;Acc:HGNC:3756]	0.01782	0.7899
ENSG00000178386	ENST00000434772; ENST00000585552; ENST00000588518; ENST00000591850; ENST00000593088	ZNF223	zinc finger protein 223 [Source:HGNC Symbol;Acc:HGNC:13016]	0.03783	0.7884
ENSG00000136848	ENST00000259371; ENST00000309989; ENST00000373782; ENST00000394340; ENST00000408936; ENST00000436835; ENST00000459906; ENST00000465078; ENST00000487716; ENST00000489314	DAB2IP	DAB2 interacting protein [Source:HGNC Symbol;Acc:HGNC:17294]	0.002428	0.7882
ENSG00000145365	ENST00000361717; ENST00000500655	TIFA	TRAF interacting protein with forkhead associated domain [Source:HGNC Symbol;Acc:HGNC:19075]	0.04564	0.788
ENSG00000108679	ENST00000262776; ENST00000585407; ENST00000586300; ENST00000586720; ENST00000587251; ENST00000587310; ENST00000587311; ENST00000588198; ENST00000588205; ENST00000588508; ENST00000588587; ENST00000588899; ENST00000588990; ENST00000589527; ENST00000589775; ENST00000589906; ENST00000591274; ENST00000591778; ENST00000592255	LGALS3BP	galectin 3 binding protein [Source:HGNC Symbol;Acc:HGNC:6564]	7.739e-06	0.788
ENSG00000198945	ENST00000361794; ENST00000368136; ENST00000368139; ENST00000526019; ENST00000526087; ENST00000528385; ENST00000529410; ENST00000531313; ENST00000533560; ENST00000533890	L3MBTL3	L3MBTL3, histone methyl-lysine binding protein [Source:HGNC Symbol;Acc:HGNC:23035]	0.03756	0.7877
ENSG00000168685	ENST00000303115; ENST00000505093; ENST00000505875; ENST00000506850; ENST00000508941; ENST00000509668; ENST00000511031; ENST00000511982; ENST00000514217; ENST00000515665	IL7R	interleukin 7 receptor [Source:HGNC Symbol;Acc:HGNC:6024]	0.01897	0.7876
ENSG00000182197	ENST00000378204; ENST00000436216; ENST00000437196	EXT1	exostosin glycosyltransferase 1 [Source:HGNC Symbol;Acc:HGNC:3512]	0.0002784	0.7874
ENSG00000150687	ENST00000280258; ENST00000527521; ENST00000528769; ENST00000531475; ENST00000531521; ENST00000532234; ENST00000532572; ENST00000533880; ENST00000533902	PRSS23	protease, serine 23 [Source:HGNC Symbol;Acc:HGNC:14370]	3.312e-07	0.7867
ENSG00000153823	ENST00000354069; ENST00000392054; ENST00000392055; ENST00000409462; ENST00000482518; ENST00000534952	PID1	phosphotyrosine interaction domain containing 1 [Source:HGNC Symbol;Acc:HGNC:26084]	0.02255	0.7862
ENSG00000182809	ENST00000329146; ENST00000483017; ENST00000538259; ENST00000547643; ENST00000548309; ENST00000548923; ENST00000548989; ENST00000550577; ENST00000551738; ENST00000551836; ENST00000552643	CRIP2	cysteine rich protein 2 [Source:HGNC Symbol;Acc:HGNC:2361]	3.577e-05	0.7861
ENSG00000100985	ENST00000372330	MMP9	matrix metallopeptidase 9 [Source:HGNC Symbol;Acc:HGNC:7176]	0.03768	0.7859
ENSG00000135956	ENST00000258439; ENST00000432959; ENST00000435268	TMEM127	transmembrane protein 127 [Source:HGNC Symbol;Acc:HGNC:26038]	0.0002352	0.7856
ENSG00000138623	ENST00000261918; ENST00000542748; ENST00000543145; ENST00000567345; ENST00000569617	SEMA7A	semaphorin 7A (John Milton Hagen blood group) [Source:HGNC Symbol;Acc:HGNC:10741]	0.0307	0.7855
ENSG00000101846	ENST00000217961	STS	steroid sulfatase [Source:HGNC Symbol;Acc:HGNC:11425]	0.0002622	0.7847
ENSG00000166689	ENST00000332954; ENST00000355661; ENST00000525049; ENST00000525177; ENST00000525581; ENST00000525781; ENST00000528376; ENST00000528637; ENST00000529213; ENST00000530489; ENST00000531066; ENST00000531079; ENST00000531776; ENST00000532079; ENST00000533251; ENST00000533901; ENST00000636090; ENST00000636113; ENST00000637162	PLEKHA7	pleckstrin homology domain containing A7 [Source:HGNC Symbol;Acc:HGNC:27049]	0.01673	0.7845
ENSG00000035403	ENST00000211998; ENST00000372755; ENST00000461383; ENST00000472585; ENST00000478896; ENST00000623461; ENST00000624354	VCL	vinculin [Source:HGNC Symbol;Acc:HGNC:12665]	2.125e-06	0.7839
ENSG00000104856	ENST00000221452; ENST00000505236; ENST00000509229; ENST00000509480; ENST00000510184; ENST00000589972; ENST00000625761	RELB	RELB proto-oncogene, NF-kB subunit [Source:HGNC Symbol;Acc:HGNC:9956]	0.001106	0.7836
ENSG00000156475	ENST00000336640; ENST00000394409; ENST00000394411; ENST00000394413; ENST00000394414; ENST00000453001; ENST00000502876; ENST00000504198; ENST00000504565; ENST00000508267; ENST00000508545; ENST00000509721; ENST00000512011; ENST00000512639; ENST00000512984; ENST00000515880; ENST00000520231; ENST00000522831; ENST00000528601; ENST00000530902; ENST00000532154	PPP2R2B	protein phosphatase 2 regulatory subunit Bbeta [Source:HGNC Symbol;Acc:HGNC:9305]	0.04712	0.7834
ENSG00000176928	ENST00000322348	GCNT4	glucosaminyl (N-acetyl) transferase 4, core 2 [Source:HGNC Symbol;Acc:HGNC:17973]	0.03311	0.7827
ENSG00000160789	ENST00000347559; ENST00000361308; ENST00000368297; ENST00000368298; ENST00000368299; ENST00000368300; ENST00000368301; ENST00000448611; ENST00000459904; ENST00000469565; ENST00000470199; ENST00000470835; ENST00000473598; ENST00000478063; ENST00000495341; ENST00000496738; ENST00000498722; ENST00000502357; ENST00000502751; ENST00000504687; ENST00000506981; ENST00000508500; ENST00000515459; ENST0000…	LMNA	lamin A/C [Source:HGNC Symbol;Acc:HGNC:6636]	5.181e-06	0.7824
ENSG00000077238	ENST00000170630; ENST00000395762; ENST00000543915; ENST00000561742; ENST00000561946; ENST00000562142; ENST00000562968; ENST00000563002; ENST00000563787; ENST00000563886; ENST00000563926; ENST00000565179; ENST00000565352; ENST00000565696; ENST00000565915; ENST00000566117; ENST00000566318; ENST00000568746; ENST00000628578	IL4R	interleukin 4 receptor [Source:HGNC Symbol;Acc:HGNC:6015]	0.001791	0.7822
ENSG00000105137	ENST00000342784; ENST00000597977; ENST00000600252; ENST00000600440; ENST00000602203	SYDE1	synapse defective Rho GTPase homolog 1 [Source:HGNC Symbol;Acc:HGNC:25824]	0.008953	0.7821
ENSG00000106366	ENST00000223095	SERPINE1	serpin family E member 1 [Source:HGNC Symbol;Acc:HGNC:8583]	8.247e-08	0.7821
ENSG00000060491	ENST00000290291; ENST00000370461; ENST00000450048; ENST00000621591	OGFR	opioid growth factor receptor [Source:HGNC Symbol;Acc:HGNC:15768]	0.001761	0.7821
ENSG00000112851	ENST00000284037; ENST00000380935; ENST00000380938; ENST00000380943; ENST00000416865; ENST00000503913; ENST00000505822; ENST00000506030; ENST00000506744; ENST00000507128; ENST00000507490; ENST00000508515; ENST00000509946; ENST00000511297; ENST00000511671; ENST00000512354; ENST00000515185	ERBIN	erbb2 interacting protein [Source:HGNC Symbol;Acc:HGNC:15842]	0.0002372	0.7821
ENSG00000251192	ENST00000414387; ENST00000453909; ENST00000518708; ENST00000518795; ENST00000521626; ENST00000522017; ENST00000523374	ZNF674	zinc finger protein 674 [Source:HGNC Symbol;Acc:HGNC:17625]	0.04376	0.7804
ENSG00000115306	ENST00000333896; ENST00000356805; ENST00000389980; ENST00000467371; ENST00000496323; ENST00000602898; ENST00000615901	SPTBN1	spectrin beta, non-erythrocytic 1 [Source:HGNC Symbol;Acc:HGNC:11275]	1.741e-06	0.7786
ENSG00000079337	ENST00000389212; ENST00000395358; ENST00000395360; ENST00000405493; ENST00000449771; ENST00000466322; ENST00000473777; ENST00000476259; ENST00000479866; ENST00000482843; ENST00000488250; ENST00000490387; ENST00000494764; ENST00000495465; ENST00000495953; ENST00000547856; ENST00000548434; ENST00000548919; ENST00000549151; ENST00000549347	RAPGEF3	Rap guanine nucleotide exchange factor 3 [Source:HGNC Symbol;Acc:HGNC:16629]	0.04511	0.7783
ENSG00000198939	ENST00000361362; ENST00000520301; ENST00000520660; ENST00000520805; ENST00000523286	ZFP2	ZFP2 zinc finger protein [Source:HGNC Symbol;Acc:HGNC:26138]	0.04807	0.7772
ENSG00000088280	ENST00000336689; ENST00000437606; ENST00000449467; ENST00000465372; ENST00000475814; ENST00000478858; ENST00000484418; ENST00000492982; ENST00000495646; ENST00000530874; ENST00000608765; ENST00000618240	ASAP3	ArfGAP with SH3 domain, ankyrin repeat and PH domain 3 [Source:HGNC Symbol;Acc:HGNC:14987]	0.05256	0.7764
ENSG00000133794	ENST00000389707; ENST00000401424; ENST00000403290; ENST00000403482; ENST00000403510; ENST00000472842; ENST00000480685; ENST00000482049; ENST00000485918; ENST00000497429; ENST00000524392; ENST00000527998; ENST00000529050; ENST00000529388; ENST00000529390; ENST00000529825; ENST00000530357; ENST00000531665; ENST00000533520; ENST00000534102; ENST00000534544	ARNTL	aryl hydrocarbon receptor nuclear translocator like [Source:HGNC Symbol;Acc:HGNC:701]	0.009667	0.7762
ENSG00000130707	ENST00000352480; ENST00000372386; ENST00000372393; ENST00000372394; ENST00000422569; ENST00000443588; ENST00000467695; ENST00000470849; ENST00000492400; ENST00000493984	ASS1	argininosuccinate synthase 1 [Source:HGNC Symbol;Acc:HGNC:758]	0.003737	0.7751
ENSG00000127418	ENST00000264748; ENST00000398484; ENST00000504138; ENST00000507339; ENST00000510644; ENST00000512174; ENST00000512562	FGFRL1	fibroblast growth factor receptor like 1 [Source:HGNC Symbol;Acc:HGNC:3693]	0.0012	0.775
ENSG00000120324	ENST00000239446	PCDHB10	protocadherin beta 10 [Source:HGNC Symbol;Acc:HGNC:8681]	0.02023	0.7749
ENSG00000198538	ENST00000339844; ENST00000391783; ENST00000438150; ENST00000457749; ENST00000464469; ENST00000542421; ENST00000594602; ENST00000596559	ZNF28	zinc finger protein 28 [Source:HGNC Symbol;Acc:HGNC:13073]	0.002532	0.7742
ENSG00000162971	ENST00000354611; ENST00000441832; ENST00000452512; ENST00000483328; ENST00000493181	TYW5	tRNA-yW synthesizing protein 5 [Source:HGNC Symbol;Acc:HGNC:26754]	0.01865	0.7731
ENSG00000107159	ENST00000378357; ENST00000485665; ENST00000493245; ENST00000617161	CA9	carbonic anhydrase 9 [Source:HGNC Symbol;Acc:HGNC:1383]	0.0452	0.7726
ENSG00000158315	ENST00000289248; ENST00000372990; ENST00000540558	RHBDL2	rhomboid like 2 [Source:HGNC Symbol;Acc:HGNC:16083]	0.03754	0.772
ENSG00000171621	ENST00000328089; ENST00000357898; ENST00000377399; ENST00000450402	SPSB1	splA/ryanodine receptor domain and SOCS box containing 1 [Source:HGNC Symbol;Acc:HGNC:30628]	0.007515	0.7691
ENSG00000089060	ENST00000202831; ENST00000546737; ENST00000548186; ENST00000548477; ENST00000548518; ENST00000549069; ENST00000549181; ENST00000549372; ENST00000549605; ENST00000550047; ENST00000550672; ENST00000551230; ENST00000552014; ENST00000552565; ENST00000552613; ENST00000553238	SLC8B1	solute carrier family 8 member B1 [Source:HGNC Symbol;Acc:HGNC:26175]	0.03269	0.7684
ENSG00000166311	ENST00000342245; ENST00000526280; ENST00000527275; ENST00000530395; ENST00000531303; ENST00000531336; ENST00000532367; ENST00000533123; ENST00000533196; ENST00000534405	SMPD1	sphingomyelin phosphodiesterase 1 [Source:HGNC Symbol;Acc:HGNC:11120]	0.01474	0.7683
ENSG00000089335	ENST00000423823; ENST00000446502; ENST00000457781; ENST00000502743; ENST00000505163; ENST00000505242; ENST00000505365; ENST00000506901; ENST00000507959; ENST00000509196; ENST00000509528; ENST00000510002; ENST00000512455; ENST00000613363; ENST00000627982	ZNF302	zinc finger protein 302 [Source:HGNC Symbol;Acc:HGNC:13848]	9.923e-05	0.768
ENSG00000165449	ENST00000395347; ENST00000395348; ENST00000490066	SLC16A9	solute carrier family 16 member 9 [Source:HGNC Symbol;Acc:HGNC:23520]	0.03851	0.7679
ENSG00000204421	ENST00000375819; ENST00000495859	LY6G6C	lymphocyte antigen 6 family member G6C [Source:HGNC Symbol;Acc:HGNC:13936]	0.01583	0.7671
ENSG00000089199	ENST00000378961; ENST00000455042; ENST00000488832	CHGB	chromogranin B [Source:HGNC Symbol;Acc:HGNC:1930]	0.002327	0.7667
ENSG00000161298	ENST00000292928; ENST00000423582; ENST00000435416; ENST00000439428; ENST00000460384; ENST00000460670; ENST00000463910; ENST00000585467; ENST00000590785; ENST00000639288	ZNF382	zinc finger protein 382 [Source:HGNC Symbol;Acc:HGNC:17409]	0.02732	0.7666
ENSG00000162614	ENST00000330010; ENST00000334785; ENST00000342754; ENST00000401035; ENST00000440324; ENST00000464998; ENST00000470735; ENST00000480732	NEXN	nexilin F-actin binding protein [Source:HGNC Symbol;Acc:HGNC:29557]	0.03867	0.7664
ENSG00000144452	ENST00000272895; ENST00000389661; ENST00000412081	ABCA12	ATP binding cassette subfamily A member 12 [Source:HGNC Symbol;Acc:HGNC:14637]	0.05019	0.766
ENSG00000177992	ENST00000325643	SPATA31E1	SPATA31 subfamily E member 1 [Source:HGNC Symbol;Acc:HGNC:26672]	0.05234	0.765
ENSG00000197249	ENST00000355814; ENST00000393087; ENST00000393088; ENST00000402629; ENST00000404814; ENST00000437397; ENST00000440909; ENST00000448921; ENST00000449399; ENST00000489769; ENST00000553327; ENST00000554720; ENST00000555289; ENST00000556091; ENST00000556955; ENST00000557093; ENST00000557118; ENST00000557361; ENST00000557492; ENST00000636712	SERPINA1	serpin family A member 1 [Source:HGNC Symbol;Acc:HGNC:8941]	0.04875	0.7644
ENSG00000112992	ENST00000264663; ENST00000344920; ENST00000503059; ENST00000503651; ENST00000505678; ENST00000506893; ENST00000512422; ENST00000512996; ENST00000513390; ENST00000515208	NNT	nicotinamide nucleotide transhydrogenase [Source:HGNC Symbol;Acc:HGNC:7863]	0.003048	0.7642
ENSG00000205277	ENST00000305119; ENST00000379442; ENST00000467414; ENST00000473098; ENST00000474482; ENST00000536621	MUC12	mucin 12, cell surface associated [Source:HGNC Symbol;Acc:HGNC:7510]	0.006673	0.7625
ENSG00000010818	ENST00000012134; ENST00000367603; ENST00000367604; ENST00000421237; ENST00000474532	HIVEP2	human immunodeficiency virus type I enhancer binding protein 2 [Source:HGNC Symbol;Acc:HGNC:4921]	0.0004712	0.7624
ENSG00000152256	ENST00000282077; ENST00000392571; ENST00000410055; ENST00000416991; ENST00000431718; ENST00000436490; ENST00000439519; ENST00000443353; ENST00000466437	PDK1	pyruvate dehydrogenase kinase 1 [Source:HGNC Symbol;Acc:HGNC:8809]	0.04596	0.7622
ENSG00000124813	ENST00000359524; ENST00000371432; ENST00000371436; ENST00000371438; ENST00000465038; ENST00000473041; ENST00000478660; ENST00000483243; ENST00000483377; ENST00000576263; ENST00000625924	RUNX2	runt related transcription factor 2 [Source:HGNC Symbol;Acc:HGNC:10472]	0.04523	0.7621
ENSG00000133083	ENST00000255448; ENST00000360631; ENST00000379892; ENST00000379893; ENST00000460982; ENST00000477664; ENST00000486239; ENST00000615680	DCLK1	doublecortin like kinase 1 [Source:HGNC Symbol;Acc:HGNC:2700]	0.02457	0.7616
ENSG00000114544	ENST00000315891; ENST00000346785; ENST00000360370; ENST00000383598; ENST00000504035; ENST00000504118; ENST00000505996; ENST00000506102; ENST00000507008; ENST00000507280; ENST00000508835; ENST00000509064; ENST00000509452; ENST00000510651; ENST00000512470; ENST00000512557; ENST00000513464; ENST00000513723; ENST00000514023; ENST00000514333; ENST00000514677; ENST00000514891	SLC41A3	solute carrier family 41 member 3 [Source:HGNC Symbol;Acc:HGNC:31046]	0.0009	0.7614
ENSG00000184557	ENST00000330871; ENST00000587578	SOCS3	suppressor of cytokine signaling 3 [Source:HGNC Symbol;Acc:HGNC:19391]	0.0001468	0.7613
ENSG00000183876	ENST00000328668; ENST00000509146; ENST00000515301	ARSI	arylsulfatase family member I [Source:HGNC Symbol;Acc:HGNC:32521]	0.04473	0.7609
ENSG00000130635	ENST00000371817; ENST00000371820; ENST00000460264; ENST00000463925; ENST00000464187; ENST00000465877; ENST00000469093; ENST00000618395	COL5A1	collagen type V alpha 1 chain [Source:HGNC Symbol;Acc:HGNC:2209]	1.471e-06	0.7605
ENSG00000170921	ENST00000389520; ENST00000424789; ENST00000579541; ENST00000580068; ENST00000580466; ENST00000581143; ENST00000581424; ENST00000583016; ENST00000583356; ENST00000583545	TANC2	tetratricopeptide repeat, ankyrin repeat and coiled-coil containing 2 [Source:HGNC Symbol;Acc:HGNC:30212]	0.0001113	0.7599
ENSG00000256683	ENST00000243644; ENST00000593596; ENST00000594929; ENST00000597555; ENST00000597788; ENST00000598254; ENST00000599258; ENST00000600703; ENST00000601430	ZNF350	zinc finger protein 350 [Source:HGNC Symbol;Acc:HGNC:16656]	0.04592	0.7598
ENSG00000125844	ENST00000246043; ENST00000360807; ENST00000377807; ENST00000377813; ENST00000398782; ENST00000455029; ENST00000468428; ENST00000470422; ENST00000495501; ENST00000610403; ENST00000620641	RRBP1	ribosome binding protein 1 [Source:HGNC Symbol;Acc:HGNC:10448]	0.0001061	0.7598
ENSG00000147044	ENST00000378154; ENST00000378158; ENST00000378163; ENST00000378166; ENST00000378168; ENST00000378179; ENST00000421587; ENST00000442742; ENST00000468986; ENST00000469265; ENST00000472704; ENST00000477823; ENST00000486402	CASK	calcium/calmodulin dependent serine protein kinase [Source:HGNC Symbol;Acc:HGNC:1497]	2.597e-05	0.7597
ENSG00000142089	ENST00000399808; ENST00000526811; ENST00000531688; ENST00000602735	IFITM3	interferon induced transmembrane protein 3 [Source:HGNC Symbol;Acc:HGNC:5414]	0.005408	0.759
ENSG00000135968	ENST00000309863; ENST00000393321; ENST00000409821; ENST00000409896; ENST00000447558; ENST00000462897; ENST00000467566; ENST00000478207; ENST00000480863; ENST00000481729; ENST00000482325; ENST00000485546; ENST00000492785	GCC2	GRIP and coiled-coil domain containing 2 [Source:HGNC Symbol;Acc:HGNC:23218]	0.002585	0.7581
ENSG00000116690	ENST00000367482; ENST00000367483; ENST00000367485; ENST00000445192; ENST00000533951; ENST00000635041	PRG4	proteoglycan 4 [Source:HGNC Symbol;Acc:HGNC:9364]	0.04583	0.758
ENSG00000197461	ENST00000354513; ENST00000400761; ENST00000402802; ENST00000405692; ENST00000426681; ENST00000482462	PDGFA	platelet derived growth factor subunit A [Source:HGNC Symbol;Acc:HGNC:8799]	0.003874	0.7571
ENSG00000186448	ENST00000334075; ENST00000344387; ENST00000383744; ENST00000383745; ENST00000396058; ENST00000412641	ZNF197	zinc finger protein 197 [Source:HGNC Symbol;Acc:HGNC:12988]	0.05728	0.7568
ENSG00000028310	ENST00000466684; ENST00000467963; ENST00000475706; ENST00000483173; ENST00000483234; ENST00000487688; ENST00000489093; ENST00000489816; ENST00000490814; ENST00000493082; ENST00000494422; ENST00000495265; ENST00000495794; ENST00000497410; ENST00000518250; ENST00000518251; ENST00000519112; ENST00000519838; ENST00000523139	BRD9	bromodomain containing 9 [Source:HGNC Symbol;Acc:HGNC:25818]	0.03134	0.7568
ENSG00000151466	ENST00000281142; ENST00000439369; ENST00000502495; ENST00000503215; ENST00000503401; ENST00000503565; ENST00000506233; ENST00000506368; ENST00000511426	SCLT1	sodium channel and clathrin linker 1 [Source:HGNC Symbol;Acc:HGNC:26406]	0.02273	0.7566
ENSG00000186470	ENST00000356386; ENST00000377708; ENST00000396934; ENST00000396948; ENST00000508906; ENST00000524459; ENST00000524682; ENST00000527417; ENST00000527422; ENST00000527639; ENST00000528222; ENST00000528541; ENST00000530653; ENST00000531055; ENST00000532294; ENST00000532627; ENST00000532865; ENST00000532994; ENST00000604202	BTN3A2	butyrophilin subfamily 3 member A2 [Source:HGNC Symbol;Acc:HGNC:1139]	0.01795	0.7555
ENSG00000026508	ENST00000263398; ENST00000278385; ENST00000278386; ENST00000279452; ENST00000352818; ENST00000415148; ENST00000425428; ENST00000428726; ENST00000433892; ENST00000434472; ENST00000442151; ENST00000524922; ENST00000525209; ENST00000525211; ENST00000525241; ENST00000525293; ENST00000525348; ENST00000525469; ENST00000525685; ENST00000525688; ENST00000526000; ENST00000526025; ENST00000526553; ENST0000…	CD44	CD44 molecule (Indian blood group) [Source:HGNC Symbol;Acc:HGNC:1681]	1.262e-06	0.7553
ENSG00000170423	ENST00000304620; ENST00000359499; ENST00000547110; ENST00000547920; ENST00000551581	KRT78	keratin 78 [Source:HGNC Symbol;Acc:HGNC:28926]	0.05726	0.7546
ENSG00000029153	ENST00000261178; ENST00000266503; ENST00000311001; ENST00000395901; ENST00000457040; ENST00000539558; ENST00000542388; ENST00000544915; ENST00000546179	ARNTL2	aryl hydrocarbon receptor nuclear translocator like 2 [Source:HGNC Symbol;Acc:HGNC:18984]	0.000758	0.754
ENSG00000184347	ENST00000332966; ENST00000404867; ENST00000518092; ENST00000518140; ENST00000519486; ENST00000519560; ENST00000521130; ENST00000521150	SLIT3	slit guidance ligand 3 [Source:HGNC Symbol;Acc:HGNC:11087]	0.0007904	0.7539
ENSG00000159763	ENST00000291009	PIP	prolactin induced protein [Source:HGNC Symbol;Acc:HGNC:8993]	0.05338	0.7535
ENSG00000120738	ENST00000239938	EGR1	early growth response 1 [Source:HGNC Symbol;Acc:HGNC:3238]	2.155e-06	0.7523
ENSG00000116260	ENST00000367600; ENST00000367602; ENST00000392029; ENST00000443059	QSOX1	quiescin sulfhydryl oxidase 1 [Source:HGNC Symbol;Acc:HGNC:9756]	0.0003183	0.7521
ENSG00000167874	ENST00000301599; ENST00000574668	TMEM88	transmembrane protein 88 [Source:HGNC Symbol;Acc:HGNC:32371]	0.04604	0.7508
ENSG00000138134	ENST00000371922; ENST00000371924; ENST00000371926; ENST00000371927; ENST00000461650; ENST00000468698	STAMBPL1	STAM binding protein like 1 [Source:HGNC Symbol;Acc:HGNC:24105]	0.0009647	0.7508
ENSG00000185513	ENST00000373133; ENST00000373134; ENST00000373135; ENST00000418998; ENST00000422861; ENST00000427442; ENST00000430781; ENST00000434666; ENST00000439769; ENST00000445228; ENST00000457824; ENST00000468336; ENST00000471977; ENST00000473289; ENST00000473981; ENST00000483547; ENST00000485334; ENST00000494117; ENST00000497347	L3MBTL1	L3MBTL1, histone methyl-lysine binding protein [Source:HGNC Symbol;Acc:HGNC:15905]	0.04096	0.75
ENSG00000067445	ENST00000173898; ENST00000319167; ENST00000375022; ENST00000375041; ENST00000399736; ENST00000411534; ENST00000416704; ENST00000420798; ENST00000427099; ENST00000430420; ENST00000431115; ENST00000440072; ENST00000440759; ENST00000442098; ENST00000445561; ENST00000449980; ENST00000452830; ENST00000453081; ENST00000469211; ENST00000474933; ENST00000475183; ENST00000484031; ENST00000492142; ENST0000…	TRO	trophinin [Source:HGNC Symbol;Acc:HGNC:12326]	0.05248	0.7493
ENSG00000174343	ENST00000310169; ENST00000502377; ENST00000509518	CHRNA9	cholinergic receptor nicotinic alpha 9 subunit [Source:HGNC Symbol;Acc:HGNC:14079]	0.03086	0.7491
ENSG00000170681	ENST00000307584	CAVIN4	caveolae associated protein 4 [Source:HGNC Symbol;Acc:HGNC:33742]	0.06081	0.7479
ENSG00000134758	ENST00000257190; ENST00000261593; ENST00000577999; ENST00000578107; ENST00000578914; ENST00000580499; ENST00000580519; ENST00000583733; ENST00000585103	RNF138	ring finger protein 138 [Source:HGNC Symbol;Acc:HGNC:17765]	0.02205	0.7476
ENSG00000214814	ENST00000522917	FER1L6	fer-1 like family member 6 [Source:HGNC Symbol;Acc:HGNC:28065]	0.06157	0.7475
ENSG00000143653	ENST00000366510	SCCPDH	saccharopine dehydrogenase (putative) [Source:HGNC Symbol;Acc:HGNC:24275]	0.0001469	0.7468
ENSG00000186889	ENST00000335390; ENST00000479763; ENST00000494919	TMEM17	transmembrane protein 17 [Source:HGNC Symbol;Acc:HGNC:26623]	0.03896	0.7463
ENSG00000163739	ENST00000395761; ENST00000509101	CXCL1	C-X-C motif chemokine ligand 1 [Source:HGNC Symbol;Acc:HGNC:4602]	0.01076	0.7447
ENSG00000175879	ENST00000313173; ENST00000429017; ENST00000450510; ENST00000544999	HOXD8	homeobox D8 [Source:HGNC Symbol;Acc:HGNC:5139]	0.05909	0.7442
ENSG00000087074	ENST00000200453; ENST00000600406	PPP1R15A	protein phosphatase 1 regulatory subunit 15A [Source:HGNC Symbol;Acc:HGNC:14375]	2.355e-05	0.7433
ENSG00000251369	ENST00000325134; ENST00000344222; ENST00000376230; ENST00000447310; ENST00000457177; ENST00000506609; ENST00000595560; ENST00000601415	ZNF550	zinc finger protein 550 [Source:HGNC Symbol;Acc:HGNC:28643]	0.00477	0.7432
ENSG00000165124	ENST00000374461; ENST00000374469; ENST00000401783; ENST00000467821; ENST00000476205	SVEP1	sushi, von Willebrand factor type A, EGF and pentraxin domain containing 1 [Source:HGNC Symbol;Acc:HGNC:15985]	0.06177	0.7425
ENSG00000141338	ENST00000269080; ENST00000428549; ENST00000430352; ENST00000541225; ENST00000585531; ENST00000585850; ENST00000586292; ENST00000586539; ENST00000587206; ENST00000588458; ENST00000589533; ENST00000589980; ENST00000590359; ENST00000591459; ENST00000615593	ABCA8	ATP binding cassette subfamily A member 8 [Source:HGNC Symbol;Acc:HGNC:38]	0.05986	0.7409
ENSG00000171310	ENST00000303694; ENST00000546689; ENST00000547956; ENST00000549016; ENST00000549260; ENST00000550711	CHST11	carbohydrate sulfotransferase 11 [Source:HGNC Symbol;Acc:HGNC:17422]	0.001886	0.7402
ENSG00000166750	ENST00000299977; ENST00000542451; ENST00000592325	SLFN5	schlafen family member 5 [Source:HGNC Symbol;Acc:HGNC:28286]	0.00182	0.7399
ENSG00000170222	ENST00000379774; ENST00000468843; ENST00000527582; ENST00000609540	ADPRM	ADP-ribose/CDP-alcohol diphosphatase, manganese dependent [Source:HGNC Symbol;Acc:HGNC:30925]	0.04943	0.7398
ENSG00000146757	ENST00000328747; ENST00000357512; ENST00000431504; ENST00000450302; ENST00000488849	ZNF92	zinc finger protein 92 [Source:HGNC Symbol;Acc:HGNC:13168]	0.003125	0.7387
ENSG00000178201	ENST00000321039	VN1R1	vomeronasal 1 receptor 1 [Source:HGNC Symbol;Acc:HGNC:13548]	0.03252	0.7387
ENSG00000119537	ENST00000326575; ENST00000406396; ENST00000585456; ENST00000585750; ENST00000586791; ENST00000587292; ENST00000588089; ENST00000589530; ENST00000589592; ENST00000590056; ENST00000591902; ENST00000592327	KDSR	3-ketodihydrosphingosine reductase [Source:HGNC Symbol;Acc:HGNC:4021]	0.0002388	0.7363
ENSG00000174567	ENST00000308302; ENST00000475517	GOLT1A	golgi transport 1A [Source:HGNC Symbol;Acc:HGNC:24766]	0.0458	0.7354
ENSG00000157510	ENST00000296721; ENST00000455574; ENST00000508444; ENST00000513665; ENST00000515000; ENST00000522492	AFAP1L1	actin filament associated protein 1 like 1 [Source:HGNC Symbol;Acc:HGNC:26714]	0.01895	0.7337
ENSG00000175592	ENST00000312562; ENST00000448083; ENST00000531493; ENST00000532401; ENST00000534222	FOSL1	FOS like 1, AP-1 transcription factor subunit [Source:HGNC Symbol;Acc:HGNC:13718]	2.318e-06	0.7325
ENSG00000256060	ENST00000543226; ENST00000596755	TRAPPC2B	trafficking protein particle complex 2B [Source:NCBI gene;Acc:10597]	0.06562	0.7313
ENSG00000145246	ENST00000273859; ENST00000503288; ENST00000504445; ENST00000505277; ENST00000505476; ENST00000507889; ENST00000512393	ATP10D	ATPase phospholipid transporting 10D (putative) [Source:HGNC Symbol;Acc:HGNC:13549]	0.05322	0.7295
ENSG00000188338	ENST00000417121; ENST00000417851; ENST00000439524; ENST00000445096; ENST00000610458; ENST00000614032; ENST00000620404; ENST00000621456; ENST00000621714	SLC38A3	solute carrier family 38 member 3 [Source:HGNC Symbol;Acc:HGNC:18044]	0.06306	0.7294
ENSG00000096696	ENST00000379802; ENST00000418664; ENST00000506617	DSP	desmoplakin [Source:HGNC Symbol;Acc:HGNC:3052]	3.003e-05	0.7294
ENSG00000164088	ENST00000296487; ENST00000323588; ENST00000409502; ENST00000443681; ENST00000457454; ENST00000467471; ENST00000472955; ENST00000482724; ENST00000489606	PPM1M	protein phosphatase, Mg2+/Mn2+ dependent 1M [Source:HGNC Symbol;Acc:HGNC:26506]	0.04744	0.7291
ENSG00000232810	ENST00000449264	TNF	tumor necrosis factor [Source:HGNC Symbol;Acc:HGNC:11892]	0.0139	0.7284
ENSG00000211445	ENST00000388825; ENST00000517973; ENST00000519214; ENST00000520059; ENST00000520597; ENST00000521632; ENST00000521650; ENST00000521722; ENST00000614343; ENST00000622181; ENST00000625178	GPX3	glutathione peroxidase 3 [Source:HGNC Symbol;Acc:HGNC:4555]	0.004615	0.7281
ENSG00000055732	ENST00000341115; ENST00000370587; ENST00000370589; ENST00000474447; ENST00000475312; ENST00000490600	MCOLN3	mucolipin 3 [Source:HGNC Symbol;Acc:HGNC:13358]	0.01342	0.7275
ENSG00000152518	ENST00000282388	ZFP36L2	ZFP36 ring finger protein like 2 [Source:HGNC Symbol;Acc:HGNC:1108]	0.0001022	0.7273
ENSG00000239887	ENST00000420220; ENST00000426197; ENST00000458626	C1orf226	chromosome 1 open reading frame 226 [Source:HGNC Symbol;Acc:HGNC:34351]	0.06245	0.7272
ENSG00000058335	ENST00000394745; ENST00000419573; ENST00000558480; ENST00000559926; ENST00000560286; ENST00000560334; ENST00000560943; ENST00000561112; ENST00000623620	RASGRF1	Ras protein specific guanine nucleotide releasing factor 1 [Source:HGNC Symbol;Acc:HGNC:9875]	0.06112	0.7271
ENSG00000111799	ENST00000322507; ENST00000345356; ENST00000416123; ENST00000419671; ENST00000425443; ENST00000474564; ENST00000483888; ENST00000486533; ENST00000493109; ENST00000511023; ENST00000615798	COL12A1	collagen type XII alpha 1 chain [Source:HGNC Symbol;Acc:HGNC:2188]	0.008578	0.7269
ENSG00000164627	ENST00000229913; ENST00000287152; ENST00000394362; ENST00000441975; ENST00000458470; ENST00000465719; ENST00000482238; ENST00000538893	KIF6	kinesin family member 6 [Source:HGNC Symbol;Acc:HGNC:21202]	0.06914	0.7265
ENSG00000068323	ENST00000315869; ENST00000481606; ENST00000487451; ENST00000493583; ENST00000495940	TFE3	transcription factor binding to IGHM enhancer 3 [Source:HGNC Symbol;Acc:HGNC:11752]	0.0001468	0.7255
ENSG00000109667	ENST00000264784; ENST00000309065; ENST00000481042; ENST00000503280; ENST00000503803; ENST00000505104; ENST00000505506; ENST00000506583; ENST00000506839; ENST00000508585; ENST00000509214; ENST00000512342; ENST00000513129	SLC2A9	solute carrier family 2 member 9 [Source:HGNC Symbol;Acc:HGNC:13446]	0.01447	0.7252
ENSG00000090612	ENST00000228289; ENST00000416488; ENST00000500625; ENST00000534953; ENST00000536435; ENST00000536899; ENST00000537973; ENST00000539248; ENST00000541009; ENST00000541211; ENST00000541975; ENST00000542711; ENST00000542986; ENST00000546126; ENST00000585488; ENST00000588312; ENST00000591951; ENST00000592241; ENST00000611984	ZNF268	zinc finger protein 268 [Source:HGNC Symbol;Acc:HGNC:13061]	0.003526	0.7251
ENSG00000063587	ENST00000370249; ENST00000370251; ENST00000438239	ZNF275	zinc finger protein 275 [Source:HGNC Symbol;Acc:HGNC:13069]	0.006476	0.725
ENSG00000129116	ENST00000261509; ENST00000393726; ENST00000503290; ENST00000503457; ENST00000504519; ENST00000505667; ENST00000507325; ENST00000507699; ENST00000507735; ENST00000508898; ENST00000510998; ENST00000511611; ENST00000511682; ENST00000511948; ENST00000512127; ENST00000513187; ENST00000513245	PALLD	palladin, cytoskeletal associated protein [Source:HGNC Symbol;Acc:HGNC:17068]	4.226e-05	0.7248
ENSG00000148841	ENST00000278071; ENST00000337478; ENST00000358187; ENST00000458723	ITPRIP	inositol 1,4,5-trisphosphate receptor interacting protein [Source:HGNC Symbol;Acc:HGNC:29370]	0.0006212	0.7246
ENSG00000197977	ENST00000354666	ELOVL2	ELOVL fatty acid elongase 2 [Source:HGNC Symbol;Acc:HGNC:14416]	0.000779	0.7245
ENSG00000171103	ENST00000306108; ENST00000419999; ENST00000439947; ENST00000484060; ENST00000490390	TRMT61B	tRNA methyltransferase 61B [Source:HGNC Symbol;Acc:HGNC:26070]	0.02069	0.7239
ENSG00000174370	ENST00000310799; ENST00000524878; ENST00000530168	C11orf45	chromosome 11 open reading frame 45 [Source:HGNC Symbol;Acc:HGNC:28584]	0.06285	0.7237
ENSG00000026025	ENST00000224237; ENST00000421459; ENST00000469543; ENST00000478746; ENST00000485947; ENST00000487938; ENST00000495528; ENST00000497849; ENST00000544301; ENST00000637053	VIM	vimentin [Source:HGNC Symbol;Acc:HGNC:12692]	1.383e-06	0.7236
ENSG00000180257	ENST00000270457; ENST00000332302; ENST00000357666; ENST00000391786; ENST00000438970; ENST00000444460; ENST00000457013; ENST00000535506	ZNF816	zinc finger protein 816 [Source:HGNC Symbol;Acc:HGNC:26995]	0.03435	0.7233
ENSG00000187676	ENST00000343307; ENST00000461652	B3GLCT	beta 3-glucosyltransferase [Source:HGNC Symbol;Acc:HGNC:20207]	0.00338	0.7224
ENSG00000176907	ENST00000315792	TCIM	transcriptional and immune response regulator [Source:HGNC Symbol;Acc:HGNC:1357]	0.0001257	0.7212
ENSG00000166128	ENST00000321437; ENST00000558119; ENST00000558990; ENST00000559006; ENST00000559927	RAB8B	RAB8B, member RAS oncogene family [Source:HGNC Symbol;Acc:HGNC:30273]	0.001209	0.7204
ENSG00000123384	ENST00000243077; ENST00000338962; ENST00000451724; ENST00000553277; ENST00000553446; ENST00000554118; ENST00000554174; ENST00000555124; ENST00000555941; ENST00000556247; ENST00000556356; ENST00000556830	LRP1	LDL receptor related protein 1 [Source:HGNC Symbol;Acc:HGNC:6692]	0.0008999	0.7204
ENSG00000237440	ENST00000427401; ENST00000594419; ENST00000596530; ENST00000596797; ENST00000597940	ZNF737	zinc finger protein 737 [Source:HGNC Symbol;Acc:HGNC:32468]	0.05324	0.7201
ENSG00000176915	ENST00000357997; ENST00000439231; ENST00000505031; ENST00000535036; ENST00000538591; ENST00000538766; ENST00000539605; ENST00000542282; ENST00000542374; ENST00000542657; ENST00000545623; ENST00000546061	ANKLE2	ankyrin repeat and LEM domain containing 2 [Source:HGNC Symbol;Acc:HGNC:29101]	0.0001321	0.7193
ENSG00000091622	ENST00000262483; ENST00000421306; ENST00000572795; ENST00000575201; ENST00000576664	PITPNM3	PITPNM family member 3 [Source:HGNC Symbol;Acc:HGNC:21043]	0.01926	0.718
ENSG00000166592	ENST00000299759; ENST00000420652; ENST00000566577; ENST00000567791; ENST00000568915	RRAD	RRAD, Ras related glycolysis inhibitor and calcium channel regulator [Source:HGNC Symbol;Acc:HGNC:10446]	0.01624	0.7178
ENSG00000205362	ENST00000290705	MT1A	metallothionein 1A [Source:HGNC Symbol;Acc:HGNC:7393]	0.04786	0.7175
ENSG00000162772	ENST00000336937; ENST00000341491; ENST00000366981; ENST00000366983; ENST00000366985; ENST00000366987; ENST00000464547; ENST00000465155; ENST00000492118; ENST00000613104; ENST00000613954	ATF3	activating transcription factor 3 [Source:HGNC Symbol;Acc:HGNC:785]	0.0112	0.7172
ENSG00000162086	ENST00000498240; ENST00000571101; ENST00000572999; ENST00000573828; ENST00000574298; ENST00000575234; ENST00000575253; ENST00000575812; ENST00000612186; ENST00000617839	ZNF75A	zinc finger protein 75a [Source:HGNC Symbol;Acc:HGNC:13146]	0.002958	0.7166
ENSG00000115604	ENST00000233957; ENST00000334376; ENST00000409599; ENST00000410040; ENST00000466357	IL18R1	interleukin 18 receptor 1 [Source:HGNC Symbol;Acc:HGNC:5988]	0.04721	0.7165
ENSG00000166250	ENST00000448775; ENST00000527977; ENST00000529128; ENST00000530371	CLMP	CXADR like membrane protein [Source:HGNC Symbol;Acc:HGNC:24039]	0.001014	0.7157
ENSG00000120784	ENST00000351218; ENST00000392144; ENST00000477900; ENST00000514101; ENST00000586732; ENST00000587199; ENST00000587809; ENST00000588979; ENST00000589018; ENST00000589676; ENST00000589789; ENST00000591444	ZFP30	ZFP30 zinc finger protein [Source:HGNC Symbol;Acc:HGNC:29555]	0.007957	0.7155
ENSG00000161654	ENST00000293406; ENST00000585388; ENST00000590563; ENST00000591247	LSM12	LSM12 homolog [Source:HGNC Symbol;Acc:HGNC:26407]	0.05914	0.7155
ENSG00000080493	ENST00000264485; ENST00000340595; ENST00000351898; ENST00000425175; ENST00000512686; ENST00000514331; ENST00000638464; ENST00000639096	SLC4A4	solute carrier family 4 member 4 [Source:HGNC Symbol;Acc:HGNC:11030]	0.04235	0.7153
ENSG00000112276	ENST00000314641; ENST00000336775; ENST00000446408	BVES	blood vessel epicardial substance [Source:HGNC Symbol;Acc:HGNC:1152]	0.01526	0.7152
ENSG00000100784	ENST00000418736; ENST00000536315; ENST00000554206; ENST00000556178; ENST00000556304; ENST00000556594; ENST00000614987	RPS6KA5	ribosomal protein S6 kinase A5 [Source:HGNC Symbol;Acc:HGNC:10434]	0.05153	0.7147
ENSG00000116574	ENST00000366691	RHOU	ras homolog family member U [Source:HGNC Symbol;Acc:HGNC:17794]	0.02324	0.7143
ENSG00000114268	ENST00000232375; ENST00000383734; ENST00000412035; ENST00000416568; ENST00000417753; ENST00000422701; ENST00000445633; ENST00000452531; ENST00000467176; ENST00000468162; ENST00000471890; ENST00000478516; ENST00000490115; ENST00000490404; ENST00000496767	PFKFB4	6-phosphofructo-2-kinase/fructose-2,6-biphosphatase 4 [Source:HGNC Symbol;Acc:HGNC:8875]	0.0001229	0.7135
ENSG00000157350	ENST00000342907; ENST00000393640; ENST00000561708; ENST00000566097; ENST00000567586; ENST00000567822	ST3GAL2	ST3 beta-galactoside alpha-2,3-sialyltransferase 2 [Source:HGNC Symbol;Acc:HGNC:10863]	0.02488	0.7133
ENSG00000105613	ENST00000251472; ENST00000585791; ENST00000588379; ENST00000589040; ENST00000590204; ENST00000590553; ENST00000590883; ENST00000591495; ENST00000592713	MAST1	microtubule associated serine/threonine kinase 1 [Source:HGNC Symbol;Acc:HGNC:19034]	0.008465	0.7126
ENSG00000135828	ENST00000367559; ENST00000539397	RNASEL	ribonuclease L [Source:HGNC Symbol;Acc:HGNC:10050]	0.05917	0.7125
ENSG00000153896	ENST00000329285; ENST00000587354; ENST00000588760; ENST00000588788	ZNF599	zinc finger protein 599 [Source:HGNC Symbol;Acc:HGNC:26408]	0.04975	0.7118
ENSG00000253537	ENST00000518325; ENST00000617050	PCDHGA7	protocadherin gamma subfamily A, 7 [Source:HGNC Symbol;Acc:HGNC:8705]	0.07265	0.7116
ENSG00000132854	ENST00000317477; ENST00000354381; ENST00000371150; ENST00000371153	KANK4	KN motif and ankyrin repeat domains 4 [Source:HGNC Symbol;Acc:HGNC:27263]	0.07189	0.7114
ENSG00000214595	ENST00000356458; ENST00000466608; ENST00000472965; ENST00000481376; ENST00000488611; ENST00000490828; ENST00000491655; ENST00000493997; ENST00000496970	EML6	echinoderm microtubule associated protein like 6 [Source:HGNC Symbol;Acc:HGNC:35412]	0.05335	0.7112
ENSG00000187800	ENST00000292357; ENST00000338302; ENST00000444016; ENST00000455314; ENST00000465101; ENST00000469390; ENST00000482505	PEAR1	platelet endothelial aggregation receptor 1 [Source:HGNC Symbol;Acc:HGNC:33631]	0.02923	0.7111
ENSG00000198223	ENST00000355432; ENST00000355805; ENST00000381500; ENST00000381509; ENST00000381524; ENST00000381529; ENST00000412290; ENST00000417535; ENST00000432318; ENST00000475259; ENST00000477940; ENST00000478256; ENST00000481245; ENST00000486791; ENST00000491683; ENST00000493312; ENST00000494969; ENST00000498153; ENST00000501036	CSF2RA	colony stimulating factor 2 receptor alpha subunit [Source:HGNC Symbol;Acc:HGNC:2435]	0.04199	0.7108
ENSG00000165512	ENST00000298299	ZNF22	zinc finger protein 22 [Source:HGNC Symbol;Acc:HGNC:13012]	0.0004442	0.7106
ENSG00000261150	ENST00000568225; ENST00000615648	EPPK1	epiplakin 1 [Source:HGNC Symbol;Acc:HGNC:15577]	0.06863	0.7102
ENSG00000123685	ENST00000243440; ENST00000471382; ENST00000478275	BATF3	basic leucine zipper ATF-like transcription factor 3 [Source:HGNC Symbol;Acc:HGNC:28915]	0.03155	0.7098
ENSG00000116701	ENST00000367535; ENST00000367536; ENST00000413720; ENST00000418089; ENST00000419402; ENST00000420553; ENST00000469280	NCF2	neutrophil cytosolic factor 2 [Source:HGNC Symbol;Acc:HGNC:7661]	0.06065	0.7096
ENSG00000147065	ENST00000360270; ENST00000429601; ENST00000439474; ENST00000447323; ENST00000609205; ENST00000609672	MSN	moesin [Source:HGNC Symbol;Acc:HGNC:7373]	7.536e-06	0.7089
ENSG00000168243	ENST00000366597; ENST00000366598; ENST00000391854; ENST00000450593; ENST00000484517	GNG4	G protein subunit gamma 4 [Source:HGNC Symbol;Acc:HGNC:4407]	0.003882	0.7071
ENSG00000128283	ENST00000249014; ENST00000415670; ENST00000430687; ENST00000434728	CDC42EP1	CDC42 effector protein 1 [Source:HGNC Symbol;Acc:HGNC:17014]	0.004815	0.7066
ENSG00000170265	ENST00000462740; ENST00000470381; ENST00000479907; ENST00000610704	ZNF282	zinc finger protein 282 [Source:HGNC Symbol;Acc:HGNC:13076]	0.02528	0.7065
ENSG00000162458	ENST00000332305; ENST00000375766; ENST00000375771; ENST00000430076; ENST00000431771; ENST00000441801; ENST00000483633; ENST00000496928; ENST00000502638; ENST00000502739; ENST00000508310; ENST00000509138; ENST00000510393; ENST00000510929; ENST00000514156	FBLIM1	filamin binding LIM protein 1 [Source:HGNC Symbol;Acc:HGNC:24686]	0.001196	0.7065
ENSG00000134686	ENST00000257118; ENST00000373418; ENST00000373422; ENST00000431992; ENST00000459964; ENST00000467894; ENST00000468406; ENST00000473158; ENST00000484692; ENST00000485928; ENST00000486897; ENST00000493483	PHC2	polyhomeotic homolog 2 [Source:HGNC Symbol;Acc:HGNC:3183]	0.0002805	0.7064
ENSG00000102316	ENST00000218439; ENST00000347546; ENST00000375053; ENST00000375058; ENST00000375060; ENST00000375068; ENST00000396224; ENST00000463787; ENST00000485483; ENST00000487463; ENST00000487482; ENST00000497484; ENST00000627068	MAGED2	MAGE family member D2 [Source:HGNC Symbol;Acc:HGNC:16353]	0.0002954	0.7059
ENSG00000146576	ENST00000344417; ENST00000359073; ENST00000440409; ENST00000445375; ENST00000472693; ENST00000477298	C7orf26	chromosome 7 open reading frame 26 [Source:HGNC Symbol;Acc:HGNC:21702]	0.0201	0.7056
ENSG00000131711	ENST00000296755; ENST00000504183; ENST00000504492; ENST00000511641; ENST00000512974; ENST00000513526	MAP1B	microtubule associated protein 1B [Source:HGNC Symbol;Acc:HGNC:6836]	1.057e-05	0.7051
ENSG00000104324	ENST00000220763; ENST00000517742; ENST00000519484; ENST00000519900; ENST00000521142; ENST00000522617; ENST00000525310; ENST00000529551; ENST00000532528	CPQ	carboxypeptidase Q [Source:HGNC Symbol;Acc:HGNC:16910]	0.04455	0.705
ENSG00000122507	ENST00000242067; ENST00000350941; ENST00000355070; ENST00000396127; ENST00000425508; ENST00000432983; ENST00000433714; ENST00000434373; ENST00000442858; ENST00000465037; ENST00000482941; ENST00000489708; ENST00000495426; ENST00000496029; ENST00000498189; ENST00000627264	BBS9	Bardet-Biedl syndrome 9 [Source:HGNC Symbol;Acc:HGNC:30000]	0.04659	0.705
ENSG00000138463	ENST00000261038; ENST00000477647	DIRC2	disrupted in renal carcinoma 2 [Source:HGNC Symbol;Acc:HGNC:16628]	0.008273	0.7048
ENSG00000174306	ENST00000309060; ENST00000373261; ENST00000419740; ENST00000421422; ENST00000432768; ENST00000436099; ENST00000436440; ENST00000441102; ENST00000485686; ENST00000487057; ENST00000544979; ENST00000558993; ENST00000559028; ENST00000559234; ENST00000559296; ENST00000559436; ENST00000560361; ENST00000560364; ENST00000560456; ENST00000560759; ENST00000561291	ZHX3	zinc fingers and homeoboxes 3 [Source:HGNC Symbol;Acc:HGNC:15935]	0.05379	0.7047
ENSG00000088826	ENST00000278795; ENST00000305958; ENST00000339123; ENST00000346595; ENST00000379460; ENST00000457205; ENST00000466004; ENST00000484515; ENST00000486998; ENST00000493223; ENST00000494098; ENST00000621355	SMOX	spermine oxidase [Source:HGNC Symbol;Acc:HGNC:15862]	0.0001009	0.7037
ENSG00000197016	ENST00000330619; ENST00000391709; ENST00000594953; ENST00000601059; ENST00000601579; ENST00000601902	ZNF470	zinc finger protein 470 [Source:HGNC Symbol;Acc:HGNC:22220]	0.0279	0.7034
ENSG00000144857	ENST00000273395; ENST00000355385; ENST00000462425; ENST00000463971; ENST00000464546; ENST00000466059; ENST00000471963; ENST00000473008; ENST00000477178; ENST00000479182; ENST00000484034; ENST00000485230; ENST00000488486; ENST00000494687; ENST00000495514; ENST00000497495; ENST00000498710	BOC	BOC cell adhesion associated, oncogene regulated [Source:HGNC Symbol;Acc:HGNC:17173]	0.05907	0.7031
ENSG00000166845	ENST00000300091; ENST00000382911; ENST00000578138; ENST00000579594; ENST00000582188; ENST00000620105	C18orf54	chromosome 18 open reading frame 54 [Source:HGNC Symbol;Acc:HGNC:13796]	0.07109	0.7023
ENSG00000123643	ENST00000243389; ENST00000429484; ENST00000517628; ENST00000517945; ENST00000519829; ENST00000520111; ENST00000520701; ENST00000521351; ENST00000521925; ENST00000522185; ENST00000616007	SLC36A1	solute carrier family 36 member 1 [Source:HGNC Symbol;Acc:HGNC:18761]	0.01364	0.7019
ENSG00000137831	ENST00000322954; ENST00000379983; ENST00000539319; ENST00000558308; ENST00000558758; ENST00000559156; ENST00000559183; ENST00000559206; ENST00000559290; ENST00000560167; ENST00000560441; ENST00000560523; ENST00000560831; ENST00000560951	UACA	uveal autoantigen with coiled-coil domains and ankyrin repeats [Source:HGNC Symbol;Acc:HGNC:15947]	0.0003681	0.7017
ENSG00000198039	ENST00000395375; ENST00000465954; ENST00000471926; ENST00000476120; ENST00000476730; ENST00000489672; ENST00000527278	ZNF273	zinc finger protein 273 [Source:HGNC Symbol;Acc:HGNC:13067]	0.05798	0.7005
ENSG00000138411	ENST00000260983; ENST00000409111; ENST00000427457; ENST00000452031; ENST00000462290; ENST00000498146	HECW2	HECT, C2 and WW domain containing E3 ubiquitin protein ligase 2 [Source:HGNC Symbol;Acc:HGNC:29853]	0.06342	0.7004
ENSG00000114698	ENST00000354952; ENST00000383083; ENST00000433593; ENST00000446574; ENST00000460350; ENST00000460885; ENST00000475019; ENST00000476202; ENST00000481701; ENST00000493382; ENST00000498625	PLSCR4	phospholipid scramblase 4 [Source:HGNC Symbol;Acc:HGNC:16497]	0.01261	0.6993
ENSG00000141622	ENST00000269439; ENST00000543885; ENST00000586604; ENST00000587853; ENST00000588679; ENST00000590330; ENST00000592777; ENST00000593230	RNF165	ring finger protein 165 [Source:HGNC Symbol;Acc:HGNC:31696]	0.04406	0.6984
ENSG00000198934	ENST00000361470	MAGEE1	MAGE family member E1 [Source:HGNC Symbol;Acc:HGNC:24934]	0.0739	0.6981
ENSG00000171488	ENST00000370454; ENST00000416805; ENST00000479252; ENST00000482063	LRRC8C	leucine rich repeat containing 8 VRAC subunit C [Source:HGNC Symbol;Acc:HGNC:25075]	0.005391	0.698
ENSG00000100345	ENST00000216181; ENST00000401701; ENST00000456729; ENST00000459960; ENST00000463027; ENST00000472210; ENST00000473022; ENST00000475726; ENST00000477189; ENST00000486218; ENST00000495928	MYH9	myosin heavy chain 9 [Source:HGNC Symbol;Acc:HGNC:7579]	7.979e-05	0.6969
ENSG00000128039	ENST00000264228; ENST00000505210; ENST00000514398	SRD5A3	steroid 5 alpha-reductase 3 [Source:HGNC Symbol;Acc:HGNC:25812]	0.01802	0.6967
ENSG00000171246	ENST00000306773; ENST00000535681; ENST00000571100; ENST00000575212	NPTX1	neuronal pentraxin 1 [Source:HGNC Symbol;Acc:HGNC:7952]	0.075	0.6964
ENSG00000119778	ENST00000238789; ENST00000366438; ENST00000381024; ENST00000439915; ENST00000458510; ENST00000474583; ENST00000478885; ENST00000486610; ENST00000498006	ATAD2B	ATPase family, AAA domain containing 2B [Source:HGNC Symbol;Acc:HGNC:29230]	0.07903	0.6954
ENSG00000270885	ENST00000603017; ENST00000603498	RASL10B	RAS like family 10 member B [Source:HGNC Symbol;Acc:HGNC:30295]	0.08023	0.695
ENSG00000156515	ENST00000298649; ENST00000359426; ENST00000360289; ENST00000421088; ENST00000436817; ENST00000448642; ENST00000450646; ENST00000464803; ENST00000470050; ENST00000476368; ENST00000479594; ENST00000480047; ENST00000483054; ENST00000483077; ENST00000488644; ENST00000493591; ENST00000494253	HK1	hexokinase 1 [Source:HGNC Symbol;Acc:HGNC:4922]	0.0002944	0.6949
ENSG00000111275	ENST00000261733; ENST00000416293; ENST00000548536; ENST00000549106; ENST00000551450	ALDH2	aldehyde dehydrogenase 2 family (mitochondrial) [Source:HGNC Symbol;Acc:HGNC:404]	0.0004151	0.6943
ENSG00000157259	ENST00000287957; ENST00000465247; ENST00000493878	GATAD1	GATA zinc finger domain containing 1 [Source:HGNC Symbol;Acc:HGNC:29941]	0.003265	0.6942
ENSG00000160336	ENST00000334095; ENST00000432094; ENST00000454407; ENST00000610928; ENST00000613950	ZNF761	zinc finger protein 761 [Source:HGNC Symbol;Acc:HGNC:23179]	0.0004226	0.6937
ENSG00000142459	ENST00000270530; ENST00000538904; ENST00000597440; ENST00000599036; ENST00000600802; ENST00000601766; ENST00000601984	EVI5L	ecotropic viral integration site 5 like [Source:HGNC Symbol;Acc:HGNC:30464]	0.0813	0.6928
ENSG00000169594	ENST00000345382; ENST00000569704	BNC1	basonuclin 1 [Source:HGNC Symbol;Acc:HGNC:1081]	0.08068	0.6925
ENSG00000175267	ENST00000299840; ENST00000389398; ENST00000562340; ENST00000563389; ENST00000563755; ENST00000566668; ENST00000567131; ENST00000568328	VWA3A	von Willebrand factor A domain containing 3A [Source:HGNC Symbol;Acc:HGNC:27088]	0.07111	0.6919
ENSG00000146826	ENST00000316937; ENST00000394035; ENST00000419037; ENST00000419841; ENST00000448720; ENST00000456769; ENST00000457641; ENST00000470260; ENST00000472061; ENST00000498638	C7orf43	chromosome 7 open reading frame 43 [Source:HGNC Symbol;Acc:HGNC:25604]	0.07332	0.6918
ENSG00000102174	ENST00000379374; ENST00000475778	PHEX	phosphate regulating endopeptidase homolog X-linked [Source:HGNC Symbol;Acc:HGNC:8918]	0.06996	0.6916
ENSG00000177606	ENST00000371222	JUN	Jun proto-oncogene, AP-1 transcription factor subunit [Source:HGNC Symbol;Acc:HGNC:6204]	2.626e-05	0.6914
ENSG00000152104	ENST00000366956; ENST00000473261; ENST00000486173; ENST00000491277; ENST00000543945	PTPN14	protein tyrosine phosphatase, non-receptor type 14 [Source:HGNC Symbol;Acc:HGNC:9647]	0.007725	0.6911
ENSG00000172006	ENST00000317243; ENST00000588534; ENST00000590116; ENST00000591265	ZNF554	zinc finger protein 554 [Source:HGNC Symbol;Acc:HGNC:26629]	0.08271	0.6903
ENSG00000163293	ENST00000295461; ENST00000500571; ENST00000508180; ENST00000511123; ENST00000511852; ENST00000513724	NIPAL1	NIPA like domain containing 1 [Source:HGNC Symbol;Acc:HGNC:27194]	0.07738	0.6903
ENSG00000162576	ENST00000309212; ENST00000342753; ENST00000445648; ENST00000460473; ENST00000464351; ENST00000473097; ENST00000474033; ENST00000476718; ENST00000477278; ENST00000478517	MXRA8	matrix remodeling associated 8 [Source:HGNC Symbol;Acc:HGNC:7542]	0.08322	0.69
ENSG00000169604	ENST00000303714; ENST00000409349; ENST00000409829; ENST00000463335; ENST00000481119; ENST00000482235; ENST00000497197	ANTXR1	anthrax toxin receptor 1 [Source:HGNC Symbol;Acc:HGNC:21014]	5.577e-06	0.6897
ENSG00000100626	ENST00000337827; ENST00000448469; ENST00000553471; ENST00000553669; ENST00000553740; ENST00000554317; ENST00000554858; ENST00000555920; ENST00000556677; ENST00000556829	GALNT16	polypeptide N-acetylgalactosaminyltransferase 16 [Source:HGNC Symbol;Acc:HGNC:23233]	0.04623	0.6893
ENSG00000260428	ENST00000567180	SCX	scleraxis bHLH transcription factor [Source:HGNC Symbol;Acc:HGNC:32322]	0.06484	0.6883
ENSG00000186020	ENST00000334116; ENST00000452073; ENST00000585960; ENST00000585983; ENST00000586115; ENST00000586458; ENST00000587286; ENST00000590656; ENST00000591340	ZNF529	zinc finger protein 529 [Source:HGNC Symbol;Acc:HGNC:29328]	0.02726	0.6875
ENSG00000090581	ENST00000204679; ENST00000526820; ENST00000527076; ENST00000527137; ENST00000527168; ENST00000527876; ENST00000529110; ENST00000529957; ENST00000534197	GNPTG	N-acetylglucosamine-1-phosphate transferase gamma subunit [Source:HGNC Symbol;Acc:HGNC:23026]	0.001984	0.6868
ENSG00000114270	ENST00000328333; ENST00000422991; ENST00000459756; ENST00000462475; ENST00000465238; ENST00000466591; ENST00000467985; ENST00000470076; ENST00000474432; ENST00000487017	COL7A1	collagen type VII alpha 1 chain [Source:HGNC Symbol;Acc:HGNC:2214]	6.697e-06	0.6866
ENSG00000081479	ENST00000263816; ENST00000443831; ENST00000461418; ENST00000491228; ENST00000493501	LRP2	LDL receptor related protein 2 [Source:HGNC Symbol;Acc:HGNC:6694]	0.05392	0.6864
ENSG00000213923	ENST00000359867; ENST00000366216; ENST00000396832; ENST00000403904; ENST00000405675; ENST00000413574; ENST00000430335; ENST00000431611; ENST00000431632; ENST00000442216; ENST00000451964; ENST00000494610; ENST00000495232; ENST00000498529; ENST00000612795	CSNK1E	casein kinase 1 epsilon [Source:HGNC Symbol;Acc:HGNC:2453]	0.004511	0.6864
ENSG00000100376	ENST00000216214; ENST00000405673; ENST00000424557; ENST00000427777; ENST00000441876; ENST00000452238; ENST00000459849; ENST00000462361; ENST00000476478; ENST00000476754; ENST00000477714; ENST00000479180; ENST00000481447; ENST00000483102; ENST00000487732; ENST00000491671	FAM118A	family with sequence similarity 118 member A [Source:HGNC Symbol;Acc:HGNC:1313]	0.03937	0.6862
ENSG00000151012	ENST00000280612; ENST00000509248	SLC7A11	solute carrier family 7 member 11 [Source:HGNC Symbol;Acc:HGNC:11059]	0.0003311	0.6861
ENSG00000113522	ENST00000378823; ENST00000416135; ENST00000423956; ENST00000434288; ENST00000453394; ENST00000455677; ENST00000487596; ENST00000496204; ENST00000533482	RAD50	RAD50 double strand break repair protein [Source:HGNC Symbol;Acc:HGNC:9816]	0.07175	0.6861
ENSG00000003137	ENST00000001146; ENST00000412253; ENST00000461519; ENST00000474509; ENST00000546307	CYP26B1	cytochrome P450 family 26 subfamily B member 1 [Source:HGNC Symbol;Acc:HGNC:20581]	0.006057	0.6854
ENSG00000186026	ENST00000421176	ZNF284	zinc finger protein 284 [Source:HGNC Symbol;Acc:HGNC:13078]	0.08572	0.6851
ENSG00000161955	ENST00000338784; ENST00000349228; ENST00000380535; ENST00000396542; ENST00000396545; ENST00000436057; ENST00000438470; ENST00000483039; ENST00000625791	TNFSF13	TNF superfamily member 13 [Source:HGNC Symbol;Acc:HGNC:11928]	0.07426	0.6851
ENSG00000185467	ENST00000327442	KPNA7	karyopherin subunit alpha 7 [Source:HGNC Symbol;Acc:HGNC:21839]	0.04756	0.6831
ENSG00000167460	ENST00000300933; ENST00000344824; ENST00000586193; ENST00000586499; ENST00000586833; ENST00000587201; ENST00000588032; ENST00000588410; ENST00000588483; ENST00000588507; ENST00000589897; ENST00000590180; ENST00000591226; ENST00000591645; ENST00000592138; ENST00000592822	TPM4	tropomyosin 4 [Source:HGNC Symbol;Acc:HGNC:12013]	4.331e-06	0.6825
ENSG00000031691	ENST00000335783	CENPQ	centromere protein Q [Source:HGNC Symbol;Acc:HGNC:21347]	0.08299	0.682
ENSG00000172824	ENST00000397205; ENST00000535543; ENST00000535696; ENST00000535948; ENST00000538199; ENST00000540579; ENST00000540947; ENST00000543561; ENST00000544478; ENST00000544986; ENST00000567587	CES4A	carboxylesterase 4A [Source:HGNC Symbol;Acc:HGNC:26741]	0.06598	0.6819
ENSG00000050820	ENST00000162330; ENST00000393420; ENST00000393422; ENST00000418647; ENST00000420641; ENST00000535626; ENST00000538440; ENST00000542031; ENST00000546196; ENST00000561970; ENST00000562556; ENST00000563038; ENST00000563323; ENST00000563700; ENST00000564028; ENST00000564170; ENST00000566465; ENST00000566982; ENST00000567215; ENST00000568864; ENST00000569006; ENST00000569340	BCAR1	BCAR1, Cas family scaffolding protein [Source:HGNC Symbol;Acc:HGNC:971]	0.009589	0.6815
ENSG00000135919	ENST00000258405; ENST00000409304; ENST00000409840; ENST00000423446; ENST00000432738; ENST00000447280; ENST00000454956; ENST00000473202; ENST00000478966; ENST00000489065	SERPINE2	serpin family E member 2 [Source:HGNC Symbol;Acc:HGNC:8951]	3.006e-05	0.6814
ENSG00000115232	ENST00000233573; ENST00000339307; ENST00000397033; ENST00000465522; ENST00000468948; ENST00000473002; ENST00000476089; ENST00000476824; ENST00000478440; ENST00000484404; ENST00000490435	ITGA4	integrin subunit alpha 4 [Source:HGNC Symbol;Acc:HGNC:6140]	0.07796	0.6809
ENSG00000185697	ENST00000517885; ENST00000518079; ENST00000522419; ENST00000522677; ENST00000523304; ENST00000524176	MYBL1	MYB proto-oncogene like 1 [Source:HGNC Symbol;Acc:HGNC:7547]	0.0008418	0.6805
ENSG00000140678	ENST00000268296; ENST00000562138; ENST00000562522; ENST00000562918; ENST00000564308; ENST00000567409; ENST00000571644	ITGAX	integrin subunit alpha X [Source:HGNC Symbol;Acc:HGNC:6152]	0.08033	0.6799
ENSG00000173641	ENST00000311890; ENST00000375718; ENST00000406363; ENST00000411503; ENST00000442459; ENST00000463576; ENST00000487046	HSPB7	heat shock protein family B (small) member 7 [Source:HGNC Symbol;Acc:HGNC:5249]	0.08745	0.6787
ENSG00000151348	ENST00000343631; ENST00000358681; ENST00000395673; ENST00000525559; ENST00000527014; ENST00000528159; ENST00000529186; ENST00000531161; ENST00000532479; ENST00000533608; ENST00000534048	EXT2	exostosin glycosyltransferase 2 [Source:HGNC Symbol;Acc:HGNC:3513]	0.001436	0.6781
ENSG00000151414	ENST00000367383; ENST00000367385; ENST00000391974; ENST00000417895; ENST00000442588; ENST00000493790; ENST00000538004; ENST00000544035	NEK7	NIMA related kinase 7 [Source:HGNC Symbol;Acc:HGNC:13386]	0.002852	0.6767
ENSG00000232070	ENST00000418511; ENST00000553744; ENST00000554329; ENST00000554844; ENST00000555314; ENST00000556585	TMEM253	transmembrane protein 253 [Source:HGNC Symbol;Acc:HGNC:32545]	0.07262	0.6765
ENSG00000054392	ENST00000261458; ENST00000367009; ENST00000367010; ENST00000413764; ENST00000426968; ENST00000537898; ENST00000541565; ENST00000545154; ENST00000545781	HHAT	hedgehog acyltransferase [Source:HGNC Symbol;Acc:HGNC:18270]	0.05077	0.6765
ENSG00000128567	ENST00000322985; ENST00000378555; ENST00000446198; ENST00000465001; ENST00000482581; ENST00000484346; ENST00000487965; ENST00000490761	PODXL	podocalyxin like [Source:HGNC Symbol;Acc:HGNC:9171]	0.000528	0.6764
ENSG00000186517	ENST00000368013; ENST00000368015; ENST00000368016; ENST00000368018; ENST00000461003; ENST00000471492; ENST00000490279	ARHGAP30	Rho GTPase activating protein 30 [Source:HGNC Symbol;Acc:HGNC:27414]	0.01349	0.6759
ENSG00000138835	ENST00000317613; ENST00000342620; ENST00000343817; ENST00000350696; ENST00000374134; ENST00000374136; ENST00000374140; ENST00000394646; ENST00000460000; ENST00000462143; ENST00000462403; ENST00000463806; ENST00000464306; ENST00000466314; ENST00000466735; ENST00000467805; ENST00000470775; ENST00000471324; ENST00000478599; ENST00000485822; ENST00000487344; ENST00000488259; ENST00000488620; ENST0000…	RGS3	regulator of G protein signaling 3 [Source:HGNC Symbol;Acc:HGNC:9999]	0.002763	0.6745
ENSG00000170647	ENST00000303130	TMEM133	transmembrane protein 133 [Source:HGNC Symbol;Acc:HGNC:24033]	0.06102	0.674
ENSG00000101974	ENST00000327569; ENST00000361648; ENST00000370557; ENST00000422228; ENST00000433868; ENST00000450801; ENST00000460773; ENST00000471746; ENST00000485626	ATP11C	ATPase phospholipid transporting 11C [Source:HGNC Symbol;Acc:HGNC:13554]	0.005404	0.6739
ENSG00000162415	ENST00000359600; ENST00000464588	ZSWIM5	zinc finger SWIM-type containing 5 [Source:HGNC Symbol;Acc:HGNC:29299]	0.06767	0.6738
ENSG00000130714	ENST00000341012; ENST00000372220; ENST00000372228; ENST00000402686; ENST00000404875; ENST00000415075; ENST00000418774; ENST00000423007; ENST00000430619; ENST00000441334; ENST00000448212; ENST00000462375; ENST00000467848; ENST00000483472; ENST00000485278; ENST00000494883	POMT1	protein O-mannosyltransferase 1 [Source:HGNC Symbol;Acc:HGNC:9202]	0.01218	0.6738
ENSG00000165152	ENST00000374847; ENST00000374848; ENST00000374851; ENST00000482920	TMEM246	transmembrane protein 246 [Source:HGNC Symbol;Acc:HGNC:28180]	0.04219	0.6736
ENSG00000072133	ENST00000262752; ENST00000460730; ENST00000495332; ENST00000620340	RPS6KA6	ribosomal protein S6 kinase A6 [Source:HGNC Symbol;Acc:HGNC:10435]	0.01679	0.6736
ENSG00000122674	ENST00000325974; ENST00000461592; ENST00000474507; ENST00000478672; ENST00000483394; ENST00000496860; ENST00000628813	CCZ1	CCZ1 homolog, vacuolar protein trafficking and biogenesis associated [Source:HGNC Symbol;Acc:HGNC:21691]	0.007953	0.6728
ENSG00000071967	ENST00000321348; ENST00000375252; ENST00000409484; ENST00000445146; ENST00000468308; ENST00000474182; ENST00000494587	CYBRD1	cytochrome b reductase 1 [Source:HGNC Symbol;Acc:HGNC:20797]	0.0002569	0.6725
ENSG00000169105	ENST00000306243; ENST00000559991	CHST14	carbohydrate sulfotransferase 14 [Source:HGNC Symbol;Acc:HGNC:24464]	0.01938	0.6718
ENSG00000153064	ENST00000322953; ENST00000428908; ENST00000444316; ENST00000502990; ENST00000504403; ENST00000504592; ENST00000508653; ENST00000510950	BANK1	B-cell scaffold protein with ankyrin repeats 1 [Source:HGNC Symbol;Acc:HGNC:18233]	0.0267	0.6718
ENSG00000189164	ENST00000356178; ENST00000436120; ENST00000483919; ENST00000587349; ENST00000588512; ENST00000588911; ENST00000589615	ZNF527	zinc finger protein 527 [Source:HGNC Symbol;Acc:HGNC:29385]	0.09227	0.6704
ENSG00000174099	ENST00000308259; ENST00000355192; ENST00000446731; ENST00000535143; ENST00000535239; ENST00000535664; ENST00000538045; ENST00000538725; ENST00000540804; ENST00000541189; ENST00000541897; ENST00000614640	MSRB3	methionine sulfoxide reductase B3 [Source:HGNC Symbol;Acc:HGNC:27375]	0.0002362	0.6704
ENSG00000162595	ENST00000370981	DIRAS3	DIRAS family GTPase 3 [Source:HGNC Symbol;Acc:HGNC:687]	0.02647	0.6704
ENSG00000138115	ENST00000371270; ENST00000479946; ENST00000490994; ENST00000525991; ENST00000526814; ENST00000527420; ENST00000527953; ENST00000531714; ENST00000533320; ENST00000535898; ENST00000539050; ENST00000623108; ENST00000628935	CYP2C8	cytochrome P450 family 2 subfamily C member 8 [Source:HGNC Symbol;Acc:HGNC:2622]	0.05951	0.6702
ENSG00000198467	ENST00000329305; ENST00000360958; ENST00000378292; ENST00000378300; ENST00000471212; ENST00000486018; ENST00000604975; ENST00000607559	TPM2	tropomyosin 2 [Source:HGNC Symbol;Acc:HGNC:12011]	1.884e-05	0.6701
ENSG00000112812	ENST00000230582; ENST00000377456; ENST00000421826; ENST00000454665; ENST00000459736; ENST00000462664; ENST00000466364; ENST00000468138; ENST00000468930; ENST00000470870; ENST00000471463; ENST00000475106; ENST00000478690; ENST00000481125; ENST00000484493; ENST00000485603; ENST00000485993; ENST00000488649; ENST00000492575; ENST00000495683	PRSS16	protease, serine 16 [Source:HGNC Symbol;Acc:HGNC:9480]	0.06435	0.6701
ENSG00000178105	ENST00000322536; ENST00000524979; ENST00000526794; ENST00000530116; ENST00000533198; ENST00000534221; ENST00000534439; ENST00000534774	DDX10	DEAD-box helicase 10 [Source:HGNC Symbol;Acc:HGNC:2735]	0.001632	0.67
ENSG00000137947	ENST00000370500; ENST00000418217; ENST00000448623; ENST00000471296; ENST00000471471; ENST00000486078; ENST00000494819	GTF2B	general transcription factor IIB [Source:HGNC Symbol;Acc:HGNC:4648]	0.07635	0.6698
ENSG00000155744	ENST00000286181; ENST00000418596; ENST00000446678; ENST00000452799; ENST00000453765; ENST00000474118; ENST00000485144; ENST00000485636; ENST00000490725; ENST00000494881; ENST00000498780	FAM126B	family with sequence similarity 126 member B [Source:HGNC Symbol;Acc:HGNC:28593]	0.08878	0.6694
ENSG00000159882	ENST00000429154; ENST00000585491; ENST00000585568; ENST00000585632; ENST00000589275	ZNF230	zinc finger protein 230 [Source:HGNC Symbol;Acc:HGNC:13024]	0.0333	0.669
ENSG00000139083	ENST00000266427; ENST00000396373; ENST00000541426; ENST00000544715; ENST00000545027	ETV6	ETS variant 6 [Source:HGNC Symbol;Acc:HGNC:3495]	0.009705	0.6689
ENSG00000178585	ENST00000377256; ENST00000377258; ENST00000377263; ENST00000400904	CTNNBIP1	catenin beta interacting protein 1 [Source:HGNC Symbol;Acc:HGNC:16913]	0.02687	0.6684
ENSG00000162645	ENST00000370466; ENST00000463660; ENST00000464839; ENST00000493802	GBP2	guanylate binding protein 2 [Source:HGNC Symbol;Acc:HGNC:4183]	0.08846	0.6683
ENSG00000165029	ENST00000374733; ENST00000374736; ENST00000423487; ENST00000494467	ABCA1	ATP binding cassette subfamily A member 1 [Source:HGNC Symbol;Acc:HGNC:29]	0.04887	0.6682
ENSG00000157856	ENST00000288710; ENST00000421869; ENST00000439066; ENST00000442810; ENST00000483675; ENST00000487307; ENST00000497651	DRC1	dynein regulatory complex subunit 1 [Source:HGNC Symbol;Acc:HGNC:24245]	0.0846	0.6678
ENSG00000100918	ENST00000557806; ENST00000558191; ENST00000558381; ENST00000559797; ENST00000559939; ENST00000560032; ENST00000560501; ENST00000560823; ENST00000611366; ENST00000619111; ENST00000619284; ENST00000619469; ENST00000620473	REC8	REC8 meiotic recombination protein [Source:HGNC Symbol;Acc:HGNC:16879]	0.05562	0.6675
ENSG00000144152	ENST00000272559; ENST00000331203; ENST00000409450; ENST00000409667; ENST00000409903; ENST00000441565; ENST00000472377	FBLN7	fibulin 7 [Source:HGNC Symbol;Acc:HGNC:26740]	0.07442	0.6673
ENSG00000117407	ENST00000372354; ENST00000372359; ENST00000414809; ENST00000438616; ENST00000471394; ENST00000472435; ENST00000474592; ENST00000477048; ENST00000479128; ENST00000491846; ENST00000498139	ARTN	artemin [Source:HGNC Symbol;Acc:HGNC:727]	0.09776	0.6669
ENSG00000165863	ENST00000369210; ENST00000467153; ENST00000588184; ENST00000588224	C10orf82	chromosome 10 open reading frame 82 [Source:HGNC Symbol;Acc:HGNC:28500]	0.09469	0.6667
ENSG00000170275	ENST00000320954; ENST00000449224; ENST00000485310	CRTAP	cartilage associated protein [Source:HGNC Symbol;Acc:HGNC:2379]	2.801e-05	0.6666
ENSG00000166037	ENST00000325486; ENST00000325542; ENST00000535224; ENST00000535497; ENST00000536587; ENST00000537093; ENST00000537677; ENST00000538095; ENST00000538158; ENST00000538658; ENST00000539855; ENST00000540830; ENST00000541150; ENST00000541365; ENST00000541768; ENST00000544522	CEP57	centrosomal protein 57 [Source:HGNC Symbol;Acc:HGNC:30794]	0.007098	0.6664
ENSG00000145431	ENST00000274071; ENST00000422544; ENST00000502773; ENST00000504672; ENST00000506880; ENST00000510982; ENST00000511985; ENST00000512711; ENST00000513664	PDGFC	platelet derived growth factor C [Source:HGNC Symbol;Acc:HGNC:8801]	0.05851	0.6658
ENSG00000198298	ENST00000361807; ENST00000374435; ENST00000430885; ENST00000480678	ZNF485	zinc finger protein 485 [Source:HGNC Symbol;Acc:HGNC:23440]	0.07319	0.6657
ENSG00000146555	ENST00000389531; ENST00000404826; ENST00000426596; ENST00000466611; ENST00000467827; ENST00000476701; ENST00000478527; ENST00000481856; ENST00000484011; ENST00000615806	SDK1	sidekick cell adhesion molecule 1 [Source:HGNC Symbol;Acc:HGNC:19307]	0.09362	0.6655
ENSG00000153132	ENST00000325617; ENST00000414773; ENST00000509477	CLGN	calmegin [Source:HGNC Symbol;Acc:HGNC:2060]	0.004093	0.6655
ENSG00000034693	ENST00000367591; ENST00000367592; ENST00000585848	PEX3	peroxisomal biogenesis factor 3 [Source:HGNC Symbol;Acc:HGNC:8858]	0.06933	0.6653
ENSG00000122877	ENST00000242480; ENST00000411732; ENST00000439032; ENST00000493899; ENST00000637191; ENST00000639815	EGR2	early growth response 2 [Source:HGNC Symbol;Acc:HGNC:3239]	0.07391	0.6653
ENSG00000053438	ENST00000062104; ENST00000346199	NNAT	neuronatin [Source:HGNC Symbol;Acc:HGNC:7860]	0.07849	0.6649
ENSG00000092096	ENST00000206544; ENST00000354772; ENST00000397260; ENST00000397267; ENST00000473917; ENST00000474057; ENST00000474774; ENST00000556803; ENST00000557699; ENST00000636431; ENST00000637426	SLC22A17	solute carrier family 22 member 17 [Source:HGNC Symbol;Acc:HGNC:23095]	0.05952	0.6644
ENSG00000135318	ENST00000257770; ENST00000369646; ENST00000369651; ENST00000416334; ENST00000437581	NT5E	5'-nucleotidase ecto [Source:HGNC Symbol;Acc:HGNC:8021]	0.0004507	0.6644
ENSG00000121297	ENST00000240587; ENST00000558569; ENST00000560707	TSHZ3	teashirt zinc finger homeobox 3 [Source:HGNC Symbol;Acc:HGNC:30700]	0.07014	0.6641
ENSG00000178202	ENST00000323468; ENST00000434945; ENST00000524787; ENST00000530318; ENST00000530529; ENST00000532730	KDELC2	KDEL motif containing 2 [Source:HGNC Symbol;Acc:HGNC:28496]	0.002083	0.664
ENSG00000077942	ENST00000262722; ENST00000327858; ENST00000340923; ENST00000402984; ENST00000411478; ENST00000437711; ENST00000439835; ENST00000442170; ENST00000445110; ENST00000450975; ENST00000451475; ENST00000454279; ENST00000455233; ENST00000460300; ENST00000460538; ENST00000465578; ENST00000476366; ENST00000484531	FBLN1	fibulin 1 [Source:HGNC Symbol;Acc:HGNC:3600]	0.00589	0.6639
ENSG00000135324	ENST00000257776	MRAP2	melanocortin 2 receptor accessory protein 2 [Source:HGNC Symbol;Acc:HGNC:21232]	0.0533	0.6634
ENSG00000134313	ENST00000256707; ENST00000319688; ENST00000459813; ENST00000471275; ENST00000471685; ENST00000473731; ENST00000474782; ENST00000488729; ENST00000489024; ENST00000496383; ENST00000496725; ENST00000569008; ENST00000638224	KIDINS220	kinase D interacting substrate 220 [Source:HGNC Symbol;Acc:HGNC:29508]	0.001312	0.6629
ENSG00000023445	ENST00000263464; ENST00000526421; ENST00000527309; ENST00000527336; ENST00000528940; ENST00000532808; ENST00000615299	BIRC3	baculoviral IAP repeat containing 3 [Source:HGNC Symbol;Acc:HGNC:591]	0.002428	0.6626
ENSG00000187231	ENST00000335289; ENST00000426988; ENST00000428443; ENST00000435047; ENST00000440010; ENST00000446758; ENST00000452991; ENST00000486468; ENST00000489901	SESTD1	SEC14 and spectrin domain containing 1 [Source:HGNC Symbol;Acc:HGNC:18379]	0.03168	0.6623
ENSG00000083817	ENST00000196489	ZNF416	zinc finger protein 416 [Source:HGNC Symbol;Acc:HGNC:20645]	0.06384	0.662
ENSG00000166147	ENST00000316623; ENST00000537463; ENST00000558230; ENST00000559133; ENST00000560355; ENST00000560720; ENST00000560820; ENST00000561429	FBN1	fibrillin 1 [Source:HGNC Symbol;Acc:HGNC:3603]	0.04201	0.6618
ENSG00000166130	ENST00000299157; ENST00000342502; ENST00000393042	IKBIP	IKBKB interacting protein [Source:HGNC Symbol;Acc:HGNC:26430]	0.0006941	0.6615
ENSG00000101347	ENST00000262878; ENST00000465985	SAMHD1	SAM and HD domain containing deoxynucleoside triphosphate triphosphohydrolase 1 [Source:HGNC Symbol;Acc:HGNC:15925]	0.003519	0.6609
ENSG00000163874	ENST00000373087; ENST00000471012; ENST00000472312; ENST00000640233	ZC3H12A	zinc finger CCCH-type containing 12A [Source:HGNC Symbol;Acc:HGNC:26259]	0.0004517	0.6606
ENSG00000025708	ENST00000252029; ENST00000395678; ENST00000395680; ENST00000395681; ENST00000425169; ENST00000476284; ENST00000487162; ENST00000487577	TYMP	thymidine phosphorylase [Source:HGNC Symbol;Acc:HGNC:3148]	0.04135	0.6604
ENSG00000002822	ENST00000265854; ENST00000399654; ENST00000402746; ENST00000406869; ENST00000421113; ENST00000429625; ENST00000429779; ENST00000437877; ENST00000438959; ENST00000444373; ENST00000445959; ENST00000450235; ENST00000455998; ENST00000459731; ENST00000464742; ENST00000468372; ENST00000469871; ENST00000477172; ENST00000481633; ENST00000483165; ENST00000486340; ENST00000491858; ENST00000496548	MAD1L1	mitotic arrest deficient 1 like 1 [Source:HGNC Symbol;Acc:HGNC:6762]	0.08521	0.66
ENSG00000175697	ENST00000315843; ENST00000461057; ENST00000464295; ENST00000481907; ENST00000495912	GPR156	G protein-coupled receptor 156 [Source:HGNC Symbol;Acc:HGNC:20844]	0.09952	0.6598
ENSG00000136717	ENST00000259238; ENST00000316724; ENST00000346226; ENST00000348750; ENST00000351659; ENST00000352848; ENST00000357970; ENST00000376113; ENST00000393040; ENST00000393041; ENST00000409400; ENST00000462958; ENST00000466111; ENST00000484253	BIN1	bridging integrator 1 [Source:HGNC Symbol;Acc:HGNC:1052]	0.005671	0.6595
ENSG00000112406	ENST00000367658	HECA	hdc homolog, cell cycle regulator [Source:HGNC Symbol;Acc:HGNC:21041]	0.07716	0.6593
ENSG00000272398	ENST00000606017; ENST00000610952; ENST00000615659; ENST00000619133; ENST00000619869; ENST00000620405; ENST00000621311; ENST00000622315	CD24	CD24 molecule [Source:HGNC Symbol;Acc:HGNC:1645]	4e-05	0.659
ENSG00000124159	ENST00000353917; ENST00000360607; ENST00000372754; ENST00000372756; ENST00000537548	MATN4	matrilin 4 [Source:HGNC Symbol;Acc:HGNC:6910]	0.08385	0.6589
ENSG00000186197	ENST00000334232; ENST00000359362; ENST00000439430; ENST00000637660	EDARADD	EDAR associated death domain [Source:HGNC Symbol;Acc:HGNC:14341]	0.06843	0.6588
ENSG00000128710	ENST00000249501; ENST00000490088; ENST00000549469	HOXD10	homeobox D10 [Source:HGNC Symbol;Acc:HGNC:5133]	0.09755	0.6586
ENSG00000157514	ENST00000315660; ENST00000372382; ENST00000372383; ENST00000372384; ENST00000372390; ENST00000372397; ENST00000480691; ENST00000486554; ENST00000502650; ENST00000502961; ENST00000503515; ENST00000505965; ENST00000506081; ENST00000506724; ENST00000510887; ENST00000514426; ENST00000514897	TSC22D3	TSC22 domain family member 3 [Source:HGNC Symbol;Acc:HGNC:3051]	0.01566	0.6585
ENSG00000170430	ENST00000306010; ENST00000462672; ENST00000482547; ENST00000482653	MGMT	O-6-methylguanine-DNA methyltransferase [Source:HGNC Symbol;Acc:HGNC:7059]	0.03451	0.6584
ENSG00000185022	ENST00000338483; ENST00000407965; ENST00000417948; ENST00000426621; ENST00000441709; ENST00000538320; ENST00000538999; ENST00000624676	MAFF	MAF bZIP transcription factor F [Source:HGNC Symbol;Acc:HGNC:6780]	0.01878	0.6581
ENSG00000012171	ENST00000416295; ENST00000418576; ENST00000419007; ENST00000433753; ENST00000434030; ENST00000439487; ENST00000441915; ENST00000456210; ENST00000456560; ENST00000611067; ENST00000612509; ENST00000616701; ENST00000618865; ENST00000619119; ENST00000621029	SEMA3B	semaphorin 3B [Source:HGNC Symbol;Acc:HGNC:10724]	0.04221	0.6574
ENSG00000179242	ENST00000543233; ENST00000611855; ENST00000614565	CDH4	cadherin 4 [Source:HGNC Symbol;Acc:HGNC:1763]	0.005078	0.6571
ENSG00000204311	ENST00000375129; ENST00000409117; ENST00000437056; ENST00000442710; ENST00000444615	PJVK	pejvakin [Source:HGNC Symbol;Acc:HGNC:29502]	0.08313	0.657
ENSG00000096433	ENST00000374316; ENST00000605930	ITPR3	inositol 1,4,5-trisphosphate receptor type 3 [Source:HGNC Symbol;Acc:HGNC:6182]	0.0003364	0.6569
ENSG00000115107	ENST00000393106; ENST00000393107; ENST00000393110; ENST00000409811	STEAP3	STEAP3 metalloreductase [Source:HGNC Symbol;Acc:HGNC:24592]	0.009649	0.6566
ENSG00000142920	ENST00000294517; ENST00000373440; ENST00000373441; ENST00000373443; ENST00000462920; ENST00000471119; ENST00000473089; ENST00000475935; ENST00000477570; ENST00000478204; ENST00000478635; ENST00000481886; ENST00000483027; ENST00000484656; ENST00000492420; ENST00000492521; ENST00000495135; ENST00000497280; ENST00000497710	AZIN2	antizyme inhibitor 2 [Source:HGNC Symbol;Acc:HGNC:29957]	0.07503	0.6566
ENSG00000140284	ENST00000267842; ENST00000380902; ENST00000544960; ENST00000559938	SLC27A2	solute carrier family 27 member 2 [Source:HGNC Symbol;Acc:HGNC:10996]	0.001954	0.6564
ENSG00000278023	ENST00000612980; ENST00000613308; ENST00000615024; ENST00000615288; ENST00000615378; ENST00000616596; ENST00000617591; ENST00000618511; ENST00000619193; ENST00000619262; ENST00000619368; ENST00000619828; ENST00000619876; ENST00000620284; ENST00000639942	RDM1	RAD52 motif containing 1 [Source:HGNC Symbol;Acc:HGNC:19950]	0.1004	0.6562
ENSG00000152492	ENST00000392455; ENST00000392456; ENST00000460064	CCDC50	coiled-coil domain containing 50 [Source:HGNC Symbol;Acc:HGNC:18111]	0.000879	0.6561
ENSG00000003402	ENST00000309955; ENST00000340870; ENST00000341222; ENST00000341582; ENST00000342795; ENST00000395148; ENST00000417748; ENST00000423241; ENST00000425030; ENST00000433445; ENST00000439154; ENST00000440180; ENST00000441224; ENST00000443227; ENST00000457277; ENST00000460961; ENST00000461422; ENST00000461820; ENST00000462763; ENST00000470178; ENST00000470664; ENST00000474842; ENST00000479953; ENST0000…	CFLAR	CASP8 and FADD like apoptosis regulator [Source:HGNC Symbol;Acc:HGNC:1876]	0.0006751	0.6557
ENSG00000186017	ENST00000392170; ENST00000424129; ENST00000427002; ENST00000434377; ENST00000452939; ENST00000460937; ENST00000472909; ENST00000480361; ENST00000493391; ENST00000494354; ENST00000587567	ZNF566	zinc finger protein 566 [Source:HGNC Symbol;Acc:HGNC:25919]	0.03358	0.6553
ENSG00000165698	ENST00000350499; ENST00000356311; ENST00000372136	SPACA9	sperm acrosome associated 9 [Source:HGNC Symbol;Acc:HGNC:1367]	0.0347	0.655
ENSG00000156500	ENST00000370784; ENST00000370785; ENST00000414371; ENST00000460216; ENST00000463842; ENST00000470657; ENST00000475361; ENST00000482240; ENST00000494709; ENST00000495147; ENST00000623326	FAM122C	family with sequence similarity 122C [Source:HGNC Symbol;Acc:HGNC:25202]	0.1038	0.6548
ENSG00000169184	ENST00000302326; ENST00000424656; ENST00000497225	MN1	MN1 proto-oncogene, transcriptional regulator [Source:HGNC Symbol;Acc:HGNC:7180]	0.009912	0.6545
ENSG00000196141	ENST00000358677; ENST00000360760; ENST00000366118; ENST00000409140; ENST00000409151; ENST00000409385; ENST00000409397; ENST00000409718; ENST00000409988; ENST00000421573; ENST00000423749; ENST00000428692; ENST00000438761; ENST00000439084; ENST00000439395; ENST00000444012; ENST00000449647; ENST00000451764; ENST00000453663; ENST00000457757; ENST00000459656; ENST00000460095; ENST00000462190; ENST0000…	SPATS2L	spermatogenesis associated serine rich 2 like [Source:HGNC Symbol;Acc:HGNC:24574]	0.0002495	0.6533
ENSG00000116748	ENST00000369538; ENST00000485564; ENST00000520113; ENST00000637080; ENST00000638214; ENST00000639077; ENST00000639274	AMPD1	adenosine monophosphate deaminase 1 [Source:HGNC Symbol;Acc:HGNC:468]	0.1006	0.653
ENSG00000215375	ENST00000400159; ENST00000502720; ENST00000503300; ENST00000503612; ENST00000505477; ENST00000506838; ENST00000507804; ENST00000511290; ENST00000513662	MYL5	myosin light chain 5 [Source:HGNC Symbol;Acc:HGNC:7586]	0.07785	0.6526
ENSG00000170266	ENST00000307363; ENST00000307377; ENST00000399402; ENST00000415454; ENST00000436768; ENST00000438227; ENST00000440656; ENST00000446732; ENST00000450835; ENST00000461475; ENST00000464355; ENST00000467571; ENST00000473477; ENST00000481581; ENST00000482097; ENST00000485698; ENST00000490658; ENST00000497796; ENST00000498537	GLB1	galactosidase beta 1 [Source:HGNC Symbol;Acc:HGNC:4298]	0.0002399	0.6525
ENSG00000157999	ENST00000409061	ANKRD61	ankyrin repeat domain 61 [Source:HGNC Symbol;Acc:HGNC:22467]	0.087	0.6518
ENSG00000154134	ENST00000397801; ENST00000524971; ENST00000525304; ENST00000525448; ENST00000525482; ENST00000526551; ENST00000527196; ENST00000527245; ENST00000528068; ENST00000528144; ENST00000528820; ENST00000529658; ENST00000530647; ENST00000531075; ENST00000531119; ENST00000531545; ENST00000531888; ENST00000532472; ENST00000534598; ENST00000538940; ENST00000543966	ROBO3	roundabout guidance receptor 3 [Source:HGNC Symbol;Acc:HGNC:13433]	0.07401	0.6517
ENSG00000176771	ENST00000317721; ENST00000358991; ENST00000405974; ENST00000409213; ENST00000409261; ENST00000427594; ENST00000473859; ENST00000639875; ENST00000640590	NCKAP5	NCK associated protein 5 [Source:HGNC Symbol;Acc:HGNC:29847]	0.06976	0.6515
ENSG00000074590	ENST00000261402; ENST00000548902; ENST00000549704; ENST00000553094	NUAK1	NUAK family kinase 1 [Source:HGNC Symbol;Acc:HGNC:14311]	0.0001987	0.651
ENSG00000109846	ENST00000227251; ENST00000524660; ENST00000525823; ENST00000526167; ENST00000526180; ENST00000527899; ENST00000527950; ENST00000528628; ENST00000528961; ENST00000529647; ENST00000531198; ENST00000533280; ENST00000533475; ENST00000533879; ENST00000533971; ENST00000616970	CRYAB	crystallin alpha B [Source:HGNC Symbol;Acc:HGNC:2389]	0.0687	0.6509
ENSG00000112852	ENST00000194155; ENST00000622947; ENST00000624874; ENST00000624994; ENST00000625033	PCDHB2	protocadherin beta 2 [Source:HGNC Symbol;Acc:HGNC:8687]	0.04394	0.6508
ENSG00000186297	ENST00000335625; ENST00000355395; ENST00000400081; ENST00000554038; ENST00000554083; ENST00000554596; ENST00000554599; ENST00000555060; ENST00000555182; ENST00000557449; ENST00000557484	GABRA5	gamma-aminobutyric acid type A receptor alpha5 subunit [Source:HGNC Symbol;Acc:HGNC:4079]	8.752e-05	0.6507
ENSG00000101335	ENST00000279022; ENST00000346786	MYL9	myosin light chain 9 [Source:HGNC Symbol;Acc:HGNC:15754]	0.1045	0.6506
ENSG00000159216	ENST00000300305; ENST00000344691; ENST00000358356; ENST00000399237; ENST00000399240; ENST00000416754; ENST00000437180; ENST00000455571; ENST00000460207; ENST00000467577; ENST00000467692; ENST00000468726; ENST00000469087; ENST00000475045; ENST00000479325; ENST00000482318; ENST00000494829	RUNX1	runt related transcription factor 1 [Source:HGNC Symbol;Acc:HGNC:10471]	0.002394	0.6505
ENSG00000153563	ENST00000283635; ENST00000352580; ENST00000409511; ENST00000409781	CD8A	CD8a molecule [Source:HGNC Symbol;Acc:HGNC:1706]	0.06764	0.6504
ENSG00000091128	ENST00000205386; ENST00000388781; ENST00000418464; ENST00000422975; ENST00000471677; ENST00000475469; ENST00000475572; ENST00000483484	LAMB4	laminin subunit beta 4 [Source:HGNC Symbol;Acc:HGNC:6491]	0.0926	0.6502
ENSG00000084234	ENST00000263574; ENST00000278756; ENST00000338167; ENST00000345598; ENST00000461918; ENST00000525215; ENST00000525604; ENST00000526330; ENST00000527702; ENST00000528499; ENST00000529235; ENST00000529483; ENST00000529701; ENST00000530132; ENST00000530493; ENST00000532456; ENST00000533195; ENST00000533532; ENST00000533616; ENST00000533618; ENST00000533713; ENST00000533860; ENST00000534001; ENST0000…	APLP2	amyloid beta precursor like protein 2 [Source:HGNC Symbol;Acc:HGNC:598]	3.41e-05	0.6502
ENSG00000119801	ENST00000261353; ENST00000379519; ENST00000379520; ENST00000402003; ENST00000402708; ENST00000470120; ENST00000482474; ENST00000490211; ENST00000492439; ENST00000495673	YPEL5	yippee like 5 [Source:HGNC Symbol;Acc:HGNC:18329]	0.00176	0.6498
ENSG00000014123	ENST00000369278; ENST00000461673	UFL1	UFM1 specific ligase 1 [Source:HGNC Symbol;Acc:HGNC:23039]	0.05425	0.649
ENSG00000167130	ENST00000327812; ENST00000372546; ENST00000406974; ENST00000412363; ENST00000480255	DOLPP1	dolichyldiphosphatase 1 [Source:HGNC Symbol;Acc:HGNC:29565]	0.05193	0.6486
ENSG00000117266	ENST00000360066; ENST00000419301; ENST00000429964; ENST00000443813; ENST00000459862; ENST00000462976; ENST00000468954; ENST00000476153; ENST00000478560; ENST00000484080; ENST00000489617; ENST00000504162; ENST00000504648; ENST00000505932; ENST00000506215; ENST00000506489; ENST00000506784; ENST00000507067; ENST00000507240; ENST00000512008; ENST00000512922; ENST00000515494; ENST00000515514	CDK18	cyclin dependent kinase 18 [Source:HGNC Symbol;Acc:HGNC:8751]	0.0895	0.6478
ENSG00000197951	ENST00000328070; ENST00000594944; ENST00000599599	ZNF71	zinc finger protein 71 [Source:HGNC Symbol;Acc:HGNC:13141]	0.04745	0.6471
ENSG00000123146	ENST00000242786; ENST00000357355; ENST00000358600; ENST00000586517; ENST00000586849; ENST00000587319; ENST00000587535; ENST00000587606; ENST00000587728; ENST00000590567; ENST00000591080; ENST00000591565; ENST00000591737; ENST00000592261; ENST00000592341; ENST00000593028	ADGRE5	adhesion G protein-coupled receptor E5 [Source:HGNC Symbol;Acc:HGNC:1711]	0.01366	0.6469
ENSG00000113739	ENST00000265087; ENST00000518455; ENST00000519511; ENST00000520593; ENST00000520648	STC2	stanniocalcin 2 [Source:HGNC Symbol;Acc:HGNC:11374]	0.001724	0.6467
ENSG00000164023	ENST00000359079; ENST00000394684; ENST00000394686; ENST00000503385; ENST00000503862; ENST00000504754; ENST00000506462; ENST00000506993; ENST00000515332	SGMS2	sphingomyelin synthase 2 [Source:HGNC Symbol;Acc:HGNC:28395]	0.01853	0.6464
ENSG00000091986	ENST00000206423; ENST00000439685; ENST00000461431; ENST00000469554; ENST00000473959; ENST00000475181; ENST00000479368; ENST00000480275	CCDC80	coiled-coil domain containing 80 [Source:HGNC Symbol;Acc:HGNC:30649]	0.000317	0.6459
ENSG00000162869	ENST00000281394; ENST00000294952; ENST00000416913; ENST00000421486; ENST00000431614; ENST00000449090; ENST00000455978; ENST00000460299; ENST00000476199	PPP1R21	protein phosphatase 1 regulatory subunit 21 [Source:HGNC Symbol;Acc:HGNC:30595]	0.03985	0.6455
ENSG00000102543	ENST00000251108; ENST00000429346; ENST00000466868; ENST00000484126; ENST00000496061; ENST00000496952	CDADC1	cytidine and dCMP deaminase domain containing 1 [Source:HGNC Symbol;Acc:HGNC:20299]	0.1064	0.6452
ENSG00000136811	ENST00000351030; ENST00000372791; ENST00000372807; ENST00000372814; ENST00000393527; ENST00000393533; ENST00000421776; ENST00000432065; ENST00000434106; ENST00000444119; ENST00000444993; ENST00000446274; ENST00000448249; ENST00000469582; ENST00000470061; ENST00000483070; ENST00000488909; ENST00000497812; ENST00000546203; ENST00000604420	ODF2	outer dense fiber of sperm tails 2 [Source:HGNC Symbol;Acc:HGNC:8114]	0.001053	0.6451
ENSG00000041880	ENST00000398755; ENST00000417220; ENST00000431474; ENST00000470601; ENST00000470749; ENST00000471971; ENST00000475782; ENST00000486510; ENST00000498510	PARP3	poly(ADP-ribose) polymerase family member 3 [Source:HGNC Symbol;Acc:HGNC:273]	0.01277	0.6447
ENSG00000006042	ENST00000261713; ENST00000394642; ENST00000395149; ENST00000439138; ENST00000578289; ENST00000579849; ENST00000582227; ENST00000583120; ENST00000583437	TMEM98	transmembrane protein 98 [Source:HGNC Symbol;Acc:HGNC:24529]	0.001358	0.6446
ENSG00000255587	ENST00000229824; ENST00000612677	RAB44	RAB44, member RAS oncogene family [Source:HGNC Symbol;Acc:HGNC:21068]	0.08443	0.6435
ENSG00000114948	ENST00000264377; ENST00000374415; ENST00000444281	ADAM23	ADAM metallopeptidase domain 23 [Source:HGNC Symbol;Acc:HGNC:202]	0.03995	0.6435
ENSG00000113248	ENST00000231173; ENST00000623671	PCDHB15	protocadherin beta 15 [Source:HGNC Symbol;Acc:HGNC:8686]	0.09171	0.6432
ENSG00000069966	ENST00000261837; ENST00000358784; ENST00000396335; ENST00000557936; ENST00000558122; ENST00000558519; ENST00000559348; ENST00000559541; ENST00000560075; ENST00000560085; ENST00000560116; ENST00000561313	GNB5	G protein subunit beta 5 [Source:HGNC Symbol;Acc:HGNC:4401]	0.0007583	0.6431
ENSG00000165102	ENST00000379644; ENST00000517319; ENST00000519000; ENST00000519705; ENST00000520678; ENST00000520704; ENST00000521576; ENST00000522082; ENST00000523989; ENST00000524016	HGSNAT	heparan-alpha-glucosaminide N-acetyltransferase [Source:HGNC Symbol;Acc:HGNC:26527]	0.0001197	0.6419
ENSG00000163412	ENST00000295612; ENST00000389826; ENST00000421769; ENST00000425534; ENST00000448225; ENST00000468147; ENST00000469524; ENST00000481525; ENST00000496214; ENST00000497838	EIF4E3	eukaryotic translation initiation factor 4E family member 3 [Source:HGNC Symbol;Acc:HGNC:31837]	0.04785	0.6419
ENSG00000164111	ENST00000296511; ENST00000501272; ENST00000506395; ENST00000509016; ENST00000509648; ENST00000511552; ENST00000513428; ENST00000513523; ENST00000513728; ENST00000515017; ENST00000515717	ANXA5	annexin A5 [Source:HGNC Symbol;Acc:HGNC:543]	2.444e-05	0.6406
ENSG00000186472	ENST00000333891; ENST00000413807; ENST00000423517; ENST00000426442; ENST00000432078; ENST00000437081; ENST00000456006; ENST00000461143; ENST00000618073	PCLO	piccolo presynaptic cytomatrix protein [Source:HGNC Symbol;Acc:HGNC:13406]	0.0221	0.6404
ENSG00000124006	ENST00000289656; ENST00000373873; ENST00000373876; ENST00000404537; ENST00000456147; ENST00000462385; ENST00000462534; ENST00000465149; ENST00000465589; ENST00000472388; ENST00000489804; ENST00000491370; ENST00000596474; ENST00000603926; ENST00000604031	OBSL1	obscurin like 1 [Source:HGNC Symbol;Acc:HGNC:29092]	0.04443	0.6396
ENSG00000116717	ENST00000370985; ENST00000370986; ENST00000460575; ENST00000484245; ENST00000617962	GADD45A	growth arrest and DNA damage inducible alpha [Source:HGNC Symbol;Acc:HGNC:4095]	0.0006448	0.6396
ENSG00000103494	ENST00000262135; ENST00000379925; ENST00000562230; ENST00000562588; ENST00000563746; ENST00000564374; ENST00000565343; ENST00000566096; ENST00000568009; ENST00000568653; ENST00000569716; ENST00000621565	RPGRIP1L	RPGRIP1 like [Source:HGNC Symbol;Acc:HGNC:29168]	0.01841	0.6391
ENSG00000064666	ENST00000263097; ENST00000348419; ENST00000562015; ENST00000562075; ENST00000562958; ENST00000564572; ENST00000565096; ENST00000566695; ENST00000568865; ENST00000569352; ENST00000606983; ENST00000607102	CNN2	calponin 2 [Source:HGNC Symbol;Acc:HGNC:2156]	0.0002623	0.6384
ENSG00000083097	ENST00000237163; ENST00000349129; ENST00000369739; ENST00000481979; ENST00000484282; ENST00000493541; ENST00000604380	DOPEY1	dopey family member 1 [Source:HGNC Symbol;Acc:HGNC:21194]	0.09575	0.6378
ENSG00000101333	ENST00000278655; ENST00000378473; ENST00000378493; ENST00000378501; ENST00000407043; ENST00000414679; ENST00000416836; ENST00000437503; ENST00000441846; ENST00000464199; ENST00000473151; ENST00000482123; ENST00000492632	PLCB4	phospholipase C beta 4 [Source:HGNC Symbol;Acc:HGNC:9059]	0.00492	0.6377
ENSG00000137261	ENST00000378214; ENST00000430948; ENST00000535378; ENST00000537886; ENST00000543707; ENST00000616673	KIAA0319	KIAA0319 [Source:HGNC Symbol;Acc:HGNC:21580]	0.05793	0.6372
ENSG00000172602	ENST00000309739; ENST00000548445; ENST00000550607; ENST00000551243; ENST00000553260	RND1	Rho family GTPase 1 [Source:HGNC Symbol;Acc:HGNC:18314]	0.001481	0.6371
ENSG00000141429	ENST00000269195; ENST00000586725; ENST00000589189; ENST00000590654; ENST00000591081; ENST00000591924	GALNT1	polypeptide N-acetylgalactosaminyltransferase 1 [Source:HGNC Symbol;Acc:HGNC:4123]	6.919e-05	0.637
ENSG00000108582	ENST00000225719; ENST00000543464; ENST00000579502; ENST00000580396; ENST00000581826; ENST00000583275; ENST00000584050; ENST00000584051; ENST00000584221; ENST00000588977	CPD	carboxypeptidase D [Source:HGNC Symbol;Acc:HGNC:2301]	0.000422	0.637
ENSG00000113525	ENST00000231454; ENST00000450655; ENST00000462418	IL5	interleukin 5 [Source:HGNC Symbol;Acc:HGNC:6016]	0.1013	0.6367
ENSG00000120686	ENST00000239878; ENST00000379649; ENST00000437952; ENST00000464423; ENST00000494372	UFM1	ubiquitin fold modifier 1 [Source:HGNC Symbol;Acc:HGNC:20597]	0.002147	0.6363
ENSG00000254004	ENST00000520608; ENST00000523638; ENST00000588993; ENST00000592282; ENST00000593142	ZNF260	zinc finger protein 260 [Source:HGNC Symbol;Acc:HGNC:13499]	0.006182	0.6362
ENSG00000164306	ENST00000314970; ENST00000503752; ENST00000506278; ENST00000508001; ENST00000509002; ENST00000509538; ENST00000510864; ENST00000512658; ENST00000512834; ENST00000515152; ENST00000515774	PRIMPOL	primase and DNA directed polymerase [Source:HGNC Symbol;Acc:HGNC:26575]	0.03602	0.6359
ENSG00000143702	ENST00000336415; ENST00000366542; ENST00000366543; ENST00000366544; ENST00000413359; ENST00000439296; ENST00000451408; ENST00000461671; ENST00000464936; ENST00000466495; ENST00000468254; ENST00000468697; ENST00000469646; ENST00000476661; ENST00000481987; ENST00000490813; ENST00000492145; ENST00000518289; ENST00000521911; ENST00000522191; ENST00000522522; ENST00000522895; ENST00000522995; ENST0000…	CEP170	centrosomal protein 170 [Source:HGNC Symbol;Acc:HGNC:28920]	0.004885	0.6351
ENSG00000177508	ENST00000329734; ENST00000558054; ENST00000558180	IRX3	iroquois homeobox 3 [Source:HGNC Symbol;Acc:HGNC:14360]	0.09482	0.6345
ENSG00000031003	ENST00000033079; ENST00000420893; ENST00000425075; ENST00000502471; ENST00000505281; ENST00000505961; ENST00000508403; ENST00000509596; ENST00000510804; ENST00000513640; ENST00000514310	FAM13B	family with sequence similarity 13 member B [Source:HGNC Symbol;Acc:HGNC:1335]	0.01763	0.6338
ENSG00000198742	ENST00000361125; ENST00000361368; ENST00000472627; ENST00000480055	SMURF1	SMAD specific E3 ubiquitin protein ligase 1 [Source:HGNC Symbol;Acc:HGNC:16807]	0.003524	0.6336
ENSG00000081059	ENST00000342854; ENST00000378560; ENST00000395023; ENST00000395029; ENST00000517478; ENST00000517741; ENST00000517799; ENST00000517851; ENST00000517855; ENST00000518887; ENST00000518915; ENST00000519037; ENST00000519165; ENST00000519238; ENST00000519447; ENST00000520652; ENST00000520699; ENST00000520958; ENST00000521639; ENST00000521970; ENST00000522375; ENST00000522561; ENST00000522653; ENST0000…	TCF7	transcription factor 7 [Source:HGNC Symbol;Acc:HGNC:11639]	0.01374	0.6331
ENSG00000134013	ENST00000389131; ENST00000518083; ENST00000518472; ENST00000518878; ENST00000519243; ENST00000519809; ENST00000520349; ENST00000520617; ENST00000520871; ENST00000520925; ENST00000522446; ENST00000523833; ENST00000524075; ENST00000524144; ENST00000524168	LOXL2	lysyl oxidase like 2 [Source:HGNC Symbol;Acc:HGNC:6666]	0.0001794	0.6331
ENSG00000125898	ENST00000246100; ENST00000304189; ENST00000381939; ENST00000381941; ENST00000505691; ENST00000541082	FAM110A	family with sequence similarity 110 member A [Source:HGNC Symbol;Acc:HGNC:16188]	0.1132	0.6331
ENSG00000144535	ENST00000273009; ENST00000325385; ENST00000390005; ENST00000409307; ENST00000409401; ENST00000417808; ENST00000418143; ENST00000424049; ENST00000429283; ENST00000433430; ENST00000434477; ENST00000441279; ENST00000445090; ENST00000464554; ENST00000470087; ENST00000498319	DIS3L2	DIS3 like 3'-5' exoribonuclease 2 [Source:HGNC Symbol;Acc:HGNC:28648]	0.08697	0.6327
ENSG00000164442	ENST00000367651; ENST00000536159; ENST00000537332; ENST00000618718	CITED2	Cbp/p300 interacting transactivator with Glu/Asp rich carboxy-terminal domain 2 [Source:HGNC Symbol;Acc:HGNC:1987]	0.09793	0.6326
ENSG00000115170	ENST00000263640; ENST00000409283; ENST00000410057; ENST00000412025; ENST00000413751; ENST00000424669; ENST00000434821; ENST00000440523; ENST00000487456; ENST00000539637	ACVR1	activin A receptor type 1 [Source:HGNC Symbol;Acc:HGNC:171]	0.1098	0.6324
ENSG00000136048	ENST00000258534; ENST00000544152; ENST00000546729; ENST00000549066; ENST00000549365; ENST00000551403; ENST00000614926	DRAM1	DNA damage regulated autophagy modulator 1 [Source:HGNC Symbol;Acc:HGNC:25645]	0.0007707	0.6315
ENSG00000113269	ENST00000261947; ENST00000519708; ENST00000520564; ENST00000520911; ENST00000521389; ENST00000521901; ENST00000522208; ENST00000523487	RNF130	ring finger protein 130 [Source:HGNC Symbol;Acc:HGNC:18280]	0.0005979	0.6314
ENSG00000135622	ENST00000339773; ENST00000357877; ENST00000416236; ENST00000420077; ENST00000434486; ENST00000446927; ENST00000453930; ENST00000458114; ENST00000473350; ENST00000611975	SEMA4F	ssemaphorin 4F [Source:HGNC Symbol;Acc:HGNC:10734]	0.05669	0.6313
ENSG00000173702	ENST00000462728; ENST00000478191; ENST00000490147; ENST00000497378; ENST00000616727	MUC13	mucin 13, cell surface associated [Source:HGNC Symbol;Acc:HGNC:7511]	0.0003585	0.6313
ENSG00000172201	ENST00000378700	ID4	inhibitor of DNA binding 4, HLH protein [Source:HGNC Symbol;Acc:HGNC:5363]	0.1084	0.6304
ENSG00000081041	ENST00000296031; ENST00000508487; ENST00000510048	CXCL2	C-X-C motif chemokine ligand 2 [Source:HGNC Symbol;Acc:HGNC:4603]	0.02991	0.6304
ENSG00000180071	ENST00000399703; ENST00000475234; ENST00000602295	ANKRD18A	ankyrin repeat domain 18A [Source:HGNC Symbol;Acc:HGNC:23643]	0.1086	0.6304
ENSG00000131127	ENST00000240499; ENST00000366506; ENST00000503699; ENST00000505939; ENST00000512994; ENST00000579770	ZNF141	zinc finger protein 141 [Source:HGNC Symbol;Acc:HGNC:12926]	0.1076	0.6303
ENSG00000176142	ENST00000319172; ENST00000438581; ENST00000461654; ENST00000468545; ENST00000468676; ENST00000473684; ENST00000482162; ENST00000486159; ENST00000486235; ENST00000490099; ENST00000491685; ENST00000497993	TMEM39A	transmembrane protein 39A [Source:HGNC Symbol;Acc:HGNC:25600]	0.04558	0.63
ENSG00000204767	ENST00000377365; ENST00000523970	FAM196B	family with sequence similarity 196 member B [Source:HGNC Symbol;Acc:HGNC:37271]	0.08013	0.6285
ENSG00000082014	ENST00000262188; ENST00000356800; ENST00000392811; ENST00000460431; ENST00000469154; ENST00000470588; ENST00000472103; ENST00000472789; ENST00000472988; ENST00000477169; ENST00000485592; ENST00000485610; ENST00000489503; ENST00000491651; ENST00000496530	SMARCD3	SWI/SNF related, matrix associated, actin dependent regulator of chromatin, subfamily d, member 3 [Source:HGNC Symbol;Acc:HGNC:11108]	0.04141	0.628
ENSG00000159200	ENST00000313806; ENST00000381132; ENST00000381135; ENST00000399272; ENST00000443408; ENST00000463276; ENST00000481448; ENST00000482533; ENST00000487434; ENST00000487990; ENST00000489903; ENST00000492600; ENST00000609325; ENST00000620920	RCAN1	regulator of calcineurin 1 [Source:HGNC Symbol;Acc:HGNC:3040]	0.005363	0.628
ENSG00000139626	ENST00000267082; ENST00000422257; ENST00000542497; ENST00000548269; ENST00000548706; ENST00000549086; ENST00000549196; ENST00000549462; ENST00000550743; ENST00000551319; ENST00000551887; ENST00000552935; ENST00000552972; ENST00000589179	ITGB7	integrin subunit beta 7 [Source:HGNC Symbol;Acc:HGNC:6162]	0.06545	0.6279
ENSG00000180525	ENST00000381489; ENST00000441152; ENST00000443662	PRR26	proline rich 26 [Source:HGNC Symbol;Acc:HGNC:30724]	0.08484	0.6278
ENSG00000170085	ENST00000332772; ENST00000341199; ENST00000429602; ENST00000430704; ENST00000443967; ENST00000467472; ENST00000481515; ENST00000495423; ENST00000503595; ENST00000508769; ENST00000514128	SIMC1	SUMO interacting motifs containing 1 [Source:HGNC Symbol;Acc:HGNC:24779]	0.04448	0.627
ENSG00000126790	ENST00000247194; ENST00000463432; ENST00000466522; ENST00000478430; ENST00000481608; ENST00000487285; ENST00000527981; ENST00000532049; ENST00000543619	L3HYPDH	trans-L-3-hydroxyproline dehydratase [Source:HGNC Symbol;Acc:HGNC:20488]	0.05331	0.6266
ENSG00000122694	ENST00000377959; ENST00000377960; ENST00000396613; ENST00000474050; ENST00000619700	GLIPR2	GLI pathogenesis related 2 [Source:HGNC Symbol;Acc:HGNC:18007]	0.04463	0.6265
ENSG00000100612	ENST00000216500; ENST00000536410; ENST00000553328; ENST00000553986; ENST00000554101; ENST00000555171; ENST00000556502; ENST00000557137; ENST00000557185; ENST00000557326; ENST00000557751; ENST00000611054	DHRS7	dehydrogenase/reductase 7 [Source:HGNC Symbol;Acc:HGNC:21524]	0.002264	0.6264
ENSG00000123154	ENST00000418543; ENST00000425834; ENST00000546754; ENST00000547255; ENST00000547481; ENST00000547797; ENST00000548381; ENST00000550939; ENST00000551329; ENST00000552700; ENST00000553179	WDR83	WD repeat domain 83 [Source:HGNC Symbol;Acc:HGNC:32672]	0.1131	0.6258
ENSG00000133110	ENST00000379742; ENST00000379743; ENST00000379747; ENST00000379749; ENST00000473823; ENST00000474646; ENST00000478947; ENST00000497145; ENST00000541179; ENST00000541481	POSTN	periostin [Source:HGNC Symbol;Acc:HGNC:16953]	0.1128	0.6258
ENSG00000177917	ENST00000326446; ENST00000425034; ENST00000455875; ENST00000463690; ENST00000495469	ARL6IP6	ADP ribosylation factor like GTPase 6 interacting protein 6 [Source:HGNC Symbol;Acc:HGNC:24048]	0.01492	0.6256
ENSG00000134516	ENST00000256935; ENST00000433448; ENST00000518056; ENST00000519223; ENST00000519628; ENST00000519734; ENST00000519868; ENST00000520181; ENST00000520450; ENST00000520836; ENST00000520908; ENST00000522138; ENST00000522994; ENST00000523351; ENST00000523684; ENST00000524185; ENST00000540750	DOCK2	dedicator of cytokinesis 2 [Source:HGNC Symbol;Acc:HGNC:2988]	0.119	0.6254
ENSG00000140575	ENST00000268182; ENST00000558003; ENST00000558491; ENST00000558957; ENST00000559031; ENST00000559674; ENST00000559682; ENST00000559809; ENST00000560020; ENST00000560218; ENST00000560373; ENST00000560418; ENST00000560733; ENST00000560738; ENST00000561086; ENST00000561132; ENST00000561461; ENST00000633485	IQGAP1	IQ motif containing GTPase activating protein 1 [Source:HGNC Symbol;Acc:HGNC:6110]	0.0001409	0.6249
ENSG00000213694	ENST00000358157; ENST00000375846	S1PR3	sphingosine-1-phosphate receptor 3 [Source:HGNC Symbol;Acc:HGNC:3167]	0.005424	0.6247
ENSG00000122678	ENST00000242248; ENST00000335195; ENST00000395831; ENST00000414235; ENST00000418926; ENST00000430942; ENST00000434229; ENST00000435068; ENST00000445616; ENST00000452049; ENST00000458246; ENST00000467607; ENST00000483644; ENST00000492312; ENST00000492321; ENST00000492605; ENST00000492971; ENST00000497300	POLM	DNA polymerase mu [Source:HGNC Symbol;Acc:HGNC:9185]	0.1099	0.6242
ENSG00000155252	ENST00000370631	PI4K2A	phosphatidylinositol 4-kinase type 2 alpha [Source:HGNC Symbol;Acc:HGNC:30031]	0.05586	0.624
ENSG00000145861	ENST00000393975	C1QTNF2	C1q and TNF related 2 [Source:HGNC Symbol;Acc:HGNC:14325]	0.09783	0.6236
ENSG00000163399	ENST00000295598; ENST00000369494; ENST00000369496; ENST00000418797; ENST00000440951; ENST00000463382; ENST00000479960; ENST00000488733; ENST00000491156; ENST00000495965; ENST00000537345	ATP1A1	ATPase Na+/K+ transporting subunit alpha 1 [Source:HGNC Symbol;Acc:HGNC:799]	0.0002348	0.6231
ENSG00000101236	ENST00000336095; ENST00000358395; ENST00000432261; ENST00000545616	RNF24	ring finger protein 24 [Source:HGNC Symbol;Acc:HGNC:13779]	0.04252	0.623
ENSG00000081052	ENST00000396625	COL4A4	collagen type IV alpha 4 chain [Source:HGNC Symbol;Acc:HGNC:2206]	0.08415	0.623
ENSG00000120322	ENST00000239444	PCDHB8	protocadherin beta 8 [Source:HGNC Symbol;Acc:HGNC:8693]	0.1038	0.6228
ENSG00000132950	ENST00000337963; ENST00000382905; ENST00000382907; ENST00000382909; ENST00000467542; ENST00000495534; ENST00000502168; ENST00000535942	ZMYM5	zinc finger MYM-type containing 5 [Source:HGNC Symbol;Acc:HGNC:13029]	0.1195	0.6227
ENSG00000105926	ENST00000222644; ENST00000396475; ENST00000409761; ENST00000426450; ENST00000430180; ENST00000432190; ENST00000464384; ENST00000472674; ENST00000625307	MPP6	membrane palmitoylated protein 6 [Source:HGNC Symbol;Acc:HGNC:18167]	0.06157	0.6227
ENSG00000119514	ENST00000375011; ENST00000470473; ENST00000610463; ENST00000615204	GALNT12	polypeptide N-acetylgalactosaminyltransferase 12 [Source:HGNC Symbol;Acc:HGNC:19877]	0.05684	0.6222
ENSG00000006459	ENST00000397560; ENST00000472616; ENST00000478996	KDM7A	lysine demethylase 7A [Source:HGNC Symbol;Acc:HGNC:22224]	0.05498	0.6222
ENSG00000141576	ENST00000269391; ENST00000319945; ENST00000589317; ENST00000589912; ENST00000591355; ENST00000591615; ENST00000592271; ENST00000592869; ENST00000593155	RNF157	ring finger protein 157 [Source:HGNC Symbol;Acc:HGNC:29402]	0.00526	0.622
ENSG00000134265	ENST00000322897; ENST00000580224; ENST00000580483; ENST00000580746; ENST00000582472; ENST00000582978; ENST00000583367	NAPG	NSF attachment protein gamma [Source:HGNC Symbol;Acc:HGNC:7642]	0.05857	0.622
ENSG00000059728	ENST00000264444; ENST00000409442; ENST00000410000; ENST00000435990; ENST00000465446; ENST00000540449	MXD1	MAX dimerization protein 1 [Source:HGNC Symbol;Acc:HGNC:6761]	0.003095	0.6218
ENSG00000144681	ENST00000273183; ENST00000427486; ENST00000434649; ENST00000457375; ENST00000465064; ENST00000473452; ENST00000476388; ENST00000486143	STAC	SH3 and cysteine rich domain [Source:HGNC Symbol;Acc:HGNC:11353]	0.04397	0.6217
ENSG00000166002	ENST00000298966; ENST00000525141; ENST00000526869; ENST00000527149; ENST00000529714; ENST00000596676	SMCO4	single-pass membrane protein with coiled-coil domains 4 [Source:HGNC Symbol;Acc:HGNC:24810]	0.09047	0.6215
ENSG00000099917	ENST00000263205; ENST00000292733; ENST00000382974; ENST00000406969; ENST00000414658; ENST00000420849; ENST00000423862; ENST00000424287; ENST00000428629; ENST00000432052; ENST00000433831; ENST00000436496; ENST00000438962; ENST00000441501; ENST00000444094; ENST00000445189; ENST00000445987; ENST00000451058; ENST00000457322; ENST00000461076; ENST00000473028; ENST00000473244; ENST00000476187; ENST0000…	MED15	mediator complex subunit 15 [Source:HGNC Symbol;Acc:HGNC:14248]	0.002104	0.6213
ENSG00000143570	ENST00000310483; ENST00000356205; ENST00000368621; ENST00000368623; ENST00000413622; ENST00000417348; ENST00000429040; ENST00000461071; ENST00000537590; ENST00000617697; ENST00000621013	SLC39A1	solute carrier family 39 member 1 [Source:HGNC Symbol;Acc:HGNC:12876]	0.0004219	0.6211
ENSG00000180881	ENST00000328705; ENST00000336815; ENST00000393284; ENST00000409004; ENST00000409445; ENST00000409799; ENST00000436898; ENST00000486196; ENST00000493070; ENST00000547320; ENST00000548035; ENST00000548958; ENST00000551829; ENST00000552497	CAPS2	calcyphosine 2 [Source:HGNC Symbol;Acc:HGNC:16471]	0.09628	0.6211
ENSG00000137267	ENST00000333628; ENST00000489942	TUBB2A	tubulin beta 2A class IIa [Source:HGNC Symbol;Acc:HGNC:12412]	0.07058	0.621
ENSG00000132128	ENST00000343304; ENST00000469150; ENST00000472710; ENST00000496156; ENST00000498402; ENST00000615587; ENST00000617190; ENST00000617760	LRRC41	leucine rich repeat containing 41 [Source:HGNC Symbol;Acc:HGNC:16917]	0.02469	0.6209
ENSG00000154451	ENST00000370459; ENST00000443807; ENST00000471171; ENST00000481145; ENST00000490568	GBP5	guanylate binding protein 5 [Source:HGNC Symbol;Acc:HGNC:19895]	0.07213	0.6207
ENSG00000164989	ENST00000380701; ENST00000432954; ENST00000449575; ENST00000470191; ENST00000472806; ENST00000474193; ENST00000478913; ENST00000486641; ENST00000498725	CCDC171	coiled-coil domain containing 171 [Source:HGNC Symbol;Acc:HGNC:29828]	0.09891	0.6204
ENSG00000157064	ENST00000287713; ENST00000294868; ENST00000464047; ENST00000473046	NMNAT2	nicotinamide nucleotide adenylyltransferase 2 [Source:HGNC Symbol;Acc:HGNC:16789]	0.0925	0.6201
ENSG00000168398	ENST00000539359; ENST00000542454; ENST00000554311	BDKRB2	bradykinin receptor B2 [Source:HGNC Symbol;Acc:HGNC:1030]	0.01443	0.6201
ENSG00000188739	ENST00000408888; ENST00000429912; ENST00000447801; ENST00000468751; ENST00000474086; ENST00000475960; ENST00000476261; ENST00000485019; ENST00000486751; ENST00000495224	RBM34	RNA binding motif protein 34 [Source:HGNC Symbol;Acc:HGNC:28965]	0.08271	0.6196
ENSG00000176046	ENST00000324873; ENST00000395641; ENST00000567646	NUPR1	nuclear protein 1, transcriptional regulator [Source:HGNC Symbol;Acc:HGNC:29990]	0.02526	0.6195
ENSG00000113273	ENST00000264914; ENST00000396151; ENST00000521011; ENST00000521117; ENST00000521800; ENST00000565165	ARSB	arylsulfatase B [Source:HGNC Symbol;Acc:HGNC:714]	0.01077	0.6195
ENSG00000165695	ENST00000298545; ENST00000467161; ENST00000476719; ENST00000477396; ENST00000482422	AK8	adenylate kinase 8 [Source:HGNC Symbol;Acc:HGNC:26526]	0.112	0.6195
ENSG00000157578	ENST00000288350; ENST00000358268; ENST00000380671; ENST00000411566; ENST00000415863; ENST00000418018; ENST00000426783; ENST00000434281; ENST00000438404; ENST00000448288; ENST00000451131; ENST00000456017; ENST00000459939; ENST00000466954; ENST00000468009; ENST00000480612; ENST00000484878; ENST00000485895; ENST00000490184; ENST00000491625; ENST00000495240	LCA5L	LCA5L, lebercilin like [Source:HGNC Symbol;Acc:HGNC:1255]	0.1121	0.6194
ENSG00000115091	ENST00000263238; ENST00000415792; ENST00000443297; ENST00000446821; ENST00000478928; ENST00000484165; ENST00000489779; ENST00000535589	ACTR3	ARP3 actin related protein 3 homolog [Source:HGNC Symbol;Acc:HGNC:170]	0.0002197	0.6194
ENSG00000197128	ENST00000343280; ENST00000356584; ENST00000425074; ENST00000427512; ENST00000450712; ENST00000600175; ENST00000601768; ENST00000610548; ENST00000615214	ZNF772	zinc finger protein 772 [Source:HGNC Symbol;Acc:HGNC:33106]	0.111	0.6191
ENSG00000158711	ENST00000289703; ENST00000357992; ENST00000468523; ENST00000616704; ENST00000617725	ELK4	ELK4, ETS transcription factor [Source:HGNC Symbol;Acc:HGNC:3326]	0.02731	0.6191
ENSG00000182010	ENST00000315289; ENST00000373789; ENST00000395260	RTKN2	rhotekin 2 [Source:HGNC Symbol;Acc:HGNC:19364]	0.1097	0.6189
ENSG00000198380	ENST00000357308; ENST00000361060; ENST00000493759; ENST00000494201	GFPT1	glutamine--fructose-6-phosphate transaminase 1 [Source:HGNC Symbol;Acc:HGNC:4241]	0.001946	0.6189
ENSG00000055211	ENST00000367419; ENST00000433539	GINM1	glycoprotein integral membrane 1 [Source:HGNC Symbol;Acc:HGNC:21074]	0.002143	0.6188
ENSG00000167554	ENST00000321287; ENST00000327920; ENST00000403906; ENST00000593698; ENST00000594919; ENST00000599508; ENST00000601151; ENST00000613461; ENST00000616431	ZNF610	zinc finger protein 610 [Source:HGNC Symbol;Acc:HGNC:26687]	0.1213	0.6181
ENSG00000196975	ENST00000394295; ENST00000409920; ENST00000418066; ENST00000460439; ENST00000460942; ENST00000468815; ENST00000471395; ENST00000472124; ENST00000477632; ENST00000484219; ENST00000487351; ENST00000635311	ANXA4	annexin A4 [Source:HGNC Symbol;Acc:HGNC:542]	0.0001022	0.6178
ENSG00000167535	ENST00000301050; ENST00000536187; ENST00000540990; ENST00000547230; ENST00000547392; ENST00000547693; ENST00000547818; ENST00000548279; ENST00000548860; ENST00000548874; ENST00000549226; ENST00000549971; ENST00000550064; ENST00000550168; ENST00000550190; ENST00000550391; ENST00000550483; ENST00000550771; ENST00000551544; ENST00000551716; ENST00000552022; ENST00000552465; ENST00000552480; ENST0000…	CACNB3	calcium voltage-gated channel auxiliary subunit beta 3 [Source:HGNC Symbol;Acc:HGNC:1403]	0.01092	0.6164
ENSG00000090661	ENST00000251363; ENST00000557925; ENST00000558268; ENST00000558302; ENST00000558331; ENST00000558501; ENST00000558877; ENST00000559336; ENST00000559450; ENST00000559490; ENST00000560412; ENST00000561008; ENST00000561053; ENST00000595722; ENST00000599275; ENST00000600912	CERS4	ceramide synthase 4 [Source:HGNC Symbol;Acc:HGNC:23747]	0.1128	0.6163
ENSG00000128335	ENST00000249066; ENST00000358502; ENST00000451256; ENST00000454728; ENST00000473549; ENST00000476579; ENST00000484830; ENST00000489186; ENST00000529194	APOL2	apolipoprotein L2 [Source:HGNC Symbol;Acc:HGNC:619]	0.008818	0.6163
ENSG00000133026	ENST00000269243; ENST00000360416; ENST00000379980; ENST00000411957; ENST00000459986; ENST00000465458; ENST00000469865; ENST00000472728; ENST00000476737; ENST00000488329; ENST00000584124	MYH10	myosin heavy chain 10 [Source:HGNC Symbol;Acc:HGNC:7568]	0.005277	0.6161
ENSG00000242950	ENST00000493463; ENST00000603053; ENST00000603252; ENST00000603704; ENST00000604270	ERVW-1	endogenous retrovirus group W member 1, envelope [Source:HGNC Symbol;Acc:HGNC:13525]	0.1154	0.6158
ENSG00000100592	ENST00000360909; ENST00000395125; ENST00000553307; ENST00000553472; ENST00000553966; ENST00000554459; ENST00000555651; ENST00000556135; ENST00000556596; ENST00000556894; ENST00000557029; ENST00000557327; ENST00000557628	DAAM1	dishevelled associated activator of morphogenesis 1 [Source:HGNC Symbol;Acc:HGNC:18142]	0.1039	0.6158
ENSG00000132406	ENST00000254742; ENST00000382753	TMEM128	transmembrane protein 128 [Source:HGNC Symbol;Acc:HGNC:28201]	0.08878	0.6154
ENSG00000183049	ENST00000378845; ENST00000487696; ENST00000615792; ENST00000619168	CAMK1D	calcium/calmodulin dependent protein kinase ID [Source:HGNC Symbol;Acc:HGNC:19341]	0.01176	0.6154
ENSG00000110330	ENST00000227758; ENST00000527465; ENST00000527808; ENST00000527910; ENST00000528344; ENST00000530675; ENST00000531259; ENST00000532672; ENST00000532832; ENST00000533742; ENST00000534130; ENST00000534646; ENST00000613397; ENST00000621637	BIRC2	baculoviral IAP repeat containing 2 [Source:HGNC Symbol;Acc:HGNC:590]	0.002301	0.6151
ENSG00000085491	ENST00000264128; ENST00000370041; ENST00000565488; ENST00000569674	SLC25A24	solute carrier family 25 member 24 [Source:HGNC Symbol;Acc:HGNC:20662]	0.001096	0.6141
ENSG00000116667	ENST00000235307; ENST00000367514; ENST00000477517; ENST00000489143	C1orf21	chromosome 1 open reading frame 21 [Source:HGNC Symbol;Acc:HGNC:15494]	0.05274	0.6135
ENSG00000165259	ENST00000297977; ENST00000373177; ENST00000449553; ENST00000465509; ENST00000472135; ENST00000506585	HDX	highly divergent homeobox [Source:HGNC Symbol;Acc:HGNC:26411]	0.1014	0.6123
ENSG00000008056	ENST00000295987; ENST00000340666; ENST00000638337; ENST00000639776; ENST00000640721	SYN1	synapsin I [Source:HGNC Symbol;Acc:HGNC:11494]	0.1128	0.6121
ENSG00000135750	ENST00000366620; ENST00000366621; ENST00000446915; ENST00000472190; ENST00000472869; ENST00000487728	KCNK1	potassium two pore domain channel subfamily K member 1 [Source:HGNC Symbol;Acc:HGNC:6272]	0.1151	0.6118
ENSG00000135164	ENST00000331242; ENST00000394703; ENST00000412139; ENST00000413276; ENST00000414630; ENST00000420131; ENST00000423590; ENST00000425406; ENST00000425705; ENST00000428819; ENST00000430405; ENST00000432366; ENST00000432937; ENST00000434534; ENST00000446796; ENST00000447863; ENST00000448598; ENST00000449088; ENST00000453049; ENST00000454008; ENST00000473521; ENST00000480982; ENST00000488352; ENST0000…	DMTF1	cyclin D binding myb like transcription factor 1 [Source:HGNC Symbol;Acc:HGNC:14603]	0.01936	0.6117
ENSG00000221890	ENST00000333039; ENST00000640136	NPTXR	neuronal pentraxin receptor [Source:HGNC Symbol;Acc:HGNC:7954]	0.04292	0.6116
ENSG00000185069	ENST00000332411	KRT76	keratin 76 [Source:HGNC Symbol;Acc:HGNC:24430]	0.1206	0.6116
ENSG00000197429	ENST00000359942; ENST00000396478; ENST00000461718; ENST00000495072	IPP	intracisternal A particle-promoted polypeptide [Source:HGNC Symbol;Acc:HGNC:6108]	0.1159	0.6114
ENSG00000162836	ENST00000392988; ENST00000460583; ENST00000487562; ENST00000493129; ENST00000583509; ENST00000609196; ENST00000611629; ENST00000613673; ENST00000614551; ENST00000620634	ACP6	acid phosphatase 6, lysophosphatidic [Source:HGNC Symbol;Acc:HGNC:29609]	0.02975	0.6114
ENSG00000073711	ENST00000264977; ENST00000334546; ENST00000447251; ENST00000469270; ENST00000490467	PPP2R3A	protein phosphatase 2 regulatory subunit B''alpha [Source:HGNC Symbol;Acc:HGNC:9307]	0.07107	0.6111
ENSG00000128739	ENST00000346403; ENST00000390687; ENST00000400097; ENST00000400098; ENST00000400100; ENST00000553597; ENST00000554227; ENST00000577565; ENST00000579070; ENST00000584968	SNRPN	small nuclear ribonucleoprotein polypeptide N [Source:HGNC Symbol;Acc:HGNC:11164]	0.08078	0.611
ENSG00000063660	ENST00000264039; ENST00000420138; ENST00000425056; ENST00000426280; ENST00000427506; ENST00000455111; ENST00000466624; ENST00000469694; ENST00000495100	GPC1	glypican 1 [Source:HGNC Symbol;Acc:HGNC:4449]	0.002121	0.6107
ENSG00000114745	ENST00000319283; ENST00000411813; ENST00000413243; ENST00000416741; ENST00000419156; ENST00000422110; ENST00000427459; ENST00000431601; ENST00000437458; ENST00000441081; ENST00000441302; ENST00000452389; ENST00000453680; ENST00000466443; ENST00000469471; ENST00000470910; ENST00000473827; ENST00000476334; ENST00000479124; ENST00000479927; ENST00000486133; ENST00000488479; ENST00000489587; ENST0000…	GORASP1	golgi reassembly stacking protein 1 [Source:HGNC Symbol;Acc:HGNC:16769]	0.01645	0.6103
ENSG00000104805	ENST00000405315; ENST00000407032; ENST00000411700; ENST00000424608; ENST00000443560; ENST00000451312; ENST00000452087; ENST00000460125; ENST00000465524; ENST00000469291; ENST00000485798; ENST00000492367	NUCB1	nucleobindin 1 [Source:HGNC Symbol;Acc:HGNC:8043]	0.0007372	0.6102
ENSG00000080823	ENST00000361847; ENST00000517537; ENST00000517966; ENST00000518045; ENST00000518399; ENST00000518482; ENST00000518686; ENST00000519058; ENST00000519477; ENST00000519569; ENST00000519877; ENST00000520046; ENST00000520238; ENST00000520252; ENST00000520266; ENST00000521249; ENST00000521388; ENST00000521493; ENST00000521766; ENST00000521937; ENST00000521966; ENST00000522093; ENST00000522534; ENST0000…	MOK	MOK protein kinase [Source:HGNC Symbol;Acc:HGNC:9833]	0.008984	0.6078
ENSG00000164117	ENST00000393674; ENST00000503293; ENST00000513696; ENST00000515664; ENST00000615392	FBXO8	F-box protein 8 [Source:HGNC Symbol;Acc:HGNC:13587]	0.1208	0.6077
ENSG00000115363	ENST00000233712; ENST00000393913; ENST00000410010; ENST00000410071; ENST00000410113; ENST00000432649; ENST00000452003; ENST00000485891; ENST00000486489; ENST00000486696; ENST00000490746	EVA1A	eva-1 homolog A, regulator of programmed cell death [Source:HGNC Symbol;Acc:HGNC:25816]	0.02692	0.6075
ENSG00000142319	ENST00000270349; ENST00000511750; ENST00000512002	SLC6A3	solute carrier family 6 member 3 [Source:HGNC Symbol;Acc:HGNC:11049]	0.03963	0.6069
ENSG00000166275	ENST00000339834; ENST00000369883; ENST00000478833	BORCS7	BLOC-1 related complex subunit 7 [Source:HGNC Symbol;Acc:HGNC:23516]	0.01177	0.6068
ENSG00000112033	ENST00000311565; ENST00000337400; ENST00000360694; ENST00000418635; ENST00000448077	PPARD	peroxisome proliferator activated receptor delta [Source:HGNC Symbol;Acc:HGNC:9235]	0.0292	0.6058
ENSG00000167543	ENST00000301057; ENST00000378818; ENST00000577934; ENST00000578073; ENST00000578749; ENST00000579674; ENST00000580132; ENST00000580183; ENST00000581411; ENST00000582829; ENST00000583940; ENST00000584522	TP53I13	tumor protein p53 inducible protein 13 [Source:HGNC Symbol;Acc:HGNC:25102]	0.03807	0.6057
ENSG00000197653	ENST00000409039; ENST00000447853; ENST00000467219; ENST00000492261; ENST00000497783; ENST00000538983; ENST00000540041; ENST00000545078; ENST00000614082; ENST00000638045	DNAH10	dynein axonemal heavy chain 10 [Source:HGNC Symbol;Acc:HGNC:2941]	0.1153	0.6057
ENSG00000272674	ENST00000609684; ENST00000625044	PCDHB16	protocadherin beta 16 [Source:HGNC Symbol;Acc:HGNC:14546]	0.1302	0.6053
ENSG00000154783	ENST00000285046; ENST00000457774; ENST00000468662; ENST00000476851; ENST00000487605; ENST00000543601; ENST00000640506	FGD5	FYVE, RhoGEF and PH domain containing 5 [Source:HGNC Symbol;Acc:HGNC:19117]	0.1288	0.6034
ENSG00000197457	ENST00000370053; ENST00000540534; ENST00000631920; ENST00000632676; ENST00000634126	STMN3	stathmin 3 [Source:HGNC Symbol;Acc:HGNC:15926]	0.06205	0.6032
ENSG00000005893	ENST00000200639; ENST00000371335; ENST00000434600; ENST00000486593	LAMP2	lysosomal associated membrane protein 2 [Source:HGNC Symbol;Acc:HGNC:6501]	0.0005851	0.6031
ENSG00000102595	ENST00000376712; ENST00000376714; ENST00000376747; ENST00000397618; ENST00000461329; ENST00000462472; ENST00000463054; ENST00000465196; ENST00000467305; ENST00000476866; ENST00000491509; ENST00000621375; ENST00000638479	UGGT2	UDP-glucose glycoprotein glucosyltransferase 2 [Source:HGNC Symbol;Acc:HGNC:15664]	0.02535	0.6029
ENSG00000173227	ENST00000393946; ENST00000525149; ENST00000525457; ENST00000526281; ENST00000527043; ENST00000531392; ENST00000533427	SYT12	synaptotagmin 12 [Source:HGNC Symbol;Acc:HGNC:18381]	0.0808	0.6025
ENSG00000105939	ENST00000242351; ENST00000460845; ENST00000464606; ENST00000471652	ZC3HAV1	zinc finger CCCH-type containing, antiviral 1 [Source:HGNC Symbol;Acc:HGNC:23721]	0.0001538	0.6022
ENSG00000090863	ENST00000205061; ENST00000422840; ENST00000447066; ENST00000561481; ENST00000561942; ENST00000562090; ENST00000563432; ENST00000563646; ENST00000565260; ENST00000565474; ENST00000566601; ENST00000567911; ENST00000567951; ENST00000627032	GLG1	golgi glycoprotein 1 [Source:HGNC Symbol;Acc:HGNC:4316]	0.004501	0.6016
ENSG00000144655	ENST00000273153; ENST00000514182	CSRNP1	cysteine and serine rich nuclear protein 1 [Source:HGNC Symbol;Acc:HGNC:14300]	0.0006278	0.6012
ENSG00000060982	ENST00000261192; ENST00000342945; ENST00000355164; ENST00000538118; ENST00000539282; ENST00000539780; ENST00000543099; ENST00000544418; ENST00000546285; ENST00000612790	BCAT1	branched chain amino acid transaminase 1 [Source:HGNC Symbol;Acc:HGNC:976]	0.01284	0.6011
ENSG00000156113	ENST00000286627; ENST00000286628; ENST00000354353; ENST00000372403; ENST00000372408; ENST00000372421; ENST00000372437; ENST00000372440; ENST00000372443; ENST00000404771; ENST00000404857; ENST00000406533; ENST00000428546; ENST00000434208; ENST00000450795; ENST00000457953; ENST00000468471; ENST00000475352; ENST00000480683; ENST00000481070; ENST00000484343; ENST00000484507; ENST00000604624; ENST0000…	KCNMA1	potassium calcium-activated channel subfamily M alpha 1 [Source:HGNC Symbol;Acc:HGNC:6284]	0.00154	0.601
ENSG00000079150	ENST00000233092; ENST00000412612; ENST00000419184; ENST00000424785; ENST00000434643; ENST00000435079; ENST00000464248; ENST00000470945	FKBP7	FK506 binding protein 7 [Source:HGNC Symbol;Acc:HGNC:3723]	0.022	0.6007
ENSG00000147439	ENST00000276416; ENST00000399977; ENST00000518366; ENST00000519335; ENST00000519513; ENST00000519863; ENST00000520292; ENST00000520489; ENST00000521140; ENST00000522268; ENST00000522687; ENST00000640731	BIN3	bridging integrator 3 [Source:HGNC Symbol;Acc:HGNC:1054]	0.1131	0.5999
ENSG00000118690	ENST00000237512; ENST00000368972; ENST00000392644; ENST00000414610; ENST00000481850	ARMC2	armadillo repeat containing 2 [Source:HGNC Symbol;Acc:HGNC:23045]	0.1061	0.5989
ENSG00000188385	ENST00000298622; ENST00000477275	JAKMIP3	Janus kinase and microtubule interacting protein 3 [Source:HGNC Symbol;Acc:HGNC:23523]	0.1289	0.5987
ENSG00000130733	ENST00000253031; ENST00000585858; ENST00000586575; ENST00000586748; ENST00000587943; ENST00000588347; ENST00000588962; ENST00000589971; ENST00000590329; ENST00000591872; ENST00000592505; ENST00000592646	YIPF2	Yip1 domain family member 2 [Source:HGNC Symbol;Acc:HGNC:28476]	0.07671	0.5973
ENSG00000139438	ENST00000358906; ENST00000538780; ENST00000543653	FAM222A	family with sequence similarity 222 member A [Source:HGNC Symbol;Acc:HGNC:25915]	0.1293	0.5972
ENSG00000277586	ENST00000610854; ENST00000615973; ENST00000619417; ENST00000639464	NEFL	neurofilament light [Source:HGNC Symbol;Acc:HGNC:7739]	0.1064	0.5962
ENSG00000156804	ENST00000287396; ENST00000443022; ENST00000517956; ENST00000520511; ENST00000521719; ENST00000524000	FBXO32	F-box protein 32 [Source:HGNC Symbol;Acc:HGNC:16731]	0.1069	0.5962
ENSG00000197980	ENST00000356539; ENST00000465728; ENST00000467376; ENST00000470811; ENST00000477399; ENST00000483177; ENST00000485017; ENST00000489350; ENST00000491763; ENST00000495252; ENST00000498839; ENST00000640869	LEKR1	leucine, glutamate and lysine rich 1 [Source:HGNC Symbol;Acc:HGNC:33765]	0.1317	0.5957
ENSG00000174938	ENST00000308713; ENST00000346932; ENST00000350527; ENST00000537485; ENST00000562159; ENST00000563118; ENST00000568380; ENST00000568407; ENST00000617533	SEZ6L2	seizure related 6 homolog like 2 [Source:HGNC Symbol;Acc:HGNC:30844]	0.01166	0.595
ENSG00000169919	ENST00000304895; ENST00000421103; ENST00000430730; ENST00000446111; ENST00000447929; ENST00000461622; ENST00000462371; ENST00000465785; ENST00000466883; ENST00000475316; ENST00000476486; ENST00000478118; ENST00000479038; ENST00000489482	GUSB	glucuronidase beta [Source:HGNC Symbol;Acc:HGNC:4696]	0.006581	0.5949
ENSG00000087095	ENST00000407008; ENST00000496808; ENST00000582037; ENST00000583517; ENST00000584188; ENST00000584878	NLK	nemo like kinase [Source:HGNC Symbol;Acc:HGNC:29858]	0.01133	0.5948
ENSG00000156535	ENST00000287097; ENST00000422508; ENST00000437994; ENST00000474094	CD109	CD109 molecule [Source:HGNC Symbol;Acc:HGNC:21685]	0.0005112	0.5948
ENSG00000100614	ENST00000325642; ENST00000325658; ENST00000395076; ENST00000525399; ENST00000528241; ENST00000531143; ENST00000531937; ENST00000532036	PPM1A	protein phosphatase, Mg2+/Mn2+ dependent 1A [Source:HGNC Symbol;Acc:HGNC:9275]	0.0131	0.5943
ENSG00000140545	ENST00000268150; ENST00000268151; ENST00000542878; ENST00000557944; ENST00000558018; ENST00000558029; ENST00000558352; ENST00000558773; ENST00000559143; ENST00000559259; ENST00000559770; ENST00000559997; ENST00000560553; ENST00000560937; ENST00000566497; ENST00000613965; ENST00000617199	MFGE8	milk fat globule-EGF factor 8 protein [Source:HGNC Symbol;Acc:HGNC:7036]	0.0003756	0.594
ENSG00000198951	ENST00000396398; ENST00000402937; ENST00000403363	NAGA	alpha-N-acetylgalactosaminidase [Source:HGNC Symbol;Acc:HGNC:7631]	0.02536	0.594
ENSG00000168016	ENST00000429976; ENST00000463764; ENST00000463984	TRANK1	tetratricopeptide repeat and ankyrin repeat containing 1 [Source:HGNC Symbol;Acc:HGNC:29011]	0.1385	0.5937
ENSG00000175745	ENST00000327111; ENST00000502982; ENST00000506162; ENST00000512697; ENST00000615873	NR2F1	nuclear receptor subfamily 2 group F member 1 [Source:HGNC Symbol;Acc:HGNC:7975]	0.06047	0.5937
ENSG00000123989	ENST00000243776; ENST00000373891; ENST00000535926	CHPF	chondroitin polymerizing factor [Source:HGNC Symbol;Acc:HGNC:24291]	0.04157	0.5935
ENSG00000088451	ENST00000261296; ENST00000470480; ENST00000498294	TGDS	TDP-glucose 4,6-dehydratase [Source:HGNC Symbol;Acc:HGNC:20324]	0.117	0.5925
ENSG00000137842	ENST00000260403; ENST00000563859; ENST00000564494; ENST00000564698; ENST00000565291; ENST00000566122; ENST00000566308; ENST00000567441; ENST00000568182; ENST00000568197; ENST00000569369; ENST00000569535; ENST00000569897; ENST00000569926; ENST00000570109	TMEM62	transmembrane protein 62 [Source:HGNC Symbol;Acc:HGNC:26269]	0.03145	0.5917
ENSG00000102362	ENST00000263033; ENST00000276141; ENST00000372981; ENST00000372989; ENST00000491326; ENST00000491602	SYTL4	synaptotagmin like 4 [Source:HGNC Symbol;Acc:HGNC:15588]	0.1428	0.5917
ENSG00000137968	ENST00000370855; ENST00000370859; ENST00000469525	SLC44A5	solute carrier family 44 member 5 [Source:HGNC Symbol;Acc:HGNC:28524]	0.1394	0.5916
ENSG00000102471	ENST00000218652; ENST00000465762; ENST00000487865; ENST00000494647; ENST00000612570; ENST00000620924	NDFIP2	Nedd4 family interacting protein 2 [Source:HGNC Symbol;Acc:HGNC:18537]	0.01127	0.5916
ENSG00000100523	ENST00000323669; ENST00000357758; ENST00000395606; ENST00000553406; ENST00000555400; ENST00000555621; ENST00000556027; ENST00000556910; ENST00000557445; ENST00000612692	DDHD1	DDHD domain containing 1 [Source:HGNC Symbol;Acc:HGNC:19714]	0.052	0.5902
ENSG00000174652	ENST00000588013; ENST00000588221; ENST00000588933; ENST00000590306; ENST00000591213; ENST00000592292; ENST00000592904	ZNF266	zinc finger protein 266 [Source:HGNC Symbol;Acc:HGNC:13059]	0.0649	0.5899
ENSG00000204923	ENST00000377957	FBXO48	F-box protein 48 [Source:HGNC Symbol;Acc:HGNC:33857]	0.05999	0.5895
ENSG00000110031	ENST00000395074; ENST00000528489; ENST00000528954; ENST00000529915; ENST00000530561	LPXN	leupaxin [Source:HGNC Symbol;Acc:HGNC:14061]	0.1185	0.5886
ENSG00000134954	ENST00000319397; ENST00000392668; ENST00000525404; ENST00000526145; ENST00000527676; ENST00000530924; ENST00000531611; ENST00000535549; ENST00000608978	ETS1	ETS proto-oncogene 1, transcription factor [Source:HGNC Symbol;Acc:HGNC:3488]	0.004966	0.5885
ENSG00000092010	ENST00000206451; ENST00000382708; ENST00000470718; ENST00000558112; ENST00000559123; ENST00000559741; ENST00000560420; ENST00000561059; ENST00000561142; ENST00000561435	PSME1	proteasome activator subunit 1 [Source:HGNC Symbol;Acc:HGNC:9568]	0.000357	0.5877
ENSG00000196787	ENST00000359193	HIST1H2AG	histone cluster 1 H2A family member g [Source:HGNC Symbol;Acc:HGNC:4737]	0.105	0.587
ENSG00000196739	ENST00000356083; ENST00000451716; ENST00000468565; ENST00000477421; ENST00000485397; ENST00000490831; ENST00000494090; ENST00000494780	COL27A1	collagen type XXVII alpha 1 chain [Source:HGNC Symbol;Acc:HGNC:22986]	0.0009666	0.5869
ENSG00000058063	ENST00000323116; ENST00000466758; ENST00000475636; ENST00000482070; ENST00000482794; ENST00000484691; ENST00000490303; ENST00000491699; ENST00000493826; ENST00000498086	ATP11B	ATPase phospholipid transporting 11B (putative) [Source:HGNC Symbol;Acc:HGNC:13553]	0.01123	0.5868
ENSG00000077585	ENST00000366591; ENST00000366592; ENST00000419162; ENST00000454895; ENST00000477559	GPR137B	G protein-coupled receptor 137B [Source:HGNC Symbol;Acc:HGNC:11862]	0.009697	0.5865
ENSG00000072954	ENST00000187762; ENST00000595452; ENST00000599479	TMEM38A	transmembrane protein 38A [Source:HGNC Symbol;Acc:HGNC:28462]	0.1473	0.5862
ENSG00000125827	ENST00000246024; ENST00000462384; ENST00000527925; ENST00000530935	TMX4	thioredoxin related transmembrane protein 4 [Source:HGNC Symbol;Acc:HGNC:25237]	0.002345	0.5861
ENSG00000128487	ENST00000261503; ENST00000395522; ENST00000395525; ENST00000395527; ENST00000395529; ENST00000395530; ENST00000413167; ENST00000467722; ENST00000472876; ENST00000492188; ENST00000578153; ENST00000578321; ENST00000579688; ENST00000580934; ENST00000581399; ENST00000581973; ENST00000582063; ENST00000582226; ENST00000582604; ENST00000583463; ENST00000583482; ENST00000583528; ENST00000584527	SPECC1	sperm antigen with calponin homology and coiled-coil domains 1 [Source:HGNC Symbol;Acc:HGNC:30615]	0.003246	0.586
ENSG00000163131	ENST00000368985; ENST00000448301; ENST00000472977; ENST00000480760; ENST00000483930; ENST00000607427	CTSS	cathepsin S [Source:HGNC Symbol;Acc:HGNC:2545]	0.01275	0.5858
ENSG00000105357	ENST00000262269; ENST00000376970; ENST00000425460; ENST00000440075; ENST00000595016; ENST00000596571; ENST00000597072; ENST00000598205; ENST00000599920; ENST00000601313	MYH14	myosin heavy chain 14 [Source:HGNC Symbol;Acc:HGNC:23212]	0.1219	0.5854
ENSG00000095066	ENST00000264827; ENST00000397668; ENST00000586188; ENST00000586284; ENST00000586710; ENST00000586719; ENST00000587178; ENST00000587964; ENST00000588052; ENST00000589134; ENST00000589398; ENST00000589400; ENST00000589765; ENST00000589915; ENST00000589965; ENST00000590839; ENST00000591251; ENST00000591641; ENST00000591839; ENST00000592079; ENST00000592259; ENST00000592512; ENST00000592808; ENST0000…	HOOK2	hook microtubule tethering protein 2 [Source:HGNC Symbol;Acc:HGNC:19885]	0.09748	0.5853
ENSG00000134470	ENST00000379971; ENST00000379972; ENST00000379974; ENST00000379977; ENST00000397246; ENST00000397248; ENST00000397250; ENST00000397251; ENST00000397255; ENST00000429135; ENST00000435171; ENST00000447291; ENST00000453922; ENST00000525219; ENST00000528354; ENST00000530685; ENST00000532039; ENST00000532948; ENST00000534292; ENST00000620345; ENST00000620865; ENST00000622442	IL15RA	interleukin 15 receptor subunit alpha [Source:HGNC Symbol;Acc:HGNC:5978]	0.1313	0.5849
ENSG00000204946	ENST00000378052; ENST00000434415; ENST00000476295; ENST00000481519; ENST00000489518	ZNF783	zinc finger family member 783 [Source:HGNC Symbol;Acc:HGNC:27222]	0.06827	0.5848
ENSG00000102921	ENST00000262384; ENST00000564124; ENST00000564710; ENST00000565423; ENST00000565638; ENST00000569027	N4BP1	NEDD4 binding protein 1 [Source:HGNC Symbol;Acc:HGNC:29850]	0.01398	0.5848
ENSG00000185522	ENST00000329451; ENST00000441853; ENST00000469990; ENST00000486629; ENST00000492515	LMNTD2	lamin tail domain containing 2 [Source:HGNC Symbol;Acc:HGNC:28561]	0.1256	0.5837
ENSG00000112541	ENST00000366882; ENST00000535229; ENST00000539869; ENST00000580695; ENST00000616273	PDE10A	phosphodiesterase 10A [Source:HGNC Symbol;Acc:HGNC:8772]	0.01735	0.5832
ENSG00000120889	ENST00000276431; ENST00000347739; ENST00000518531; ENST00000519028; ENST00000519910; ENST00000520109; ENST00000523504; ENST00000523752	TNFRSF10B	TNF receptor superfamily member 10b [Source:HGNC Symbol;Acc:HGNC:11905]	0.002204	0.5826
ENSG00000179954	ENST00000389623; ENST00000587166; ENST00000588254; ENST00000589020; ENST00000594321	SSC5D	scavenger receptor cysteine rich family member with 5 domains [Source:HGNC Symbol;Acc:HGNC:26641]	0.1319	0.5826
ENSG00000152894	ENST00000368202; ENST00000368205; ENST00000368207; ENST00000368210; ENST00000368213; ENST00000368215; ENST00000368226; ENST00000392449; ENST00000415046; ENST00000415055; ENST00000429595; ENST00000434424; ENST00000490332; ENST00000495748; ENST00000498284; ENST00000524481; ENST00000524534; ENST00000525459; ENST00000531050; ENST00000531466; ENST00000532331; ENST00000532751	PTPRK	protein tyrosine phosphatase, receptor type K [Source:HGNC Symbol;Acc:HGNC:9674]	0.003539	0.5819
ENSG00000102265	ENST00000218388; ENST00000377017; ENST00000441738; ENST00000445623; ENST00000456754	TIMP1	TIMP metallopeptidase inhibitor 1 [Source:HGNC Symbol;Acc:HGNC:11820]	0.0002938	0.5815
ENSG00000256223	ENST00000248211; ENST00000402932; ENST00000426665; ENST00000536704; ENST00000536877; ENST00000537119; ENST00000538918; ENST00000540609; ENST00000540927; ENST00000543271	ZNF10	zinc finger protein 10 [Source:HGNC Symbol;Acc:HGNC:12879]	0.1471	0.5804
ENSG00000170364	ENST00000358065; ENST00000358950; ENST00000413809; ENST00000425046; ENST00000425863; ENST00000430981; ENST00000462115; ENST00000490691	SETMAR	SET domain and mariner transposase fusion gene [Source:HGNC Symbol;Acc:HGNC:10762]	0.1458	0.5798
ENSG00000117791	ENST00000359316; ENST00000366913; ENST00000425560; ENST00000469583; ENST00000472447; ENST00000496078	MARC2	mitochondrial amidoxime reducing component 2 [Source:HGNC Symbol;Acc:HGNC:26064]	0.06931	0.5795
ENSG00000198018	ENST00000370489; ENST00000472998	ENTPD7	ectonucleoside triphosphate diphosphohydrolase 7 [Source:HGNC Symbol;Acc:HGNC:19745]	0.09898	0.5783
ENSG00000049130	ENST00000228280; ENST00000347404; ENST00000357116; ENST00000378535; ENST00000552044	KITLG	KIT ligand [Source:HGNC Symbol;Acc:HGNC:6343]	0.08259	0.5782
ENSG00000158966	ENST00000290039; ENST00000470527; ENST00000486580; ENST00000495994	CACHD1	cache domain containing 1 [Source:HGNC Symbol;Acc:HGNC:29314]	0.1221	0.5777
ENSG00000188428	ENST00000244777; ENST00000397457; ENST00000475998; ENST00000486432; ENST00000543936; ENST00000627748	BLOC1S5	biogenesis of lysosomal organelles complex 1 subunit 5 [Source:HGNC Symbol;Acc:HGNC:18561]	0.1362	0.5775
ENSG00000119139	ENST00000348208; ENST00000377245; ENST00000377259; ENST00000413932; ENST00000423935; ENST00000453658; ENST00000498204; ENST00000535702; ENST00000539225; ENST00000606364; ENST00000636247; ENST00000636438	TJP2	tight junction protein 2 [Source:HGNC Symbol;Acc:HGNC:11828]	0.1001	0.5769
ENSG00000147124	ENST00000313116; ENST00000377065; ENST00000432977; ENST00000465311	ZNF41	zinc finger protein 41 [Source:HGNC Symbol;Acc:HGNC:13107]	0.08352	0.5768
ENSG00000139370	ENST00000266771; ENST00000366292; ENST00000376740; ENST00000376744; ENST00000535272; ENST00000539703; ENST00000544112; ENST00000545031	SLC15A4	solute carrier family 15 member 4 [Source:HGNC Symbol;Acc:HGNC:23090]	0.0614	0.5767
ENSG00000130558	ENST00000252854; ENST00000277415; ENST00000339720; ENST00000371793; ENST00000371796; ENST00000371799; ENST00000371801; ENST00000392991; ENST00000483042; ENST00000539529; ENST00000539877; ENST00000545657	OLFM1	olfactomedin 1 [Source:HGNC Symbol;Acc:HGNC:17187]	0.04839	0.5766
ENSG00000137877	ENST00000320955; ENST00000563899	SPTBN5	spectrin beta, non-erythrocytic 5 [Source:HGNC Symbol;Acc:HGNC:15680]	0.1455	0.5754
ENSG00000140931	ENST00000361909; ENST00000424011; ENST00000460097; ENST00000562357; ENST00000562707; ENST00000563672; ENST00000564060; ENST00000564247; ENST00000565003; ENST00000565666; ENST00000565922; ENST00000566121; ENST00000566756; ENST00000567572; ENST00000568477	CMTM3	CKLF like MARVEL transmembrane domain containing 3 [Source:HGNC Symbol;Acc:HGNC:19174]	0.01101	0.5753
ENSG00000163888	ENST00000296238	CAMK2N2	calcium/calmodulin dependent protein kinase II inhibitor 2 [Source:HGNC Symbol;Acc:HGNC:24197]	0.1332	0.5753
ENSG00000100644	ENST00000323441; ENST00000337138; ENST00000394997; ENST00000539097; ENST00000547430; ENST00000553999; ENST00000555014; ENST00000556237; ENST00000556827; ENST00000557206; ENST00000557446; ENST00000557538	HIF1A	hypoxia inducible factor 1 alpha subunit [Source:HGNC Symbol;Acc:HGNC:4910]	0.0001268	0.5752
ENSG00000117036	ENST00000326786; ENST00000368192; ENST00000460850	ETV3	ETS variant 3 [Source:HGNC Symbol;Acc:HGNC:3492]	0.004193	0.5742
ENSG00000005513	ENST00000293894; ENST00000566034	SOX8	SRY-box 8 [Source:HGNC Symbol;Acc:HGNC:11203]	0.1183	0.5733
ENSG00000156875	ENST00000370152; ENST00000421661	MFSD14A	major facilitator superfamily domain containing 14A [Source:HGNC Symbol;Acc:HGNC:23363]	0.13	0.5732
ENSG00000117533	ENST00000236192; ENST00000367740; ENST00000474047; ENST00000482519	VAMP4	vesicle associated membrane protein 4 [Source:HGNC Symbol;Acc:HGNC:12645]	0.0856	0.5731
ENSG00000157423	ENST00000288168; ENST00000309900; ENST00000321489; ENST00000378856; ENST00000393552; ENST00000393567; ENST00000536785; ENST00000537789; ENST00000538248; ENST00000538382; ENST00000538568; ENST00000539447; ENST00000539973; ENST00000540892; ENST00000541601; ENST00000542283; ENST00000542890; ENST00000543521; ENST00000543639; ENST00000545230; ENST00000545267; ENST00000546257; ENST00000546297	HYDIN	HYDIN, axonemal central pair apparatus protein [Source:HGNC Symbol;Acc:HGNC:19368]	0.1334	0.5728
ENSG00000075945	ENST00000361580; ENST00000367765; ENST00000367767; ENST00000474292; ENST00000490550; ENST00000538366	KIFAP3	kinesin associated protein 3 [Source:HGNC Symbol;Acc:HGNC:17060]	0.04798	0.5725
ENSG00000101152	ENST00000360864; ENST00000470551	DNAJC5	DnaJ heat shock protein family (Hsp40) member C5 [Source:HGNC Symbol;Acc:HGNC:16235]	0.03282	0.5725
ENSG00000136147	ENST00000357596; ENST00000378319; ENST00000426879; ENST00000442195; ENST00000460489; ENST00000465045; ENST00000467763; ENST00000476953; ENST00000481509; ENST00000482487; ENST00000485919; ENST00000486276; ENST00000487433; ENST00000488605; ENST00000488958; ENST00000495157; ENST00000496612; ENST00000496623	PHF11	PHD finger protein 11 [Source:HGNC Symbol;Acc:HGNC:17024]	0.04579	0.5721
ENSG00000188785	ENST00000336128; ENST00000366197; ENST00000594668; ENST00000594693; ENST00000596282; ENST00000597047; ENST00000597400; ENST00000597576; ENST00000598895; ENST00000600442; ENST00000600927; ENST00000602086	ZNF548	zinc finger protein 548 [Source:HGNC Symbol;Acc:HGNC:26561]	0.01841	0.5718
ENSG00000163040	ENST00000295171; ENST00000409856; ENST00000434330; ENST00000454549; ENST00000465939; ENST00000467992; ENST00000468650; ENST00000478665	CCDC74A	coiled-coil domain containing 74A [Source:HGNC Symbol;Acc:HGNC:25197]	0.01454	0.5715
ENSG00000072041	ENST00000266682; ENST00000309283; ENST00000450363; ENST00000547240; ENST00000548267; ENST00000549540; ENST00000551010; ENST00000551388; ENST00000551612; ENST00000551818; ENST00000552192	SLC6A15	solute carrier family 6 member 15 [Source:HGNC Symbol;Acc:HGNC:13621]	0.07833	0.5706
ENSG00000187193	ENST00000394485; ENST00000562939; ENST00000564974; ENST00000568370	MT1X	metallothionein 1X [Source:HGNC Symbol;Acc:HGNC:7405]	0.004117	0.5706
ENSG00000161638	ENST00000293379; ENST00000435631; ENST00000547197; ENST00000547744; ENST00000549601; ENST00000550141; ENST00000551564; ENST00000551861; ENST00000552387; ENST00000552431; ENST00000552564; ENST00000552583; ENST00000553071	ITGA5	integrin subunit alpha 5 [Source:HGNC Symbol;Acc:HGNC:6141]	0.005318	0.5706
ENSG00000182871	ENST00000342220; ENST00000355480; ENST00000359759; ENST00000400337; ENST00000423214; ENST00000459895; ENST00000473212	COL18A1	collagen type XVIII alpha 1 chain [Source:HGNC Symbol;Acc:HGNC:2195]	0.001598	0.5702
ENSG00000156587	ENST00000287156; ENST00000340573; ENST00000526659; ENST00000527022; ENST00000528275	UBE2L6	ubiquitin conjugating enzyme E2 L6 [Source:HGNC Symbol;Acc:HGNC:12490]	0.01241	0.5693
ENSG00000109079	ENST00000226225; ENST00000544907; ENST00000577535; ENST00000578158; ENST00000582302; ENST00000583213	TNFAIP1	TNF alpha induced protein 1 [Source:HGNC Symbol;Acc:HGNC:11894]	0.003595	0.5692
ENSG00000173531	ENST00000448220; ENST00000449682; ENST00000468847; ENST00000479115; ENST00000480268; ENST00000481055; ENST00000481930; ENST00000484144; ENST00000484269; ENST00000484673; ENST00000488350; ENST00000489007; ENST00000490966; ENST00000491943; ENST00000492329; ENST00000492370; ENST00000493836; ENST00000494809; ENST00000494828; ENST00000497359; ENST00000498021	MST1	macrophage stimulating 1 [Source:HGNC Symbol;Acc:HGNC:7380]	0.1535	0.5692
ENSG00000126091	ENST00000262915; ENST00000330208; ENST00000332628; ENST00000335430; ENST00000347631; ENST00000351035; ENST00000353126; ENST00000361392; ENST00000361400; ENST00000361746; ENST00000361812; ENST00000372362; ENST00000372365; ENST00000372366; ENST00000372367; ENST00000372368; ENST00000372369; ENST00000372372; ENST00000372374; ENST00000461066; ENST00000461375; ENST00000469715; ENST00000479383; ENST0000…	ST3GAL3	ST3 beta-galactoside alpha-2,3-sialyltransferase 3 [Source:HGNC Symbol;Acc:HGNC:10866]	0.09596	0.569
ENSG00000115963	ENST00000263895; ENST00000375734; ENST00000409557; ENST00000439275; ENST00000454202; ENST00000466334; ENST00000472416; ENST00000473639; ENST00000497865	RND3	Rho family GTPase 3 [Source:HGNC Symbol;Acc:HGNC:671]	0.000817	0.5687
ENSG00000104723	ENST00000382020; ENST00000503191; ENST00000503731; ENST00000506802; ENST00000507316; ENST00000507400; ENST00000508446; ENST00000509177; ENST00000509380; ENST00000510836; ENST00000511342; ENST00000511783; ENST00000515859	TUSC3	tumor suppressor candidate 3 [Source:HGNC Symbol;Acc:HGNC:30242]	0.002551	0.5683
ENSG00000152580	ENST00000282466; ENST00000489791; ENST00000493841; ENST00000495443; ENST00000497472	IGSF10	immunoglobulin superfamily member 10 [Source:HGNC Symbol;Acc:HGNC:26384]	0.1365	0.5682
ENSG00000088970	ENST00000419359; ENST00000423272; ENST00000441136; ENST00000451772; ENST00000611685; ENST00000612654; ENST00000616679; ENST00000616848; ENST00000619179; ENST00000619189; ENST00000619574; ENST00000620553; ENST00000620891; ENST00000621366; ENST00000622184	KIZ	kizuna centrosomal protein [Source:HGNC Symbol;Acc:HGNC:15865]	0.05585	0.5681
ENSG00000213672	ENST00000294129; ENST00000413374; ENST00000415281; ENST00000416649; ENST00000426678; ENST00000439518; ENST00000453349; ENST00000454134; ENST00000470006	NCKIPSD	NCK interacting protein with SH3 domain [Source:HGNC Symbol;Acc:HGNC:15486]	0.1114	0.5679
ENSG00000197530	ENST00000355826; ENST00000378708; ENST00000378712; ENST00000463492; ENST00000464570; ENST00000467597; ENST00000470373; ENST00000473511; ENST00000477990; ENST00000479659; ENST00000483015; ENST00000486072; ENST00000487053; ENST00000489635; ENST00000502470; ENST00000503789; ENST00000504599; ENST00000505370; ENST00000505820; ENST00000506488; ENST00000507082; ENST00000507229; ENST00000508148; ENST0000…	MIB2	mindbomb E3 ubiquitin protein ligase 2 [Source:HGNC Symbol;Acc:HGNC:30577]	0.1035	0.5678
ENSG00000100564	ENST00000216452; ENST00000558001; ENST00000558198; ENST00000558493; ENST00000558987; ENST00000559097; ENST00000559118; ENST00000559415; ENST00000559581; ENST00000560722; ENST00000561272; ENST00000561303	PIGH	phosphatidylinositol glycan anchor biosynthesis class H [Source:HGNC Symbol;Acc:HGNC:8964]	0.09368	0.5675
ENSG00000176783	ENST00000319449; ENST00000393438; ENST00000393448; ENST00000437570; ENST00000502434; ENST00000502531; ENST00000502984; ENST00000503514; ENST00000503583; ENST00000507569; ENST00000508609; ENST00000508797; ENST00000509797; ENST00000514238	RUFY1	RUN and FYVE domain containing 1 [Source:HGNC Symbol;Acc:HGNC:19760]	0.02067	0.5673
ENSG00000184995	ENST00000448696	IFNE	interferon epsilon [Source:HGNC Symbol;Acc:HGNC:18163]	0.122	0.5672
ENSG00000152291	ENST00000282120; ENST00000377386; ENST00000398263; ENST00000409015; ENST00000409232; ENST00000444342	TGOLN2	trans-golgi network protein 2 [Source:HGNC Symbol;Acc:HGNC:15450]	0.000371	0.5667
ENSG00000186654	ENST00000006251; ENST00000336985; ENST00000403581; ENST00000403696; ENST00000431834; ENST00000432186; ENST00000432916; ENST00000455389; ENST00000457960; ENST00000459857; ENST00000475850; ENST00000477331; ENST00000492289; ENST00000492475; ENST00000495017; ENST00000611394; ENST00000617066; ENST00000624862	PRR5	proline rich 5 [Source:HGNC Symbol;Acc:HGNC:31682]	0.1373	0.5665
ENSG00000197746	ENST00000394934; ENST00000394936; ENST00000493143; ENST00000495196; ENST00000610929; ENST00000633965	PSAP	prosaposin [Source:HGNC Symbol;Acc:HGNC:9498]	0.0001444	0.5664
ENSG00000168140	ENST00000304735	VASN	vasorin [Source:HGNC Symbol;Acc:HGNC:18517]	0.08136	0.566
ENSG00000174371	ENST00000348581; ENST00000366548; ENST00000423131; ENST00000437497; ENST00000450748; ENST00000469419; ENST00000493702; ENST00000518483; ENST00000518741; ENST00000519225; ENST00000521202; ENST00000523590	EXO1	exonuclease 1 [Source:HGNC Symbol;Acc:HGNC:3511]	0.129	0.5656
ENSG00000149485	ENST00000350997; ENST00000421879; ENST00000424501; ENST00000433932; ENST00000448607; ENST00000460649; ENST00000466716; ENST00000473263; ENST00000491310; ENST00000496123; ENST00000536991; ENST00000539419; ENST00000539999; ENST00000540767; ENST00000541683; ENST00000542506; ENST00000544309; ENST00000544696; ENST00000545245; ENST00000545405; ENST00000545986	FADS1	fatty acid desaturase 1 [Source:HGNC Symbol;Acc:HGNC:3574]	0.000407	0.5654
ENSG00000111725	ENST00000229328; ENST00000537057; ENST00000537400; ENST00000538271; ENST00000540121; ENST00000541640; ENST00000542698; ENST00000545223; ENST00000545870; ENST00000630317	PRKAB1	protein kinase AMP-activated non-catalytic subunit beta 1 [Source:HGNC Symbol;Acc:HGNC:9378]	0.07764	0.565
ENSG00000140848	ENST00000290776; ENST00000535318; ENST00000565766; ENST00000565874; ENST00000565951; ENST00000566042; ENST00000566259; ENST00000566910; ENST00000567011; ENST00000567487	CPNE2	copine 2 [Source:HGNC Symbol;Acc:HGNC:2315]	0.00215	0.565
ENSG00000070214	ENST00000374720; ENST00000374723; ENST00000374724; ENST00000436716; ENST00000470972; ENST00000607692; ENST00000607701	SLC44A1	solute carrier family 44 member 1 [Source:HGNC Symbol;Acc:HGNC:18798]	0.001962	0.5648
ENSG00000141448	ENST00000269216; ENST00000581694	GATA6	GATA binding protein 6 [Source:HGNC Symbol;Acc:HGNC:4174]	0.132	0.5647
ENSG00000242247	ENST00000263245; ENST00000435208; ENST00000437119; ENST00000453516; ENST00000454099; ENST00000493606	ARFGAP3	ADP ribosylation factor GTPase activating protein 3 [Source:HGNC Symbol;Acc:HGNC:661]	0.06375	0.5646
ENSG00000027001	ENST00000382172; ENST00000433710; ENST00000464194; ENST00000469167; ENST00000494139	MIPEP	mitochondrial intermediate peptidase [Source:HGNC Symbol;Acc:HGNC:7104]	0.05463	0.5644
ENSG00000073921	ENST00000356360; ENST00000393346; ENST00000525162; ENST00000526033; ENST00000526548; ENST00000526907; ENST00000526961; ENST00000528256; ENST00000528398; ENST00000528411; ENST00000529016; ENST00000529760; ENST00000530542; ENST00000530692; ENST00000531558; ENST00000531771; ENST00000531930; ENST00000532041; ENST00000532317; ENST00000532603; ENST00000533350; ENST00000534375; ENST00000534412; ENST0000…	PICALM	phosphatidylinositol binding clathrin assembly protein [Source:HGNC Symbol;Acc:HGNC:15514]	0.001112	0.5637
ENSG00000171533	ENST00000304771; ENST00000434603; ENST00000526689; ENST00000526740	MAP6	microtubule associated protein 6 [Source:HGNC Symbol;Acc:HGNC:6868]	0.146	0.5631
ENSG00000267680	ENST00000336976; ENST00000586978; ENST00000589060; ENST00000589680; ENST00000589870; ENST00000590614; ENST00000591511; ENST00000591551	ZNF224	zinc finger protein 224 [Source:HGNC Symbol;Acc:HGNC:13017]	0.01131	0.5629
ENSG00000038382	ENST00000344135; ENST00000344204; ENST00000502490; ENST00000502816; ENST00000503399; ENST00000504606; ENST00000505971; ENST00000506611; ENST00000507714; ENST00000508283; ENST00000508343; ENST00000508717; ENST00000509354; ENST00000509967; ENST00000510281; ENST00000510757; ENST00000511019; ENST00000512070; ENST00000512303; ENST00000512979; ENST00000513206; ENST00000515144; ENST00000515710; ENST0000…	TRIO	trio Rho guanine nucleotide exchange factor [Source:HGNC Symbol;Acc:HGNC:12303]	0.00206	0.5626
ENSG00000058085	ENST00000264144; ENST00000461729; ENST00000476255; ENST00000493293	LAMC2	laminin subunit gamma 2 [Source:HGNC Symbol;Acc:HGNC:6493]	0.002435	0.562
ENSG00000146648	ENST00000275493; ENST00000342916; ENST00000344576; ENST00000420316; ENST00000450046; ENST00000454757; ENST00000455089; ENST00000459688; ENST00000463948; ENST00000485503; ENST00000638463	EGFR	epidermal growth factor receptor [Source:HGNC Symbol;Acc:HGNC:3236]	0.001366	0.5615
ENSG00000136715	ENST00000259234; ENST00000259235; ENST00000357702; ENST00000424298; ENST00000450957	SAP130	Sin3A associated protein 130 [Source:HGNC Symbol;Acc:HGNC:29813]	0.01937	0.561
ENSG00000134247	ENST00000393203; ENST00000496699; ENST00000497385	PTGFRN	prostaglandin F2 receptor inhibitor [Source:HGNC Symbol;Acc:HGNC:9601]	0.02341	0.5609
ENSG00000174720	ENST00000324052; ENST00000344442; ENST00000503316; ENST00000503898; ENST00000504079; ENST00000505034; ENST00000505216; ENST00000507443; ENST00000508577; ENST00000509061; ENST00000509622; ENST00000511529; ENST00000512361; ENST00000512589; ENST00000513553	LARP7	La ribonucleoprotein domain family member 7 [Source:HGNC Symbol;Acc:HGNC:24912]	0.008799	0.5601
ENSG00000082458	ENST00000194900; ENST00000374355; ENST00000374360; ENST00000461646; ENST00000463252; ENST00000466140; ENST00000489733; ENST00000494493; ENST00000496931; ENST00000542398	DLG3	discs large MAGUK scaffold protein 3 [Source:HGNC Symbol;Acc:HGNC:2902]	0.05054	0.5597
ENSG00000122729	ENST00000309951; ENST00000379923; ENST00000541043	ACO1	aconitase 1 [Source:HGNC Symbol;Acc:HGNC:117]	0.02074	0.5597
ENSG00000123737	ENST00000243498; ENST00000379663; ENST00000503139; ENST00000503236; ENST00000506201; ENST00000508212; ENST00000509800; ENST00000509980; ENST00000511132; ENST00000511454; ENST00000512454; ENST00000513654	EXOSC9	exosome component 9 [Source:HGNC Symbol;Acc:HGNC:9137]	0.01705	0.5594
ENSG00000166839	ENST00000319580; ENST00000395720; ENST00000395723; ENST00000483400; ENST00000491145; ENST00000496480; ENST00000496660; ENST00000513267; ENST00000611260; ENST00000620154	ANKDD1A	ankyrin repeat and death domain containing 1A [Source:HGNC Symbol;Acc:HGNC:28002]	0.1639	0.5594
ENSG00000102189	ENST00000322349; ENST00000418984; ENST00000547833; ENST00000549790; ENST00000553019	EEA1	early endosome antigen 1 [Source:HGNC Symbol;Acc:HGNC:3185]	0.02395	0.559
ENSG00000046604	ENST00000261590; ENST00000585206	DSG2	desmoglein 2 [Source:HGNC Symbol;Acc:HGNC:3049]	0.00063	0.5584
ENSG00000151176	ENST00000280800; ENST00000545182; ENST00000547163; ENST00000548997	PLBD2	phospholipase B domain containing 2 [Source:HGNC Symbol;Acc:HGNC:27283]	0.001081	0.5575
ENSG00000188158	ENST00000380060; ENST00000398097; ENST00000485305; ENST00000615422; ENST00000617601	NHS	NHS actin remodeling regulator [Source:HGNC Symbol;Acc:HGNC:7820]	0.006106	0.557
ENSG00000197714	ENST00000360338; ENST00000537645; ENST00000599602	ZNF460	zinc finger protein 460 [Source:HGNC Symbol;Acc:HGNC:21628]	0.1553	0.5565
ENSG00000183044	ENST00000268251; ENST00000396600; ENST00000425191; ENST00000561870; ENST00000562115; ENST00000563215; ENST00000563992; ENST00000564453; ENST00000564714; ENST00000565016; ENST00000565671; ENST00000566590; ENST00000567812; ENST00000568847; ENST00000569156; ENST00000569695	ABAT	4-aminobutyrate aminotransferase [Source:HGNC Symbol;Acc:HGNC:23]	0.135	0.5562
ENSG00000109805	ENST00000251496; ENST00000509719; ENST00000510063; ENST00000513226; ENST00000514176	NCAPG	non-SMC condensin I complex subunit G [Source:HGNC Symbol;Acc:HGNC:24304]	0.02573	0.5553
ENSG00000254685	ENST00000370894; ENST00000370898; ENST00000467578; ENST00000472069; ENST00000482102; ENST00000524915; ENST00000529485; ENST00000534056	FPGT	fucose-1-phosphate guanylyltransferase [Source:HGNC Symbol;Acc:HGNC:3825]	0.167	0.5553
ENSG00000135052	ENST00000257504; ENST00000388711; ENST00000388712; ENST00000464314; ENST00000466178; ENST00000470762; ENST00000472919; ENST00000486130	GOLM1	golgi membrane protein 1 [Source:HGNC Symbol;Acc:HGNC:15451]	0.0004766	0.5551
ENSG00000151640	ENST00000338492; ENST00000368627; ENST00000471544; ENST00000493882; ENST00000493927	DPYSL4	dihydropyrimidinase like 4 [Source:HGNC Symbol;Acc:HGNC:3016]	0.08961	0.5547
ENSG00000196275	ENST00000451013; ENST00000478628; ENST00000484624; ENST00000610955; ENST00000614386; ENST00000619775; ENST00000625377	GTF2IRD2	GTF2I repeat domain containing 2 [Source:HGNC Symbol;Acc:HGNC:30775]	0.1435	0.5541
ENSG00000069482	ENST00000265643; ENST00000538401	GAL	galanin and GMAP prepropeptide [Source:HGNC Symbol;Acc:HGNC:4114]	0.1445	0.5541
ENSG00000197381	ENST00000348831; ENST00000360697; ENST00000389861; ENST00000389863; ENST00000437626; ENST00000449478; ENST00000460734; ENST00000462214; ENST00000464215; ENST00000481022; ENST00000492414; ENST00000496664; ENST00000611195; ENST00000629643; ENST00000631642	ADARB1	adenosine deaminase, RNA specific B1 [Source:HGNC Symbol;Acc:HGNC:226]	0.09992	0.5541
ENSG00000121903	ENST00000361328; ENST00000373413; ENST00000480917	ZSCAN20	zinc finger and SCAN domain containing 20 [Source:HGNC Symbol;Acc:HGNC:13093]	0.1315	0.5539
ENSG00000217930	ENST00000318059; ENST00000571178; ENST00000571819; ENST00000571941; ENST00000571986; ENST00000573236; ENST00000573450; ENST00000573553; ENST00000573614; ENST00000575636; ENST00000575848; ENST00000575884; ENST00000575942; ENST00000576217; ENST00000577031	PAM16	presequence translocase associated motor 16 [Source:HGNC Symbol;Acc:HGNC:29679]	0.1703	0.5539
ENSG00000126778	ENST00000247182; ENST00000553535; ENST00000554986; ENST00000555627; ENST00000555955	SIX1	SIX homeobox 1 [Source:HGNC Symbol;Acc:HGNC:10887]	0.162	0.5538
ENSG00000196724	ENST00000396147; ENST00000425570; ENST00000593296; ENST00000595569; ENST00000595830; ENST00000598213; ENST00000599086; ENST00000599852; ENST00000600353; ENST00000600989; ENST00000601593; ENST00000616958	ZNF418	zinc finger protein 418 [Source:HGNC Symbol;Acc:HGNC:20647]	0.1719	0.5537
ENSG00000090924	ENST00000205135; ENST00000409797; ENST00000425673; ENST00000438123; ENST00000451354; ENST00000458508; ENST00000474449; ENST00000478523; ENST00000594124; ENST00000594161; ENST00000594307; ENST00000595920; ENST00000596339; ENST00000596443; ENST00000598238; ENST00000600210	PLEKHG2	pleckstrin homology and RhoGEF domain containing G2 [Source:HGNC Symbol;Acc:HGNC:29515]	0.003342	0.5536
ENSG00000154814	ENST00000285083; ENST00000435829; ENST00000442255; ENST00000452581; ENST00000486267; ENST00000605932; ENST00000606098; ENST00000607329; ENST00000627468	OXNAD1	oxidoreductase NAD binding domain containing 1 [Source:HGNC Symbol;Acc:HGNC:25128]	0.1263	0.553
ENSG00000177119	ENST00000320560; ENST00000423947; ENST00000425752; ENST00000426898; ENST00000441606; ENST00000550630; ENST00000551667	ANO6	anoctamin 6 [Source:HGNC Symbol;Acc:HGNC:25240]	0.0009539	0.553
ENSG00000168487	ENST00000306349; ENST00000306385; ENST00000354870; ENST00000397814; ENST00000471755; ENST00000483364; ENST00000517324; ENST00000518656; ENST00000518913; ENST00000520626; ENST00000520970; ENST00000520982; ENST00000521385; ENST00000521521; ENST00000522332; ENST00000523457; ENST00000523749; ENST00000523849	BMP1	bone morphogenetic protein 1 [Source:HGNC Symbol;Acc:HGNC:1067]	0.001112	0.5527
ENSG00000170540	ENST00000304414; ENST00000546206; ENST00000562234; ENST00000562819; ENST00000563861; ENST00000566391; ENST00000567969; ENST00000569976	ARL6IP1	ADP ribosylation factor like GTPase 6 interacting protein 1 [Source:HGNC Symbol;Acc:HGNC:697]	0.0008034	0.5523
ENSG00000136052	ENST00000258538; ENST00000411411; ENST00000415674; ENST00000417469; ENST00000424946; ENST00000432951; ENST00000433540; ENST00000437220; ENST00000449866; ENST00000549713	SLC41A2	solute carrier family 41 member 2 [Source:HGNC Symbol;Acc:HGNC:31045]	0.05603	0.5518
ENSG00000131351	ENST00000253669; ENST00000448593; ENST00000593360; ENST00000595958; ENST00000597479; ENST00000597917; ENST00000598517; ENST00000601564	HAUS8	HAUS augmin like complex subunit 8 [Source:HGNC Symbol;Acc:HGNC:30532]	0.157	0.5516
ENSG00000162913	ENST00000295012; ENST00000337335; ENST00000472613	OBSCN-AS1	OBSCN antisense RNA 1 [Source:HGNC Symbol;Acc:HGNC:32047]	0.1369	0.5514
ENSG00000138448	ENST00000261023; ENST00000374907; ENST00000430709; ENST00000433736; ENST00000460641; ENST00000474571; ENST00000496477; ENST00000496854	ITGAV	integrin subunit alpha V [Source:HGNC Symbol;Acc:HGNC:6150]	0.0009289	0.5514
ENSG00000151014	ENST00000280614; ENST00000515616; ENST00000630479	NOCT	nocturnin [Source:HGNC Symbol;Acc:HGNC:14254]	0.1538	0.5513
ENSG00000213949	ENST00000282588; ENST00000504086; ENST00000504669; ENST00000506275; ENST00000509049; ENST00000513737; ENST00000514262	ITGA1	integrin subunit alpha 1 [Source:HGNC Symbol;Acc:HGNC:6134]	0.1066	0.5509
ENSG00000272602	ENST00000502981; ENST00000509152; ENST00000608255; ENST00000609518; ENST00000610261	ZNF595	zinc finger protein 595 [Source:HGNC Symbol;Acc:HGNC:27196]	0.04399	0.5508
ENSG00000138592	ENST00000307179; ENST00000396444; ENST00000419830; ENST00000425032; ENST00000558091; ENST00000558892; ENST00000559242; ENST00000559329; ENST00000560297; ENST00000560379; ENST00000560527; ENST00000560730; ENST00000560885; ENST00000560954; ENST00000560982; ENST00000561206; ENST00000561211; ENST00000561330; ENST00000625664	USP8	ubiquitin specific peptidase 8 [Source:HGNC Symbol;Acc:HGNC:12631]	0.004935	0.5507
ENSG00000131236	ENST00000340450; ENST00000372792; ENST00000372797; ENST00000372798; ENST00000372802; ENST00000372805; ENST00000414281; ENST00000414893; ENST00000417287; ENST00000420216; ENST00000421589; ENST00000424977; ENST00000427843; ENST00000435719; ENST00000446031; ENST00000449311; ENST00000461993; ENST00000479759; ENST00000494114	CAP1	cyclase associated actin cytoskeleton regulatory protein 1 [Source:HGNC Symbol;Acc:HGNC:20040]	0.0007134	0.5501
ENSG00000048405	ENST00000265827; ENST00000393312; ENST00000393313; ENST00000434602; ENST00000436992; ENST00000439506; ENST00000485577; ENST00000619291	ZNF800	zinc finger protein 800 [Source:HGNC Symbol;Acc:HGNC:27267]	0.1584	0.5497
ENSG00000060762	ENST00000341756; ENST00000360961; ENST00000366868; ENST00000475708; ENST00000487218; ENST00000621630; ENST00000621685	MPC1	mitochondrial pyruvate carrier 1 [Source:HGNC Symbol;Acc:HGNC:21606]	0.07622	0.5489
ENSG00000103642	ENST00000261893; ENST00000413507; ENST00000557972; ENST00000559782	LACTB	lactamase beta [Source:HGNC Symbol;Acc:HGNC:16468]	0.006426	0.5489
ENSG00000128272	ENST00000337304; ENST00000396680; ENST00000404241	ATF4	activating transcription factor 4 [Source:HGNC Symbol;Acc:HGNC:786]	0.000812	0.5488
ENSG00000153993	ENST00000284136; ENST00000444867; ENST00000463315; ENST00000484038	SEMA3D	semaphorin 3D [Source:HGNC Symbol;Acc:HGNC:10726]	0.159	0.5487
ENSG00000204262	ENST00000374866; ENST00000470524; ENST00000618828	COL5A2	collagen type V alpha 2 chain [Source:HGNC Symbol;Acc:HGNC:2210]	0.001205	0.5484
ENSG00000173040	ENST00000310917; ENST00000344408; ENST00000475313; ENST00000509670	EVC2	EvC ciliary complex subunit 2 [Source:HGNC Symbol;Acc:HGNC:19747]	0.1781	0.5483
ENSG00000171703	ENST00000339217; ENST00000343484; ENST00000361317; ENST00000395053; ENST00000415602; ENST00000440819; ENST00000458442; ENST00000461072; ENST00000465111; ENST00000465433; ENST00000470559; ENST00000475236; ENST00000475792; ENST00000476113; ENST00000477783; ENST00000487164; ENST00000495168	TCEA2	transcription elongation factor A2 [Source:HGNC Symbol;Acc:HGNC:11614]	0.02038	0.5482
ENSG00000176715	ENST00000317447; ENST00000378345; ENST00000393145; ENST00000406948; ENST00000535176; ENST00000537116; ENST00000537155; ENST00000537290; ENST00000537895; ENST00000538340; ENST00000540697; ENST00000541755; ENST00000542688; ENST00000543676; ENST00000544543; ENST00000562204; ENST00000562750; ENST00000614302	ACSF3	acyl-CoA synthetase family member 3 [Source:HGNC Symbol;Acc:HGNC:27288]	0.0931	0.5478
ENSG00000187372	ENST00000341948	PCDHB13	protocadherin beta 13 [Source:HGNC Symbol;Acc:HGNC:8684]	0.1639	0.5476
ENSG00000176723	ENST00000315678; ENST00000564218; ENST00000618063	ZNF843	zinc finger protein 843 [Source:HGNC Symbol;Acc:HGNC:28710]	0.1718	0.5472
ENSG00000110876	ENST00000228463; ENST00000388962; ENST00000550948	SELPLG	selectin P ligand [Source:HGNC Symbol;Acc:HGNC:10722]	0.05333	0.547
ENSG00000130413	ENST00000315204; ENST00000358872; ENST00000396672; ENST00000418597; ENST00000422559; ENST00000431279; ENST00000444064; ENST00000447869; ENST00000454443; ENST00000457885; ENST00000473980; ENST00000486305; ENST00000524760; ENST00000526360; ENST00000526517; ENST00000532336; ENST00000534493	STK33	serine/threonine kinase 33 [Source:HGNC Symbol;Acc:HGNC:14568]	0.1066	0.5469
ENSG00000276045	ENST00000611718; ENST00000617316	ORAI1	ORAI calcium release-activated calcium modulator 1 [Source:HGNC Symbol;Acc:HGNC:25896]	0.06656	0.5469
ENSG00000120254	ENST00000367307; ENST00000367308; ENST00000367321; ENST00000420192; ENST00000421497; ENST00000423867; ENST00000441122; ENST00000450635; ENST00000453602; ENST00000478643; ENST00000611279; ENST00000618312	MTHFD1L	methylenetetrahydrofolate dehydrogenase (NADP+ dependent) 1 like [Source:HGNC Symbol;Acc:HGNC:21055]	0.01621	0.5468
ENSG00000265190	ENST00000577813; ENST00000583448; ENST00000583874; ENST00000583911; ENST00000585281; ENST00000602274; ENST00000602877; ENST00000611843	ANXA8	annexin A8 [Source:HGNC Symbol;Acc:HGNC:546]	0.174	0.5466
ENSG00000044446	ENST00000379942; ENST00000464455; ENST00000469485; ENST00000469645; ENST00000473597; ENST00000473739; ENST00000481718; ENST00000486231	PHKA2	phosphorylase kinase regulatory subunit alpha 2 [Source:HGNC Symbol;Acc:HGNC:8926]	0.07664	0.5463
ENSG00000106070	ENST00000335866; ENST00000357271; ENST00000398810; ENST00000398812; ENST00000401949; ENST00000402497; ENST00000402578; ENST00000403097; ENST00000406641; ENST00000407526; ENST00000428711; ENST00000439044; ENST00000461886; ENST00000465602; ENST00000467386; ENST00000470992; ENST00000473696; ENST00000478162; ENST00000482397; ENST00000483157; ENST00000483819; ENST00000490051; ENST00000492265	GRB10	growth factor receptor bound protein 10 [Source:HGNC Symbol;Acc:HGNC:4564]	0.003122	0.5463
ENSG00000173517	ENST00000312493; ENST00000558305; ENST00000559791; ENST00000560626; ENST00000560854; ENST00000564328; ENST00000565820; ENST00000567337; ENST00000567808; ENST00000569159; ENST00000569692; ENST00000569819	PEAK1	pseudopodium enriched atypical kinase 1 [Source:HGNC Symbol;Acc:HGNC:29431]	0.06683	0.5462
ENSG00000184898	ENST00000331426; ENST00000409092	RBM43	RNA binding motif protein 43 [Source:HGNC Symbol;Acc:HGNC:24790]	0.1204	0.546
ENSG00000182885	ENST00000333493; ENST00000450388; ENST00000565579; ENST00000565902; ENST00000567991; ENST00000568245; ENST00000569977	ADGRG3	adhesion G protein-coupled receptor G3 [Source:HGNC Symbol;Acc:HGNC:13728]	0.07542	0.546
ENSG00000138587	ENST00000260453; ENST00000558694; ENST00000566386	MNS1	meiosis specific nuclear structural 1 [Source:HGNC Symbol;Acc:HGNC:29636]	0.08009	0.5459
ENSG00000159885	ENST00000187879; ENST00000391960; ENST00000587846; ENST00000590160	ZNF222	zinc finger protein 222 [Source:HGNC Symbol;Acc:HGNC:13015]	0.1652	0.5457
ENSG00000165475	ENST00000298248; ENST00000382812; ENST00000480748	CRYL1	crystallin lambda 1 [Source:HGNC Symbol;Acc:HGNC:18246]	0.05668	0.5457
ENSG00000160199	ENST00000291547; ENST00000418336; ENST00000432907; ENST00000456957; ENST00000474336; ENST00000480179; ENST00000557820; ENST00000558955; ENST00000560448; ENST00000607049; ENST00000607150	PKNOX1	PBX/knotted 1 homeobox 1 [Source:HGNC Symbol;Acc:HGNC:9022]	0.1636	0.5455
ENSG00000175155	ENST00000312655; ENST00000581865; ENST00000582192; ENST00000582813; ENST00000585166	YPEL2	yippee like 2 [Source:HGNC Symbol;Acc:HGNC:18326]	0.1726	0.5447
ENSG00000144677	ENST00000273179; ENST00000310189; ENST00000416688; ENST00000435525; ENST00000436654; ENST00000443503; ENST00000447745; ENST00000486978	CTDSPL	CTD small phosphatase like [Source:HGNC Symbol;Acc:HGNC:16890]	0.03457	0.5446
ENSG00000196189	ENST00000355014; ENST00000368282; ENST00000368284; ENST00000368285; ENST00000368286; ENST00000414683; ENST00000435124; ENST00000438830; ENST00000462892; ENST00000466698; ENST00000469065; ENST00000470306; ENST00000484155; ENST00000485575; ENST00000487358; ENST00000633494	SEMA4A	semaphorin 4A [Source:HGNC Symbol;Acc:HGNC:10729]	0.1684	0.5445
ENSG00000167105	ENST00000300433; ENST00000507382; ENST00000511882	TMEM92	transmembrane protein 92 [Source:HGNC Symbol;Acc:HGNC:26579]	0.03615	0.5444
ENSG00000020181	ENST00000315215; ENST00000412232; ENST00000428068	ADGRA2	adhesion G protein-coupled receptor A2 [Source:HGNC Symbol;Acc:HGNC:17849]	0.127	0.5444
ENSG00000002549	ENST00000226299; ENST00000503467; ENST00000504614; ENST00000507960; ENST00000508014; ENST00000508497; ENST00000509583; ENST00000512397; ENST00000513105; ENST00000606142; ENST00000618908	LAP3	leucine aminopeptidase 3 [Source:HGNC Symbol;Acc:HGNC:18449]	0.003828	0.5436
ENSG00000168036	ENST00000349496; ENST00000396183; ENST00000396185; ENST00000405570; ENST00000426215; ENST00000431914; ENST00000433400; ENST00000441708; ENST00000450969; ENST00000453024; ENST00000465552; ENST00000471014; ENST00000482042; ENST00000485265; ENST00000488914	CTNNB1	catenin beta 1 [Source:HGNC Symbol;Acc:HGNC:2514]	0.003614	0.5427
ENSG00000065357	ENST00000331886; ENST00000394147; ENST00000402956; ENST00000432422; ENST00000546878; ENST00000546895; ENST00000546995; ENST00000547015; ENST00000547324; ENST00000547358; ENST00000547535; ENST00000548047; ENST00000548378; ENST00000548407; ENST00000548479; ENST00000548491; ENST00000548549; ENST00000549079; ENST00000549085; ENST00000549097; ENST00000549323; ENST00000549368; ENST00000549629; ENST0000…	DGKA	diacylglycerol kinase alpha [Source:HGNC Symbol;Acc:HGNC:2849]	0.02882	0.5423
ENSG00000011105	ENST00000011898; ENST00000407263; ENST00000431374; ENST00000444315; ENST00000492305; ENST00000537971; ENST00000539631; ENST00000640568	TSPAN9	tetraspanin 9 [Source:HGNC Symbol;Acc:HGNC:21640]	0.05679	0.5422
ENSG00000173706	ENST00000311127; ENST00000477536; ENST00000480667; ENST00000482699; ENST00000487661; ENST00000488654	HEG1	heart development protein with EGF like domains 1 [Source:HGNC Symbol;Acc:HGNC:29227]	0.0243	0.542
ENSG00000146373	ENST00000359704; ENST00000368414; ENST00000368415; ENST00000431104; ENST00000432158; ENST00000454842; ENST00000519565; ENST00000519799; ENST00000519971; ENST00000521654; ENST00000560949	RNF217	ring finger protein 217 [Source:HGNC Symbol;Acc:HGNC:21487]	0.08226	0.5416
ENSG00000169607	ENST00000302450; ENST00000435431; ENST00000461876; ENST00000474331; ENST00000481732; ENST00000497357	CKAP2L	cytoskeleton associated protein 2 like [Source:HGNC Symbol;Acc:HGNC:26877]	0.02078	0.5416
ENSG00000169871	ENST00000306085; ENST00000412507; ENST00000467847; ENST00000487252	TRIM56	tripartite motif containing 56 [Source:HGNC Symbol;Acc:HGNC:19028]	0.004318	0.5415
ENSG00000072274	ENST00000360110; ENST00000392396; ENST00000420415; ENST00000421258; ENST00000426789; ENST00000463047; ENST00000463356; ENST00000464011; ENST00000464368; ENST00000465288; ENST00000475593; ENST00000477148; ENST00000482479; ENST00000483983; ENST00000491658	TFRC	transferrin receptor [Source:HGNC Symbol;Acc:HGNC:11763]	0.001387	0.5415
ENSG00000181649	ENST00000314222	PHLDA2	pleckstrin homology like domain family A member 2 [Source:HGNC Symbol;Acc:HGNC:12385]	0.0177	0.5414
ENSG00000139329	ENST00000266718; ENST00000546642; ENST00000548071	LUM	lumican [Source:HGNC Symbol;Acc:HGNC:6724]	0.1623	0.5413
ENSG00000163006	ENST00000295124; ENST00000409529; ENST00000412964; ENST00000447782; ENST00000456512; ENST00000470608; ENST00000608781; ENST00000609740	CCDC138	coiled-coil domain containing 138 [Source:HGNC Symbol;Acc:HGNC:26531]	0.1687	0.5413
ENSG00000115825	ENST00000234179; ENST00000379066; ENST00000443187; ENST00000443977; ENST00000452104; ENST00000464552; ENST00000469275; ENST00000475912; ENST00000477132; ENST00000494667	PRKD3	protein kinase D3 [Source:HGNC Symbol;Acc:HGNC:9408]	0.01606	0.5411
ENSG00000240053	ENST00000375864; ENST00000409525; ENST00000471088	LY6G5B	lymphocyte antigen 6 family member G5B [Source:HGNC Symbol;Acc:HGNC:13931]	0.1733	0.5405
ENSG00000131626	ENST00000253925; ENST00000389547; ENST00000525530; ENST00000525922; ENST00000526074; ENST00000526262; ENST00000526347; ENST00000526369; ENST00000527612; ENST00000528284; ENST00000528750; ENST00000528853; ENST00000530294; ENST00000530390; ENST00000530548; ENST00000530746; ENST00000530798; ENST00000530932; ENST00000531657; ENST00000532024; ENST00000532443; ENST00000532504; ENST00000532793; ENST0000…	PPFIA1	PTPRF interacting protein alpha 1 [Source:HGNC Symbol;Acc:HGNC:9245]	0.006294	0.5403
ENSG00000148297	ENST00000343730; ENST00000371999; ENST00000446777; ENST00000457204; ENST00000471524; ENST00000482295; ENST00000494177; ENST00000610672; ENST00000610888; ENST00000614493	MED22	mediator complex subunit 22 [Source:HGNC Symbol;Acc:HGNC:11477]	0.0717	0.5403
ENSG00000067221	ENST00000316900; ENST00000316911; ENST00000359750; ENST00000541638; ENST00000561480; ENST00000561656; ENST00000562453; ENST00000563229; ENST00000564777; ENST00000565240; ENST00000566081; ENST00000567052; ENST00000567876	STOML1	stomatin like 1 [Source:HGNC Symbol;Acc:HGNC:14560]	0.1067	0.5398
ENSG00000092871	ENST00000315249; ENST00000394597; ENST00000413582; ENST00000414419; ENST00000415395; ENST00000447669; ENST00000580569; ENST00000581039; ENST00000581265; ENST00000582308; ENST00000584541; ENST00000584655	RFFL	ring finger and FYVE like domain containing E3 ubiquitin protein ligase [Source:HGNC Symbol;Acc:HGNC:24821]	0.08444	0.5398
ENSG00000166394	ENST00000299498; ENST00000436351; ENST00000524608; ENST00000524790; ENST00000525307; ENST00000526084; ENST00000527542; ENST00000528585; ENST00000531096; ENST00000532621; ENST00000532920; ENST00000533558; ENST00000534443; ENST00000534698	CYB5R2	cytochrome b5 reductase 2 [Source:HGNC Symbol;Acc:HGNC:24376]	0.1125	0.5395
ENSG00000204344	ENST00000375331; ENST00000375333; ENST00000460018; ENST00000463823; ENST00000466132; ENST00000466336; ENST00000469907; ENST00000471028; ENST00000473983; ENST00000478486; ENST00000479644; ENST00000483801; ENST00000484540; ENST00000490822; ENST00000491861; ENST00000492583; ENST00000519179	STK19	serine/threonine kinase 19 [Source:HGNC Symbol;Acc:HGNC:11398]	0.1585	0.5392
ENSG00000091527	ENST00000264993; ENST00000420115; ENST00000431519; ENST00000503932; ENST00000504867; ENST00000507408; ENST00000508481; ENST00000511392; ENST00000515421	CDV3	CDV3 homolog [Source:HGNC Symbol;Acc:HGNC:26928]	0.001424	0.5379
ENSG00000166439	ENST00000299563; ENST00000527301	RNF169	ring finger protein 169 [Source:HGNC Symbol;Acc:HGNC:26961]	0.1166	0.5373
ENSG00000117262	ENST00000313835; ENST00000460277; ENST00000462900; ENST00000465185; ENST00000466593; ENST00000478703; ENST00000492401; ENST00000493684; ENST00000524525; ENST00000527989; ENST00000528944; ENST00000532574; ENST00000534502	GPR89A	G protein-coupled receptor 89A [Source:HGNC Symbol;Acc:HGNC:31984]	0.1753	0.5371
ENSG00000138615	ENST00000261883	CILP	cartilage intermediate layer protein [Source:HGNC Symbol;Acc:HGNC:1980]	0.1472	0.5367
ENSG00000115841	ENST00000234195; ENST00000354545; ENST00000402091; ENST00000406384; ENST00000407257; ENST00000414644; ENST00000417700; ENST00000425641; ENST00000440353; ENST00000442857; ENST00000469469; ENST00000496735	RMDN2	regulator of microtubule dynamics 2 [Source:HGNC Symbol;Acc:HGNC:26567]	0.1437	0.536
ENSG00000137710	ENST00000343115; ENST00000405097; ENST00000527537; ENST00000528498; ENST00000528556; ENST00000528900; ENST00000529774; ENST00000530085; ENST00000530131; ENST00000530301; ENST00000530749; ENST00000532118; ENST00000532461; ENST00000533678; ENST00000533961; ENST00000533991; ENST00000534683; ENST00000544551	RDX	radixin [Source:HGNC Symbol;Acc:HGNC:9944]	0.00427	0.5356
ENSG00000100336	ENST00000328429; ENST00000332987; ENST00000352371; ENST00000397275; ENST00000419360; ENST00000436763; ENST00000449084; ENST00000457630; ENST00000480236; ENST00000493203; ENST00000613247; ENST00000616056	APOL4	apolipoprotein L4 [Source:HGNC Symbol;Acc:HGNC:14867]	0.09976	0.5353
ENSG00000154640	ENST00000339775; ENST00000348354; ENST00000457956; ENST00000464058; ENST00000471860; ENST00000496601	BTG3	BTG anti-proliferation factor 3 [Source:HGNC Symbol;Acc:HGNC:1132]	0.01397	0.5352
ENSG00000198598	ENST00000360564; ENST00000534865; ENST00000535004; ENST00000535182; ENST00000535271; ENST00000535291; ENST00000537848; ENST00000542142; ENST00000542648; ENST00000545671; ENST00000545790	MMP17	matrix metallopeptidase 17 [Source:HGNC Symbol;Acc:HGNC:7163]	0.175	0.5341
ENSG00000170542	ENST00000380698	SERPINB9	serpin family B member 9 [Source:HGNC Symbol;Acc:HGNC:8955]	0.1037	0.5339
ENSG00000115226	ENST00000264703; ENST00000476197; ENST00000491414	FNDC4	fibronectin type III domain containing 4 [Source:HGNC Symbol;Acc:HGNC:20239]	0.1671	0.5339
ENSG00000172379	ENST00000303329; ENST00000525103; ENST00000525505; ENST00000527771; ENST00000529181; ENST00000531595; ENST00000533983; ENST00000558849; ENST00000622346	ARNT2	aryl hydrocarbon receptor nuclear translocator 2 [Source:HGNC Symbol;Acc:HGNC:16876]	0.04708	0.5334
ENSG00000170876	ENST00000306077; ENST00000432444	TMEM43	transmembrane protein 43 [Source:HGNC Symbol;Acc:HGNC:28472]	0.01087	0.5329
ENSG00000183423	ENST00000327908; ENST00000594814	LRIT3	leucine rich repeat, Ig-like and transmembrane domains 3 [Source:HGNC Symbol;Acc:HGNC:24783]	0.1423	0.5327
ENSG00000070371	ENST00000412649; ENST00000427926; ENST00000449918; ENST00000458188; ENST00000538828; ENST00000540896; ENST00000611723; ENST00000615606; ENST00000617103; ENST00000617926; ENST00000621271; ENST00000622493	CLTCL1	clathrin heavy chain like 1 [Source:HGNC Symbol;Acc:HGNC:2093]	0.06053	0.532
ENSG00000115935	ENST00000272746; ENST00000359761; ENST00000392546; ENST00000392547; ENST00000409415; ENST00000409891; ENST00000410117; ENST00000436221; ENST00000455428; ENST00000467149; ENST00000469002; ENST00000470752; ENST00000474332; ENST00000480400; ENST00000487291; ENST00000488830; ENST00000490887	WIPF1	WAS/WASL interacting protein family member 1 [Source:HGNC Symbol;Acc:HGNC:12736]	0.01219	0.5318
ENSG00000161509	ENST00000293190; ENST00000347612; ENST00000578159; ENST00000584176; ENST00000584496	GRIN2C	glutamate ionotropic receptor NMDA type subunit 2C [Source:HGNC Symbol;Acc:HGNC:4587]	0.1654	0.5311
ENSG00000116729	ENST00000262348; ENST00000354777; ENST00000370971; ENST00000370973; ENST00000370976; ENST00000471243; ENST00000491076; ENST00000491811; ENST00000497187; ENST00000498615; ENST00000527864; ENST00000530486; ENST00000533537; ENST00000534713	WLS	wntless Wnt ligand secretion mediator [Source:HGNC Symbol;Acc:HGNC:30238]	0.05217	0.5307
ENSG00000147894	ENST00000379995; ENST00000379997; ENST00000380003; ENST00000461679; ENST00000488117; ENST00000619707	C9orf72	chromosome 9 open reading frame 72 [Source:HGNC Symbol;Acc:HGNC:28337]	0.1478	0.5305
ENSG00000072682	ENST00000166534; ENST00000360568; ENST00000379086; ENST00000379100; ENST00000379104; ENST00000395164; ENST00000401867; ENST00000416053; ENST00000417528; ENST00000418055; ENST00000428369; ENST00000428841; ENST00000431054; ENST00000439698; ENST00000453286; ENST00000467587; ENST00000471826; ENST00000474628; ENST00000478055; ENST00000481636; ENST00000506807	P4HA2	prolyl 4-hydroxylase subunit alpha 2 [Source:HGNC Symbol;Acc:HGNC:8547]	0.02306	0.5304
ENSG00000105825	ENST00000222543; ENST00000451238; ENST00000461482	TFPI2	tissue factor pathway inhibitor 2 [Source:HGNC Symbol;Acc:HGNC:11761]	0.0005498	0.5303
ENSG00000010810	ENST00000229471; ENST00000354650; ENST00000368667; ENST00000368678; ENST00000368682; ENST00000462598; ENST00000462856; ENST00000467899; ENST00000467921; ENST00000471959; ENST00000476769; ENST00000484067; ENST00000487824; ENST00000491885; ENST00000495927; ENST00000495935; ENST00000496864; ENST00000517419; ENST00000518295; ENST00000518630; ENST00000520518; ENST00000521062; ENST00000521361; ENST0000…	FYN	FYN proto-oncogene, Src family tyrosine kinase [Source:HGNC Symbol;Acc:HGNC:4037]	0.151	0.5302
ENSG00000135185	ENST00000257637; ENST00000423734; ENST00000433078; ENST00000455575; ENST00000465976; ENST00000474074; ENST00000481425; ENST00000492231	TMEM243	transmembrane protein 243 [Source:HGNC Symbol;Acc:HGNC:21707]	0.1394	0.5297
ENSG00000173156	ENST00000308831; ENST00000532559; ENST00000533360	RHOD	ras homolog family member D [Source:HGNC Symbol;Acc:HGNC:670]	0.04754	0.5294
ENSG00000122779	ENST00000343526; ENST00000415680; ENST00000464210; ENST00000485318; ENST00000493595; ENST00000497516	TRIM24	tripartite motif containing 24 [Source:HGNC Symbol;Acc:HGNC:11812]	0.02193	0.5293
ENSG00000022267	ENST00000345434; ENST00000370674; ENST00000370676; ENST00000370683; ENST00000370690; ENST00000394153; ENST00000394155; ENST00000420362; ENST00000434885; ENST00000449474; ENST00000452016; ENST00000456445; ENST00000458357; ENST00000477080; ENST00000477204; ENST00000535737; ENST00000539015; ENST00000543669; ENST00000618438; ENST00000625935; ENST00000626004; ENST00000627383; ENST00000627578; ENST0000…	FHL1	four and a half LIM domains 1 [Source:HGNC Symbol;Acc:HGNC:3702]	0.006167	0.5291
ENSG00000196368	ENST00000375992	NUDT11	nudix hydrolase 11 [Source:HGNC Symbol;Acc:HGNC:18011]	0.1725	0.529
ENSG00000172086	ENST00000347055	KRCC1	lysine rich coiled-coil 1 [Source:HGNC Symbol;Acc:HGNC:28039]	0.003107	0.5279
ENSG00000129353	ENST00000335757; ENST00000407327; ENST00000586078; ENST00000586549; ENST00000588214; ENST00000588393; ENST00000588409; ENST00000588465; ENST00000588688; ENST00000589561; ENST00000590382; ENST00000590475; ENST00000590857; ENST00000591194; ENST00000592293	SLC44A2	solute carrier family 44 member 2 [Source:HGNC Symbol;Acc:HGNC:17292]	0.01639	0.5277
ENSG00000154153	ENST00000306320; ENST00000399793; ENST00000506441; ENST00000509048; ENST00000509977; ENST00000510362	RETREG1	reticulophagy regulator 1 [Source:HGNC Symbol;Acc:HGNC:25964]	0.1862	0.5272
ENSG00000065485	ENST00000316218; ENST00000467157; ENST00000469649; ENST00000472319; ENST00000484644; ENST00000485208; ENST00000489923; ENST00000495004	PDIA5	protein disulfide isomerase family A member 5 [Source:HGNC Symbol;Acc:HGNC:24811]	0.09449	0.5272
ENSG00000185761	ENST00000330475; ENST00000395467; ENST00000585700; ENST00000585804; ENST00000586272; ENST00000589839; ENST00000590090; ENST00000590440; ENST00000590562; ENST00000590682; ENST00000591077	ADAMTSL5	ADAMTS like 5 [Source:HGNC Symbol;Acc:HGNC:27912]	0.1575	0.5266
ENSG00000146477	ENST00000275300	SLC22A3	solute carrier family 22 member 3 [Source:HGNC Symbol;Acc:HGNC:10967]	0.009747	0.5264
ENSG00000103811	ENST00000220166; ENST00000525807; ENST00000527138; ENST00000527715; ENST00000528191; ENST00000528436; ENST00000528741; ENST00000529263; ENST00000529612; ENST00000529861; ENST00000530010; ENST00000530929; ENST00000533777; ENST00000534038; ENST00000534237; ENST00000534268; ENST00000534533; ENST00000615999	CTSH	cathepsin H [Source:HGNC Symbol;Acc:HGNC:2535]	0.008905	0.5264
ENSG00000102531	ENST00000378383; ENST00000398316; ENST00000484074; ENST00000492622; ENST00000497644; ENST00000541916	FNDC3A	fibronectin type III domain containing 3A [Source:HGNC Symbol;Acc:HGNC:20296]	0.004974	0.5259
ENSG00000144824	ENST00000393923; ENST00000393925; ENST00000412622; ENST00000431670; ENST00000460365; ENST00000470699; ENST00000477695; ENST00000478584; ENST00000478733; ENST00000478922; ENST00000481953; ENST00000486886; ENST00000491694; ENST00000495180; ENST00000498699; ENST00000638331; ENST00000640181; ENST00000640905	PHLDB2	pleckstrin homology like domain family B member 2 [Source:HGNC Symbol;Acc:HGNC:29573]	0.007698	0.5255
ENSG00000154548	ENST00000452027; ENST00000475068; ENST00000488604; ENST00000517387; ENST00000524221	SRSF12	serine and arginine rich splicing factor 12 [Source:HGNC Symbol;Acc:HGNC:21220]	0.1745	0.5254
ENSG00000183386	ENST00000373016; ENST00000475084; ENST00000477194; ENST00000483132; ENST00000485803	FHL3	four and a half LIM domains 3 [Source:HGNC Symbol;Acc:HGNC:3704]	0.1196	0.5251
ENSG00000185339	ENST00000215838; ENST00000405742; ENST00000407817; ENST00000423350; ENST00000450638; ENST00000471659; ENST00000493542	TCN2	transcobalamin 2 [Source:HGNC Symbol;Acc:HGNC:11653]	0.06613	0.5245
ENSG00000112773	ENST00000320172; ENST00000369754; ENST00000369756; ENST00000412306; ENST00000423467	FAM46A	family with sequence similarity 46 member A [Source:HGNC Symbol;Acc:HGNC:18345]	0.07073	0.5243
ENSG00000108370	ENST00000262406; ENST00000443584; ENST00000449996; ENST00000577186; ENST00000577595; ENST00000581175; ENST00000582940; ENST00000583473; ENST00000584234; ENST00000635833; ENST00000637818; ENST00000638125	RGS9	regulator of G protein signaling 9 [Source:HGNC Symbol;Acc:HGNC:10004]	0.1176	0.5241
ENSG00000145817	ENST00000274496; ENST00000448443; ENST00000508754; ENST00000513112; ENST00000519064; ENST00000522203	YIPF5	Yip1 domain family member 5 [Source:HGNC Symbol;Acc:HGNC:24877]	0.003625	0.5239
ENSG00000196352	ENST00000314754; ENST00000343420; ENST00000367063; ENST00000367064; ENST00000367067; ENST00000391921; ENST00000465534; ENST00000476590; ENST00000488171; ENST00000634386; ENST00000635614	CD55	CD55 molecule (Cromer blood group) [Source:HGNC Symbol;Acc:HGNC:2665]	0.003698	0.5239
ENSG00000166704	ENST00000341164; ENST00000546715; ENST00000547121; ENST00000547828; ENST00000550560; ENST00000550599; ENST00000551380; ENST00000552184; ENST00000552579	ZNF606	zinc finger protein 606 [Source:HGNC Symbol;Acc:HGNC:25879]	0.1654	0.5235
ENSG00000184292	ENST00000371225	TACSTD2	tumor associated calcium signal transducer 2 [Source:HGNC Symbol;Acc:HGNC:11530]	0.1719	0.5234
ENSG00000182287	ENST00000329235; ENST00000380291; ENST00000450644; ENST00000452376; ENST00000479184; ENST00000545766	AP1S2	adaptor related protein complex 1 sigma 2 subunit [Source:HGNC Symbol;Acc:HGNC:560]	0.01355	0.5233
ENSG00000013563	ENST00000014935; ENST00000309585; ENST00000369807; ENST00000369808; ENST00000369809; ENST00000393638; ENST00000412184; ENST00000424626; ENST00000432135; ENST00000447892; ENST00000451865; ENST00000497242	DNASE1L1	deoxyribonuclease 1 like 1 [Source:HGNC Symbol;Acc:HGNC:2957]	0.0239	0.523
ENSG00000151491	ENST00000281172; ENST00000508018; ENST00000535734; ENST00000535752; ENST00000536793; ENST00000536956; ENST00000540613; ENST00000541465; ENST00000542903; ENST00000543363; ENST00000543468; ENST00000543523; ENST00000543612; ENST00000544064; ENST00000545610; ENST00000546261; ENST00000546311	EPS8	epidermal growth factor receptor pathway substrate 8 [Source:HGNC Symbol;Acc:HGNC:3420]	0.02024	0.5229
ENSG00000070882	ENST00000313367; ENST00000396429; ENST00000396431; ENST00000409069; ENST00000409452; ENST00000409555; ENST00000409759; ENST00000409863; ENST00000415162; ENST00000415952; ENST00000441059; ENST00000459987; ENST00000461835; ENST00000487020	OSBPL3	oxysterol binding protein like 3 [Source:HGNC Symbol;Acc:HGNC:16370]	0.03151	0.5224
ENSG00000139973	ENST00000430451; ENST00000554138; ENST00000554436; ENST00000555409; ENST00000568344; ENST00000636133; ENST00000636344	SYT16	synaptotagmin 16 [Source:HGNC Symbol;Acc:HGNC:23142]	0.149	0.5221
ENSG00000176845	ENST00000320095; ENST00000570778; ENST00000571814; ENST00000571940; ENST00000574053	METRNL	meteorin like, glial cell differentiation regulator [Source:HGNC Symbol;Acc:HGNC:27584]	0.1669	0.522
ENSG00000076321	ENST00000209884; ENST00000479505; ENST00000483154; ENST00000488983; ENST00000493170	KLHL20	kelch like family member 20 [Source:HGNC Symbol;Acc:HGNC:25056]	0.1559	0.522
ENSG00000137501	ENST00000316356; ENST00000354566; ENST00000359152; ENST00000389958; ENST00000389959; ENST00000389960; ENST00000438197; ENST00000524452; ENST00000524830; ENST00000524911; ENST00000525423; ENST00000525692; ENST00000525702; ENST00000526999; ENST00000527523; ENST00000527794; ENST00000528231; ENST00000528566; ENST00000529534; ENST00000529581; ENST00000529662; ENST00000530351; ENST00000531496; ENST0000…	SYTL2	synaptotagmin like 2 [Source:HGNC Symbol;Acc:HGNC:15585]	0.03925	0.5216
ENSG00000175356	ENST00000309263; ENST00000450649; ENST00000518447; ENST00000519202; ENST00000519535; ENST00000519788; ENST00000520467; ENST00000524317; ENST00000528651; ENST00000530265; ENST00000531429; ENST00000532532; ENST00000534295	SCUBE2	signal peptide, CUB domain and EGF like domain containing 2 [Source:HGNC Symbol;Acc:HGNC:30425]	0.1031	0.5215
ENSG00000067715	ENST00000261205; ENST00000393240; ENST00000446242; ENST00000457153; ENST00000547046; ENST00000549454; ENST00000549559; ENST00000549671; ENST00000551304; ENST00000552074; ENST00000552624; ENST00000552744	SYT1	synaptotagmin 1 [Source:HGNC Symbol;Acc:HGNC:11509]	0.01597	0.5213
ENSG00000180190	ENST00000324079; ENST00000427263; ENST00000523656; ENST00000524229; ENST00000613071	TDRP	testis development related protein [Source:HGNC Symbol;Acc:HGNC:26951]	0.09218	0.5211
ENSG00000179222	ENST00000326587; ENST00000375695; ENST00000375722; ENST00000375772; ENST00000470461; ENST00000473931; ENST00000482188; ENST00000482599; ENST00000485420; ENST00000494718	MAGED1	MAGE family member D1 [Source:HGNC Symbol;Acc:HGNC:6813]	0.007193	0.5211
ENSG00000143355	ENST00000367387; ENST00000367388; ENST00000367390; ENST00000367391; ENST00000475727; ENST00000561173; ENST00000606127; ENST00000615520	LHX9	LIM homeobox 9 [Source:HGNC Symbol;Acc:HGNC:14222]	0.1885	0.5209
ENSG00000035664	ENST00000261891; ENST00000457488; ENST00000557867; ENST00000558064; ENST00000558069; ENST00000558076; ENST00000558482; ENST00000559007; ENST00000559306; ENST00000559731; ENST00000559897; ENST00000561162; ENST00000612884	DAPK2	death associated protein kinase 2 [Source:HGNC Symbol;Acc:HGNC:2675]	0.1504	0.5209
ENSG00000089820	ENST00000350060; ENST00000370016; ENST00000370028; ENST00000393721; ENST00000404127; ENST00000418750; ENST00000420383; ENST00000422091; ENST00000422918; ENST00000442172; ENST00000442262; ENST00000454164; ENST00000460782; ENST00000461052; ENST00000461739; ENST00000463905; ENST00000466928; ENST00000467421; ENST00000470209; ENST00000470979; ENST00000488269; ENST00000494302; ENST00000494397; ENST0000…	ARHGAP4	Rho GTPase activating protein 4 [Source:HGNC Symbol;Acc:HGNC:674]	0.1816	0.5205
ENSG00000155974	ENST00000359742; ENST00000398016; ENST00000535002; ENST00000535323; ENST00000536215; ENST00000538164; ENST00000538211; ENST00000538373; ENST00000539540; ENST00000540433; ENST00000540854; ENST00000541299; ENST00000541947; ENST00000542021; ENST00000542309; ENST00000543172; ENST00000545666	GRIP1	glutamate receptor interacting protein 1 [Source:HGNC Symbol;Acc:HGNC:18708]	0.1676	0.5203
ENSG00000173848	ENST00000355029; ENST00000380359; ENST00000449083; ENST00000465087; ENST00000484741; ENST00000486354	NET1	neuroepithelial cell transforming 1 [Source:HGNC Symbol;Acc:HGNC:14592]	0.001895	0.5202
ENSG00000196296	ENST00000357084; ENST00000395503; ENST00000536376; ENST00000562185; ENST00000563975; ENST00000564112; ENST00000564470; ENST00000564732; ENST00000565042	ATP2A1	ATPase sarcoplasmic/endoplasmic reticulum Ca2+ transporting 1 [Source:HGNC Symbol;Acc:HGNC:811]	0.04664	0.52
ENSG00000162627	ENST00000306121; ENST00000454199; ENST00000473868; ENST00000528824; ENST00000529992	SNX7	sorting nexin 7 [Source:HGNC Symbol;Acc:HGNC:14971]	0.01861	0.5197
ENSG00000123240	ENST00000263036; ENST00000378747; ENST00000378748; ENST00000378752; ENST00000378757; ENST00000378764; ENST00000424614; ENST00000430081; ENST00000469025; ENST00000482140; ENST00000486862; ENST00000487935	OPTN	optineurin [Source:HGNC Symbol;Acc:HGNC:17142]	0.005049	0.5191
ENSG00000008516	ENST00000336577; ENST00000570755; ENST00000575441; ENST00000612971	MMP25	matrix metallopeptidase 25 [Source:HGNC Symbol;Acc:HGNC:14246]	0.09983	0.5188
ENSG00000065600	ENST00000261455; ENST00000467822; ENST00000471937; ENST00000478166; ENST00000535273	TMEM206	transmembrane protein 206 [Source:HGNC Symbol;Acc:HGNC:25593]	0.08418	0.5185
ENSG00000140836	ENST00000268489; ENST00000358463; ENST00000397992; ENST00000558842; ENST00000563625; ENST00000641077; ENST00000641206	ZFHX3	zinc finger homeobox 3 [Source:HGNC Symbol;Acc:HGNC:777]	0.03925	0.5183
ENSG00000141526	ENST00000392339; ENST00000392341; ENST00000577650; ENST00000578522; ENST00000578574; ENST00000578684; ENST00000578810; ENST00000579572; ENST00000580098; ENST00000580189; ENST00000581287; ENST00000581642; ENST00000582715; ENST00000582743; ENST00000582946; ENST00000583025; ENST00000583237; ENST00000583444; ENST00000584689; ENST00000584781; ENST00000617373; ENST00000619321	SLC16A3	solute carrier family 16 member 3 [Source:HGNC Symbol;Acc:HGNC:10924]	0.1181	0.5183
ENSG00000159450	ENST00000368804; ENST00000614923	TCHH	trichohyalin [Source:HGNC Symbol;Acc:HGNC:11791]	0.1611	0.5181
ENSG00000166123	ENST00000340124; ENST00000440783; ENST00000562132; ENST00000562801; ENST00000569193	GPT2	glutamic--pyruvic transaminase 2 [Source:HGNC Symbol;Acc:HGNC:18062]	0.06187	0.5181
ENSG00000187860	ENST00000338306; ENST00000399824; ENST00000405659; ENST00000430839; ENST00000445005; ENST00000475975; ENST00000482413	CCDC157	coiled-coil domain containing 157 [Source:HGNC Symbol;Acc:HGNC:33854]	0.1916	0.5181
ENSG00000136141	ENST00000311191; ENST00000389797; ENST00000389798; ENST00000443945; ENST00000463929; ENST00000478412	LRCH1	leucine rich repeats and calponin homology domain containing 1 [Source:HGNC Symbol;Acc:HGNC:20309]	0.1315	0.5179
ENSG00000092621	ENST00000369407; ENST00000369409; ENST00000462324; ENST00000469443; ENST00000482968; ENST00000493622; ENST00000496756; ENST00000641023; ENST00000641074; ENST00000641115; ENST00000641213; ENST00000641247; ENST00000641272; ENST00000641314; ENST00000641371; ENST00000641375; ENST00000641455; ENST00000641491; ENST00000641513; ENST00000641570; ENST00000641573; ENST00000641587; ENST00000641597; ENST0000…	PHGDH	phosphoglycerate dehydrogenase [Source:HGNC Symbol;Acc:HGNC:8923]	0.03865	0.5174
ENSG00000187866	ENST00000394264	FAM122A	family with sequence similarity 122A [Source:HGNC Symbol;Acc:HGNC:23490]	0.1631	0.5172
ENSG00000152049	ENST00000281830; ENST00000488477	KCNE4	potassium voltage-gated channel subfamily E regulatory subunit 4 [Source:HGNC Symbol;Acc:HGNC:6244]	0.2048	0.517
ENSG00000131981	ENST00000254301; ENST00000553493; ENST00000553755; ENST00000554715; ENST00000556263; ENST00000556322; ENST00000556438	LGALS3	galectin 3 [Source:HGNC Symbol;Acc:HGNC:6563]	0.002573	0.517
ENSG00000173137	ENST00000308860; ENST00000525136; ENST00000526231; ENST00000526833; ENST00000529654; ENST00000532190; ENST00000533715; ENST00000534714	ADCK5	aarF domain containing kinase 5 [Source:HGNC Symbol;Acc:HGNC:21738]	0.184	0.517
ENSG00000028116	ENST00000340157; ENST00000412104; ENST00000417641; ENST00000428021; ENST00000432057; ENST00000435505; ENST00000440705; ENST00000463222; ENST00000478687	VRK2	vaccinia related kinase 2 [Source:HGNC Symbol;Acc:HGNC:12719]	0.02859	0.5163
ENSG00000204815	ENST00000377540; ENST00000585530; ENST00000591658; ENST00000593239	TTC25	tetratricopeptide repeat domain 25 [Source:HGNC Symbol;Acc:HGNC:25280]	0.205	0.5162
ENSG00000170464	ENST00000302060; ENST00000505268; ENST00000505568; ENST00000506870; ENST00000507405; ENST00000508445; ENST00000510770; ENST00000512473; ENST00000514052; ENST00000515277; ENST00000515559; ENST00000515581	DNAJC18	DnaJ heat shock protein family (Hsp40) member C18 [Source:HGNC Symbol;Acc:HGNC:28429]	0.1648	0.5161
ENSG00000165898	ENST00000298818; ENST00000554924; ENST00000555139; ENST00000556816	ISCA2	iron-sulfur cluster assembly 2 [Source:HGNC Symbol;Acc:HGNC:19857]	0.1362	0.5158
ENSG00000167930	ENST00000301678; ENST00000301679; ENST00000399932; ENST00000417499; ENST00000419173; ENST00000420046; ENST00000420500; ENST00000421000; ENST00000424016; ENST00000426695; ENST00000438220; ENST00000447499; ENST00000449945; ENST00000453430; ENST00000468354; ENST00000496874	FAM234A	family with sequence similarity 234 member A [Source:HGNC Symbol;Acc:HGNC:14163]	0.04609	0.5151
ENSG00000155621	ENST00000334731; ENST00000377027; ENST00000377031; ENST00000473252; ENST00000479413; ENST00000486911	C9orf85	chromosome 9 open reading frame 85 [Source:HGNC Symbol;Acc:HGNC:28784]	0.1563	0.5147
ENSG00000003436	ENST00000233156; ENST00000339091; ENST00000392365; ENST00000409676; ENST00000417013; ENST00000420747; ENST00000421427; ENST00000435414; ENST00000437725; ENST00000453013; ENST00000481132; ENST00000481389	TFPI	tissue factor pathway inhibitor [Source:HGNC Symbol;Acc:HGNC:11760]	0.003967	0.5145
ENSG00000138821	ENST00000356736; ENST00000394833; ENST00000424970; ENST00000502903; ENST00000510255; ENST00000512337; ENST00000512657; ENST00000514000	SLC39A8	solute carrier family 39 member 8 [Source:HGNC Symbol;Acc:HGNC:20862]	0.00777	0.5123
ENSG00000132141	ENST00000314144; ENST00000421975; ENST00000436961; ENST00000577307; ENST00000585073	CCT6B	chaperonin containing TCP1 subunit 6B [Source:HGNC Symbol;Acc:HGNC:1621]	0.1817	0.5122
ENSG00000187164	ENST00000260777; ENST00000355371; ENST00000392901; ENST00000392903; ENST00000490615; ENST00000497044; ENST00000615301	SHTN1	shootin 1 [Source:HGNC Symbol;Acc:HGNC:29319]	0.006935	0.5118
ENSG00000136802	ENST00000259324; ENST00000372599; ENST00000372600; ENST00000483638; ENST00000492784	LRRC8A	leucine rich repeat containing 8 VRAC subunit A [Source:HGNC Symbol;Acc:HGNC:19027]	0.01053	0.5115
ENSG00000104154	ENST00000261867; ENST00000559667	SLC30A4	solute carrier family 30 member 4 [Source:HGNC Symbol;Acc:HGNC:11015]	0.2018	0.5113
ENSG00000035862	ENST00000262768; ENST00000536189; ENST00000585421; ENST00000586057; ENST00000592761	TIMP2	TIMP metallopeptidase inhibitor 2 [Source:HGNC Symbol;Acc:HGNC:11821]	0.000997	0.5112
ENSG00000150477	ENST00000280020; ENST00000586135; ENST00000586501; ENST00000587139; ENST00000590456; ENST00000590617; ENST00000591619; ENST00000591911; ENST00000592521; ENST00000592611; ENST00000599493; ENST00000601437	KIAA1328	KIAA1328 [Source:HGNC Symbol;Acc:HGNC:29248]	0.1962	0.511
ENSG00000185201	ENST00000399815; ENST00000399817; ENST00000527146; ENST00000533141; ENST00000602569; ENST00000616316	IFITM2	interferon induced transmembrane protein 2 [Source:HGNC Symbol;Acc:HGNC:5413]	0.003615	0.5109
ENSG00000229809	ENST00000223459; ENST00000562455; ENST00000563276; ENST00000563665; ENST00000563707; ENST00000566632; ENST00000567855	ZNF688	zinc finger protein 688 [Source:HGNC Symbol;Acc:HGNC:30489]	0.2032	0.5108
ENSG00000071054	ENST00000302217; ENST00000324219; ENST00000347699; ENST00000350198; ENST00000350878; ENST00000413150; ENST00000417294; ENST00000418101; ENST00000421882; ENST00000425019; ENST00000427603; ENST00000456652; ENST00000476609; ENST00000477711; ENST00000489490; ENST00000491743; ENST00000496989; ENST00000498066; ENST00000625522; ENST00000627726; ENST00000634702	MAP4K4	mitogen-activated protein kinase kinase kinase kinase 4 [Source:HGNC Symbol;Acc:HGNC:6866]	0.002762	0.5108
ENSG00000090975	ENST00000280562; ENST00000320201; ENST00000436074; ENST00000451868; ENST00000535289; ENST00000541244; ENST00000542210; ENST00000542749; ENST00000546049	PITPNM2	phosphatidylinositol transfer protein membrane associated 2 [Source:HGNC Symbol;Acc:HGNC:21044]	0.03877	0.5107
ENSG00000235453	ENST00000425533; ENST00000450093; ENST00000451672; ENST00000453396; ENST00000635960	SMIM27	small integral membrane protein 27 [Source:HGNC Symbol;Acc:HGNC:31420]	0.1532	0.5106
ENSG00000049541	ENST00000055077; ENST00000352131; ENST00000463194; ENST00000470266; ENST00000473493; ENST00000479105; ENST00000480432; ENST00000485545; ENST00000491206; ENST00000493156; ENST00000494019; ENST00000497430; ENST00000621097	RFC2	replication factor C subunit 2 [Source:HGNC Symbol;Acc:HGNC:9970]	0.01744	0.5105
ENSG00000102302	ENST00000375135	FGD1	FYVE, RhoGEF and PH domain containing 1 [Source:HGNC Symbol;Acc:HGNC:3663]	0.09506	0.5104
ENSG00000135299	ENST00000339746; ENST00000369408; ENST00000415924; ENST00000447838; ENST00000465722; ENST00000479572; ENST00000483473; ENST00000485637; ENST00000492158; ENST00000518150; ENST00000518253; ENST00000520458; ENST00000520793; ENST00000520839; ENST00000520886; ENST00000521004; ENST00000521240; ENST00000522441; ENST00000522705; ENST00000522779; ENST00000523798; ENST00000524056	ANKRD6	ankyrin repeat domain 6 [Source:HGNC Symbol;Acc:HGNC:17280]	0.1348	0.5103
ENSG00000132744	ENST00000255082; ENST00000529256	ACY3	aminoacylase 3 [Source:HGNC Symbol;Acc:HGNC:24104]	0.1647	0.51
ENSG00000122085	ENST00000241527; ENST00000391980; ENST00000401626; ENST00000406593; ENST00000407095; ENST00000414146; ENST00000424798; ENST00000434791; ENST00000439144; ENST00000449133; ENST00000455202; ENST00000460915; ENST00000464344; ENST00000475860; ENST00000476564; ENST00000479205; ENST00000480298; ENST00000488567; ENST00000493169; ENST00000495694; ENST00000496878; ENST00000614476	MTERF4	mitochondrial transcription termination factor 4 [Source:HGNC Symbol;Acc:HGNC:28785]	0.1162	0.5099
ENSG00000138814	ENST00000323055; ENST00000394853; ENST00000394854; ENST00000492351; ENST00000507176; ENST00000510292; ENST00000512215; ENST00000525819; ENST00000529324	PPP3CA	protein phosphatase 3 catalytic subunit alpha [Source:HGNC Symbol;Acc:HGNC:9314]	0.0107	0.5095
ENSG00000175265	ENST00000359187; ENST00000432566; ENST00000473125; ENST00000565885; ENST00000569781	GOLGA8A	golgin A8 family member A [Source:HGNC Symbol;Acc:HGNC:31972]	0.05034	0.5095
ENSG00000174640	ENST00000310926; ENST00000462770; ENST00000464676; ENST00000477061; ENST00000478651; ENST00000478662; ENST00000481359; ENST00000493729	SLCO2A1	solute carrier organic anion transporter family member 2A1 [Source:HGNC Symbol;Acc:HGNC:10955]	0.1814	0.5093
ENSG00000198168	ENST00000354193; ENST00000525670; ENST00000529848; ENST00000530199; ENST00000533774	SVIP	small VCP interacting protein [Source:HGNC Symbol;Acc:HGNC:25238]	0.01445	0.5092
ENSG00000167977	ENST00000301738; ENST00000564195; ENST00000564246; ENST00000569689; ENST00000570005	KCTD5	potassium channel tetramerization domain containing 5 [Source:HGNC Symbol;Acc:HGNC:21423]	0.04279	0.5091
ENSG00000126777	ENST00000334975; ENST00000395308; ENST00000395309; ENST00000395311; ENST00000395314; ENST00000413890; ENST00000438792; ENST00000459737; ENST00000553360; ENST00000553624; ENST00000553710; ENST00000554294; ENST00000554306; ENST00000554507; ENST00000554567; ENST00000554570; ENST00000554831; ENST00000554890; ENST00000555164; ENST00000555172; ENST00000555498; ENST00000555506; ENST00000555573; ENST0000…	KTN1	kinectin 1 [Source:HGNC Symbol;Acc:HGNC:6467]	0.001327	0.5087
ENSG00000130023	ENST00000366771; ENST00000366772; ENST00000366773; ENST00000392095; ENST00000418781; ENST00000477995; ENST00000492738; ENST00000586341; ENST00000588437; ENST00000588451; ENST00000590017; ENST00000590711; ENST00000592315; ENST00000592367; ENST00000592580; ENST00000592745	ERMARD	ER membrane associated RNA degradation [Source:HGNC Symbol;Acc:HGNC:21056]	0.1718	0.5086
ENSG00000182318	ENST00000329665	ZSCAN22	zinc finger and SCAN domain containing 22 [Source:HGNC Symbol;Acc:HGNC:4929]	0.2169	0.5085
ENSG00000112763	ENST00000312541; ENST00000377600; ENST00000429381; ENST00000469185; ENST00000480218; ENST00000493173; ENST00000541522	BTN2A1	butyrophilin subfamily 2 member A1 [Source:HGNC Symbol;Acc:HGNC:1136]	0.01693	0.5084
ENSG00000181085	ENST00000338033; ENST00000395107; ENST00000395108; ENST00000461928; ENST00000475376; ENST00000484654; ENST00000528175; ENST00000533830	MAPK15	mitogen-activated protein kinase 15 [Source:HGNC Symbol;Acc:HGNC:24667]	0.1944	0.5078
ENSG00000104228	ENST00000305364; ENST00000519219; ENST00000521253; ENST00000521283	TRIM35	tripartite motif containing 35 [Source:HGNC Symbol;Acc:HGNC:16285]	0.1917	0.5077
ENSG00000166803	ENST00000300035; ENST00000380258; ENST00000558008; ENST00000558043; ENST00000558250; ENST00000559280; ENST00000559519; ENST00000560234	PCLAF	PCNA clamp associated factor [Source:HGNC Symbol;Acc:HGNC:28961]	0.01564	0.5076
ENSG00000168461	ENST00000435762; ENST00000577284; ENST00000577371; ENST00000577796; ENST00000578734; ENST00000578737; ENST00000578921; ENST00000580361; ENST00000580795; ENST00000581109; ENST00000583137; ENST00000583921	RAB31	RAB31, member RAS oncogene family [Source:HGNC Symbol;Acc:HGNC:9771]	0.008349	0.5073
ENSG00000100664	ENST00000216554; ENST00000392715; ENST00000558265; ENST00000558316; ENST00000558506; ENST00000558551; ENST00000558800; ENST00000559011; ENST00000559130; ENST00000559249; ENST00000559532; ENST00000559923; ENST00000560200; ENST00000560338; ENST00000560763; ENST00000560877; ENST00000561023; ENST00000561325; ENST00000561380; ENST00000561406; ENST00000561439	EIF5	eukaryotic translation initiation factor 5 [Source:HGNC Symbol;Acc:HGNC:3299]	0.001908	0.5073
ENSG00000225830	ENST00000355832; ENST00000374127; ENST00000447839; ENST00000462247; ENST00000465653; ENST00000475116; ENST00000479652; ENST00000515869; ENST00000623073; ENST00000623115; ENST00000623318; ENST00000623788; ENST00000624341	ERCC6	ERCC excision repair 6, chromatin remodeling factor [Source:HGNC Symbol;Acc:HGNC:3438]	0.1679	0.5072
ENSG00000144026	ENST00000295208; ENST00000411425; ENST00000447814; ENST00000496060	ZNF514	zinc finger protein 514 [Source:HGNC Symbol;Acc:HGNC:25894]	0.1191	0.507
ENSG00000275832	ENST00000614693; ENST00000616767; ENST00000616909; ENST00000617798; ENST00000618325; ENST00000618942; ENST00000619156; ENST00000620325; ENST00000620329; ENST00000620417; ENST00000622683; ENST00000633445	ARHGAP23	Rho GTPase activating protein 23 [Source:HGNC Symbol;Acc:HGNC:29293]	0.03072	0.507
ENSG00000182054	ENST00000330062; ENST00000540499; ENST00000559482; ENST00000560061	IDH2	isocitrate dehydrogenase (NADP(+)) 2, mitochondrial [Source:HGNC Symbol;Acc:HGNC:5383]	0.009372	0.507
ENSG00000111801	ENST00000244519; ENST00000361232; ENST00000467524; ENST00000471353; ENST00000474790; ENST00000477388; ENST00000480110; ENST00000482451; ENST00000483179; ENST00000487272; ENST00000487627; ENST00000490254; ENST00000494393; ENST00000496719; ENST00000497681	BTN3A3	butyrophilin subfamily 3 member A3 [Source:HGNC Symbol;Acc:HGNC:1140]	0.2118	0.5066
ENSG00000153879	ENST00000284000; ENST00000585933	CEBPG	CCAAT/enhancer binding protein gamma [Source:HGNC Symbol;Acc:HGNC:1837]	0.001934	0.5065
ENSG00000075618	ENST00000382361; ENST00000405801; ENST00000444748; ENST00000447103; ENST00000473330	FSCN1	fascin actin-bundling protein 1 [Source:HGNC Symbol;Acc:HGNC:11148]	0.00398	0.506
ENSG00000146457	ENST00000337387; ENST00000358372; ENST00000462110; ENST00000494513; ENST00000614346; ENST00000621533; ENST00000631126	WTAP	WT1 associated protein [Source:HGNC Symbol;Acc:HGNC:16846]	0.007245	0.5059
ENSG00000164733	ENST00000345125; ENST00000353047; ENST00000420692; ENST00000453527; ENST00000505496; ENST00000524500; ENST00000524654; ENST00000525076; ENST00000525315; ENST00000526195; ENST00000526481; ENST00000526645; ENST00000527215; ENST00000527243; ENST00000528965; ENST00000530290; ENST00000530296; ENST00000530624; ENST00000530640; ENST00000531089; ENST00000531502; ENST00000531551; ENST00000532370; ENST0000…	CTSB	cathepsin B [Source:HGNC Symbol;Acc:HGNC:2527]	0.00062	0.5054
ENSG00000186866	ENST00000331343; ENST00000334538; ENST00000349485; ENST00000451615; ENST00000460932; ENST00000463917; ENST00000468360; ENST00000471540; ENST00000476653; ENST00000485190; ENST00000493524; ENST00000493811; ENST00000612472; ENST00000615172	POFUT2	protein O-fucosyltransferase 2 [Source:HGNC Symbol;Acc:HGNC:14683]	0.03951	0.5049
ENSG00000049449	ENST00000054950; ENST00000506388; ENST00000527337; ENST00000528630; ENST00000530146; ENST00000530348; ENST00000531345; ENST00000532474; ENST00000532721; ENST00000532942; ENST00000533898	RCN1	reticulocalbin 1 [Source:HGNC Symbol;Acc:HGNC:9934]	0.001569	0.5048
ENSG00000131845	ENST00000282286; ENST00000391705; ENST00000443917; ENST00000598744	ZNF304	zinc finger protein 304 [Source:HGNC Symbol;Acc:HGNC:13505]	0.01161	0.5046
ENSG00000110888	ENST00000298892; ENST00000395805; ENST00000417045; ENST00000433722; ENST00000454014; ENST00000534897; ENST00000537108; ENST00000537553; ENST00000538387; ENST00000540436; ENST00000540584; ENST00000541765; ENST00000542550; ENST00000543380; ENST00000546129; ENST00000548676; ENST00000553026; ENST00000614865; ENST00000620681	CAPRIN2	caprin family member 2 [Source:HGNC Symbol;Acc:HGNC:21259]	0.0107	0.5042
ENSG00000185189	ENST00000423469; ENST00000442628; ENST00000527545; ENST00000529747; ENST00000530123; ENST00000530347; ENST00000531729; ENST00000532940; ENST00000533093; ENST00000533846	NRBP2	nuclear receptor binding protein 2 [Source:HGNC Symbol;Acc:HGNC:19339]	0.008211	0.5036
ENSG00000140092	ENST00000267620; ENST00000342058; ENST00000554121; ENST00000554468; ENST00000556154; ENST00000556961; ENST00000557088; ENST00000557462; ENST00000557570	FBLN5	fibulin 5 [Source:HGNC Symbol;Acc:HGNC:3602]	0.06011	0.5036
ENSG00000151532	ENST00000393077; ENST00000432306; ENST00000472892; ENST00000480057; ENST00000483122; ENST00000489142; ENST00000489357; ENST00000494728; ENST00000496445	VTI1A	vesicle transport through interaction with t-SNAREs 1A [Source:HGNC Symbol;Acc:HGNC:17792]	0.08343	0.5028
ENSG00000039560	ENST00000265109; ENST00000428746; ENST00000502736; ENST00000503222; ENST00000503673; ENST00000504052; ENST00000505185; ENST00000506376; ENST00000507276; ENST00000507502; ENST00000507883; ENST00000508315; ENST00000508777; ENST00000509247; ENST00000510319; ENST00000510386; ENST00000511652; ENST00000512305; ENST00000512625; ENST00000512629; ENST00000513772; ENST00000513974; ENST00000514036; ENST0000…	RAI14	retinoic acid induced 14 [Source:HGNC Symbol;Acc:HGNC:14873]	0.002484	0.5025
ENSG00000110328	ENST00000227756; ENST00000526064	GALNT18	polypeptide N-acetylgalactosaminyltransferase 18 [Source:HGNC Symbol;Acc:HGNC:30488]	0.1308	0.5025
ENSG00000072110	ENST00000193403; ENST00000376839; ENST00000394419; ENST00000438964; ENST00000538545; ENST00000544964; ENST00000553290; ENST00000553370; ENST00000553659; ENST00000553779; ENST00000553882; ENST00000554158; ENST00000554508; ENST00000555075; ENST00000555616; ENST00000556083; ENST00000556203; ENST00000556343; ENST00000556432; ENST00000556433; ENST00000556571	ACTN1	actinin alpha 1 [Source:HGNC Symbol;Acc:HGNC:163]	0.002282	0.5025
ENSG00000143384	ENST00000307940; ENST00000369026; ENST00000464132; ENST00000620947	MCL1	MCL1, BCL2 family apoptosis regulator [Source:HGNC Symbol;Acc:HGNC:6943]	0.002907	0.502
ENSG00000137824	ENST00000260385; ENST00000338376; ENST00000557831; ENST00000558232; ENST00000558364; ENST00000558560; ENST00000558777; ENST00000560460; ENST00000560588; ENST00000560779; ENST00000560905	RMDN3	regulator of microtubule dynamics 3 [Source:HGNC Symbol;Acc:HGNC:25550]	0.116	0.5017
ENSG00000185896	ENST00000332556; ENST00000471046; ENST00000472564	LAMP1	lysosomal associated membrane protein 1 [Source:HGNC Symbol;Acc:HGNC:6499]	0.004112	0.5017
ENSG00000197536	ENST00000337752; ENST00000378947; ENST00000378953; ENST00000407797; ENST00000461203; ENST00000612967; ENST00000621237	C5orf56	chromosome 5 open reading frame 56 [Source:HGNC Symbol;Acc:HGNC:33838]	0.1819	0.5014
ENSG00000118402	ENST00000369816	ELOVL4	ELOVL fatty acid elongase 4 [Source:HGNC Symbol;Acc:HGNC:14415]	0.201	0.5012
ENSG00000129226	ENST00000250092; ENST00000380498; ENST00000584180; ENST00000584502	CD68	CD68 molecule [Source:HGNC Symbol;Acc:HGNC:1693]	0.001932	0.5012
ENSG00000068489	ENST00000262293; ENST00000577457; ENST00000578542; ENST00000578777; ENST00000580177; ENST00000581182; ENST00000582004; ENST00000582995; ENST00000614081	PRR11	proline rich 11 [Source:HGNC Symbol;Acc:HGNC:25619]	0.009163	0.5004
ENSG00000151364	ENST00000353172; ENST00000533144	KCTD14	potassium channel tetramerization domain containing 14 [Source:HGNC Symbol;Acc:HGNC:23295]	0.2082	0.5003
ENSG00000227124	ENST00000468296; ENST00000471541; ENST00000477374; ENST00000478296; ENST00000491507	ZNF717	zinc finger protein 717 [Source:HGNC Symbol;Acc:HGNC:29448]	0.1554	0.4998
ENSG00000067798	ENST00000397909; ENST00000536525; ENST00000547725; ENST00000547884; ENST00000548948; ENST00000549369; ENST00000549464; ENST00000550042; ENST00000550503; ENST00000550673; ENST00000550788; ENST00000551162; ENST00000551277; ENST00000552300; ENST00000552895	NAV3	neuron navigator 3 [Source:HGNC Symbol;Acc:HGNC:15998]	0.03379	0.4997
ENSG00000188015	ENST00000368712; ENST00000368713	S100A3	S100 calcium binding protein A3 [Source:HGNC Symbol;Acc:HGNC:10493]	0.009839	0.499
ENSG00000197385	ENST00000360311; ENST00000489408	ZNF860	zinc finger protein 860 [Source:HGNC Symbol;Acc:HGNC:34513]	0.1931	0.4989
ENSG00000112511	ENST00000374512; ENST00000374516; ENST00000427004; ENST00000427826; ENST00000428274; ENST00000459809; ENST00000479029; ENST00000486845; ENST00000487667; ENST00000488767; ENST00000495509	PHF1	PHD finger protein 1 [Source:HGNC Symbol;Acc:HGNC:8919]	0.01773	0.4989
ENSG00000145476	ENST00000378802; ENST00000502665; ENST00000507209; ENST00000513354	CYP4V2	cytochrome P450 family 4 subfamily V member 2 [Source:HGNC Symbol;Acc:HGNC:23198]	0.1118	0.4984
ENSG00000171603	ENST00000361311; ENST00000377298; ENST00000435891; ENST00000464286; ENST00000477264	CLSTN1	calsyntenin 1 [Source:HGNC Symbol;Acc:HGNC:17447]	0.006259	0.4984
ENSG00000066248	ENST00000264051; ENST00000373552; ENST00000409079; ENST00000414326; ENST00000416114; ENST00000420650; ENST00000424488; ENST00000461944; ENST00000489127	NGEF	neuronal guanine nucleotide exchange factor [Source:HGNC Symbol;Acc:HGNC:7807]	0.1141	0.4983
ENSG00000138035	ENST00000260604; ENST00000415374; ENST00000415489; ENST00000429805; ENST00000447944; ENST00000481066; ENST00000625249	PNPT1	polyribonucleotide nucleotidyltransferase 1 [Source:HGNC Symbol;Acc:HGNC:23166]	0.009525	0.4982
ENSG00000134827	ENST00000257264; ENST00000529251; ENST00000532419; ENST00000533734; ENST00000534531	TCN1	transcobalamin 1 [Source:HGNC Symbol;Acc:HGNC:11652]	0.2097	0.4974
ENSG00000019144	ENST00000356063; ENST00000361417; ENST00000392852; ENST00000524713; ENST00000525226; ENST00000525427; ENST00000526374; ENST00000526537; ENST00000526699; ENST00000526826; ENST00000527259; ENST00000527500; ENST00000527898; ENST00000528594; ENST00000528875; ENST00000529005; ENST00000530708; ENST00000530994; ENST00000531987; ENST00000532517; ENST00000532639; ENST00000534140; ENST00000600882; ENST0000…	PHLDB1	pleckstrin homology like domain family B member 1 [Source:HGNC Symbol;Acc:HGNC:23697]	0.1326	0.4972
ENSG00000154265	ENST00000392676; ENST00000586601; ENST00000586811; ENST00000586995; ENST00000587607; ENST00000588106; ENST00000588665; ENST00000588877; ENST00000589609; ENST00000589975; ENST00000591234; ENST00000592568; ENST00000593153; ENST00000593253	ABCA5	ATP binding cassette subfamily A member 5 [Source:HGNC Symbol;Acc:HGNC:35]	0.1529	0.4971
ENSG00000100600	ENST00000334869; ENST00000393218; ENST00000553371; ENST00000553802; ENST00000553918; ENST00000554080; ENST00000554189; ENST00000554397; ENST00000554919; ENST00000555169; ENST00000555699; ENST00000556097; ENST00000556790; ENST00000557034; ENST00000557315; ENST00000557434; ENST00000557609; ENST00000557694; ENST00000557725	LGMN	legumain [Source:HGNC Symbol;Acc:HGNC:9472]	0.005938	0.4964
ENSG00000070756	ENST00000318607; ENST00000517403; ENST00000517921; ENST00000517990; ENST00000518196; ENST00000518293; ENST00000518716; ENST00000519004; ENST00000519100; ENST00000519363; ENST00000519596; ENST00000519622; ENST00000519848; ENST00000520142; ENST00000520804; ENST00000520868; ENST00000521067; ENST00000521865; ENST00000522387; ENST00000522658; ENST00000522720; ENST00000523555; ENST00000523636; ENST0000…	PABPC1	poly(A) binding protein cytoplasmic 1 [Source:HGNC Symbol;Acc:HGNC:8554]	0.0008234	0.4962
ENSG00000003400	ENST00000272879; ENST00000286186; ENST00000313728; ENST00000346817; ENST00000360132; ENST00000374650; ENST00000438843; ENST00000448480; ENST00000460140; ENST00000471191; ENST00000484926; ENST00000485408; ENST00000492363	CASP10	caspase 10 [Source:HGNC Symbol;Acc:HGNC:1500]	0.1363	0.496
ENSG00000154099	ENST00000378553; ENST00000562024; ENST00000563093; ENST00000563818; ENST00000564928; ENST00000567666; ENST00000567918; ENST00000569735; ENST00000570298; ENST00000623406	DNAAF1	dynein axonemal assembly factor 1 [Source:HGNC Symbol;Acc:HGNC:30539]	0.1868	0.4959
ENSG00000196417	ENST00000396408; ENST00000504146; ENST00000504235; ENST00000505866; ENST00000507045; ENST00000594030; ENST00000594627; ENST00000596086	ZNF765	zinc finger protein 765 [Source:HGNC Symbol;Acc:HGNC:25092]	0.1519	0.4958
ENSG00000168781	ENST00000334933; ENST00000348806; ENST00000360135; ENST00000360301; ENST00000381879; ENST00000381885; ENST00000396923; ENST00000417085; ENST00000420765; ENST00000427877; ENST00000429176; ENST00000431962; ENST00000432870; ENST00000437065; ENST00000439195; ENST00000453080; ENST00000462136; ENST00000465123; ENST00000469229; ENST00000472547; ENST00000476294; ENST00000488490; ENST00000488768	PPIP5K1	diphosphoinositol pentakisphosphate kinase 1 [Source:HGNC Symbol;Acc:HGNC:29023]	0.09363	0.4955
ENSG00000119227	ENST00000238138; ENST00000412723; ENST00000413127; ENST00000443835	PIGZ	phosphatidylinositol glycan anchor biosynthesis class Z [Source:HGNC Symbol;Acc:HGNC:30596]	0.2099	0.4953
ENSG00000107771	ENST00000224756; ENST00000359979; ENST00000372088; ENST00000466105; ENST00000480006; ENST00000493409; ENST00000494144; ENST00000494586; ENST00000498300; ENST00000543283	CCSER2	coiled-coil serine rich protein 2 [Source:HGNC Symbol;Acc:HGNC:29197]	0.03062	0.4953
ENSG00000144834	ENST00000273368; ENST00000393917; ENST00000455401; ENST00000469385; ENST00000478951; ENST00000486460; ENST00000494932	TAGLN3	transgelin 3 [Source:HGNC Symbol;Acc:HGNC:29868]	0.2141	0.495
ENSG00000188130	ENST00000215659; ENST00000395778; ENST00000395780; ENST00000467891; ENST00000482969; ENST00000488504; ENST00000492218; ENST00000496942; ENST00000497036; ENST00000497738; ENST00000622558	MAPK12	mitogen-activated protein kinase 12 [Source:HGNC Symbol;Acc:HGNC:6874]	0.09219	0.495
ENSG00000184545	ENST00000331588; ENST00000397374; ENST00000528778	DUSP8	dual specificity phosphatase 8 [Source:HGNC Symbol;Acc:HGNC:3074]	0.05566	0.495
ENSG00000163281	ENST00000295448; ENST00000507534; ENST00000507917; ENST00000509756; ENST00000511187; ENST00000608855; ENST00000609092	GNPDA2	glucosamine-6-phosphate deaminase 2 [Source:HGNC Symbol;Acc:HGNC:21526]	0.09161	0.4948
ENSG00000170852	ENST00000304056; ENST00000423022; ENST00000424468; ENST00000452926; ENST00000453627; ENST00000477129; ENST00000485611; ENST00000621876	KBTBD2	kelch repeat and BTB domain containing 2 [Source:HGNC Symbol;Acc:HGNC:21751]	0.07174	0.494
ENSG00000140941	ENST00000268607; ENST00000561823; ENST00000562778; ENST00000563720; ENST00000564638; ENST00000564844; ENST00000565788; ENST00000570189; ENST00000599768	MAP1LC3B	microtubule associated protein 1 light chain 3 beta [Source:HGNC Symbol;Acc:HGNC:13352]	0.004194	0.4937
ENSG00000169762	ENST00000405303; ENST00000488714; ENST00000503858; ENST00000504281; ENST00000505152; ENST00000505317; ENST00000505603; ENST00000507425; ENST00000507728; ENST00000508886; ENST00000508888; ENST00000510868; ENST00000511156; ENST00000511866; ENST00000513359; ENST00000513782; ENST00000513833	TAPT1	transmembrane anterior posterior transformation 1 [Source:HGNC Symbol;Acc:HGNC:26887]	0.05457	0.4933
ENSG00000174796	ENST00000311638; ENST00000380837; ENST00000502620; ENST00000503831; ENST00000504190; ENST00000504218; ENST00000504384; ENST00000506261; ENST00000507556; ENST00000507557; ENST00000507885; ENST00000508105; ENST00000514480	THAP6	THAP domain containing 6 [Source:HGNC Symbol;Acc:HGNC:23189]	0.1928	0.4933
ENSG00000131747	ENST00000423485; ENST00000577541; ENST00000577706; ENST00000578412; ENST00000581055	TOP2A	DNA topoisomerase II alpha [Source:HGNC Symbol;Acc:HGNC:11989]	0.001664	0.4932
ENSG00000117114	ENST00000319517; ENST00000359929; ENST00000370713; ENST00000370715; ENST00000370717; ENST00000370721; ENST00000370723; ENST00000370725; ENST00000370727; ENST00000370728; ENST00000370730; ENST00000402328; ENST00000449420; ENST00000464551; ENST00000464775; ENST00000468283; ENST00000469377; ENST00000472424; ENST00000473719; ENST00000492666; ENST00000498776; ENST00000627151	ADGRL2	adhesion G protein-coupled receptor L2 [Source:HGNC Symbol;Acc:HGNC:18582]	0.2278	0.4925
ENSG00000120688	ENST00000379487	WBP4	WW domain binding protein 4 [Source:HGNC Symbol;Acc:HGNC:12739]	0.1541	0.4922
ENSG00000103528	ENST00000355377; ENST00000562034; ENST00000562274; ENST00000562711; ENST00000565183; ENST00000566261; ENST00000568115; ENST00000568433; ENST00000570264	SYT17	synaptotagmin 17 [Source:HGNC Symbol;Acc:HGNC:24119]	0.0506	0.4922
ENSG00000275700	ENST00000610798; ENST00000613840; ENST00000615319; ENST00000616062; ENST00000616392; ENST00000616434; ENST00000617141; ENST00000619387; ENST00000622432	AATF	apoptosis antagonizing transcription factor [Source:HGNC Symbol;Acc:HGNC:19235]	0.003145	0.4921
ENSG00000083828	ENST00000391702; ENST00000396150; ENST00000396154; ENST00000598183; ENST00000598885; ENST00000599802	ZNF586	zinc finger protein 586 [Source:HGNC Symbol;Acc:HGNC:25949]	0.1944	0.4917
ENSG00000180448	ENST00000313093; ENST00000539243; ENST00000543365; ENST00000586033; ENST00000586378; ENST00000586866; ENST00000586937; ENST00000587186; ENST00000587602; ENST00000590214; ENST00000590512; ENST00000590577; ENST00000591169; ENST00000591293; ENST00000592297; ENST00000592335	ARHGAP45	Rho GTPase activating protein 45 [Source:HGNC Symbol;Acc:HGNC:17102]	0.2297	0.4916
ENSG00000089091	ENST00000262547; ENST00000329494; ENST00000357236; ENST00000358866; ENST00000377630; ENST00000460891; ENST00000470526; ENST00000476058; ENST00000480488; ENST00000608192; ENST00000609267	DZANK1	double zinc ribbon and ankyrin repeat domains 1 [Source:HGNC Symbol;Acc:HGNC:15858]	0.1901	0.4911
ENSG00000143147	ENST00000271357; ENST00000367835; ENST00000367836; ENST00000367838; ENST00000478868; ENST00000485232; ENST00000493800; ENST00000537209; ENST00000539777; ENST00000546300	GPR161	G protein-coupled receptor 161 [Source:HGNC Symbol;Acc:HGNC:23694]	0.0347	0.491
ENSG00000105821	ENST00000249270; ENST00000379257; ENST00000379263; ENST00000412522; ENST00000426036; ENST00000454277; ENST00000464253; ENST00000475065; ENST00000475090; ENST00000483637; ENST00000492497	DNAJC2	DnaJ heat shock protein family (Hsp40) member C2 [Source:HGNC Symbol;Acc:HGNC:13192]	0.02059	0.4906
ENSG00000154359	ENST00000398246; ENST00000524526; ENST00000525024; ENST00000526610; ENST00000526680; ENST00000527055; ENST00000530693; ENST00000533751; ENST00000534446	LONRF1	LON peptidase N-terminal domain and ring finger 1 [Source:HGNC Symbol;Acc:HGNC:26302]	0.1073	0.4905
ENSG00000100099	ENST00000336873; ENST00000398145; ENST00000402105; ENST00000422379; ENST00000429411; ENST00000439453; ENST00000459918; ENST00000464362; ENST00000466781; ENST00000473782; ENST00000479064; ENST00000481910; ENST00000483631; ENST00000485842; ENST00000491142; ENST00000493455; ENST00000496385; ENST00000519774	HPS4	HPS4, biogenesis of lysosomal organelles complex 3 subunit 2 [Source:HGNC Symbol;Acc:HGNC:15844]	0.07442	0.4903
ENSG00000196776	ENST00000355354; ENST00000361309; ENST00000398258; ENST00000471694; ENST00000517766	CD47	CD47 molecule [Source:HGNC Symbol;Acc:HGNC:1682]	0.01154	0.4901
ENSG00000136068	ENST00000295956; ENST00000358537; ENST00000419752; ENST00000429972; ENST00000466455; ENST00000468939; ENST00000470231; ENST00000475487; ENST00000477629; ENST00000481470; ENST00000484981; ENST00000490882; ENST00000491408; ENST00000493452	FLNB	filamin B [Source:HGNC Symbol;Acc:HGNC:3755]	0.001764	0.4898
ENSG00000108946	ENST00000358598; ENST00000392710; ENST00000392711; ENST00000536854; ENST00000585427; ENST00000585460; ENST00000585608; ENST00000585815; ENST00000585907; ENST00000585981; ENST00000586397; ENST00000586541; ENST00000588178; ENST00000588188; ENST00000588702; ENST00000589017; ENST00000589228; ENST00000589309; ENST00000589480; ENST00000592194; ENST00000592800	PRKAR1A	protein kinase cAMP-dependent type I regulatory subunit alpha [Source:HGNC Symbol;Acc:HGNC:9388]	0.002148	0.4896
ENSG00000166444	ENST00000313726; ENST00000524513; ENST00000524757; ENST00000525169; ENST00000526057; ENST00000526062; ENST00000526099; ENST00000526126; ENST00000526155; ENST00000526221; ENST00000526241; ENST00000526701; ENST00000526757; ENST00000526828; ENST00000526837; ENST00000527347; ENST00000527392; ENST00000527473; ENST00000527510; ENST00000527516; ENST00000527540; ENST00000527870; ENST00000527930; ENST0000…	ST5	suppression of tumorigenicity 5 [Source:HGNC Symbol;Acc:HGNC:11350]	0.1402	0.4886
ENSG00000116514	ENST00000235150; ENST00000356990; ENST00000373456	RNF19B	ring finger protein 19B [Source:HGNC Symbol;Acc:HGNC:26886]	0.1486	0.4886
ENSG00000135932	ENST00000258418; ENST00000409788; ENST00000410084; ENST00000478152; ENST00000484398; ENST00000493540; ENST00000614925	CAB39	calcium binding protein 39 [Source:HGNC Symbol;Acc:HGNC:20292]	0.00593	0.4882
ENSG00000131725	ENST00000254029; ENST00000371822; ENST00000371825; ENST00000371848; ENST00000493448	WDR44	WD repeat domain 44 [Source:HGNC Symbol;Acc:HGNC:30512]	0.1495	0.488
ENSG00000063322	ENST00000315588; ENST00000594368; ENST00000596297; ENST00000599213; ENST00000599417; ENST00000600973; ENST00000615911	MED29	mediator complex subunit 29 [Source:HGNC Symbol;Acc:HGNC:23074]	0.01081	0.4875
ENSG00000109452	ENST00000262992; ENST00000503927; ENST00000504632; ENST00000505483; ENST00000506000; ENST00000506217; ENST00000506243; ENST00000506297; ENST00000506517; ENST00000506788; ENST00000507462; ENST00000507861; ENST00000508084; ENST00000508116; ENST00000509777; ENST00000510812; ENST00000511838; ENST00000512489; ENST00000512630; ENST00000513000; ENST00000514525; ENST00000514964; ENST00000630044	INPP4B	inositol polyphosphate-4-phosphatase type II B [Source:HGNC Symbol;Acc:HGNC:6075]	0.01936	0.4868
ENSG00000140105	ENST00000344102; ENST00000355338; ENST00000358655; ENST00000392882; ENST00000553395; ENST00000553413; ENST00000553524; ENST00000553545; ENST00000553581; ENST00000553769; ENST00000553808; ENST00000553934; ENST00000554084; ENST00000554331; ENST00000554509; ENST00000554601; ENST00000554605; ENST00000554772; ENST00000554820; ENST00000554950; ENST00000555031; ENST00000555063; ENST00000555410; ENST0000…	WARS	tryptophanyl-tRNA synthetase [Source:HGNC Symbol;Acc:HGNC:12729]	0.00437	0.4864
ENSG00000173809	ENST00000421545; ENST00000444215; ENST00000564769; ENST00000637289; ENST00000639142	TDRD12	tudor domain containing 12 [Source:HGNC Symbol;Acc:HGNC:25044]	0.1973	0.4863
ENSG00000122218	ENST00000241704; ENST00000368069; ENST00000481040; ENST00000481522; ENST00000541366; ENST00000545266; ENST00000545284	COPA	coatomer protein complex subunit alpha [Source:HGNC Symbol;Acc:HGNC:2230]	0.009538	0.4859
ENSG00000122707	ENST00000377966; ENST00000475774; ENST00000479053	RECK	reversion inducing cysteine rich protein with kazal motifs [Source:HGNC Symbol;Acc:HGNC:11345]	0.1347	0.4856
ENSG00000156831	ENST00000287437; ENST00000517315; ENST00000517532; ENST00000518013; ENST00000518146; ENST00000519010; ENST00000519712; ENST00000520866; ENST00000521460; ENST00000522563; ENST00000523549; ENST00000523741; ENST00000523824	NSMCE2	NSE2/MMS21 homolog, SMC5-SMC6 complex SUMO ligase [Source:HGNC Symbol;Acc:HGNC:26513]	0.06771	0.4855
ENSG00000072864	ENST00000396354; ENST00000396355; ENST00000570727; ENST00000572503; ENST00000572756; ENST00000572967; ENST00000573203; ENST00000573694; ENST00000574109; ENST00000574163; ENST00000576502; ENST00000577101	NDE1	nudE neurodevelopment protein 1 [Source:HGNC Symbol;Acc:HGNC:17619]	0.09168	0.4851
ENSG00000116984	ENST00000366576; ENST00000366577; ENST00000463959; ENST00000470570; ENST00000535889	MTR	5-methyltetrahydrofolate-homocysteine methyltransferase [Source:HGNC Symbol;Acc:HGNC:7468]	0.1525	0.4851
ENSG00000110492	ENST00000359803; ENST00000395565; ENST00000395566; ENST00000395569; ENST00000405308; ENST00000407067; ENST00000441869; ENST00000481047; ENST00000489525; ENST00000490240; ENST00000533283; ENST00000533952; ENST00000617138	MDK	midkine [Source:HGNC Symbol;Acc:HGNC:6972]	0.02699	0.485
ENSG00000150756	ENST00000280330; ENST00000504390; ENST00000506108; ENST00000508553; ENST00000510047; ENST00000510052; ENST00000511437	FAM173B	family with sequence similarity 173 member B [Source:HGNC Symbol;Acc:HGNC:27029]	0.176	0.485
ENSG00000058056	ENST00000263966; ENST00000482333; ENST00000496897; ENST00000497155; ENST00000497380	USP13	ubiquitin specific peptidase 13 [Source:HGNC Symbol;Acc:HGNC:12611]	0.1121	0.4849
ENSG00000050344	ENST00000056233; ENST00000606261; ENST00000607375	NFE2L3	nuclear factor, erythroid 2 like 3 [Source:HGNC Symbol;Acc:HGNC:7783]	0.165	0.4849
ENSG00000185917	ENST00000332131; ENST00000399201; ENST00000399205; ENST00000399207; ENST00000399208; ENST00000399212; ENST00000399215; ENST00000424303; ENST00000429161; ENST00000442559; ENST00000443703; ENST00000446166; ENST00000460704; ENST00000469482; ENST00000481477; ENST00000485865; ENST00000487297	SETD4	SET domain containing 4 [Source:HGNC Symbol;Acc:HGNC:1258]	0.2285	0.4845
ENSG00000139890	ENST00000267396; ENST00000536884	REM2	RRAD and GEM like GTPase 2 [Source:HGNC Symbol;Acc:HGNC:20248]	0.1867	0.4843
ENSG00000188779	ENST00000341418; ENST00000380035; ENST00000554054; ENST00000554240	SKOR1	SKI family transcriptional corepressor 1 [Source:HGNC Symbol;Acc:HGNC:21326]	0.2305	0.484
ENSG00000104998	ENST00000263379	IL27RA	interleukin 27 receptor subunit alpha [Source:HGNC Symbol;Acc:HGNC:17290]	0.1809	0.4839
ENSG00000141449	ENST00000269218; ENST00000424526; ENST00000578368; ENST00000578383; ENST00000578955; ENST00000579454; ENST00000580384; ENST00000580683; ENST00000580732; ENST00000581327; ENST00000584446	GREB1L	growth regulation by estrogen in breast cancer 1 like [Source:HGNC Symbol;Acc:HGNC:31042]	0.2163	0.4836
ENSG00000105607	ENST00000222214; ENST00000421816; ENST00000585420; ENST00000585760; ENST00000587072; ENST00000587832; ENST00000588242; ENST00000588905; ENST00000589039; ENST00000590445; ENST00000590472; ENST00000590530; ENST00000590627; ENST00000591043; ENST00000591050; ENST00000591470	GCDH	glutaryl-CoA dehydrogenase [Source:HGNC Symbol;Acc:HGNC:4189]	0.2199	0.4836
ENSG00000090565	ENST00000262305; ENST00000412256; ENST00000434585; ENST00000449879; ENST00000450428; ENST00000452814; ENST00000461009; ENST00000464263; ENST00000483002; ENST00000487899; ENST00000495663	RAB11FIP3	RAB11 family interacting protein 3 [Source:HGNC Symbol;Acc:HGNC:17224]	0.06858	0.4835
ENSG00000137142	ENST00000377694	IGFBPL1	insulin like growth factor binding protein like 1 [Source:HGNC Symbol;Acc:HGNC:20081]	0.2166	0.4834
ENSG00000196458	ENST00000331711; ENST00000360187; ENST00000381215; ENST00000392321; ENST00000412621; ENST00000539809	ZNF605	zinc finger protein 605 [Source:HGNC Symbol;Acc:HGNC:28068]	0.04735	0.4833
ENSG00000171729	ENST00000376008; ENST00000376014; ENST00000400796; ENST00000428417; ENST00000434578; ENST00000451326	TMEM51	transmembrane protein 51 [Source:HGNC Symbol;Acc:HGNC:25488]	0.06179	0.4833
ENSG00000185164	ENST00000330537; ENST00000381474; ENST00000543392; ENST00000562312; ENST00000564355; ENST00000564991; ENST00000567831; ENST00000569051; ENST00000569526; ENST00000620440; ENST00000621364; ENST00000622306	NOMO2	NODAL modulator 2 [Source:HGNC Symbol;Acc:HGNC:22652]	0.09938	0.4831
ENSG00000197321	ENST00000355867; ENST00000375398; ENST00000375400; ENST00000460007; ENST00000464726; ENST00000464984; ENST00000465422; ENST00000474106; ENST00000482607; ENST00000483758; ENST00000490031; ENST00000491872; ENST00000632315	SVIL	supervillin [Source:HGNC Symbol;Acc:HGNC:11480]	0.02703	0.4823
ENSG00000067167	ENST00000262213; ENST00000518678; ENST00000520700; ENST00000521049; ENST00000521425	TRAM1	translocation associated membrane protein 1 [Source:HGNC Symbol;Acc:HGNC:20568]	0.001116	0.4821
ENSG00000189180	ENST00000307441; ENST00000374618; ENST00000432900; ENST00000458705; ENST00000469037; ENST00000476504; ENST00000478556; ENST00000628825	ZNF33A	zinc finger protein 33A [Source:HGNC Symbol;Acc:HGNC:13096]	0.08561	0.4819
ENSG00000039523	ENST00000042381; ENST00000379312; ENST00000422602; ENST00000428437; ENST00000540839; ENST00000561534; ENST00000562116; ENST00000562755; ENST00000564616; ENST00000565176; ENST00000565190; ENST00000565679; ENST00000566522; ENST00000566559; ENST00000566730; ENST00000566815; ENST00000566907; ENST00000566920; ENST00000568959; ENST00000569179; ENST00000569253; ENST00000569474; ENST00000569733	RIPOR1	RHO family interacting cell polarization regulator 1 [Source:HGNC Symbol;Acc:HGNC:25836]	0.02101	0.4818
ENSG00000006327	ENST00000326577; ENST00000341627; ENST00000571351; ENST00000573001; ENST00000574699; ENST00000575124; ENST00000575836	TNFRSF12A	TNF receptor superfamily member 12A [Source:HGNC Symbol;Acc:HGNC:18152]	0.006896	0.4815
ENSG00000264230	ENST00000584982; ENST00000611655; ENST00000613703; ENST00000614356; ENST00000616785; ENST00000619162; ENST00000620353; ENST00000622769	ANXA8L1	annexin A8 like 1 [Source:HGNC Symbol;Acc:HGNC:23334]	0.02034	0.4815
ENSG00000196757	ENST00000254321; ENST00000482090; ENST00000622593	ZNF700	zinc finger protein 700 [Source:HGNC Symbol;Acc:HGNC:25292]	0.2298	0.4814
ENSG00000121577	ENST00000264231; ENST00000341124; ENST00000463323; ENST00000468801; ENST00000468916; ENST00000474523; ENST00000476092; ENST00000493094; ENST00000495362	POPDC2	popeye domain containing 2 [Source:HGNC Symbol;Acc:HGNC:17648]	0.217	0.4813
ENSG00000086062	ENST00000379731; ENST00000535206	B4GALT1	beta-1,4-galactosyltransferase 1 [Source:HGNC Symbol;Acc:HGNC:924]	0.001969	0.4812
ENSG00000117010	ENST00000372696; ENST00000372697; ENST00000372699; ENST00000465152; ENST00000472043; ENST00000493756	ZNF684	zinc finger protein 684 [Source:HGNC Symbol;Acc:HGNC:28418]	0.2224	0.481
ENSG00000137802	ENST00000456763; ENST00000457542; ENST00000502292; ENST00000502695; ENST00000503526; ENST00000505061; ENST00000505373; ENST00000506301; ENST00000507147; ENST00000507762; ENST00000508050; ENST00000510535; ENST00000512433; ENST00000512970; ENST00000514566; ENST00000515164; ENST00000627631	MAPKBP1	mitogen-activated protein kinase binding protein 1 [Source:HGNC Symbol;Acc:HGNC:29536]	0.2037	0.4809
ENSG00000169933	ENST00000380682; ENST00000616992; ENST00000640291	FRMPD4	FERM and PDZ domain containing 4 [Source:HGNC Symbol;Acc:HGNC:29007]	0.2055	0.4807
ENSG00000172817	ENST00000310193; ENST00000523954	CYP7B1	cytochrome P450 family 7 subfamily B member 1 [Source:HGNC Symbol;Acc:HGNC:2652]	0.2395	0.48
ENSG00000179750	ENST00000333467; ENST00000335760; ENST00000402182; ENST00000407298	APOBEC3B	apolipoprotein B mRNA editing enzyme catalytic subunit 3B [Source:HGNC Symbol;Acc:HGNC:17352]	0.1233	0.4798
ENSG00000140950	ENST00000343629; ENST00000561807; ENST00000562447; ENST00000565079; ENST00000565701; ENST00000565765; ENST00000566995; ENST00000567321; ENST00000570036	TLDC1	TBC/LysM-associated domain containing 1 [Source:HGNC Symbol;Acc:HGNC:29325]	0.1328	0.4795
ENSG00000182749	ENST00000374296	PAQR7	progestin and adipoQ receptor family member 7 [Source:HGNC Symbol;Acc:HGNC:23146]	0.2009	0.4793
ENSG00000091317	ENST00000205636; ENST00000478886; ENST00000495177	CMTM6	CKLF like MARVEL transmembrane domain containing 6 [Source:HGNC Symbol;Acc:HGNC:19177]	0.006151	0.479
ENSG00000090889	ENST00000374403; ENST00000485406	KIF4A	kinesin family member 4A [Source:HGNC Symbol;Acc:HGNC:13339]	0.0236	0.4789
ENSG00000159915	ENST00000391958; ENST00000588489; ENST00000589522; ENST00000590668; ENST00000592581	ZNF233	zinc finger protein 233 [Source:HGNC Symbol;Acc:HGNC:30946]	0.234	0.4785
ENSG00000100154	ENST00000397906; ENST00000431039; ENST00000442232; ENST00000468807; ENST00000469670; ENST00000480563; ENST00000490475; ENST00000612946	TTC28	tetratricopeptide repeat domain 28 [Source:HGNC Symbol;Acc:HGNC:29179]	0.1162	0.4785
ENSG00000163481	ENST00000295704; ENST00000423170; ENST00000463188; ENST00000473034; ENST00000474339; ENST00000497832	RNF25	ring finger protein 25 [Source:HGNC Symbol;Acc:HGNC:14662]	0.08874	0.4785
ENSG00000156711	ENST00000211287; ENST00000373759; ENST00000373766; ENST00000476951; ENST00000490334	MAPK13	mitogen-activated protein kinase 13 [Source:HGNC Symbol;Acc:HGNC:6875]	0.2257	0.4781
ENSG00000176390	ENST00000324238; ENST00000577725; ENST00000578692; ENST00000583527; ENST00000583805; ENST00000585268	CRLF3	cytokine receptor like factor 3 [Source:HGNC Symbol;Acc:HGNC:17177]	0.1773	0.4781
ENSG00000180044	ENST00000326474; ENST00000490320	C3orf80	chromosome 3 open reading frame 80 [Source:HGNC Symbol;Acc:HGNC:40048]	0.2252	0.4777
ENSG00000133985	ENST00000256367	TTC9	tetratricopeptide repeat domain 9 [Source:HGNC Symbol;Acc:HGNC:20267]	0.1468	0.4773
ENSG00000061656	ENST00000374273; ENST00000430878; ENST00000454819; ENST00000462896; ENST00000463973; ENST00000468248; ENST00000498203	SPAG4	sperm associated antigen 4 [Source:HGNC Symbol;Acc:HGNC:11214]	0.2069	0.4773
ENSG00000149150	ENST00000278426; ENST00000524995; ENST00000525764; ENST00000528450; ENST00000529452; ENST00000530159; ENST00000533066; ENST00000533263; ENST00000533515; ENST00000534105	SLC43A1	solute carrier family 43 member 1 [Source:HGNC Symbol;Acc:HGNC:9225]	0.2119	0.477
ENSG00000108433	ENST00000225567; ENST00000393456; ENST00000415811; ENST00000570879; ENST00000571048; ENST00000571658; ENST00000572403; ENST00000573224; ENST00000575949; ENST00000576910; ENST00000623037; ENST00000638189; ENST00000638216; ENST00000638219; ENST00000638374; ENST00000638468; ENST00000638579; ENST00000638634; ENST00000638697; ENST00000638838; ENST00000638892; ENST00000639031; ENST00000639066; ENST0000…	GOSR2	golgi SNAP receptor complex member 2 [Source:HGNC Symbol;Acc:HGNC:4431]	0.1182	0.477
ENSG00000122386	ENST00000219091; ENST00000382192; ENST00000414351; ENST00000444510; ENST00000570935; ENST00000620094	ZNF205	zinc finger protein 205 [Source:HGNC Symbol;Acc:HGNC:12996]	0.2088	0.4769
ENSG00000205758	ENST00000290244; ENST00000361534; ENST00000381540; ENST00000381554; ENST00000399442; ENST00000413017; ENST00000414079; ENST00000417979; ENST00000420072; ENST00000426935; ENST00000429827; ENST00000431177; ENST00000437996; ENST00000438788; ENST00000440526; ENST00000441940; ENST00000445393; ENST00000452420; ENST00000468349; ENST00000479964; ENST00000480893; ENST00000488167; ENST00000490714	CRYZL1	crystallin zeta like 1 [Source:HGNC Symbol;Acc:HGNC:2420]	0.1709	0.4769
ENSG00000109861	ENST00000227266; ENST00000393301; ENST00000524463; ENST00000527018; ENST00000528020; ENST00000529974; ENST00000533865; ENST00000533897; ENST00000534131	CTSC	cathepsin C [Source:HGNC Symbol;Acc:HGNC:2528]	0.009802	0.4768
ENSG00000138801	ENST00000265174; ENST00000502431; ENST00000504987; ENST00000506544; ENST00000511304; ENST00000512641; ENST00000514489; ENST00000514815	PAPSS1	3'-phosphoadenosine 5'-phosphosulfate synthase 1 [Source:HGNC Symbol;Acc:HGNC:8603]	0.02556	0.4765
ENSG00000174080	ENST00000310325; ENST00000524994; ENST00000525733; ENST00000526010; ENST00000527141; ENST00000529199; ENST00000529561; ENST00000530565; ENST00000533168	CTSF	cathepsin F [Source:HGNC Symbol;Acc:HGNC:2531]	0.01285	0.4764
ENSG00000127564	ENST00000262300; ENST00000382240; ENST00000431515; ENST00000440027; ENST00000570649; ENST00000571102; ENST00000572059; ENST00000572619; ENST00000572658; ENST00000572832; ENST00000573944; ENST00000574333; ENST00000574385; ENST00000574415; ENST00000574680; ENST00000574730; ENST00000575040; ENST00000575632; ENST00000575981; ENST00000576268	PKMYT1	protein kinase, membrane associated tyrosine/threonine 1 [Source:HGNC Symbol;Acc:HGNC:29650]	0.1018	0.4761
ENSG00000186951	ENST00000262735; ENST00000402126; ENST00000407236; ENST00000415785; ENST00000420804; ENST00000440343; ENST00000460086; ENST00000481567; ENST00000484619; ENST00000493286; ENST00000496865; ENST00000624793	PPARA	peroxisome proliferator activated receptor alpha [Source:HGNC Symbol;Acc:HGNC:9232]	0.1836	0.4758
ENSG00000167785	ENST00000301475; ENST00000593891; ENST00000595786; ENST00000596172; ENST00000597304; ENST00000599938; ENST00000601372	ZNF558	zinc finger protein 558 [Source:HGNC Symbol;Acc:HGNC:26422]	0.04875	0.4757
ENSG00000182973	ENST00000328834; ENST00000331889; ENST00000416457; ENST00000430408; ENST00000435630; ENST00000454516; ENST00000455381; ENST00000463006; ENST00000463697; ENST00000466103; ENST00000468599; ENST00000471003; ENST00000473064; ENST00000476967; ENST00000479397; ENST00000481526; ENST00000485136; ENST00000494439; ENST00000556853	CNOT10	CCR4-NOT transcription complex subunit 10 [Source:HGNC Symbol;Acc:HGNC:23817]	0.09367	0.4754
ENSG00000167522	ENST00000301030; ENST00000330736; ENST00000378330; ENST00000378332; ENST00000562194; ENST00000562275; ENST00000562816; ENST00000563291; ENST00000564553; ENST00000566858; ENST00000566973; ENST00000567699; ENST00000567736; ENST00000568100; ENST00000568512; ENST00000568924; ENST00000613312; ENST00000623388	ANKRD11	ankyrin repeat domain 11 [Source:HGNC Symbol;Acc:HGNC:21316]	0.003893	0.4753
ENSG00000198901	ENST00000361188; ENST00000394249; ENST00000417173; ENST00000442656; ENST00000553494; ENST00000555455; ENST00000555745; ENST00000555791; ENST00000556129; ENST00000556972; ENST00000556982; ENST00000557763; ENST00000557905; ENST00000559326; ENST00000559811; ENST00000559828; ENST00000560423; ENST00000560605; ENST00000560914	PRC1	protein regulator of cytokinesis 1 [Source:HGNC Symbol;Acc:HGNC:9341]	0.004256	0.475
ENSG00000023902	ENST00000369124; ENST00000369126; ENST00000441340; ENST00000477309; ENST00000479194; ENST00000485470; ENST00000492304; ENST00000502767; ENST00000607609	PLEKHO1	pleckstrin homology domain containing O1 [Source:HGNC Symbol;Acc:HGNC:24310]	0.2253	0.475
ENSG00000136866	ENST00000374227; ENST00000553380; ENST00000555206	ZFP37	ZFP37 zinc finger protein [Source:HGNC Symbol;Acc:HGNC:12863]	0.2243	0.4748
ENSG00000049239	ENST00000377403; ENST00000495451; ENST00000602477	H6PD	hexose-6-phosphate dehydrogenase/glucose 1-dehydrogenase [Source:HGNC Symbol;Acc:HGNC:4795]	0.06579	0.4742
ENSG00000168306	ENST00000302819; ENST00000459701; ENST00000459888; ENST00000460921; ENST00000466689; ENST00000466810; ENST00000467738; ENST00000474098; ENST00000475143; ENST00000480791; ENST00000481527; ENST00000489472; ENST00000492530	ACOX2	acyl-CoA oxidase 2 [Source:HGNC Symbol;Acc:HGNC:120]	0.2506	0.4742
ENSG00000170634	ENST00000303536; ENST00000394666; ENST00000406041; ENST00000422521; ENST00000458030; ENST00000494922; ENST00000606082; ENST00000606865; ENST00000607452	ACYP2	acylphosphatase 2 [Source:HGNC Symbol;Acc:HGNC:180]	0.1697	0.4741
ENSG00000166997	ENST00000262932; ENST00000462193; ENST00000470153; ENST00000480692; ENST00000483756	CNPY4	canopy FGF signaling regulator 4 [Source:HGNC Symbol;Acc:HGNC:28631]	0.1713	0.4739
ENSG00000151914	ENST00000244364; ENST00000312431; ENST00000340834; ENST00000361203; ENST00000370765; ENST00000370788; ENST00000421834; ENST00000439203; ENST00000449297; ENST00000459869; ENST00000466429; ENST00000482156; ENST00000487754; ENST00000492944; ENST00000517840; ENST00000517937; ENST00000518398; ENST00000518464; ENST00000518828; ENST00000518935; ENST00000520144; ENST00000520645; ENST00000521104; ENST0000…	DST	dystonin [Source:HGNC Symbol;Acc:HGNC:1090]	0.008868	0.4736
ENSG00000122786	ENST00000361675; ENST00000361901; ENST00000393118; ENST00000417172; ENST00000422748; ENST00000424922; ENST00000430085; ENST00000435928; ENST00000436461; ENST00000443197; ENST00000445569; ENST00000454108; ENST00000462181; ENST00000466704; ENST00000472096; ENST00000473714; ENST00000475772; ENST00000478075; ENST00000480638; ENST00000482470; ENST00000489019; ENST00000495522; ENST00000496024; ENST0000…	CALD1	caldesmon 1 [Source:HGNC Symbol;Acc:HGNC:1441]	0.002875	0.4735
ENSG00000174165	ENST00000310442; ENST00000525925; ENST00000526986; ENST00000534073	ZDHHC24	zinc finger DHHC-type containing 24 [Source:HGNC Symbol;Acc:HGNC:27387]	0.1211	0.4732
ENSG00000111962	ENST00000367463; ENST00000466695; ENST00000473631	UST	uronyl 2-sulfotransferase [Source:HGNC Symbol;Acc:HGNC:17223]	0.1769	0.4732
ENSG00000054277	ENST00000366554; ENST00000462265; ENST00000463155; ENST00000469376; ENST00000478849; ENST00000490673; ENST00000635737	OPN3	opsin 3 [Source:HGNC Symbol;Acc:HGNC:14007]	0.01464	0.4731
ENSG00000119777	ENST00000238788; ENST00000321326; ENST00000404032; ENST00000425720; ENST00000434544; ENST00000435172; ENST00000444135; ENST00000460665; ENST00000460904; ENST00000469445; ENST00000475258; ENST00000478980; ENST00000495312	TMEM214	transmembrane protein 214 [Source:HGNC Symbol;Acc:HGNC:25983]	0.02266	0.473
ENSG00000102057	ENST00000218176; ENST00000376477; ENST00000419374	KCND1	potassium voltage-gated channel subfamily D member 1 [Source:HGNC Symbol;Acc:HGNC:6237]	0.04488	0.4725
ENSG00000165092	ENST00000297785; ENST00000376939; ENST00000419959; ENST00000446946; ENST00000482210; ENST00000493113; ENST00000493311	ALDH1A1	aldehyde dehydrogenase 1 family member A1 [Source:HGNC Symbol;Acc:HGNC:402]	0.0009483	0.4724
ENSG00000147394	ENST00000318504; ENST00000318529; ENST00000324823; ENST00000370268; ENST00000370270; ENST00000426821; ENST00000436731; ENST00000447792; ENST00000449285; ENST00000454925; ENST00000535861; ENST00000539731	ZNF185	zinc finger protein 185 with LIM domain [Source:HGNC Symbol;Acc:HGNC:12976]	0.04572	0.4722
ENSG00000110811	ENST00000290510; ENST00000536140; ENST00000538102; ENST00000540406; ENST00000541956; ENST00000542976; ENST00000544200; ENST00000544813; ENST00000544949; ENST00000545596; ENST00000612048	P3H3	prolyl 3-hydroxylase 3 [Source:HGNC Symbol;Acc:HGNC:19318]	0.1251	0.4717
ENSG00000037280	ENST00000261937; ENST00000393347; ENST00000424276; ENST00000502293; ENST00000502603; ENST00000502649; ENST00000507059; ENST00000510000; ENST00000512795; ENST00000513527; ENST00000514810; ENST00000619105	FLT4	fms related tyrosine kinase 4 [Source:HGNC Symbol;Acc:HGNC:3767]	0.2192	0.4716
ENSG00000147027	ENST00000275954	TMEM47	transmembrane protein 47 [Source:HGNC Symbol;Acc:HGNC:18515]	0.172	0.4714
ENSG00000215218	ENST00000399816	UBE2QL1	ubiquitin conjugating enzyme E2 Q family like 1 [Source:HGNC Symbol;Acc:HGNC:37269]	0.2034	0.4713
ENSG00000101384	ENST00000254958; ENST00000423891; ENST00000488480; ENST00000612857; ENST00000613518; ENST00000617357; ENST00000617965; ENST00000620743; ENST00000622545	JAG1	jagged 1 [Source:HGNC Symbol;Acc:HGNC:6188]	0.004324	0.4713
ENSG00000135976	ENST00000420699; ENST00000421946; ENST00000452478; ENST00000461153; ENST00000494336; ENST00000620383; ENST00000639293; ENST00000639751	ANKRD36	ankyrin repeat domain 36 [Source:HGNC Symbol;Acc:HGNC:24079]	0.179	0.4713
ENSG00000011132	ENST00000316757; ENST00000586991; ENST00000588984; ENST00000589934; ENST00000590064; ENST00000590238; ENST00000591678; ENST00000592826	APBA3	amyloid beta precursor protein binding family A member 3 [Source:HGNC Symbol;Acc:HGNC:580]	0.2202	0.4708
ENSG00000144642	ENST00000273139; ENST00000383766; ENST00000383767; ENST00000432518; ENST00000434693; ENST00000443912; ENST00000445033; ENST00000445077; ENST00000452462; ENST00000456853; ENST00000471426; ENST00000473799; ENST00000478716; ENST00000497205; ENST00000497274; ENST00000497319; ENST00000636582; ENST00000636680; ENST00000636900; ENST00000637842	RBMS3	RNA binding motif single stranded interacting protein 3 [Source:HGNC Symbol;Acc:HGNC:13427]	0.2172	0.4705
ENSG00000221866	ENST00000321063; ENST00000359827; ENST00000378539; ENST00000423507; ENST00000496550	PLXNA4	plexin A4 [Source:HGNC Symbol;Acc:HGNC:9102]	0.2312	0.4705
ENSG00000081177	ENST00000312994; ENST00000409014; ENST00000409018; ENST00000409242; ENST00000409675; ENST00000409949; ENST00000413191; ENST00000461908; ENST00000465286; ENST00000487724; ENST00000489133; ENST00000492815; ENST00000494629	EXD2	exonuclease 3'-5' domain containing 2 [Source:HGNC Symbol;Acc:HGNC:20217]	0.05828	0.4704
ENSG00000169504	ENST00000374379; ENST00000488683; ENST00000489758; ENST00000497755	CLIC4	chloride intracellular channel 4 [Source:HGNC Symbol;Acc:HGNC:13518]	0.007739	0.4703
ENSG00000197448	ENST00000358406; ENST00000409500; ENST00000436038; ENST00000442394; ENST00000443571; ENST00000473649; ENST00000479303; ENST00000489654; ENST00000494735	GSTK1	glutathione S-transferase kappa 1 [Source:HGNC Symbol;Acc:HGNC:16906]	0.006342	0.4701
ENSG00000196924	ENST00000344736; ENST00000360319; ENST00000369850; ENST00000369856; ENST00000415241; ENST00000420627; ENST00000422373; ENST00000438732; ENST00000444578; ENST00000462590; ENST00000465144; ENST00000466319; ENST00000466325; ENST00000474072; ENST00000474358; ENST00000490936; ENST00000498411; ENST00000498491; ENST00000610817	FLNA	filamin A [Source:HGNC Symbol;Acc:HGNC:3754]	0.001694	0.4698
ENSG00000006125	ENST00000587805; ENST00000588093; ENST00000588116; ENST00000589774; ENST00000590432; ENST00000590538; ENST00000591561; ENST00000591610; ENST00000592167; ENST00000593014; ENST00000610402; ENST00000612035; ENST00000612116; ENST00000614600; ENST00000616681; ENST00000616784; ENST00000618940; ENST00000619183; ENST00000620039; ENST00000621668; ENST00000621914; ENST00000628168	AP2B1	adaptor related protein complex 2 beta 1 subunit [Source:HGNC Symbol;Acc:HGNC:563]	0.003406	0.4698
ENSG00000205209	ENST00000379204; ENST00000595326; ENST00000601241	SCGB2B2	secretoglobin family 2B member 2 [Source:HGNC Symbol;Acc:HGNC:27616]	0.2143	0.4697
ENSG00000122490	ENST00000351365; ENST00000357575; ENST00000397778; ENST00000466449; ENST00000469369; ENST00000474967; ENST00000478144; ENST00000494607; ENST00000589000; ENST00000589452; ENST00000590381; ENST00000590895; ENST00000591964; ENST00000593030	PQLC1	PQ loop repeat containing 1 [Source:HGNC Symbol;Acc:HGNC:26188]	0.2014	0.4697
ENSG00000131015	ENST00000367351	ULBP2	UL16 binding protein 2 [Source:HGNC Symbol;Acc:HGNC:14894]	0.209	0.4693
ENSG00000112297	ENST00000369066; ENST00000457437; ENST00000487681; ENST00000633556	CRYBG1	crystallin beta-gamma domain containing 1 [Source:HGNC Symbol;Acc:HGNC:356]	0.1866	0.4691
ENSG00000165868	ENST00000369209; ENST00000468935; ENST00000480802; ENST00000481291; ENST00000635765	HSPA12A	heat shock protein family A (Hsp70) member 12A [Source:HGNC Symbol;Acc:HGNC:19022]	0.0563	0.469
ENSG00000146670	ENST00000275517; ENST00000404147; ENST00000462902; ENST00000479032; ENST00000524733; ENST00000525464; ENST00000527430; ENST00000529290; ENST00000531401; ENST00000533015	CDCA5	cell division cycle associated 5 [Source:HGNC Symbol;Acc:HGNC:14626]	0.03289	0.4689
ENSG00000107554	ENST00000324109; ENST00000472036; ENST00000543621; ENST00000636706	DNMBP	dynamin binding protein [Source:HGNC Symbol;Acc:HGNC:30373]	0.005318	0.4686
ENSG00000111405	ENST00000229003; ENST00000422538; ENST00000545824; ENST00000551186	ENDOU	endonuclease, poly(U) specific [Source:HGNC Symbol;Acc:HGNC:14369]	0.1794	0.4684
ENSG00000120049	ENST00000239117; ENST00000343195; ENST00000348850; ENST00000353068; ENST00000355657; ENST00000356640; ENST00000358038; ENST00000370046; ENST00000434163; ENST00000460388; ENST00000461105; ENST00000472764; ENST00000483385	KCNIP2	potassium voltage-gated channel interacting protein 2 [Source:HGNC Symbol;Acc:HGNC:15522]	0.2421	0.4678
ENSG00000089123	ENST00000337743; ENST00000434275; ENST00000455532; ENST00000465381; ENST00000476108; ENST00000480436; ENST00000483898	TASP1	taspase 1 [Source:HGNC Symbol;Acc:HGNC:15859]	0.2498	0.4674
ENSG00000109576	ENST00000337664; ENST00000353187; ENST00000502392; ENST00000505906; ENST00000507375; ENST00000509167; ENST00000510340; ENST00000515480	AADAT	aminoadipate aminotransferase [Source:HGNC Symbol;Acc:HGNC:17929]	0.07585	0.4671
ENSG00000182378	ENST00000381657; ENST00000381663; ENST00000399012; ENST00000415337; ENST00000429181; ENST00000430923; ENST00000443019; ENST00000445062; ENST00000447472; ENST00000448477; ENST00000484611	PLCXD1	phosphatidylinositol specific phospholipase C X domain containing 1 [Source:HGNC Symbol;Acc:HGNC:23148]	0.1347	0.4669
ENSG00000159784	ENST00000409222; ENST00000409346; ENST00000409408; ENST00000409578; ENST00000410085; ENST00000443739; ENST00000519161; ENST00000519279; ENST00000521347	FAM131B	family with sequence similarity 131 member B [Source:HGNC Symbol;Acc:HGNC:22202]	0.1882	0.4667
ENSG00000080819	ENST00000264193; ENST00000510489; ENST00000512905; ENST00000513674; ENST00000515041	CPOX	coproporphyrinogen oxidase [Source:HGNC Symbol;Acc:HGNC:2321]	0.1567	0.4662
ENSG00000112096	ENST00000337404; ENST00000367054; ENST00000367055; ENST00000401980; ENST00000444946; ENST00000452684; ENST00000535372; ENST00000535459; ENST00000535561; ENST00000537657; ENST00000538183; ENST00000540491; ENST00000541573; ENST00000545162; ENST00000546087; ENST00000546260	SOD2	superoxide dismutase 2 [Source:HGNC Symbol;Acc:HGNC:11180]	0.01507	0.4661
ENSG00000138081	ENST00000402508; ENST00000403359; ENST00000405808; ENST00000424163; ENST00000434234; ENST00000465204; ENST00000470899; ENST00000480038; ENST00000492225; ENST00000493962	FBXO11	F-box protein 11 [Source:HGNC Symbol;Acc:HGNC:13590]	0.01237	0.4659
ENSG00000094841	ENST00000373373; ENST00000373379; ENST00000373383; ENST00000462237; ENST00000474175; ENST00000526850; ENST00000530743; ENST00000531704	UPRT	uracil phosphoribosyltransferase homolog [Source:HGNC Symbol;Acc:HGNC:28334]	0.2176	0.4658
ENSG00000170248	ENST00000307296; ENST00000412887; ENST00000413073; ENST00000430877; ENST00000435909; ENST00000457054; ENST00000459659; ENST00000465122; ENST00000473593; ENST00000477798; ENST00000482561; ENST00000484478; ENST00000487821; ENST00000489869; ENST00000494810; ENST00000495235; ENST00000498147	PDCD6IP	programmed cell death 6 interacting protein [Source:HGNC Symbol;Acc:HGNC:8766]	0.009364	0.4658
ENSG00000135916	ENST00000326407; ENST00000326427; ENST00000335005; ENST00000409704; ENST00000418408; ENST00000457215; ENST00000492029; ENST00000541852; ENST00000543957; ENST00000620962	ITM2C	integral membrane protein 2C [Source:HGNC Symbol;Acc:HGNC:6175]	0.01876	0.4651
ENSG00000075568	ENST00000186436; ENST00000409721; ENST00000418629; ENST00000438715; ENST00000465767; ENST00000469447; ENST00000480724; ENST00000485245; ENST00000489507	TMEM131	transmembrane protein 131 [Source:HGNC Symbol;Acc:HGNC:30366]	0.02361	0.465
ENSG00000083535	ENST00000326291; ENST00000469712; ENST00000486330; ENST00000489797; ENST00000489922; ENST00000492803; ENST00000615625; ENST00000617689	PIBF1	progesterone immunomodulatory binding factor 1 [Source:HGNC Symbol;Acc:HGNC:23352]	0.1847	0.465
ENSG00000139112	ENST00000266458; ENST00000421801; ENST00000535576; ENST00000537201; ENST00000539170; ENST00000539289; ENST00000539408; ENST00000540424; ENST00000541453; ENST00000541960; ENST00000542722; ENST00000543602; ENST00000544284; ENST00000545047; ENST00000545290; ENST00000545859; ENST00000545887; ENST00000546017; ENST00000629504	GABARAPL1	GABA type A receptor associated protein like 1 [Source:HGNC Symbol;Acc:HGNC:4068]	0.05282	0.465
ENSG00000146416	ENST00000275235; ENST00000357847; ENST00000367596; ENST00000367601; ENST00000447498; ENST00000458219; ENST00000470265; ENST00000494282; ENST00000629020	AIG1	androgen induced 1 [Source:HGNC Symbol;Acc:HGNC:21607]	0.07979	0.465
ENSG00000249459	ENST00000285274; ENST00000442380; ENST00000443457; ENST00000454745; ENST00000545289; ENST00000580145; ENST00000583002	ZNF286B	zinc finger protein 286B [Source:HGNC Symbol;Acc:HGNC:33241]	0.252	0.4649
ENSG00000083544	ENST00000196169; ENST00000377881; ENST00000377882; ENST00000377894; ENST00000463109; ENST00000471710; ENST00000484389; ENST00000535286; ENST00000621840	TDRD3	tudor domain containing 3 [Source:HGNC Symbol;Acc:HGNC:20612]	0.142	0.4649
ENSG00000141577	ENST00000269392; ENST00000374782; ENST00000450824; ENST00000570482; ENST00000570817; ENST00000571292; ENST00000573053; ENST00000575907	CEP131	centrosomal protein 131 [Source:HGNC Symbol;Acc:HGNC:29511]	0.2505	0.4644
ENSG00000170382	ENST00000367175; ENST00000367176; ENST00000367177; ENST00000496057	LRRN2	leucine rich repeat neuronal 2 [Source:HGNC Symbol;Acc:HGNC:16914]	0.1809	0.4643
ENSG00000135414	ENST00000257868; ENST00000546799	GDF11	growth differentiation factor 11 [Source:HGNC Symbol;Acc:HGNC:4216]	0.08987	0.4639
ENSG00000141380	ENST00000269137; ENST00000269138; ENST00000415083; ENST00000539244; ENST00000542420; ENST00000577572; ENST00000577636; ENST00000577751; ENST00000578595; ENST00000578700; ENST00000578954; ENST00000579061; ENST00000579640; ENST00000580003; ENST00000580642; ENST00000580751; ENST00000580958; ENST00000581021; ENST00000581570; ENST00000582092; ENST00000582448; ENST00000582792; ENST00000583595; ENST0000…	SS18	SS18, nBAF chromatin remodeling complex subunit [Source:HGNC Symbol;Acc:HGNC:11340]	0.01327	0.4636
ENSG00000103254	ENST00000219535; ENST00000564000; ENST00000564640; ENST00000566437; ENST00000566525; ENST00000568916; ENST00000569529; ENST00000570237	FAM173A	family with sequence similarity 173 member A [Source:HGNC Symbol;Acc:HGNC:14152]	0.2421	0.4634
ENSG00000152443	ENST00000317178; ENST00000431353; ENST00000451849; ENST00000473585; ENST00000489376	ZNF776	zinc finger protein 776 [Source:HGNC Symbol;Acc:HGNC:26765]	0.1647	0.4633
ENSG00000114771	ENST00000232892; ENST00000488869	AADAC	arylacetamide deacetylase [Source:HGNC Symbol;Acc:HGNC:17]	0.03428	0.4633
ENSG00000216588	ENST00000402988; ENST00000428245; ENST00000441389; ENST00000592507	IGSF23	immunoglobulin superfamily member 23 [Source:HGNC Symbol;Acc:HGNC:40040]	0.2267	0.4631
ENSG00000176697	ENST00000314915; ENST00000356660; ENST00000395978; ENST00000395980; ENST00000395981; ENST00000395983; ENST00000395986; ENST00000418212; ENST00000420794; ENST00000438929; ENST00000439476; ENST00000525528; ENST00000525950; ENST00000530786; ENST00000530861; ENST00000532997; ENST00000533131; ENST00000533246; ENST00000584049	BDNF	brain derived neurotrophic factor [Source:HGNC Symbol;Acc:HGNC:1033]	0.1678	0.4625
ENSG00000164011	ENST00000372502; ENST00000372503; ENST00000372504; ENST00000372506; ENST00000372507; ENST00000372508; ENST00000397034; ENST00000630961	ZNF691	zinc finger protein 691 [Source:HGNC Symbol;Acc:HGNC:28028]	0.2402	0.4622
ENSG00000107611	ENST00000377823; ENST00000377833; ENST00000433666; ENST00000438254	CUBN	cubilin [Source:HGNC Symbol;Acc:HGNC:2548]	0.2328	0.4618
ENSG00000115271	ENST00000233612; ENST00000414723; ENST00000429691; ENST00000437150; ENST00000446271; ENST00000453113; ENST00000473240; ENST00000479199; ENST00000481161; ENST00000487445	GCA	grancalcin [Source:HGNC Symbol;Acc:HGNC:15990]	0.1682	0.4616
ENSG00000197043	ENST00000354546; ENST00000377751; ENST00000517486; ENST00000517677; ENST00000517707; ENST00000517757; ENST00000519610; ENST00000519644; ENST00000520054; ENST00000520378; ENST00000521512; ENST00000521749; ENST00000522664; ENST00000523164; ENST00000523714	ANXA6	annexin A6 [Source:HGNC Symbol;Acc:HGNC:544]	0.05535	0.4615
ENSG00000122863	ENST00000373115	CHST3	carbohydrate sulfotransferase 3 [Source:HGNC Symbol;Acc:HGNC:1971]	0.03447	0.4612
ENSG00000142347	ENST00000338257; ENST00000594774; ENST00000594977; ENST00000595046; ENST00000595191; ENST00000595325; ENST00000596245; ENST00000596645; ENST00000596675; ENST00000596937; ENST00000597222; ENST00000597459; ENST00000598005; ENST00000598321; ENST00000598529; ENST00000598797; ENST00000599123; ENST00000600825; ENST00000600885; ENST00000601502; ENST00000602136; ENST00000613525	MYO1F	myosin IF [Source:HGNC Symbol;Acc:HGNC:7600]	0.2333	0.4611
ENSG00000006071	ENST00000302539; ENST00000389817; ENST00000524561; ENST00000525022; ENST00000526002; ENST00000526037; ENST00000526168; ENST00000526921; ENST00000527905; ENST00000528202; ENST00000528374; ENST00000529967; ENST00000530147; ENST00000531137; ENST00000531642; ENST00000531891; ENST00000531911; ENST00000532220; ENST00000532728; ENST00000612903; ENST00000635881	ABCC8	ATP binding cassette subfamily C member 8 [Source:HGNC Symbol;Acc:HGNC:59]	0.2057	0.4611
ENSG00000164904	ENST00000409134; ENST00000412186; ENST00000413020; ENST00000433026; ENST00000458249; ENST00000476328; ENST00000479989; ENST00000485852; ENST00000497231; ENST00000503281; ENST00000509270; ENST00000509459; ENST00000510111; ENST00000511266; ENST00000553117; ENST00000635851; ENST00000635858; ENST00000635933; ENST00000636062; ENST00000636190; ENST00000636225; ENST00000636286; ENST00000636482; ENST0000…	ALDH7A1	aldehyde dehydrogenase 7 family member A1 [Source:HGNC Symbol;Acc:HGNC:877]	0.007677	0.4611
ENSG00000102172	ENST00000379404; ENST00000404933; ENST00000457085; ENST00000478094	SMS	spermine synthase [Source:HGNC Symbol;Acc:HGNC:11123]	0.003087	0.461
ENSG00000204147	ENST00000374006; ENST00000374007; ENST00000483649	ASAH2B	N-acylsphingosine amidohydrolase 2B [Source:HGNC Symbol;Acc:HGNC:23456]	0.2407	0.4609
ENSG00000004776	ENST00000004982; ENST00000587965; ENST00000592984	HSPB6	heat shock protein family B (small) member 6 [Source:HGNC Symbol;Acc:HGNC:26511]	0.2494	0.4602
ENSG00000101474	ENST00000217456; ENST00000451442	APMAP	adipocyte plasma membrane associated protein [Source:HGNC Symbol;Acc:HGNC:13238]	0.005826	0.4602
ENSG00000173933	ENST00000310092; ENST00000396053; ENST00000398692; ENST00000408993; ENST00000409406; ENST00000483858; ENST00000506523; ENST00000510173; ENST00000515838; ENST00000528039; ENST00000530235; ENST00000532968; ENST00000578778	RBM4	RNA binding motif protein 4 [Source:HGNC Symbol;Acc:HGNC:9901]	0.2541	0.46
ENSG00000166881	ENST00000300128; ENST00000379391; ENST00000553654; ENST00000554340	NEMP1	nuclear envelope integral membrane protein 1 [Source:HGNC Symbol;Acc:HGNC:29001]	0.07578	0.4598
ENSG00000126821	ENST00000247225	SGPP1	sphingosine-1-phosphate phosphatase 1 [Source:HGNC Symbol;Acc:HGNC:17720]	0.04813	0.4595
ENSG00000113504	ENST00000264930; ENST00000504576; ENST00000510943; ENST00000513223; ENST00000514994; ENST00000634447	SLC12A7	solute carrier family 12 member 7 [Source:HGNC Symbol;Acc:HGNC:10915]	0.05121	0.4594
ENSG00000011332	ENST00000355526; ENST00000412732; ENST00000414789; ENST00000416611; ENST00000418517; ENST00000420980; ENST00000438060; ENST00000438365; ENST00000456296; ENST00000471976; ENST00000472656; ENST00000473716; ENST00000475938; ENST00000488378; ENST00000494031; ENST00000586624; ENST00000614244	DPF1	double PHD fingers 1 [Source:HGNC Symbol;Acc:HGNC:20225]	0.2133	0.4594
ENSG00000110092	ENST00000227507; ENST00000535993; ENST00000536559; ENST00000539241; ENST00000542367; ENST00000545484	CCND1	cyclin D1 [Source:HGNC Symbol;Acc:HGNC:1582]	0.003923	0.4594
ENSG00000174109	ENST00000442039; ENST00000563974	C16orf91	chromosome 16 open reading frame 91 [Source:HGNC Symbol;Acc:HGNC:27558]	0.1615	0.4591
ENSG00000136826	ENST00000374672; ENST00000411706; ENST00000420475; ENST00000493306; ENST00000497048; ENST00000610832	KLF4	Kruppel like factor 4 [Source:HGNC Symbol;Acc:HGNC:6348]	0.1273	0.459
ENSG00000054282	ENST00000366541; ENST00000435549; ENST00000463012; ENST00000463042; ENST00000476722; ENST00000482234; ENST00000490065; ENST00000491888; ENST00000493334; ENST00000496361; ENST00000497459	SDCCAG8	serologically defined colon cancer antigen 8 [Source:HGNC Symbol;Acc:HGNC:10671]	0.04532	0.4587
ENSG00000110619	ENST00000278224; ENST00000380525; ENST00000397111; ENST00000439280; ENST00000465207; ENST00000465240; ENST00000465331; ENST00000466442; ENST00000470221; ENST00000484484; ENST00000524825; ENST00000526890; ENST00000527330; ENST00000529772; ENST00000531387; ENST00000639317	CARS	cysteinyl-tRNA synthetase [Source:HGNC Symbol;Acc:HGNC:1493]	0.01564	0.4586
ENSG00000152454	ENST00000282308; ENST00000598928	ZNF256	zinc finger protein 256 [Source:HGNC Symbol;Acc:HGNC:13049]	0.2518	0.4585
ENSG00000117601	ENST00000367698; ENST00000487183; ENST00000494024; ENST00000617423	SERPINC1	serpin family C member 1 [Source:HGNC Symbol;Acc:HGNC:775]	0.2556	0.4584
ENSG00000159588	ENST00000372044; ENST00000421127; ENST00000445048; ENST00000464739; ENST00000479529; ENST00000482416; ENST00000491755; ENST00000525599; ENST00000528266	CCDC17	coiled-coil domain containing 17 [Source:HGNC Symbol;Acc:HGNC:26574]	0.2421	0.4581
ENSG00000118515	ENST00000237305; ENST00000367855; ENST00000367857; ENST00000367858; ENST00000413996; ENST00000460769; ENST00000461976; ENST00000472859; ENST00000473704; ENST00000474427; ENST00000475719; ENST00000475882; ENST00000477460; ENST00000484353; ENST00000485771; ENST00000489458; ENST00000490149; ENST00000524387; ENST00000524764; ENST00000524929; ENST00000525700; ENST00000525877; ENST00000528577; ENST0000…	SGK1	serum/glucocorticoid regulated kinase 1 [Source:HGNC Symbol;Acc:HGNC:10810]	0.05088	0.4573
ENSG00000162733	ENST00000367921; ENST00000367922; ENST00000415555; ENST00000433757; ENST00000446985; ENST00000458105	DDR2	discoidin domain receptor tyrosine kinase 2 [Source:HGNC Symbol;Acc:HGNC:2731]	0.1558	0.4573
ENSG00000186318	ENST00000313005; ENST00000392937; ENST00000428381; ENST00000445823; ENST00000504995; ENST00000509916; ENST00000510630; ENST00000510915; ENST00000513780; ENST00000514464; ENST00000528053; ENST00000530824	BACE1	beta-secretase 1 [Source:HGNC Symbol;Acc:HGNC:933]	0.0634	0.4571
ENSG00000132031	ENST00000407540; ENST00000421259; ENST00000478482	MATN3	matrilin 3 [Source:HGNC Symbol;Acc:HGNC:6909]	0.09805	0.4569
ENSG00000188321	ENST00000317221; ENST00000393883; ENST00000585352; ENST00000585377; ENST00000586255; ENST00000587557; ENST00000588124; ENST00000589208; ENST00000591652; ENST00000592298; ENST00000592504; ENST00000592896; ENST00000603380; ENST00000605750	ZNF559	zinc finger protein 559 [Source:HGNC Symbol;Acc:HGNC:28197]	0.2345	0.4568
ENSG00000169131	ENST00000335815; ENST00000518048; ENST00000520331; ENST00000638723	ZNF354A	zinc finger protein 354A [Source:HGNC Symbol;Acc:HGNC:11628]	0.06067	0.4563
ENSG00000189266	ENST00000334351; ENST00000374468; ENST00000471915; ENST00000579103	PNRC2	proline rich nuclear receptor coactivator 2 [Source:HGNC Symbol;Acc:HGNC:23158]	0.04705	0.4563
ENSG00000171174	ENST00000302188; ENST00000449378; ENST00000453412; ENST00000458185; ENST00000612015	RBKS	ribokinase [Source:HGNC Symbol;Acc:HGNC:30325]	0.1083	0.4562
ENSG00000180233	ENST00000323037; ENST00000459998	ZNRF2	zinc and ring finger 2 [Source:HGNC Symbol;Acc:HGNC:22316]	0.2376	0.4559
ENSG00000025039	ENST00000359203; ENST00000369415; ENST00000492783	RRAGD	Ras related GTP binding D [Source:HGNC Symbol;Acc:HGNC:19903]	0.1361	0.4559
ENSG00000110427	ENST00000265654; ENST00000321505; ENST00000526400	KIAA1549L	KIAA1549 like [Source:HGNC Symbol;Acc:HGNC:24836]	0.173	0.4558
ENSG00000188343	ENST00000359421; ENST00000423990; ENST00000452913; ENST00000517718; ENST00000518116; ENST00000518322; ENST00000518829; ENST00000519135; ENST00000519679; ENST00000520363; ENST00000520937; ENST00000520955; ENST00000521641; ENST00000522324; ENST00000522803; ENST00000523453; ENST00000523475; ENST00000523577; ENST00000620645	FAM92A	family with sequence similarity 92 member A [Source:HGNC Symbol;Acc:HGNC:30452]	0.06795	0.4558
ENSG00000165046	ENST00000297720; ENST00000379957; ENST00000518121; ENST00000518883; ENST00000519476; ENST00000523268; ENST00000523983; ENST00000524874; ENST00000526075; ENST00000526356; ENST00000527175; ENST00000527334; ENST00000527710; ENST00000528827; ENST00000530448	LETM2	leucine zipper and EF-hand containing transmembrane protein 2 [Source:HGNC Symbol;Acc:HGNC:14648]	0.2357	0.455
ENSG00000107551	ENST00000340258; ENST00000427758; ENST00000428466; ENST00000462822; ENST00000465735; ENST00000471808; ENST00000471941; ENST00000472561; ENST00000483709; ENST00000484477; ENST00000489171; ENST00000493490	RASSF4	Ras association domain family member 4 [Source:HGNC Symbol;Acc:HGNC:20793]	0.2291	0.4544
ENSG00000140391	ENST00000267970; ENST00000346495; ENST00000424443; ENST00000558394; ENST00000558745; ENST00000559373; ENST00000559494; ENST00000560514; ENST00000560715; ENST00000561277	TSPAN3	tetraspanin 3 [Source:HGNC Symbol;Acc:HGNC:17752]	0.003929	0.4535
ENSG00000183401	ENST00000458408; ENST00000586451; ENST00000586479; ENST00000587100; ENST00000587531; ENST00000587868; ENST00000588464; ENST00000588592; ENST00000588790; ENST00000588821; ENST00000589016; ENST00000589022; ENST00000589186; ENST00000589477; ENST00000590054; ENST00000590636; ENST00000590919; ENST00000591260; ENST00000591691; ENST00000592723	CCDC159	coiled-coil domain containing 159 [Source:HGNC Symbol;Acc:HGNC:26996]	0.2439	0.4534
ENSG00000101346	ENST00000375730; ENST00000375749; ENST00000434904; ENST00000465791; ENST00000486717	POFUT1	protein O-fucosyltransferase 1 [Source:HGNC Symbol;Acc:HGNC:14988]	0.01901	0.4532
ENSG00000066827	ENST00000377838; ENST00000429442; ENST00000517307; ENST00000518191; ENST00000518408; ENST00000519827; ENST00000520214; ENST00000520356; ENST00000520727; ENST00000521673; ENST00000522257; ENST00000522723; ENST00000522974; ENST00000523040; ENST00000523243; ENST00000523399; ENST00000523924	ZFAT	zinc finger and AT-hook domain containing [Source:HGNC Symbol;Acc:HGNC:19899]	0.2544	0.4531
ENSG00000064601	ENST00000191018; ENST00000354880; ENST00000372459; ENST00000372484; ENST00000419493; ENST00000480961; ENST00000484855; ENST00000485627; ENST00000493522; ENST00000606000; ENST00000606066; ENST00000606394; ENST00000606782; ENST00000606788; ENST00000607187; ENST00000607212; ENST00000607482; ENST00000607814; ENST00000607841	CTSA	cathepsin A [Source:HGNC Symbol;Acc:HGNC:9251]	0.008759	0.4529
ENSG00000014164	ENST00000262577; ENST00000528401	ZC3H3	zinc finger CCCH-type containing 3 [Source:HGNC Symbol;Acc:HGNC:28972]	0.1397	0.4528
ENSG00000067992	ENST00000379162; ENST00000441463; ENST00000493226	PDK3	pyruvate dehydrogenase kinase 3 [Source:HGNC Symbol;Acc:HGNC:8811]	0.1728	0.4526
ENSG00000159176	ENST00000340006; ENST00000367306; ENST00000458271; ENST00000471596; ENST00000481851; ENST00000524951; ENST00000526256; ENST00000526317; ENST00000526723; ENST00000527573; ENST00000527662; ENST00000529975; ENST00000530120; ENST00000531916; ENST00000532313; ENST00000532460; ENST00000533188; ENST00000533402; ENST00000533432	CSRP1	cysteine and glycine rich protein 1 [Source:HGNC Symbol;Acc:HGNC:2469]	0.002915	0.4525
[truncated: 10,330 more rows]

## Sheet: IAV UP GOTERMS
Category	Term	Count	%	PValue	Genes	Fold Enrichment	Bonferroni	Benjamini	FDR
[truncated: 37 more rows]
