# Supplementary material for: An influenza virus-triggered SUMO switch orchestrates co-opted endogenous retroviruses to stimulate host antiviral immunity
Source: Proc Natl Acad Sci U S A. 2019 Aug 7;116(35):17399–408. doi: 10.1073/pnas.1907031116 (PMC6717285; doi:10.1073/pnas.1907031116)
Supplement: Supplementary File [file pnas.1907031116.sd07.xlsx]

## Sheet: Info
	Tab 'mock_6KRover WT'
	Transcriptome analysis of repetitive elements in TRIM28 KO cells reconstituted to express TRIM28 wt or TRIM28-6KR
	Samples were prepared in from three independent replicates
	Data were analysed using the RepEnrich tool (Criscione et al., 2014)
	Red, repetitve elements upregulated in TRIM28-6KR cells (fold change > 1.5, p value < 0.05)
	Blue, repetitive elements downregulated in TRIM28-6KR cells (fold change < -1.5, p value < 0.05)
	Tab 'IAVoverMOCK'
	Transcriptome analysis of repetitive elements in TRIM28 KO cells reconstituted to express TRIM28 wt, infected with IAV at MOI = 10 PFU/cell for 6h, or mock
	Samples were prepared in from three independent replicates
	Data were analysed using the RepEnrich tool (Criscione et al., 2014)
	Red, repetitve elements upregulated in infected cells (fold change > 1.5, p value < 0.05)
	Blue, repetitive elements downregulated ininfected cells (fold change < -1.5, p value < 0.05)
	Criscione SW, et al., (2014) Transcriptional landscape of repetitive elements in normal and cancer human cells. BMC genomics

## Sheet: mock_6KRoverWT
GENE NAMES	P-VALUE	TRIM28 6KR/WT log2 RATIO
MSTA1	0.000233114	4.87443
MER11B	3.54614e-07	3.68115
MLT1E2-int	0.00477522	3.53852
Charlie15b	0.0176027	3.49624
MER41E	0.00649183	3.22808
MER41G	0.00795685	3.16976
LTR82B	0.0088336	2.99321
L1M3f	0.0915978	2.96602
L5	0.209545	2.80103
L1M4a1	0.0106839	2.7729
L3b	0.111047	2.74519
MER96	0.0117	2.71741
MER41D	0.00699164	2.66845
LTR82A	0.00967393	2.61813
MER57C1	0.0293826	2.57397
LTR39	0.0107386	2.54682
MLT1E3	0.0140009	2.53882
MSTB2	0.0163012	2.507
LTR3	0.0238923	2.48096
LTR18B	0.0666259	2.42159
LTR54	0.0836458	2.38241
Tigger12c	0.019484	2.3729
tRNA-Gly-GGA	0.0622905	2.36486
MER97b	0.0193769	2.3001
MER95	0.0154599	2.20032
Charlie15a	0.0179485	2.17025
LTR61	0.0204575	2.12024
LTR35A	0.0140109	2.08701
FordPrefect_a	0.022044	2.06702
LTR85a	0.0189112	2.05607
MER83B-int	0.0138493	2.04892
LTR60B	0.0221338	2.01277
X3_LINE	0.178161	1.99004
L1M4a2	0.0105088	1.98232
MER58A	0.205528	1.95898
LTR85b	0.0186996	1.93179
LTR35B	0.0147037	1.91295
LTR5	0.0267357	1.91231
LTR108a_Mam	0.0814632	1.90254
CER	0.0167803	1.89769
LTR108b_Mam	0.0547205	1.88776
LTR7	0.0256799	1.8692
LTR66	0.0201601	1.85947
LTR85c	0.0182143	1.82686
LTR103_Mam	0.0204408	1.81384
tRNA-Asn-AAT	0.0309393	1.80258
HERVH48-int	0.0290693	1.79702
MER92C	0.096317	1.795
MER5C1	0.0383424	1.77584
MER96B	0.00348436	1.77425
MLT2B2	0.0470532	1.76653
tRNA-Pro-CCY	0.0840977	1.75429
HERVK11D-int	0.0366428	1.72534
LTR4	0.0267079	1.70619
LTR52-int	0.0177142	1.69646
AluYg6	0.0450695	1.6892
MER57C2	0.0290041	1.68107
LTR13A	0.0303105	1.6714
HERVKC4-int	0.0234096	1.67134
Zaphod2	0.00632599	1.6429
MLT1E1-int	0.00267176	1.6151
MER58B	0.203611	1.59909
AluSg7	0.0255396	1.59747
LTR9	0.0284415	1.59492
MER112	0.0344939	1.58976
tRNA-Leu-TTA_m_	0.0216128	1.57628
MSTB1-int	0.0305931	1.57145
UCON29	0.00477799	1.51676
MER11C	0.0830324	1.51303
L1M3e	0.0922211	1.50833
MLT1E1	0.1404	1.48144
Kanga11a	0.0866111	1.47746
MamRep4096	0.250638	1.47176
Ricksha_c	0.087224	1.44461
Tigger13a	0.0333077	1.42496
LTR31	0.0448739	1.41869
Tigger16b	0.388259	1.41112
LTR32	0.043344	1.40901
MER88	0.337463	1.40206
LTR86B2	0.0619371	1.39726
LTR8	0.0283138	1.39428
MSTB	0.0762743	1.38707
Tigger11a	0.114715	1.37863
LTR16C	0.194088	1.36105
LTR81B	0.469853	1.35979
MamGypLTR1b	0.38321	1.35821
L1P4	0.0541069	1.33736
Tigger1a_Mars	0.147812	1.33428
LTR1A1	0.107168	1.32644
L1PB1	0.0356364	1.3248
L1P2	0.0502427	1.32274
MER41C	0.00918441	1.31751
LTR35	0.0465741	1.29665
MLT1K	0.0433267	1.28423
ERVL47-int	0.0825428	1.27949
X5B_LINE	0.0240791	1.27777
L1MA10	0.0446092	1.27557
MER11D	0.0808719	1.26836
MER74A	0.0361633	1.26594
LTR3A	0.0729484	1.26342
tRNA-Asn-AAC	0.142171	1.25225
LTR38	0.0405371	1.25064
HERVK13-int	0.0479076	1.23453
ERV3-16A3_LTR	0.0629454	1.2085
LTR21B	0.0612272	1.19972
X9_LINE	0.0284781	1.18255
L1P3	0.0498667	1.17853
L1PB3	0.0410176	1.1622
MER2	0.373083	1.14054
LTR13_	0.0366501	1.13844
tRNA-Arg-AGA	0.0604505	1.13651
FordPrefect	0.0876664	1.13143
MER115	0.0313051	1.12678
SSU-rRNA_Hsa	0.136737	1.09188
MER51E	0.108703	1.09049
THE1B-int	0.278233	1.0899
LTR60	0.0221332	1.07465
MER20B	0.0128586	1.05547
SAR	0.197895	1.05159
MLT1H1	0.176084	1.04571
MER6A	0.085135	1.02784
MER81	0.296152	1.02747
LTR86B1	0.0616679	1.01961
MSTA	0.0745307	1.0151
MER119	0.0380287	0.989721
ERVL-int	0.127959	0.984833
LTR54B	0.166156	0.976592
tRNA-Thr-ACG	0.187922	0.967492
LTR18C	0.0643689	0.9578
MamTip2	0.303459	0.954213
MLT1F1	0.154405	0.949714
L1M3a	0.0902347	0.934954
L1PB	0.0624729	0.896622
tRNA-Gln-CAA_	0.158073	0.895016
Helitron1Na_Mam	0.354162	0.879509
Ricksha	0.11635	0.867399
MER4D1	0.124313	0.865662
L1P5	0.0520768	0.855878
L1MA7	0.122266	0.855866
tRNA-Gln-CAA	0.127711	0.838306
ERV24_Prim-int	0.068455	0.828366
L1M3d	0.0921538	0.792196
LTR18A	0.0634731	0.790885
Arthur1B	0.390892	0.788052
LTR86C	0.108954	0.785603
Zaphod3	0.0851827	0.784372
L4_C_Mam	0.367943	0.77714
Tigger2b_Pri	0.0860239	0.776921
hAT-N1_Mam	0.577948	0.776705
MamGypLTR3	0.0420918	0.771347
MER70C	0.0688699	0.7652
L1PA4	0.562473	0.765126
THE1-int	0.252742	0.746455
LTR21A	0.0558113	0.737748
HERV4_I-int	0.108941	0.734229
tRNA-Leu-TTA	0.131595	0.728206
THE1C-int	0.125685	0.720628
MER61A	0.34607	0.714013
Kanga2_a	0.548844	0.71073
LTR47B2	0.100768	0.709632
MER65-int	0.0427992	0.709035
Charlie1a	0.265407	0.707365
LTR33	0.0445666	0.701544
HY5	0.662298	0.697867
LTR58	0.44207	0.695413
MER117	0.0341089	0.692471
MLT2C2	0.09322	0.684053
HSMAR1	0.219075	0.68293
HSAT4	0.183996	0.674838
MER92D	0.0986212	0.674237
Tigger15a	0.0856807	0.66766
LTR19A	0.671711	0.667061
SST1	0.268246	0.665279
LTR108e_Mam	0.1112	0.654245
LTR12F	0.357344	0.653864
L1MB5	0.248114	0.648738
MER51A	0.105122	0.638998
MLT1J1-int	0.399379	0.632598
LTR2752	0.180512	0.627393
MLT1F-int	0.0844711	0.625051
LTR108c_Mam	0.401865	0.621984
L1M3c	0.0890575	0.617483
LTR3B	0.0706443	0.609478
LTR47B4	0.0927959	0.608751
tRNA-Leu-TTG	0.125768	0.601719
L1MA3	0.120483	0.599451
MER104	0.323336	0.597127
L1MA4	0.120489	0.596446
LSAU	0.310661	0.592746
LTR06	0.317376	0.587767
MER6C	0.0848132	0.584351
LTR46-int	0.186847	0.583576
HERVK3-int	0.261966	0.576527
LTR10D	0.701067	0.574579
L1MA1	0.119659	0.573969
X2_LINE	0.161971	0.57246
Tigger20a	0.734495	0.5708
THE1A-int	0.14247	0.569329
MER50C	0.407823	0.568179
MER92B	0.0974385	0.566534
L1MCb	0.437639	0.564033
_GAATG_n	0.13179	0.549999
LTR2B	0.675607	0.546639
MLT1G3	0.393769	0.542556
tRNA-Leu-CTA	0.179854	0.540766
Charlie10a	0.088846	0.539843
HERV35I-int	0.650519	0.537236
LTR47B3	0.101071	0.529827
ALR_Alpha	0.404157	0.529554
Charlie1b_Mars	0.491651	0.525256
7SK	0.512465	0.51864
MER51B	0.106242	0.516638
LTR22C2	0.410651	0.512388
Charlie7	0.212331	0.507233
THE1D	0.0871583	0.498848
PABL_B-int	0.166569	0.497139
MER5A1	0.534961	0.495322
HERVI-int	0.453935	0.49069
LTR72B	0.145346	0.479695
Arthur1C	0.373841	0.47872
MER72	0.352968	0.475437
AluSx1	0.166474	0.473221
MLT1E2	0.138507	0.470598
HSATII	0.514383	0.456763
LTR22B2	0.177102	0.45473
HERVH-int	0.299526	0.451276
MER4B-int	0.521797	0.44846
MLT1G-int	0.132822	0.437355
MLT1-int	0.137721	0.436969
LTR81A	0.471585	0.436131
AluYb8	0.230919	0.433669
LTR26D	0.240743	0.429831
AluSx3	0.331786	0.421365
LTR46	0.22283	0.417686
Charlie25	0.395843	0.415533
Ricksha_0	0.491768	0.413134
MLT1F2	0.153759	0.412166
MER51-int	0.272209	0.410634
MER34B	0.541936	0.406465
LTR14C	0.549501	0.401211
LTR42	0.219974	0.397868
LTR49	0.226826	0.394888
LTR15	0.531934	0.387724
MER58C	0.202224	0.386981
MamRep434	0.721573	0.386223
MLT1G1-int	0.595976	0.38388
MER4A1_	0.339605	0.363166
HSMAR2	0.220728	0.361704
LTR72	0.647861	0.358695
LFSINE_Vert	0.644587	0.356932
L2	0.210621	0.355585
THE1D-int	0.392611	0.346056
LTR62	0.573979	0.338176
tRNA-Asp-GAY	0.693768	0.335413
MER65A	0.260778	0.33446
Charlie26a	0.786089	0.326035
MER4E	0.475411	0.325263
MER9a3	0.763122	0.323971
LTR26C	0.239432	0.320984
LTR16A	0.194977	0.318717
HUERS-P3-int	0.509197	0.310459
MER65C	0.259033	0.305382
MER97a	0.638116	0.300764
MER57F	0.623928	0.30056
Tigger9a	0.278971	0.298699
Tigger17b	0.610867	0.295967
LTR47A2	0.364319	0.290744
X7B_LINE	0.428571	0.287807
HERVK-int	0.324617	0.283793
HAL1M8	0.676425	0.27477
LTR87	0.501402	0.274325
tRNA-Leu-CTG	0.233397	0.270018
LTR10G	0.701139	0.266928
HERV30-int	0.360736	0.263657
LTR71B	0.344239	0.261093
Tigger2	0.683791	0.260095
LTR103b_Mam	0.551289	0.259043
LTR27	0.730738	0.257849
SATR1	0.81028	0.257846
MER97c	0.748654	0.256555
LTR26E	0.243384	0.256098
LTR75	0.646385	0.254614
L1M2a1	0.336718	0.252253
LTR22B1	0.184328	0.250577
HERV-Fc1_LTR2	0.48366	0.248899
SVA_A	0.632744	0.24805
MER63A	0.763406	0.242336
THE1B	0.306189	0.239178
HERV-Fc2-int	0.247057	0.238658
tRNA-Ile-ATC	0.525486	0.235578
SUBTEL_sa	0.739862	0.233822
MER90a	0.635873	0.232341
MER31A	0.412228	0.224133
MER47C	0.626402	0.221284
L3	0.335105	0.217434
LTR28C	0.472403	0.217278
LTR65	0.567553	0.21685
L1ME3F	0.616686	0.212422
MSTD	0.528938	0.211315
MER63D	0.769602	0.211092
U3	0.748363	0.206964
AluSq4	0.773358	0.200085
MLT1A0-int	0.753886	0.198814
Charlie7a	0.780158	0.19758
LTR22A	0.875293	0.196178
LTR49-int	0.68132	0.194732
MER57D	0.62466	0.192254
L1PB2	0.438231	0.184304
L1PA14	0.821558	0.176667
tRNA-Ser-AGY	0.800219	0.175753
L1PA2	0.561893	0.175142
LTR1E	0.570475	0.175043
MER92A	0.802976	0.174383
L1PA16	0.823578	0.167383
MER84-int	0.386926	0.16346
HERV-Fc1_LTR1	0.482321	0.160456
MER47A	0.628431	0.15696
MLT1J-int	0.849837	0.156775
MER75B	0.788984	0.156025
tRNA-Val-GTY	0.804374	0.152201
L1MD	0.827524	0.151665
Tigger2b	0.657463	0.14778
LTR43	0.825871	0.146456
L1MC	0.825069	0.142813
LTR81C	0.466688	0.140527
tRNA-Val-GTG	0.79948	0.140045
Charlie10b	0.702237	0.135755
MLT1F	0.901888	0.134405
L1PA8A	0.877882	0.133834
SVA_E	0.629227	0.131345
MER6B	0.64671	0.126416
MER66B	0.84296	0.124255
Cheshire	0.786725	0.122182
MLT1A1-int	0.724134	0.120034
L1PA17	0.821636	0.120031
AluSx	0.927334	0.117278
L1ME3E	0.616667	0.107303
MLT1J	0.828957	0.106625
U6	0.869384	0.105568
Kanga1a	0.687853	0.103624
MER83	0.843903	0.100757
U4	0.66552	0.0977177
HAL1ME	0.72324	0.0940402
Kanga1c	0.684518	0.0918448
LSU-rRNA_Hsa	0.830283	0.0855488
LTR73	0.650472	0.085419
LTR9B	0.910023	0.0815323
MER125	0.745528	0.0799809
U8	0.743801	0.0794946
LTR10B	0.699087	0.0793677
MER91C	0.857397	0.0720172
AluSz	0.927941	0.0705088
AluSc5	0.809416	0.0629889
LTR1F2	0.792506	0.0629193
HERVL18-int	0.836891	0.0608731
LTR77	0.953735	0.0590726
HERVL-int	0.856741	0.05846
BLACKJACK	0.854805	0.058032
MER1A	0.751708	0.0573143
MLT1A0	0.8557	0.0547313
PABL_A-int	0.921762	0.0540779
MLT1G	0.894282	0.0496053
MLT1H2-int	0.833975	0.0477546
tRNA-Glu-GAG	0.963425	0.0465826
L1MEd	0.940709	0.0438248
LTR76	0.952381	0.0423488
L1MEc	0.952164	0.0410821
LTR47A	0.959646	0.0402645
L1M6	0.89014	0.0372948
LTR47B	0.962901	0.0367623
tRNA-Ser-TCA_m_	0.905781	0.0366947
Charlie20a	0.932182	0.0341531
L1MEh	0.932241	0.0317727
L1M7	0.892067	0.0303992
L1M8	0.903371	0.0286858
AluSp	0.918046	0.025778
L1MEg	0.945408	0.0249279
LTR33C	0.924567	0.0220022
MLT1E1A	0.972083	0.0217145
LTR78	0.974347	0.0197599
AluYc3	0.959975	0.0146973
MSTA1-int	0.981919	0.0135287
AluYc5	0.957434	0.00989343
tRNA-Glu-GAG_	0.986162	0.00959377
MER113B	0.982777	0.00932714
MamRep1527	0.986327	0.00890292
LTR1B1	0.989644	0.00675599
LTR67B	0.98131	0.00442967
tRNA-Ala-GCG	0.993715	0.00403874
LTR37-int	0.991955	0.00251534
HERV16-int	0.9961	0.00229173
L1ME5	0.993753	0.0021064
L1ME1	1	0
L1ME2	1	0
L1ME3	1	0
MSTC-int	1	0
L1PBa1	1	0
LTR43-int	1	0
LTR7C	1	0
tRNA-Ala-GCY	1	0
L1MA5A	1	0
LTR5_Hs	1	0
MER5A	1	0
REP522	1	0
AmnSINE1	1	0
X7D_LINE	1	0
AmnSINE2	1	0
tRNA-Glu-GAA	1	0
MSTB-int	1	0
MLT1L-int	1	0
L1PA3	1	0
MamRep1894	1	0
MER57E2	1	0
MER99	1	0
LTR7A	1	0
MLT1O-int	1	0
MLT1H	1	0
Harlequin-int	0.992446	-0.00399149
Tigger3d	0.970785	-0.00598445
LTR1B0	0.991497	-0.00637238
LTR88a	0.993462	-0.00690531
MER1B	0.987963	-0.0103634
LTR79	0.97643	-0.0120711
MER113A	0.981986	-0.0126915
tRNA-Tyr-TAC	0.97942	-0.0150943
Ricksha_b	0.929324	-0.0203289
PABL_B	0.929447	-0.0240362
MADE1	0.917186	-0.0258339
MER52C	0.886134	-0.0279092
L1MEi	0.933043	-0.0291431
L1MEa	0.948983	-0.0305728
L1M2b	0.875008	-0.0308135
AluSc	0.938169	-0.0339382
L1MEb	0.951018	-0.0355851
MADE2	0.917586	-0.0384711
LTR101_Mam	0.954802	-0.0385734
L1MEf	0.940789	-0.0385788
tRNA-Trp-TGG	0.884092	-0.0415681
tRNA-Lys-AAG	0.925832	-0.0437874
MER52D	0.881536	-0.0457589
AluSz6	0.877747	-0.0464607
Tigger3c	0.971892	-0.0479752
L1MEj	0.937305	-0.0486378
HERV-Fc1-int	0.87755	-0.0487587
Looper	0.907826	-0.0493672
AluSq	0.920018	-0.0502123
MLT1B	0.904048	-0.0558607
LTR70	0.960672	-0.0579083
L1MA5	0.863655	-0.0584574
L1M2a	0.871477	-0.0598939
LTR9C	0.911381	-0.0613512
MER4A1	0.905994	-0.0651942
L1PA10	0.812404	-0.0652976
L2c	0.889425	-0.0658863
MamRep137	0.842877	-0.0675261
MER52-int	0.718563	-0.0693239
LTR9D	0.915841	-0.0708735
MLT1C	0.904024	-0.0749983
MLT-int	0.771137	-0.0775954
U2	0.777602	-0.0778174
AluSc8	0.811893	-0.0809053
MLT1D	0.903864	-0.0815953
L1M3	0.888818	-0.0817676
L1M4	0.892199	-0.0821128
HERVIP10F-int	0.800562	-0.0838303
L2a	0.88807	-0.0856455
L1M2c	0.872857	-0.0868827
MER68B	0.878049	-0.0875141
L1M1	0.889617	-0.0884512
Charlie16a	0.758644	-0.0904493
Tigger2a	0.654831	-0.0958008
MLT1B-int	0.908036	-0.0980417
HERVFH19-int	0.722195	-0.0993454
AluYd8	0.882658	-0.0999337
MLT2C1	0.769811	-0.101231
Tigger7	0.685093	-0.101569
LTR29	0.549455	-0.106162
MamRep1879	0.872743	-0.10667
MER52A	0.883424	-0.110873
MER91A	0.847549	-0.111179
Tigger8	0.680644	-0.111515
LOR1-int	0.64724	-0.114326
LTR1F1	0.798438	-0.114492
MLT1N2-int	0.867496	-0.115119
LTR14A	0.855865	-0.115904
LTR86A1	0.754121	-0.116326
MER83C	0.881329	-0.117753
MER54B	0.512106	-0.11791
MER94B	0.77713	-0.118164
tRNA-Phe-TTY	0.837045	-0.122344
MERX	0.781522	-0.123243
MLT1N2	0.829449	-0.124198
HERVFH21-int	0.824752	-0.124444
L1PA12	0.818676	-0.124954
MSTB2-int	0.8389	-0.125703
MER4D0	0.854331	-0.128637
MSR1	0.67897	-0.129257
tRNA-Arg-CGY_	0.520257	-0.130534
L1M3b	0.690097	-0.131908
MLT1A1	0.855641	-0.132389
Tigger5	0.526201	-0.134661
MamSINE1	0.71023	-0.136095
LTR56	0.44475	-0.139711
LTR16D2	0.701654	-0.140819
LTR16	0.533588	-0.141413
ORSL-2b	0.492055	-0.141993
HERVK9-int	0.7998	-0.144024
L1PA13	0.816743	-0.14414
Charlie17b	0.506511	-0.148457
MER31B	0.411021	-0.148537
MER53	0.715311	-0.148952
MER66A	0.407316	-0.149834
_CATTC_n	0.830077	-0.150221
LTR7Y	0.792381	-0.150573
tRNA-Ala-GCA	0.78804	-0.153411
Charlie2b	0.407693	-0.153626
Charlie23a	0.560898	-0.156992
MLT2B5	0.770234	-0.158048
L1MCc	0.437961	-0.159215
L1PA7	0.563878	-0.160103
MER51C	0.766882	-0.16063
Cheshire_Mars_	0.649172	-0.160636
LTR83	0.501668	-0.161805
LTR7B	0.804275	-0.162103
MLT2B4	0.772537	-0.163232
tRNA-Thr-ACA	0.837442	-0.167199
LTR24	0.730014	-0.169034
AluJb	0.805166	-0.169861
LTR26	0.733001	-0.170762
LTR1C3	0.588676	-0.171236
MLT1E1A-int	0.780874	-0.171326
L1P3b	0.650454	-0.171337
L1ME3Cz	0.7397	-0.173232
Eulor1	0.513188	-0.174072
MLT1O	0.74189	-0.176282
MER45R	0.854067	-0.177609
tRNA-Leu-CTA_	0.534372	-0.180835
MLT1A	0.904275	-0.181268
LTR22	0.728154	-0.181705
L1M5	0.892695	-0.182928
PRIMA4-int	0.391939	-0.183638
MER57A1	0.751989	-0.184253
LTR37A	0.736807	-0.185874
MamGypLTR1a	0.380249	-0.186222
HAL1b	0.74694	-0.187907
MLT1F1-int	0.790545	-0.190165
MER70-int	0.804243	-0.191879
tRNA-Thr-ACG_	0.735561	-0.191899
MER87B	0.721441	-0.193106
MER110-int	0.654134	-0.195244
MER47B	0.626479	-0.195514
LTR23	0.727639	-0.196012
tRNA-Arg-CGG	0.431843	-0.196744
LTR16D1	0.701448	-0.197089
tRNA-Thr-ACY	0.706683	-0.197729
LTR53-int	0.443827	-0.19994
HERVK14C-int	0.722319	-0.201413
LTR19C	0.671392	-0.201703
MLT1I	0.537456	-0.202938
MER63C	0.765043	-0.204574
Ricksha_a	0.644404	-0.206366
Helitron1Nb_Mam	0.46798	-0.206971
LTR6B	0.396895	-0.208239
LTR69	0.57805	-0.208331
LTR28	0.723674	-0.209413
HERV3-int	0.802762	-0.210013
MLT2B1	0.751271	-0.210945
L1PA15	0.820221	-0.211181
LTR6A	0.736121	-0.213189
U7	0.745651	-0.213939
U5	0.744872	-0.214543
LTR81AB	0.725063	-0.217813
LTR1F	0.571003	-0.219609
LTR86A2	0.754222	-0.220052
MER34C2	0.785056	-0.222171
LTR10A	0.692823	-0.222311
AluYk12	0.553793	-0.224211
HERVL40-int	0.712357	-0.225026
MER127	0.752922	-0.22549
MER126	0.754465	-0.227496
LTR19B	0.670994	-0.227945
L1M6B	0.725986	-0.228718
AluSq2	0.773477	-0.23015
MamTip3	0.302935	-0.23172
MLT2A2	0.390763	-0.233626
U1	0.747984	-0.23396
LTR12B	0.35486	-0.234963
MER9a1	0.758589	-0.236539
MER4E1	0.741575	-0.238979
Tigger5b	0.346618	-0.239123
L1MA8	0.616717	-0.239157
tRNA-Ile-ATT	0.528722	-0.239571
ERV24B_Prim-int	0.335443	-0.239705
MER33	0.453662	-0.240367
tRNA-Thr-ACY_	0.638429	-0.240443
MLT1L	0.287112	-0.241002
LTR2C	0.674699	-0.242565
AluYb9	0.228732	-0.242695
LTR37B	0.7272	-0.242924
L1ME3C	0.616343	-0.243122
MER11A	0.566042	-0.24602
FLAM_C	0.724963	-0.247042
LTR41B	0.548244	-0.247116
L1ME3B	0.614405	-0.247383
LTR45C	0.446463	-0.248006
LTR10B1	0.744761	-0.249045
MER49	0.424756	-0.25027
MER57B1	0.704671	-0.251059
PrimLTR79	0.494117	-0.251227
TAR1	0.387351	-0.252246
LTR88c	0.301823	-0.254812
Arthur1	0.398252	-0.259857
HUERS-P3b-int	0.66459	-0.260644
HERV9-int	0.460487	-0.26158
MLT1F2-int	0.47495	-0.262358
MER57B2	0.709847	-0.264058
MER34C	0.490643	-0.264262
MER68C	0.879914	-0.265308
LTR28B	0.472209	-0.265311
MER34	0.453665	-0.265688
Tigger14a	0.641786	-0.265883
LTR25	0.728759	-0.268789
MER50	0.71597	-0.268981
LTR109A2	0.315389	-0.269448
tRNA-His-CAY	0.579614	-0.270522
MER89	0.663191	-0.271305
SVA_D	0.629012	-0.272475
L1M2	0.39994	-0.273601
Tigger3a	0.673307	-0.274126
MER5C	0.57905	-0.274764
LTR105_Mam	0.559075	-0.27602
LTR108d_Mam	0.652782	-0.277472
LTR43B	0.424471	-0.277558
tRNA-Tyr-TAT	0.653059	-0.278055
LTR55	0.444655	-0.280379
FLAM_A	0.725329	-0.281264
LTR38-int	0.467401	-0.284198
LTR25-int	0.621565	-0.28421
MER87	0.662692	-0.285245
MER83A-int	0.456359	-0.285902
AluY	0.701283	-0.290788
MLT2F	0.486736	-0.290977
LOR1b	0.399628	-0.291157
MLT1J1	0.67435	-0.292223
HY1	0.659645	-0.292544
UCON23	0.297095	-0.293892
Charlie1	0.333467	-0.294404
LOR1a	0.397236	-0.294848
MER68	0.650869	-0.295706
MER135	0.252209	-0.295961
L1MDa	0.646377	-0.296389
MER77B	0.600564	-0.296658
MER30B	0.629815	-0.29738
LTR12	0.530077	-0.2975
L1MD3	0.586752	-0.298274
Kanga1d	0.683589	-0.299207
MER70B	0.590271	-0.300011
MSTA-int	0.479765	-0.300035
L4_A_Mam	0.34041	-0.301026
MER89-int	0.634871	-0.30104
MER57E3	0.339983	-0.302788
tRNA-Arg-CGA_	0.757713	-0.310003
Tigger1	0.682603	-0.310814
Eulor9A	0.454225	-0.312084
L1M3de	0.381967	-0.313542
X5A_LINE	0.63973	-0.31384
LTR45	0.225456	-0.31403
MER66-int	0.38731	-0.314085
L1MC5	0.218334	-0.314335
HUERS-P2-int	0.288387	-0.314894
HERV17-int	0.58773	-0.315969
LTR1B	0.568349	-0.316084
MER41-int	0.167137	-0.31875
Charlie21a	0.335228	-0.319791
L1MB7	0.464543	-0.321053
L1MDb	0.645083	-0.324368
PRIMA4_LTR	0.429817	-0.324895
LTR52	0.448648	-0.325293
MER20	0.421606	-0.325664
L1ME2z	0.262078	-0.32601
MER34-int	0.509492	-0.326652
Helitron3Na_Mam	0.561366	-0.326726
MER45A	0.780865	-0.327871
LTR53B	0.310065	-0.329443
HERVP71A-int	0.649593	-0.32998
LTR64	0.56828	-0.330767
MER132	0.603181	-0.331269
MER34C_	0.641602	-0.333281
HERVK14-int	0.339984	-0.3354
MER136	0.350288	-0.335712
LTR14	0.531783	-0.336462
ORSL	0.676898	-0.336577
MER31-int	0.681405	-0.336674
LTR48B	0.527139	-0.336865
L1MD2	0.58686	-0.337328
L1MC4a	0.644208	-0.340395
MLT1H-int	0.397204	-0.341089
D20S16	0.629631	-0.341209
MamTip1	0.302736	-0.341609
LTR41C	0.543709	-0.341953
MER107	0.41352	-0.344255
X7C_LINE	0.54013	-0.344462
HERVE_a-int	0.555362	-0.344487
MER92-int	0.666171	-0.34556
Eulor11	0.526038	-0.3466
X8_LINE	0.460545	-0.347211
LTR40c	0.426793	-0.349215
MER4-int	0.379044	-0.350141
AluJo	0.274077	-0.350841
MLT1J2	0.672413	-0.351039
Charlie22a	0.643955	-0.351453
X6A_LINE	0.317364	-0.352457
MER4A	0.476142	-0.353228
Tigger2a_Car	0.415937	-0.354278
MER41A	0.387009	-0.354863
MER48	0.425176	-0.355012
MER77	0.352429	-0.356428
HY3	0.659828	-0.357787
L1MD1	0.587202	-0.358796
MIRb	0.40299	-0.358826
MER84	0.307524	-0.359279
MER34A	0.489626	-0.359641
MER61D	0.349057	-0.359833
LTR50	0.670065	-0.360185
7SLRNA	0.646572	-0.361426
Kanga1b	0.684498	-0.363409
U13_	0.32381	-0.363559
LTR24B	0.584757	-0.363812
L1P	0.589773	-0.366938
SVA_B	0.634524	-0.368773
LTR78B	0.535735	-0.370341
L1PA5	0.562412	-0.374123
MER73	0.353578	-0.374291
U14	0.558154	-0.37451
tRNA-Arg-AGG	0.443687	-0.376846
MLT1H2	0.296882	-0.376933
LTR1C	0.568391	-0.377154
L1MB1	0.247071	-0.37721
AluYk4	0.17732	-0.37738
LTR84a	0.594222	-0.377558
MER110A	0.285907	-0.378722
tRNA-Gly-GGG	0.595503	-0.378913
L1PA8	0.56415	-0.379364
HERV-Fc2_LTR	0.386551	-0.379846
L1M4b	0.311443	-0.379989
MER61C	0.344507	-0.380045
MER66D	0.405157	-0.3816
LTR57	0.445892	-0.384052
LTR8B	0.494257	-0.384147
tRNA-Gly-GGY	0.593041	-0.384499
Tigger17a	0.514042	-0.384936
Tigger12A	0.496144	-0.385431
MLT1C-int	0.658014	-0.386626
LTR1C1	0.588432	-0.386925
L1M4c	0.310978	-0.387211
LTR68	0.578905	-0.388093
L1ME3A	0.613552	-0.38867
MER66C	0.406892	-0.389093
MER57A-int	0.280694	-0.38933
MER44C	0.456482	-0.389581
LTR106_Mam	0.523112	-0.389587
LTR24C	0.585334	-0.391668
L1PA6	0.564129	-0.392111
Tigger18a	0.517676	-0.392934
MLT1I-int	0.52171	-0.392953
Kanga1	0.289584	-0.395021
MSTD-int	0.643093	-0.396389
Tigger3	0.520901	-0.397053
LTR10E	0.699895	-0.397887
HERVS71-int	0.2555	-0.400029
HERV1_LTRc	0.377221	-0.400435
CR1_Mam	0.453408	-0.401631
L1ME4b	0.498686	-0.402026
U17	0.470063	-0.404227
LTR81	0.502683	-0.405417
Tigger17	0.473953	-0.406005
L1MCa	0.438754	-0.40616
AluSq10	0.282674	-0.406622
L1M	0.515178	-0.407738
LTR90A	0.257523	-0.408513
tRNA-Arg-CGA	0.436396	-0.40862
MER61-int	0.354967	-0.410126
L1ME3D	0.616638	-0.41116
MER4C	0.478437	-0.411394
LTR33B	0.554846	-0.414947
LTR38A1	0.327292	-0.415416
MLT1J2-int	0.480292	-0.415624
Merlin1_HS	0.541199	-0.41585
LTR33A	0.555423	-0.416511
LTR17	0.533886	-0.417562
LTR1	0.309382	-0.418859
LTR27C	0.455489	-0.41887
LTR89	0.499899	-0.420942
L1ME4a	0.496537	-0.421468
AluYk11	0.553552	-0.421762
MER5B	0.57615	-0.422323
LTR16E2	0.422953	-0.422607
Tigger4	0.527328	-0.425094
SVA_C	0.274987	-0.425981
MER90	0.564819	-0.426228
MER46C	0.410889	-0.427598
MER106A	0.380191	-0.428167
MER44D	0.385234	-0.429961
Eulor9C	0.368154	-0.430408
MER57-int	0.504346	-0.430546
Tigger3b	0.504096	-0.431041
L1P4d	0.453677	-0.431094
L1MC1	0.459021	-0.431318
Tigger1a_Art	0.623764	-0.433639
MER39	0.450105	-0.436962
MER91B	0.407218	-0.437504
MER94	0.565702	-0.43772
Charlie1b	0.266112	-0.439973
DNA1_Mam	0.494023	-0.441236
LTR26B	0.234976	-0.443505
ORSL-2a	0.5015	-0.443898
Charlie18a	0.281737	-0.445751
LTR16D	0.282037	-0.445836
LTR40A1	0.543523	-0.446591
Eulor9B	0.369081	-0.446898
Tigger12	0.475068	-0.447791
X6B_LINE	0.524313	-0.448097
MLT2D	0.486888	-0.448517
Charlie24	0.396804	-0.449973
MER4D	0.475872	-0.450215
L1PB4	0.439109	-0.451253
MER4CL34	0.308232	-0.453274
MER67A	0.577847	-0.453316
L1MC3	0.458013	-0.454213
L1MA4A	0.168896	-0.455028
MER34B-int	0.450472	-0.456489
MER41B	0.575115	-0.457497
HY4	0.660255	-0.457954
HERVIP10FH-int	0.169486	-0.458977
THE1A	0.306878	-0.459792
tRNA-His-CAY_	0.324052	-0.460323
HERV-Fc1_LTR3	0.48368	-0.461906
L1P4c	0.565037	-0.462713
tRNA-Ser-TCY	0.361288	-0.463115
L1MA2	0.119939	-0.46404
MER101	0.321193	-0.46425
MER85	0.341438	-0.464255
MLT1G3-int	0.453832	-0.466616
L1ME3G	0.191221	-0.46695
LTR27E	0.45452	-0.46731
LTR51	0.539617	-0.468588
Charlie4	0.21242	-0.468804
tRNA-SeC_e_-TGA	0.397197	-0.469853
HERV1_I-int	0.309843	-0.470241
tRNA-Lys-AAA	0.410027	-0.4707
LTR13	0.530785	-0.470933
MER6	0.484426	-0.471087
HUERS-P1-int	0.48993	-0.471629
MSTB1	0.549974	-0.474311
LTR10F	0.582773	-0.47486
FRAM	0.458656	-0.475727
MamRep1161	0.484112	-0.47727
Eulor8	0.510612	-0.479693
LTR14B	0.549631	-0.480872
MLT1D-int	0.481602	-0.481309
Charlie9	0.344346	-0.482773
MamGypLTR2c	0.208654	-0.482914
L1ME4c	0.49672	-0.484014
Zaphod	0.516798	-0.485918
LTR22C	0.295594	-0.490457
Mam_R4	0.392647	-0.491073
Charlie8	0.215703	-0.491221
LTR16A1	0.342605	-0.491778
L2b	0.461836	-0.491876
tRNA-Ser-TCG	0.334537	-0.49267
MER30	0.45281	-0.492713
Tigger4b	0.379258	-0.493278
GSAT	0.489394	-0.494268
MamGypLTR1c	0.52657	-0.494907
LTR57-int	0.494183	-0.495369
LTR88b	0.420664	-0.495732
MLT1A-int	0.524826	-0.497107
MLT2E	0.488182	-0.49746
LTR80A	0.485423	-0.49829
MER103C	0.269845	-0.498675
tRNA-Ser-TCA	0.340573	-0.499115
MER97d	0.536812	-0.500292
MLT1K-int	0.402576	-0.501111
MER9a2	0.24453	-0.502643
Charlie17a	0.504491	-0.50282
FAM	0.63464	-0.502875
5S	0.667648	-0.503883
LTR27B	0.455512	-0.505142
MIR3	0.334684	-0.505468
LTR8A	0.49501	-0.505611
LTR104_Mam	0.473647	-0.506176
AluSg	0.581038	-0.506789
LTR75B	0.450896	-0.512336
Tigger10	0.474269	-0.512338
LTR19-int	0.343383	-0.513097
MER75	0.350972	-0.513621
MER121	0.726126	-0.514529
Charlie2a	0.40757	-0.515208
tRNA-Leu-CTY	0.5009	-0.518199
LTR53	0.449156	-0.51875
Tigger6b	0.433509	-0.519487
MamGypLTR1d	0.383317	-0.520125
MLT1E	0.476233	-0.520863
MER74B	0.390705	-0.521403
MER102a	0.441828	-0.522091
MER21A	0.334425	-0.523115
HERVL74-int	0.375374	-0.525433
LTR39-int	0.180754	-0.525779
HAL1	0.486436	-0.526424
LTR107_Mam	0.405886	-0.526603
L1MEg1	0.285232	-0.528404
LTR40b	0.365945	-0.529491
MLT1G1	0.392948	-0.529953
LTR5B	0.468438	-0.531284
LTR45B	0.448274	-0.531883
MLT1E3-int	0.28904	-0.532333
MLT1M	0.45985	-0.532913
Charlie14a	0.245932	-0.534191
L1P4e	0.455127	-0.536211
HERV1_LTRb	0.378375	-0.53842
LTR16B1	0.198647	-0.540205
HERV1_LTRd	0.379006	-0.541477
MER72B	0.440918	-0.541651
tRNA-Ser-TCA_	0.476124	-0.543975
MER65D	0.503958	-0.545798
MER70A	0.581401	-0.545923
LTR38C	0.232202	-0.546202
MER102b	0.441212	-0.546575
MER113	0.385605	-0.547856
MER106B	0.379477	-0.550702
HSATI	0.209055	-0.55296
MER123	0.36991	-0.553988
Charlie13a	0.403341	-0.554726
LTR12C	0.354737	-0.556907
L1P4b	0.188671	-0.558294
HERVK22-int	0.430769	-0.558567
LTR80B	0.486043	-0.559048
MER102c	0.441391	-0.563963
Charlie3	0.209302	-0.565525
MamRep38	0.411032	-0.567066
MLT1H1-int	0.287842	-0.569449
Tigger4a	0.234403	-0.569848
MARNA	0.198469	-0.571772
LTR10B2	0.400566	-0.572567
MER63B	0.403952	-0.57345
Charlie13b	0.403593	-0.575456
AluSx4	0.325968	-0.577059
LTR84b	0.59445	-0.578137
L1PREC2	0.32158	-0.57867
MER61E	0.348014	-0.579968
L4_B_Mam	0.413576	-0.58168
MER54A	0.268676	-0.582748
SATR2	0.0983373	-0.583157
LTR5A	0.468325	-0.586575
PRIMAX-int	0.425894	-0.587589
BC200	0.470005	-0.587755
tRNA-Pro-CCG	0.316543	-0.589172
L1PA15-16	0.38373	-0.589272
SVA_F	0.434548	-0.590717
LTR1D1	0.275047	-0.59123
Charlie17	0.285808	-0.593726
Tigger6a	0.432516	-0.593813
tRNA-Cys-TGY	0.157226	-0.594881
Charlie11	0.284458	-0.59534
MER21B	0.334236	-0.596225
MER4B	0.479513	-0.598611
MamGypLTR3a	0.275334	-0.601877
MER57E1	0.339018	-0.602245
MLT2A1	0.390328	-0.602881
LTR1D	0.569067	-0.608476
AluJr	0.283766	-0.613486
MER34D	0.416472	-0.616384
X7A_LINE	0.163124	-0.61884
MER67B	0.323787	-0.620557
MER9B	0.537861	-0.621686
LTR33A_	0.367466	-0.621757
Tigger16a	0.277362	-0.622269
AluSg4	0.300043	-0.623251
X1_LINE	0.410622	-0.625204
LTR22C0	0.410194	-0.626188
L1MA9	0.123105	-0.628612
LTR12D	0.358282	-0.629954
ERVL-B4-int	0.293808	-0.631106
THE1C	0.303967	-0.633226
MER61B	0.345834	-0.634481
HERV1_LTRa	0.376575	-0.635959
tRNA-Ala-GCY_	0.683343	-0.635962
U13	0.361468	-0.636314
Arthur1A	0.375437	-0.636485
MER3	0.373661	-0.637797
MER68-int	0.336701	-0.639967
L1PBa	0.191175	-0.641988
HERVL32-int	0.321498	-0.643183
LTR30	0.422148	-0.649045
BSR_Beta	0.371999	-0.650351
L1MC5a	0.353693	-0.652577
LTR27D	0.167614	-0.655177
LTR22B	0.294852	-0.655958
L1P4a	0.250421	-0.661359
HERV1_LTRe	0.378415	-0.662055
Charlie6	0.334678	-0.66696
MER74C	0.389538	-0.667077
LTR22E	0.291611	-0.669015
MER83B	0.437436	-0.671903
MER34A1	0.276791	-0.675943
MER76	0.352307	-0.68272
L1MB4	0.248722	-0.683349
HERV15-int	0.244653	-0.686655
HERVL66-int	0.119184	-0.687526
ACRO1	0.257276	-0.688581
Charlie10	0.284335	-0.690957
tRNA-Met_	0.171832	-0.694337
LTR16E1	0.424411	-0.696696
Charlie4a	0.153966	-0.701428
Plat_L3	0.316041	-0.709005
Tigger19a	0.263177	-0.710422
LTR16A2	0.342402	-0.715364
LTR2	0.372424	-0.716231
LTR16B2	0.197499	-0.716347
LTR23-int	0.301283	-0.719218
LTR40a	0.36473	-0.719272
MamGypLTR2b	0.322923	-0.721271
LTR90B	0.257626	-0.725112
MER105	0.322923	-0.725429
LTR3B_	0.386213	-0.725792
PRIMA41-int	0.26754	-0.729115
HSAT6	0.185725	-0.729312
L1PA11	0.263136	-0.729957
tRNA-Pro-CCA	0.316252	-0.731844
LTR48	0.227887	-0.735805
LTR12E	0.357617	-0.740686
MamGyp-int	0.291295	-0.745248
L1MC2	0.457508	-0.746146
Charlie4z	0.146898	-0.748602
LTR91	0.263456	-0.759518
MER58D	0.201059	-0.762269
tRNA-Met-i	0.369267	-0.769075
MST-int	0.298202	-0.772649
Chap1_Mam	0.0237745	-0.779553
LTR1A2	0.102771	-0.789939
MER39B	0.215167	-0.795713
tRNA-Val-GTA	0.144247	-0.796131
Charlie29a	0.122663	-0.796901
LTR44	0.226529	-0.797934
MER101B	0.549773	-0.802529
ERV3-16A3_I-int	0.276314	-0.810115
LTR9A1	0.199371	-0.813393
MIR	0.255797	-0.817306
MER61F	0.347524	-0.819696
L1MC4	0.460052	-0.820614
L1MB8	0.244867	-0.82124
HSAT5	0.183733	-0.833334
MER8	0.178702	-0.84807
LTR12_	0.367705	-0.848575
AluYf5	0.330859	-0.851082
LTR10C	0.695757	-0.851487
AluYf4	0.331205	-0.852274
LTR36	0.426606	-0.861734
MSTC	0.179893	-0.874798
ERVL-E-int	0.159294	-0.884503
MER21C	0.333473	-0.89678
MamRep488	0.16626	-0.900512
MER76-int	0.292106	-0.908044
MLT1E-int	0.390617	-0.915016
MER45B	0.110827	-0.916003
Charlie12	0.284893	-0.916883
MER75A	0.111387	-0.924863
MER2B	0.135442	-0.935139
L1MA6	0.122043	-0.973773
MLT1M-int	0.177794	-0.9813
GSATX	0.299129	-0.988113
LTR41	0.220455	-1.00248
AluYh9	0.0197584	-1.01434
MER50-int	0.163771	-1.01507
Tigger17c	0.581592	-1.01855
MLT2B3	0.00862735	-1.02738
LTR75_1	0.338047	-1.04375
MER21-int	0.139244	-1.04498
MER51D	0.107259	-1.08918
AluJr4	0.25033	-1.09526
Charlie19a	0.137232	-1.10712
LTR59	0.0765323	-1.11846
HERVK11-int	0.256565	-1.12403
tRNA-Gln-CAG	0.131602	-1.23497
L1HS	0.332703	-1.28345
MER50B	0.408321	-1.31057
MIRc	0.408321	-1.31057
AluYa5	0.442878	-1.38698
AluYa8	0.444647	-1.39009
HERVE-int	0.287066	-1.41339
MER45C	0.109654	-1.57079
PABL_A	0.0392076	-1.66769
L1PBb	0.194557	-1.73047
L1MEg2	0.285678	-1.96404
L1P1	0.04841	-1.97249
L1MB3	0.247503	-2.03257
tRNA-Met	0.359192	-2.03545
LTR16B	0.0850481	-2.06105
LTR71A	0.344012	-2.10985
tRNA-Ile-ATA	0.357045	-2.11035
MER44A	0.0155542	-2.17518
MER44B	0.000112401	-2.36222
MER65B	0.259964	-2.39761
Tigger9b	0.280406	-2.39932
MER101-int	0.218648	-2.5275
GSATII	0.0815177	-2.65434
LTR38B	0.232239	-2.72295
L1MB2	0.247946	-2.78683
LTR102_Mam	0.166483	-2.91316
MER67C	0.272487	-2.97872
Charlie5	0.213815	-2.98266
MER67D	0.175426	-3.47079
LTR21C	0.0607227	-3.64515
MER110	0.0341539	-3.74258
LTR34	0.0460068	-3.9555
AluYc	0.120954	-4.30521

## Sheet: IAVoverMOCK
GENE NAMES	P-VALUE	IAV/MOCK log2 RATIO
MER11B	2.92801e-06	4.73722
MER45B	0.0292258	4.46394
tRNA-Met_	0.054057	4.27124
MSTC	0.0579228	4.09021
MER96B	7.90743e-05	4.04217
LTR16B	0.0190844	3.9386
MLT1E1-int	6.61213e-05	3.69007
MSTA1	4.68745e-05	3.60488
MamRep488	0.052026	3.57022
tRNA-Leu-CTA	0.0572036	3.55558
LTR82A	0.000512994	3.41442
L1PB	0.0136218	3.20534
MER11D	0.0159836	3.1857
L1M3a	0.0258006	3.13478
LTR85a	0.00196784	3.0036
MLT1F-int	0.0188292	2.9944
LTR54	0.0185543	2.97793
UCON29	0.000156588	2.95518
MLT2B2	0.0110638	2.8163
MER41G	0.000310409	2.79416
MLT1E3-int	0.144166	2.76505
MIR	0.108222	2.76414
AluSx3	0.171243	2.7121
MER70C	0.0145566	2.68631
L1PBb	0.0655258	2.68262
LTR8	0.00341986	2.43762
HERVKC4-int	0.00269268	2.43708
Zaphod2	0.000179708	2.35385
L1MA7	0.0350352	2.34716
L1MA3	0.0333204	2.32368
MLT1E2-int	0.00013628	2.28205
Tigger12c	0.00206535	2.27441
MER92D	0.027023	2.22953
MER44B	1.17672e-05	2.21611
MER51A	0.0277521	2.20705
LTR47B4	0.026512	2.17861
MLT1K	0.00870212	2.15797
LTR3	0.00284519	2.15082
LTR7	0.00299419	2.14382
GSATX	0.149082	2.14148
LTR35B	0.00131951	2.07486
LTR9	0.00342188	2.06143
HERVK13-int	0.0112128	2.04998
MER41D	0.000289001	2.03554
LTR21C	0.013248	1.98667
MER117	0.00570461	1.96827
SAR	0.0704527	1.95397
ERV3-16A3_LTR	0.0138029	1.91709
LTR34	0.0106966	1.88748
Charlie15b	0.00170552	1.87883
MER57C2	0.00366319	1.87675
MER41E	0.000280639	1.86171
tRNA-Asn-AAT	0.00447161	1.85083
LTR21B	0.0132656	1.83053
AluYg6	0.0104338	1.82764
LTR35A	0.0012496	1.76745
Tigger13a	0.00551211	1.75798
MSTB	0.0152681	1.7572
AluSg7	0.00295689	1.75299
L1MA1	0.0330835	1.75149
L1MA10	0.00932522	1.73815
Tigger2b_Pri	0.0222732	1.72604
tRNA-Gln-CAA	0.0370795	1.71238
X9_LINE	0.00365474	1.70593
LTR48	0.0923442	1.7024
LTR72B	0.0447893	1.69288
Charlie1	0.173511	1.69064
L1M3f	0.0261202	1.67686
L1PB1	0.00617512	1.6687
MER96	0.000688813	1.66674
SATR2	0.0270183	1.66596
LTR108b_Mam	0.0128468	1.64443
LTR82B	0.000416611	1.64378
MER5C1	0.00673448	1.63612
CER	0.00152886	1.63509
LTR56	0.339882	1.621
MER34D	0.307458	1.60721
LTR59	0.0159622	1.58721
LTR35	0.0110087	1.57938
MLT1E1	0.0432986	1.56988
LTR18A	0.0138827	1.54025
MER74C	0.255018	1.53797
LTR47B2	0.0270338	1.53305
L1M4a1	0.000672063	1.52323
LTR52-int	0.00170905	1.50023
LTR16B1	0.0718559	1.49789
THE1A	0.155278	1.49592
MER106A	0.242213	1.49424
LTR86B1	0.0134253	1.4901
LTR23-int	0.15206	1.46358
L5	0.0796335	1.46312
MER9a2	0.0966822	1.44563
MER119	0.00661847	1.43596
MLT1J2-int	0.404246	1.43544
MER2B	0.0405548	1.43284
MLT1E3	0.000993734	1.42505
LTR88c	0.15273	1.41316
HERV4_I-int	0.0287783	1.40249
HERVK3-int	0.115731	1.40238
L2b	0.375978	1.40109
L1M4a2	0.000541849	1.40063
MER110	0.00582855	1.39275
MSTB2	0.00142135	1.38898
MER68-int	0.183103	1.37514
SSU-rRNA_Hsa	0.0410767	1.35746
LTR5	0.00336507	1.34293
LTR61	0.00220957	1.34172
LTR33	0.00920671	1.33533
LTR1A2	0.0277163	1.32425
LTR21A	0.0129616	1.32235
MER92C	0.026524	1.3222
MLT1E2	0.0428448	1.30019
Kanga11a	0.0222843	1.29339
tRNA-Gln-CAG	0.0392469	1.29151
LTR18B	0.0141415	1.28466
LTR26C	0.0959274	1.28158
MER51B	0.0279868	1.27569
Ricksha	0.0315029	1.27455
LTR46-int	0.0607474	1.26958
MER61A	0.205617	1.26416
LTR22B1	0.0600367	1.26381
LTR2752	0.0580463	1.26149
tRNA-Ser-TCA	0.191783	1.25851
THE1C	0.154553	1.24906
MLT1H1	0.0553882	1.24171
AluYb8	0.0937557	1.23537
tRNA-Arg-AGA	0.0130828	1.22549
MER57E1	0.187028	1.22348
tRNA-Leu-TTA_m_	0.00233773	1.22149
HERVS71-int	0.107382	1.22141
tRNA-Leu-TTG	0.0361723	1.21167
X5B_LINE	0.00293463	1.19505
HERVK14-int	0.189464	1.18915
THE1A-int	0.0440186	1.1718
MER21-int	0.0432163	1.15742
ERV24B_Prim-int	0.180721	1.15584
tRNA-Thr-ACG	0.0618626	1.15123
MLT1-int	0.0418755	1.14678
MLT1M-int	0.0563751	1.14628
MER44A	0.00139152	1.14586
L1PB3	0.00767899	1.14451
MER65C	0.111005	1.14411
MER65A	0.113809	1.13167
MLT1L	0.141126	1.12816
L1P3	0.0114847	1.1245
X2_LINE	0.0495308	1.12301
Tigger1a_Mars	0.0476553	1.12057
MER95	0.00135611	1.11848
Charlie29a	0.0355899	1.11521
HSAT6	0.0606464	1.10987
MER58B	0.0771599	1.10109
HERV15-int	0.0969248	1.09134
Charlie7	0.0828648	1.08405
MER67D	0.0553778	1.08292
L1P4	0.0122759	1.08181
Charlie4z	0.0468747	1.08071
L1PREC2	0.163579	1.07907
LTR85c	0.00190655	1.07825
MER74A	0.00632023	1.06856
MLT2B3	0.000389195	1.0655
L1MC4	0.372932	1.06355
MLT1G-int	0.0402423	1.06336
HERVH48-int	0.0038988	1.05586
L1M3e	0.0265112	1.05477
Charlie19a	0.0417763	1.05408
MIRb	0.279212	1.05123
LTR26D	0.0962715	1.04961
MER45C	0.0289368	1.03909
L1M3c	0.0253367	1.01464
LTR49	0.0922003	1.00944
Charlie14a	0.0975904	1.00824
Kanga1	0.144608	1.00339
LTR86B2	0.013593	1.00213
L1PA5	0.514013	0.999818
L1M4c	0.15773	0.994963
LTR4	0.00309216	0.986293
SST1	0.121699	0.983919
HUERS-P2-int	0.143602	0.981693
LTR102_Mam	0.0528065	0.98136
MER75	0.209753	0.97141
LTR22E	0.14507	0.971402
MER58D	0.0761256	0.970983
LTR32	0.00876115	0.966805
ACRO1	0.109074	0.941141
ERV3-16A3_I-int	0.127995	0.934441
LTR90B	0.110965	0.933948
MamGyp-int	0.144822	0.933628
LTR26B	0.0957309	0.929465
MER97b	0.00197412	0.927174
L1MA2	0.033307	0.922001
AluJr4	0.105124	0.921979
Tigger19a	0.118926	0.915979
MER57C1	0.00410749	0.912498
LTR19-int	0.198128	0.910885
L1MC3	0.369588	0.898346
MER34B	0.494429	0.896432
L1ME3B	0.566025	0.895027
Zaphod3	0.0218504	0.889881
SVA_C	0.126399	0.888549
MLT1A-int	0.4717	0.887125
LTR46	0.090222	0.885054
LTR8A	0.43118	0.884821
MamTip3	0.15363	0.882625
LTR108e_Mam	0.0294937	0.881418
X3_LINE	0.0567041	0.881393
ORSL-2b	0.425528	0.863833
MER110A	0.14083	0.857557
MARNA	0.0707885	0.853735
LTR91	0.119424	0.853581
MIR3	0.177247	0.852171
MLT1E-int	0.256464	0.849862
Tigger9a	0.133532	0.849672
MLT1H2	0.147075	0.840886
MER76-int	0.145588	0.83586
L1M4b	0.158416	0.828596
X6A_LINE	0.160809	0.827967
MER8	0.0567402	0.827379
MER57-int	0.451518	0.824584
HERV30-int	0.224156	0.821813
MER104	0.167139	0.818839
L1P4a	0.105414	0.805368
MER48	0.313917	0.803261
Charlie2b	0.299951	0.800569
MER2	0.231337	0.800515
LTR16A2	0.195996	0.799786
ERVL47-int	0.0167069	0.798395
L1P1	0.0112699	0.79671
MER21A	0.174885	0.784649
LTR12F	0.218386	0.783569
LTR12E	0.218467	0.780903
Tigger6b	0.325634	0.78069
MLT1F2	0.0479487	0.780295
Eulor9B	0.228579	0.770261
MamGypLTR1a	0.242703	0.768842
MER61E	0.207636	0.754843
LTR22B	0.146351	0.7457
MER50C	0.300383	0.74143
L1ME2z	0.115948	0.739709
LTR12B	0.217568	0.73842
Tigger2a_Car	0.30692	0.735037
L1ME3G	0.0633501	0.732567
MER41A	0.248015	0.731145
LTR15	0.480645	0.718412
LTR55	0.33951	0.709232
MER61B	0.205272	0.70867
MER83B	0.328152	0.704647
MER72	0.212585	0.70378
MER57E3	0.189186	0.699538
LTR16A1	0.197498	0.696215
Charlie24	0.264492	0.69266
Helitron1Na_Mam	0.216078	0.692415
MER135	0.106464	0.688776
MamGypLTR1d	0.245894	0.687664
LTR16B2	0.0679605	0.684983
tRNA-Arg-CGA	0.325712	0.678618
Arthur1A	0.235391	0.675859
L1ME3A	0.562481	0.674137
HERVL74-int	0.234483	0.671998
LTR38A1	0.17041	0.670806
HERV-Fc2_LTR	0.247182	0.664419
MLT1J1-int	0.275095	0.662193
L4_C_Mam	0.227549	0.657941
MER31-int	0.667074	0.657899
HERV1_LTRc	0.237372	0.646616
Charlie13b	0.282543	0.644567
Charlie3	0.0781467	0.642322
tRNA-Arg-AGG	0.338568	0.639945
LTR3B	0.0146867	0.639435
LTR5A	0.380356	0.635887
LTR3A	0.0149436	0.632443
LTR22C2	0.303977	0.632034
LTR22B2	0.0554468	0.631662
Eulor9A	0.36006	0.627032
Charlie12	0.137571	0.626092
LTR16A	0.065631	0.62423
MER57A-int	0.134059	0.623335
X7B_LINE	0.319665	0.619006
MER30	0.346963	0.613272
LTR26E	0.0963057	0.608432
MER34C	0.422998	0.60771
MER58A	0.0774561	0.595746
MER72B	0.334452	0.589575
L1PB4	0.332575	0.588482
L4_B_Mam	0.306401	0.584482
ORSL-2a	0.442539	0.574397
L1PA11	0.116104	0.573965
Arthur1B	0.260562	0.57209
MER57F	0.575081	0.568119
MLT2E	0.419766	0.563894
L1MC1	0.370957	0.559017
AluYa8	0.33911	0.55617
MER113	0.246318	0.555789
tRNA-Pro-CCA	0.160175	0.553165
AluSg4	0.150497	0.551127
MER101-int	0.0870886	0.549881
HERVI-int	0.357486	0.54528
LTR12	0.478963	0.542522
MER31B	0.305517	0.542141
tRNA-Met	0.218742	0.537909
LTR90A	0.110063	0.535645
Tigger4b	0.240916	0.535227
MER83A-int	0.367035	0.534098
7SK	0.460757	0.533339
Charlie1a	0.120524	0.525993
Charlie5	0.0840163	0.519813
L1MCc	0.331087	0.512398
Eulor9C	0.2284	0.503198
MLT2A1	0.255055	0.501325
HERVE-int	0.140897	0.499184
HUERS-P1-int	0.421842	0.498731
MamRep38	0.305622	0.498437
L1MB8	0.0975199	0.497418
X8_LINE	0.375683	0.493178
Charlie9	0.202671	0.487564
L1PA8	0.517055	0.483269
MSTB1	0.50125	0.482523
LTR40c	0.317487	0.480234
HERV-Fc1_LTR3	0.40971	0.480035
PrimLTR79	0.427764	0.477863
LTR9A1	0.0747443	0.474709
tRNA-Ile-ATT	0.478635	0.470632
LTR40a	0.225829	0.465363
LTR25-int	0.571733	0.464839
L1M	0.46392	0.464838
LTR12D	0.21856	0.463716
tRNA-Ser-TCA_	0.401862	0.46267
MER107	0.306335	0.459453
LTR16	0.481699	0.459251
LTR57-int	0.428697	0.457343
MER54A	0.121752	0.455755
Eulor8	0.457625	0.455502
Tigger6a	0.324068	0.453384
LTR24C	0.545817	0.452985
HERV1_LTRd	0.240295	0.446116
MER61C	0.203407	0.445695
LTR51	0.491429	0.441072
HSMAR2	0.090202	0.438659
MER4D	0.396071	0.437878
MER106B	0.241514	0.437398
LTR29	0.498991	0.437089
LTR14B	0.49979	0.435911
HSMAR1	0.0878958	0.434673
MLT1H-int	0.273912	0.434594
LTR14	0.480291	0.43198
MER4A1_	0.187976	0.430872
tRNA-His-CAY	0.537981	0.429573
MER34A1	0.130027	0.429423
L1MB7	0.377191	0.427245
Tigger17c	0.545031	0.426737
MLT2F	0.416772	0.425081
Tigger12	0.393553	0.419367
UCON23	0.148037	0.417814
AluYk11	0.503352	0.416963
L1MC	0.847154	0.41422
LTR1C3	0.554478	0.413844
LTR24B	0.545803	0.412171
MER41B	0.532372	0.404627
MSTD	0.478734	0.400507
MLT1I-int	0.466268	0.40025
LTR45C	0.342177	0.399627
LTR13	0.479077	0.398867
Tigger14a	0.60088	0.395455
LTR103b_Mam	0.502931	0.394432
FAM	0.589304	0.391847
LTR57	0.3409	0.388977
L1P4e	0.3619	0.38533
LTR19C	0.642914	0.383535
5S	0.63687	0.382322
hAT-N1_Mam	0.533417	0.38093
tRNA-Leu-CTA_	0.482425	0.38074
MER21C	0.174137	0.378146
LTR71A	0.201811	0.37519
MER76	0.210156	0.375021
LTR19A	0.646357	0.373317
MER70A	0.544647	0.372064
PRIMAX-int	0.315395	0.371436
Eulor11	0.474058	0.370315
LTR109A2	0.159155	0.367248
Tigger3a	0.647372	0.366984
MER47A	0.579943	0.366489
MSTA-int	0.404157	0.362409
MER127	0.768204	0.361345
SVA_D	0.581005	0.354525
MamSINE1	0.697546	0.3525
MER87B	0.707013	0.352138
MER30B	0.584036	0.351632
L4_A_Mam	0.190304	0.349646
MER5A1	0.483095	0.348325
MER4A	0.402123	0.344414
MER91B	0.297432	0.342014
Tigger17	0.39007	0.340238
MER6B	0.610654	0.338147
Tigger8	0.664186	0.335297
L1MC4a	0.604056	0.333309
MER92-int	0.635345	0.332857
tRNA-Thr-ACY_	0.598074	0.332444
LTR28	0.717877	0.327055
L1ME3F	0.570102	0.324856
HERVK14C-int	0.712316	0.323317
Tigger2b	0.62953	0.322526
LTR40A1	0.494754	0.316618
MER31A	0.306102	0.315946
MER4B	0.403074	0.314402
L1ME3C	0.566647	0.309425
MER89-int	0.590673	0.308139
MLT1G3-int	0.357036	0.305406
MER44C	0.368078	0.303051
Tigger2a	0.627743	0.29937
X1_LINE	0.30388	0.295875
LTR73	0.621205	0.295443
MLT1G3	0.26342	0.294887
MER57D	0.577706	0.292748
MER89	0.634625	0.292167
HERVE_a-int	0.506409	0.286094
MLT1J2	0.647344	0.284474
Ricksha_a	0.604297	0.281483
HUERS-P3-int	0.456344	0.276629
U7	0.750721	0.276371
SUBTEL_sa	0.74179	0.274291
HY5	0.633854	0.268657
Charlie10b	0.689161	0.267941
LTR48B	0.475812	0.266832
D20S16	0.582159	0.260801
LTR106_Mam	0.471143	0.25613
LTR23	0.728384	0.256005
L1M3b	0.677974	0.254321
MER126	0.77283	0.252267
MER94	0.518538	0.250371
LTR36	0.316775	0.247127
HERV-Fc1_LTR2	0.408573	0.24676
FLAM_A	0.720495	0.244475
LTR37B	0.725478	0.236053
LTR1F	0.526405	0.235968
MER4B-int	0.467761	0.230899
tRNA-Ser-AGY	0.808126	0.229992
U3	0.756381	0.224867
tRNA-Thr-ACG_	0.738172	0.220999
MER5B	0.532594	0.217079
LTR22	0.729683	0.21348
LTR6A	0.738862	0.211239
MER34-int	0.457409	0.206611
MER9a3	0.775874	0.205757
MER94B	0.789438	0.204324
tRNA-Thr-ACY	0.694071	0.202143
HERVFH21-int	0.846629	0.201209
MLT2C1	0.782397	0.200368
Charlie16a	0.775606	0.199988
MER50	0.699633	0.19726
MLT1A1-int	0.717945	0.195763
L1ME4b	0.436026	0.19214
Charlie26a	0.797059	0.191128
MLT-int	0.783774	0.186601
U4	0.635074	0.176305
AluSc5	0.82746	0.174096
tRNA-Val-GTG	0.805885	0.17355
MER51C	0.780696	0.171349
LTR62	0.527564	0.170959
MER45R	0.874714	0.169583
MER9a1	0.773877	0.169541
MER34C_	0.600127	0.166422
L1PA14	0.840182	0.165347
MLT1D-int	0.404263	0.164977
L1ME4a	0.433415	0.162468
LTR41B	0.496977	0.159218
X7C_LINE	0.49209	0.156115
MER52-int	0.703771	0.155275
MER91A	0.873551	0.154827
tRNA-Ala-GCA	0.798839	0.154633
LTR33A	0.506605	0.15348
MER65D	0.447818	0.146668
LTR25	0.73137	0.145256
SATR1	0.828015	0.142126
L1M6B	0.720829	0.140346
L1M3	0.908639	0.137643
MLT2B5	0.783123	0.137422
MLT1H2-int	0.861887	0.131631
_CATTC_n	0.857371	0.130056
L1PA13	0.832596	0.12833
tRNA-Phe-TTY	0.864263	0.127919
MER34C2	0.79582	0.125769
LSU-rRNA_Hsa	0.857481	0.121064
MLT1N2	0.854726	0.1207
Tigger2	0.671562	0.120361
AluSc8	0.828758	0.119806
Ricksha_b	0.949254	0.119249
MERX	0.795782	0.118172
LTR50	0.638033	0.11814
Looper	0.927136	0.117221
L1PA15	0.838062	0.115419
MLT1J-int	0.874029	0.114701
MLT1J1	0.648368	0.112904
MER1A	0.763024	0.11284
tRNA-Tyr-TAT	0.624539	0.112167
LTR37A	0.740061	0.104757
U2	0.791361	0.0999168
MamRep137	0.866718	0.0957938
HERVFH19-int	0.709482	0.0929718
MER125	0.75062	0.0919124
MER75B	0.799569	0.0916338
MLT1J	0.853509	0.091545
MER68B	0.897047	0.088152
L1M2b	0.890852	0.087148
MER52C	0.90509	0.0868279
MER92A	0.81257	0.0847425
Cheshire	0.79874	0.0828296
L1PA10	0.831905	0.0818989
AluSz6	0.894272	0.0800468
LTR1F2	0.802393	0.0779536
MLT1D	0.918571	0.0776796
HAL1ME	0.717864	0.0770632
tRNA-Ser-TCA_m_	0.92268	0.0763602
LTR7B	0.815041	0.074926
L1PA12	0.837055	0.0748616
MADE1	0.934256	0.0690026
MamRep434	0.707364	0.0670456
MLT1F	0.916783	0.0659884
L1PA17	0.843671	0.0597885
MER68C	0.897935	0.0580038
MER66B	0.868574	0.0562877
L1M2a	0.883702	0.0558616
MER83	0.871092	0.0556174
AluSp	0.936837	0.0536697
BLACKJACK	0.875058	0.0518695
U6	0.88143	0.049449
PABL_A-int	0.938166	0.0481262
MER4A1	0.927092	0.0470636
HERVL18-int	0.862072	0.0461781
tRNA-Lys-AAG	0.94058	0.0442912
L1MEh	0.950882	0.0439156
L1M1	0.913297	0.0435792
AluSz	0.948906	0.0429149
L1MEf	0.953492	0.0386858
PABL_B	0.949621	0.0384832
L1MEj	0.951548	0.0367006
MER83C	0.899099	0.0299367
LTR9C	0.932458	0.0291595
L1M8	0.916864	0.0279817
LTR78	0.976922	0.0193794
MER113A	0.981351	0.0185686
LTR47A	0.968877	0.0165128
LTR77	0.96544	0.0156012
MER1B	0.983617	0.0153411
MSTA1-int	0.978925	0.015276
LTR1B1	0.988029	0.0121868
LTR79	0.977469	0.012133
MER113B	0.982831	0.0119608
LTR37-int	0.989592	0.006136
tRNA-Ala-GCG	0.993954	0.00476172
Harlequin-int	0.990725	0.00362099
L1ME5	0.996037	0.00329715
MSTC-int	1	0
L1PBa1	1	0
LTR43-int	1	0
LTR7C	1	0
tRNA-Ala-GCY	1	0
L1MA5A	1	0
LTR5_Hs	1	0
MER5A	1	0
REP522	1	0
AmnSINE1	1	0
X7D_LINE	1	0
AmnSINE2	1	0
tRNA-Glu-GAA	1	0
MSTB-int	1	0
MLT1L-int	1	0
L1PA3	1	0
MamRep1894	1	0
MER57E2	1	0
MER99	1	0
LTR7A	1	0
MLT1O-int	1	0
MLT1H	1	0
L1ME3	0.999532	-0.000468853
L1ME1	0.999001	-0.000469606
L1ME2	0.999118	-0.00077489
HERV16-int	0.996204	-0.00148194
LTR88a	0.99375	-0.00346081
tRNA-Tyr-TAC	0.977792	-0.00865601
LTR1B0	0.989584	-0.0090073
AluYc3	0.970872	-0.00958483
tRNA-Glu-GAG_	0.983261	-0.0117568
MamRep1527	0.983506	-0.0140321
LTR47B	0.971823	-0.0147348
AluSx	0.941533	-0.0156341
LTR76	0.964124	-0.015846
Tigger3c	0.974481	-0.0166142
Charlie20a	0.950812	-0.0168747
LTR67B	0.977954	-0.0177097
tRNA-Glu-GAG	0.971999	-0.0216792
LTR70	0.971068	-0.0219523
AluSc	0.951651	-0.0221395
Tigger3d	0.973306	-0.0228959
LTR101_Mam	0.968196	-0.0229301
LTR9B	0.929666	-0.0233086
L1MEa	0.955498	-0.0242048
L1MEb	0.957759	-0.0257775
AluSq	0.937603	-0.0289508
MLT1E1A	0.976635	-0.0304536
MLT1C	0.918618	-0.0309728
L1MEc	0.961303	-0.0310563
AluYc5	0.968714	-0.0318034
L1M5	0.915619	-0.0324218
HERVL-int	0.878199	-0.032658
L1MEg	0.953774	-0.0332973
MLT1A0	0.876732	-0.0366884
L1MEi	0.951118	-0.0426707
L1M2c	0.88397	-0.0470559
LTR9D	0.933075	-0.0475135
LTR14A	0.877462	-0.0493404
L1M7	0.913945	-0.0542437
MamRep1879	0.883797	-0.057478
LTR33C	0.939455	-0.0575598
L1MEd	0.952587	-0.0596758
MADE2	0.935812	-0.0596857
MER52D	0.89995	-0.0626998
MER121	0.721713	-0.0628274
L1M6	0.913342	-0.0628893
L1MA5	0.880209	-0.0633841
HERVK9-int	0.806674	-0.0674945
MLT1B-int	0.92805	-0.0677365
FLAM_C	0.718422	-0.0707913
MER4D0	0.874875	-0.0718295
MLT1G	0.916333	-0.0743383
MER52A	0.901991	-0.0753462
LTR10E	0.684207	-0.0756543
HERV-Fc1-int	0.892155	-0.0792734
MSTB2-int	0.866311	-0.0793063
L1M4	0.915319	-0.0794293
MSR1	0.663865	-0.0810445
HERV3-int	0.810485	-0.0812686
LTR22A	0.891977	-0.0826821
HUERS-P3b-int	0.634677	-0.0849508
tRNA-Arg-CGA_	0.772895	-0.0868686
L2c	0.911594	-0.0898684
MLT1A	0.920768	-0.0900725
L2a	0.907073	-0.0902071
HERV35I-int	0.62309	-0.0934252
MLT2B4	0.784488	-0.0938292
MER91C	0.879279	-0.0963108
MER57B1	0.692363	-0.099036
L1PA8A	0.895162	-0.100055
MLT1F1-int	0.799802	-0.101142
LTR7Y	0.802016	-0.102781
HERVIP10F-int	0.808918	-0.106358
MER110-int	0.626525	-0.108013
AluSq2	0.78765	-0.108845
LTR43	0.849244	-0.110971
AluY	0.685868	-0.111601
MER70-int	0.812901	-0.112532
tRNA-Trp-TGG	0.904023	-0.113833
Tigger1	0.668376	-0.122589
AluJb	0.827266	-0.125515
MLT1N2-int	0.880276	-0.126381
MER63C	0.778747	-0.129849
L1PA16	0.846536	-0.137285
LTR86A1	0.770422	-0.139022
MER101B	0.499811	-0.139373
MER97c	0.759241	-0.140586
MER63A	0.778378	-0.140846
LTR10B1	0.748112	-0.141919
tRNA-Thr-ACA	0.865776	-0.145885
Kanga1d	0.671029	-0.146337
L1MD	0.85218	-0.148947
MLT1A0-int	0.770222	-0.155221
MLT1O	0.744007	-0.15726
MER90	0.517769	-0.160374
LTR49-int	0.6669	-0.164059
LTR27E	0.361463	-0.16556
L1P3b	0.620681	-0.167761
MER63D	0.781437	-0.170359
MLT1B	0.919007	-0.170518
tRNA-Val-GTY	0.816131	-0.170987
MER45A	0.794242	-0.174083
HERVP71A-int	0.620558	-0.174373
LTR1F1	0.803119	-0.177289
GSAT	0.420103	-0.1806
LTR80A	0.413742	-0.181995
Charlie22a	0.602252	-0.183805
L1MD1	0.549409	-0.186744
U5	0.749304	-0.187753
tRNA-Asp-GAY	0.679018	-0.188267
SVA_E	0.581156	-0.189292
Tigger17b	0.561109	-0.190237
U1	0.755314	-0.194272
LTR27	0.733532	-0.194372
LTR24	0.731607	-0.198033
HERV1_LTRb	0.23858	-0.198826
LTR26	0.735221	-0.199757
MER66C	0.297127	-0.200612
MLT1E1A-int	0.794463	-0.201691
MSTD-int	0.602049	-0.201923
LOR1-int	0.612795	-0.204617
LTR1E	0.526075	-0.205093
AluSq4	0.786811	-0.206401
Tigger20a	0.737544	-0.211238
MLT2B1	0.759654	-0.21561
Charlie7a	0.792523	-0.216723
MER4E1	0.743229	-0.21838
LTR2B	0.652249	-0.219532
MER57A1	0.764749	-0.221535
L1MDa	0.607414	-0.226659
Kanga1c	0.675089	-0.228588
LTR86A2	0.772334	-0.23498
LTR47A2	0.225307	-0.240608
L1ME3Cz	0.74059	-0.243485
LTR68	0.536376	-0.244132
HERVK22-int	0.320456	-0.244798
ORSL	0.659009	-0.245551
LTR10B2	0.276237	-0.246827
LTR1B	0.525693	-0.247684
MamRep1161	0.411493	-0.248469
LTR81B	0.384313	-0.249919
MER70B	0.556535	-0.250571
BC200	0.38552	-0.252059
MER47B	0.579329	-0.252959
LTR72	0.612944	-0.256164
MER97a	0.596826	-0.256715
AluYa5	0.338114	-0.256718
Tigger12A	0.433233	-0.257008
HERVK-int	0.168522	-0.260038
MER57B2	0.695025	-0.260407
AluYd8	0.900056	-0.265468
LTR10B	0.679603	-0.266516
HERV17-int	0.552757	-0.27031
MLT1A1	0.875369	-0.271748
L1PA6	0.516295	-0.271796
HAL1b	0.753414	-0.275007
LTR10D	0.685213	-0.279238
tRNA-Ile-ATC	0.471952	-0.282258
Kanga1a	0.675718	-0.287587
PRIMA4-int	0.260807	-0.288023
HERV-Fc1_LTR1	0.407221	-0.292148
LTR16D2	0.68851	-0.293805
MLT1C-int	0.631744	-0.295391
Kanga1b	0.675036	-0.295626
LTR22C	0.146711	-0.297192
U8	0.744791	-0.297886
LTR16E2	0.312436	-0.29879
Cheshire_Mars_	0.61296	-0.300156
tRNA-Gly-GGY	0.556858	-0.302629
LTR53-int	0.339106	-0.304712
L1ME3D	0.566876	-0.305084
LTR16E1	0.312597	-0.306255
MLT1H1-int	0.143418	-0.309316
tRNA-Ala-GCY_	0.669258	-0.309947
LTR53B	0.15753	-0.312395
LTR10A	0.678572	-0.319271
MER46C	0.304463	-0.319667
HAL1M8	0.654767	-0.320704
SVA_A	0.586486	-0.321998
MamGypLTR3a	0.127023	-0.322042
LTR38B	0.0944188	-0.322066
Eulor1	0.461506	-0.323215
Tigger7	0.675425	-0.323974
MER63B	0.283178	-0.325416
tRNA-Leu-CTG	0.0944815	-0.326033
LTR10C	0.679136	-0.326121
LTR75	0.608518	-0.327466
MER68	0.623546	-0.330065
LTR06	0.161427	-0.3304
tRNA-Leu-CTY	0.440845	-0.331064
LTR65	0.519698	-0.33267
LTR19B	0.638342	-0.333092
HY3	0.632358	-0.335541
MamGypLTR1c	0.475763	-0.338996
ALR_Alpha	0.284654	-0.341463
LTR81AB	0.719077	-0.342532
HERV9-int	0.374044	-0.344568
7SLRNA	0.610125	-0.346665
MER47C	0.578198	-0.348514
LTR16D1	0.68646	-0.352084
MER49	0.313688	-0.352084
L1ME3E	0.56882	-0.352771
LTR108d_Mam	0.623913	-0.362153
Tigger16b	0.252181	-0.363797
MER53	0.697962	-0.365076
LTR10G	0.685652	-0.366425
LTR14C	0.49967	-0.366822
LTR27B	0.366426	-0.36716
HY4	0.633763	-0.367466
LFSINE_Vert	0.605339	-0.368121
MER11A	0.518639	-0.370208
HAL1	0.416092	-0.372091
LTR12C	0.217159	-0.373754
MER66A	0.299089	-0.375101
MER39B	0.0840203	-0.375174
MER44D	0.24624	-0.379559
MLT1F2-int	0.39272	-0.383061
Tigger3b	0.449455	-0.385261
Tigger1a_Art	0.574582	-0.388573
LTR16D	0.134897	-0.389161
LTR69	0.535587	-0.389516
Helitron1Nb_Mam	0.378968	-0.390496
HY1	0.632125	-0.391252
AluSg	0.541408	-0.391335
AluYf4	0.171225	-0.394567
X5A_LINE	0.598831	-0.396731
MER74B	0.258981	-0.396836
L1PA4	0.515146	-0.397148
LTR1C1	0.553877	-0.397308
Charlie17b	0.454873	-0.400746
LTR80B	0.414152	-0.404247
MER102a	0.337631	-0.406526
tRNA-Arg-CGG	0.322186	-0.409639
LTR84b	0.557765	-0.413327
MamGypLTR1b	0.245732	-0.414513
SVA_B	0.588774	-0.417562
MER81	0.146982	-0.418838
Mam_R4	0.262622	-0.419287
AluSx4	0.169445	-0.420219
L1MA8	0.571175	-0.422102
Charlie17a	0.454184	-0.424234
MLT1K-int	0.277328	-0.429234
Helitron3Na_Mam	0.513148	-0.429517
LTR28B	0.387712	-0.431475
LTR64	0.524334	-0.433762
MER87	0.634434	-0.436169
BSR_Beta	0.229791	-0.436495
MER123	0.229446	-0.43694
Tigger18a	0.464088	-0.442069
MER51-int	0.123152	-0.442258
LTR86C	0.0288997	-0.44339
LTR2C	0.649634	-0.449224
MER5C	0.537384	-0.449625
HERVL40-int	0.697768	-0.449789
U14	0.510617	-0.449952
MER50-int	0.0504192	-0.451146
L1PA15-16	0.246018	-0.451948
MamRep4096	0.105682	-0.453884
L1MD3	0.545842	-0.457627
tRNA-Gly-GGG	0.558164	-0.458058
LTR12_	0.227378	-0.458242
Kanga2_a	0.497707	-0.461191
L1MB4	0.104524	-0.463959
LTR45	0.0905303	-0.466771
HERV1_I-int	0.157187	-0.470716
LTR54B	0.0511364	-0.472245
LTR81	0.444922	-0.475322
L1P4c	0.518475	-0.475608
MER77	0.212491	-0.478726
L1MDb	0.606592	-0.479307
Charlie23a	0.51258	-0.479956
LTR45B	0.34282	-0.483191
Tigger17a	0.462069	-0.484586
Zaphod	0.464009	-0.485916
MER61D	0.207774	-0.487926
LTR105_Mam	0.51258	-0.48927
HERV1_LTRe	0.239053	-0.491687
LTR41C	0.495296	-0.492536
LTR30	0.311864	-0.492608
Tigger5b	0.206079	-0.495523
L1ME4c	0.434068	-0.495558
LTR53	0.344962	-0.499519
MLT1G1-int	0.560234	-0.503179
MER6	0.413585	-0.504104
LTR33A_	0.226461	-0.504685
MER54B	0.459489	-0.504708
Merlin1_HS	0.493637	-0.506953
L1MC2	0.368324	-0.507682
MER50B	0.302806	-0.51018
LTR1D1	0.126985	-0.510684
HERV1_LTRa	0.236111	-0.514623
LTR40b	0.226087	-0.516236
X6B_LINE	0.471279	-0.525669
LTR17	0.481991	-0.526578
MER41-int	0.0529286	-0.526978
L1M2a1	0.184365	-0.531944
L1MC5a	0.214618	-0.533686
L1M3de	0.244108	-0.535959
LTR33B	0.50629	-0.536959
MLT1M	0.371227	-0.538188
LTR87	0.44114	-0.546254
L1PA7	0.515596	-0.547223
AluYk12	0.504062	-0.547718
MLT2D	0.416889	-0.550187
LTR22C0	0.303856	-0.550225
Tigger4	0.477281	-0.551229
Tigger9b	0.133864	-0.551237
Tigger3	0.465581	-0.553678
MER136	0.208982	-0.561094
L1M3d	0.0265027	-0.562348
LTR75B	0.346737	-0.564249
MER97d	0.488041	-0.567825
L1MCa	0.332496	-0.574229
TAR1	0.252142	-0.574561
LTR27C	0.364898	-0.575197
L1MEg1	0.137685	-0.576729
LTR58	0.338053	-0.579361
Charlie1b_Mars	0.423618	-0.580209
L1P4d	0.351525	-0.588211
MER34A	0.420196	-0.593351
Charlie11	0.136647	-0.597438
HERVL66-int	0.0324257	-0.598631
PRIMA4_LTR	0.320081	-0.606783
MER61F	0.207405	-0.612092
MER67A	0.532945	-0.613731
L1M2	0.27552	-0.615688
GSATII	0.0165672	-0.617843
MER90a	0.59391	-0.618151
AluSq10	0.135448	-0.621916
LTR88b	0.307831	-0.624994
LTR83	0.444695	-0.625681
MER58C	0.0767541	-0.628232
LTR1	0.156506	-0.631521
LTR31	0.00953739	-0.636165
LTR8B	0.428873	-0.648262
MER4CL34	0.155399	-0.648562
Ricksha_0	0.424632	-0.650614
MamGypLTR2c	0.0774785	-0.651038
LTR5B	0.382509	-0.654284
MER4C	0.402512	-0.655901
MER51D	0.0280784	-0.662125
LOR1a	0.274008	-0.664562
MLT2A2	0.259271	-0.666595
Charlie2a	0.299117	-0.667449
L1MC5	0.0868601	-0.674395
Charlie25	0.264363	-0.67636
DNA1_Mam	0.427441	-0.67874
MER9B	0.491326	-0.679081
MER102b	0.334985	-0.682846
U17	0.386783	-0.684154
LTR52	0.343389	-0.690091
MER34	0.351085	-0.692782
Charlie21a	0.179396	-0.695787
Arthur1	0.274529	-0.701663
MER102c	0.336439	-0.705072
MER34B-int	0.346495	-0.705694
LTR28C	0.388486	-0.713857
AluJr	0.135563	-0.723757
MER20	0.3109	-0.727723
LTR3B_	0.246753	-0.738501
ERVL-int	0.0372098	-0.738951
L1MD2	0.548166	-0.739202
Charlie6	0.176225	-0.739597
HERVIP10FH-int	0.0540339	-0.741581
MER67B	0.167614	-0.74292
MER61-int	0.217583	-0.74303
L3	0.177794	-0.743617
LTR107_Mam	0.295848	-0.753598
U13	0.224979	-0.758052
tRNA-Lys-AAA	0.303275	-0.759468
MER4E	0.394591	-0.770182
LTR6B	0.270101	-0.770616
Tigger10	0.391933	-0.771181
HSAT5	0.0593124	-0.771809
MER112	0.00599903	-0.776125
Charlie13a	0.280646	-0.780355
Tigger4a	0.0951998	-0.787603
MER84-int	0.247645	-0.788481
MER101	0.161501	-0.792801
Tigger16a	0.130446	-0.796182
L1P2	0.0116255	-0.804546
MER33	0.349318	-0.808151
MER4D1	0.0356719	-0.808317
MER66D	0.292438	-0.810244
tRNA-SeC_e_-TGA	0.273233	-0.810597
_GAATG_n	0.0396979	-0.824379
LOR1b	0.275173	-0.828293
MER73	0.214342	-0.828336
MIRc	0.30283	-0.838698
U13_	0.167804	-0.838788
MER65B	0.112032	-0.841596
LTR38-int	0.378856	-0.843614
PABL_A	0.00682902	-0.861743
MamGypLTR2b	0.164804	-0.866673
MER66-int	0.249713	-0.868903
MamTip2	0.153664	-0.880423
THE1C-int	0.0357518	-0.885314
LTR39-int	0.0587765	-0.893264
tRNA-Ser-TCG	0.175923	-0.900332
Arthur1C	0.232904	-0.902117
tRNA-Val-GTA	0.0446424	-0.903058
L1MCb	0.330743	-0.904772
MamTip1	0.153461	-0.911076
MER4-int	0.240412	-0.915678
MER115	0.00501852	-0.928438
LTR43B	0.313481	-0.935103
Charlie10	0.136301	-0.935682
MLT1G1	0.262758	-0.945083
Tigger15a	0.02191	-0.949108
L1MB3	0.101467	-0.960463
MER88	0.184427	-0.964902
MER85	0.193572	-0.971761
MER3	0.231773	-0.975454
Charlie1b	0.120885	-0.980834
tRNA-Ser-TCY	0.224205	-0.990037
MER39	0.345947	-1.00465
MER105	0.165643	-1.01375
LSAU	0.157617	-1.01573
tRNA-Pro-CCG	0.160791	-1.01863
LTR75_1	0.18592	-1.02942
tRNA-Ile-ATA	0.217665	-1.07169
L1MB2	0.102694	-1.07218
L1HS	0.172136	-1.07378
ERVL-B4-int	0.146236	-1.07878
Tigger11a	0.0308513	-1.09166
MER67C	0.123962	-1.09416
FordPrefect	0.0244517	-1.10431
Charlie18a	0.134085	-1.10877
MER20B	0.000826664	-1.11252
Charlie17	0.139889	-1.12726
LTR78B	0.483857	-1.13121
MER84	0.155376	-1.13391
THE1B-int	0.132299	-1.13939
L1PBa	0.0631664	-1.14148
MER6A	0.0210179	-1.14979
HSATII	0.462069	-1.15045
HERVK11-int	0.10905	-1.16351
L1MA9	0.0356004	-1.16677
LTR47B3	0.0270508	-1.16889
L1MA6	0.0341054	-1.16939
L1MEg2	0.139019	-1.20009
HERV-Fc2-int	0.097615	-1.2295
AluJo	0.124258	-1.23598
LTR38C	0.0941473	-1.24774
LTR18C	0.0139577	-1.2487
THE1B	0.154647	-1.25961
LTR44	0.0914854	-1.28232
AluYf5	0.170763	-1.28815
LTR1C	0.52582	-1.31057
LTR1D	0.52582	-1.31057
HERVH-int	0.149276	-1.31118
MLT1I	0.488775	-1.31147
HERVL32-int	0.162744	-1.32001
tRNA-Gln-CAA_	0.0493351	-1.32137
L1MB1	0.101242	-1.32742
MER83B-int	0.000982484	-1.32939
Charlie4	0.0835479	-1.37542
L1PA2	0.513184	-1.38535
LTR10F	0.54508	-1.38698
L1P	0.555979	-1.38698
MER77B	0.560466	-1.38884
MST-int	0.14815	-1.3889
LTR84a	0.557513	-1.39009
MER132	0.560499	-1.39009
LTR60B	0.00242541	-1.41293
MLT1F1	0.0482118	-1.42412
MER103C	0.122053	-1.43555
LTR27D	0.0538612	-1.44577
L1MA4	0.0336482	-1.45864
MSTB1-int	0.00446902	-1.46053
L1P4b	0.0630325	-1.47048
LTR16C	0.0635386	-1.48487
L1MA4A	0.0539993	-1.49549
MER92B	0.0267657	-1.51377
Charlie15a	0.00177563	-1.52122
L3b	0.029337	-1.52207
LTR42	0.0883041	-1.5391
HSAT4	0.0598602	-1.54482
AluYk4	0.0557151	-1.57265
MLT2C2	0.0265232	-1.6082
MER41C	0.000420617	-1.61515
tRNA-Cys-TGY	0.0490848	-1.61687
tRNA-Asn-AAC	0.0437797	-1.62346
Charlie8	0.0867059	-1.68774
AluYb9	0.0935935	-1.70167
MER11C	0.0180249	-1.71673
FordPrefect_a	0.00238618	-1.72943
MER21B	0.174354	-1.7563
L1MB5	0.10378	-1.75836
X7A_LINE	0.0503219	-1.81185
AluYc	0.0338725	-1.87581
Charlie4a	0.0481514	-1.8853
tRNA-Leu-TTA	0.0386303	-1.89937
LTR2	0.230796	-1.90087
THE1-int	0.107268	-1.93285
LTR81A	0.386835	-1.96297
FRAM	0.369595	-2.03257
MER6C	0.019021	-2.04119
MER75A	0.0295814	-2.08894
LTR89	0.440051	-2.10314
tRNA-Arg-CGY_	0.464696	-2.10985
Tigger5	0.47492	-2.11035
LTR108a_Mam	0.0160464	-2.1361
tRNA-Pro-CCY	0.0185835	-2.14735
Plat_L3	0.159159	-2.1592
AluSx1	0.0523353	-2.18772
Charlie10a	0.0246384	-2.22365
MamGypLTR3	0.00847588	-2.23618
LTR81C	0.378549	-2.39761
LTR1A1	0.0280292	-2.41172
L1PB2	0.332428	-2.5275
HERVK11D-int	0.00636529	-2.6212
tRNA-Gly-GGA	0.0136137	-2.65586
LTR13A	0.00432392	-2.70522
Ricksha_c	0.0239576	-2.70604
CR1_Mam	0.347405	-2.72295
L1P5	0.0118617	-2.80002
LTR38	0.00706954	-2.82114
THE1D	0.0237139	-2.84529
THE1D-int	0.262573	-2.84905
LTR104_Mam	0.389746	-2.97872
MLT1E	0.402313	-2.97907
SVA_F	0.325656	-2.98266
MER65-int	0.00860079	-2.99262
LTR13_	0.00657312	-2.99823
MSTA	0.0151738	-3.03022
tRNA-His-CAY_	0.167866	-3.10105
LTR108c_Mam	0.277321	-3.20218
LTR66	0.00217501	-3.45791
tRNA-Met-i	0.229368	-3.4751
LTR71B	0.201907	-3.49051
Chap1_Mam	0.00269476	-3.53009
PRIMA41-int	0.121327	-3.64515
ERVL-E-int	0.049505	-3.87973
LTR41	0.0883747	-3.92594
LTR85b	0.00196401	-4.19253
LTR103_Mam	0.0022072	-4.24768
MER51E	0.0282029	-4.42138
PABL_B-int	0.0528438	-4.58318
L2	0.0802242	-4.68263
AluYh9	0.00214225	-4.6968
ERV24_Prim-int	0.0144282	-4.75297
HSATI	0.0778236	-4.87332
LTR39	0.000682106	-5.197
LTR60	0.00240052	-6.60154
