# Supplementary material for: An influenza virus-triggered SUMO switch orchestrates co-opted endogenous retroviruses to stimulate host antiviral immunity
Source: Proc Natl Acad Sci U S A. 2019 Aug 7;116(35):17399–408. doi: 10.1073/pnas.1907031116 (PMC6717285; doi:10.1073/pnas.1907031116)
Supplement: Supplementary File [file pnas.1907031116.sd08.xlsx]

## Sheet: Sheet1
	Primer Name	Primer Sequence (5'-3')	Mutation
sgRNA (Lenti-CRISPR system)	DDX58_sg1_fwd	CACCGGGTCTTCCGGATATAATCC
	DDX58_sg1_rev	AAACGGATTATATCCGGAAGACCC
	DDX58_sg2_fwd	CACCGTTGCAGGCTGCGTCGCTGCT
	DDX58_sg2_rev	AAACAGCAGCGACGCAGCCTGCAAC
	DDX58_sg3_fwd	CACCGTGCTTAGATTTGCTCTACTA
	DDX58_sg3_rev	AAACTAGTAGAGCAAATCTAAGCAC
	EIF2AK2_sg1_fwd	CACCGTAATACATACCGTCAGAAGC
	EIF2AK2_sg1_rev	AAACGCTTCTGACGGTATGTATTAC
	EIF2AK2_sg2_fwd	CACCGTTATCCATGGGGAATTACAT
	EIF2AK2_sg2_rev	AAACATGTAATTCCCCATGGATAAC
	EIF2AK2_sg3_fwd	CACCGACAACAACGAATTCTTCAGA
	EIF2AK2_sg3_rev	AAACTCTGAAGAATTCGTTGTTGTC
	IFIH1_sg1_fwd	CACCGCGAATTCCCGAGTCCAACCA
	IFIH1_sg1_rev	AAACTGGTTGGACTCGGGAATTCGC
	IFIH1_sg2_fwd	CACCGCTTCTAGTTAGAGACGTCT
	IFIH1_sg2_rev	AAACAGACGTCTCTAACTAGAAGC
	IFIH1_sg3_fwd	CACCGAATCAGAGCCTGTTAACTCT
	IFIH1_sg3_rev	AAACAGAGTTAACAGGCTCTGATTC
	MAVS_sg1_fwd	CACCGCCAGGTAGACAGCCCGTTCT
	MAVS_sg1_rev	AAACAGAACGGGCTGTCTACCTGGC
	MAVS_sg2_fwd	CACCGTTCACTAGTGCAGACGCCGC
	MAVS_sg2_rev	AAACGCGGCGTCTGCACTAGTGAAC
	MAVS_sg3_fwd	CACCGCTGTGAGCTAGTTGATCTCG
	MAVS_sg3_rev	AAACCGAGATCAACTAGCTCACAGC
sgRNA	sg_TRIM28_fwd	CACCGACTACAGGCCGAGTGCAAAC
	sg_TRIM28_rev	AAACGTTTGCACTCGGCCTGTAGTC
	sg_Firefly luciferase_fwd (non-targeting control)	CACCGCCGTTTTACCCTATCGAAGA
	sg_Firefly luciferase_rev (non-targeting control)	AAACTCTTCGATAGGGTAAAACGGC
Cloning (site directed mutagenesis)	A1660C_A1661G_fwd	GGCATGGCCATTGTCCGGGAGGAGGAGACGGA	K554R
	A1660C_A1661G_ rev	TCCGTCTCCTCCTCCCGGACAATGGCCATGCC	K554R
	A1723C_a1724G_fwd	GAGGGCCCTGAGACCCGACCTGTGCTTATGGC	K575R
	A1723C_A1724G_rev	GCCATAAGCACAGGTCGGGTCTCAGGGCCCTC	K575R
	A2026C_A2027G_fwd	GTGCTCCCTGACCTGCGGGAGGAGGATGGCAG	K676R
	A2026C_A2027G_rev	CTGCCATCCTCCTCCCGCAGGTCAGGGAGCAC	K676R
	A2248C_A2249G_fwd	CCCGCCTCCAGGAGCGGTTGTCACCTCCCT	K750R
	A2248C_A2249G_rev	AGGGAGGTGACAACCGCTCCTGGAGGCGGG	K750R
	A2335C_A2336G_fwd	CAACAAGTTAACTGAGGACCGGGCAGACGTGCAGTCCATC	K779R
	A2335C_A2336G_rev	GATGGACTGCACGTCTGCCCGGTCCTCAGTTAACTTGTTG	K779R
	A2410C_A2411G_fwd	GGCCTTCGGTGACACCCGGTTCTCTGCTGTGCTG	K804R
	A2410C_A2411G_rev	CAGCACAGCAGAGAACCGGGTGTCACCGAAGGCC	K804R
	C2090G_C2092T_C2093G_fwd	GGCGTGGTGGCCAAGCTCTGATGAGCCAACCAG	2x stop codon (delBROMO)
	C2090G_C2092T_C2093G_rev	CTGGTTGGCTCATCAGAGCTTGGCCACCACGCC	2x stop codon (delBROMO)
	C2190T_G2193A_ fwd	GACTCCACCTTCTCTCTAGACCAGCCCGGTGG	XbaI site (delBROMO)
	C2190T_G2193A_ rev	CCACCGGGCTGGTCTAGAGAGAAGGTGGAGTC	XbaI site (delBROMO)
Cloning (PCR)	TRIM28_fwd	ATTCAGAATTCGATGGCAGCCTCCGCAGCGGCAG
	TRIM28_rev	CGATTCTAGATCAGGGACCATCACCAGGGCCAC
	delRING_PCR1_fwd	GGCCGCGAATTCGATGGCAG
	delRING_PCR1_rev	GCTGAAACATTGCTGGTGCTCCAGCAGCTC
	delRING_PCR2_fwd	CAGCAATGTTTCAGCAAAGACATCGTGG
	delRING_PCR2_rev	CCCGGGATCCTCTAGATTAGGGACC
Adaptor sequences for TruSeq™ RNA and DNA Sample Prep Kits	TruSeq Universal Adapter	AATGATACGGCGACCACCGAGATCTACACTCTTTCCCTACACGACGCTCTTCCGATCT
	TruSeq Adapter, Index 1	GATCGGAAGAGCACACGTCTGAACTCCAGTCACATCACGATCTCGTATGCCGTCTTCTGCTTG
	TruSeq Adapter, Index 2	GATCGGAAGAGCACACGTCTGAACTCCAGTCACCGATGTATCTCGTATGCCGTCTTCTGCTTG
	TruSeq Adapter, Index 3	GATCGGAAGAGCACACGTCTGAACTCCAGTCACTTAGGCATCTCGTATGCCGTCTTCTGCTTG
	TruSeq Adapter, Index 4	GATCGGAAGAGCACACGTCTGAACTCCAGTCACTGACCAATCTCGTATGCCGTCTTCTGCTTG
	TruSeq Adapter, Index 5	GATCGGAAGAGCACACGTCTGAACTCCAGTCACACAGTGATCTCGTATGCCGTCTTCTGCTTG
	TruSeq Adapter, Index 6	GATCGGAAGAGCACACGTCTGAACTCCAGTCACGCCAATATCTCGTATGCCGTCTTCTGCTTG
	TruSeq Adapter, Index 7	GATCGGAAGAGCACACGTCTGAACTCCAGTCACCAGATCATCTCGTATGCCGTCTTCTGCTTG
	TruSeq Adapter, Index 8	GATCGGAAGAGCACACGTCTGAACTCCAGTCACACTTGAATCTCGTATGCCGTCTTCTGCTTG
	TruSeq Adapter, Index 9	GATCGGAAGAGCACACGTCTGAACTCCAGTCACGATCAGATCTCGTATGCCGTCTTCTGCTTG
	TruSeq Adapter, Index 10	GATCGGAAGAGCACACGTCTGAACTCCAGTCACTAGCTTATCTCGTATGCCGTCTTCTGCTTG
	TruSeq Adapter, Index 11	GATCGGAAGAGCACACGTCTGAACTCCAGTCACGGCTACATCTCGTATGCCGTCTTCTGCTTG
	TruSeq Adapter, Index 12	GATCGGAAGAGCACACGTCTGAACTCCAGTCACCTTGTAATCTCGTATGCCGTCTTCTGCTTG
	TruSeq Adapter, Index 13	GATCGGAAGAGCACACGTCTGAACTCCAGTCACAGTCAACAATCTCGTATGCCGTCTTCTGCTTG
	TruSeq Adapter, Index 14	GATCGGAAGAGCACACGTCTGAACTCCAGTCACAGTTCCGTATCTCGTATGCCGTCTTCTGCTTG
	TruSeq Adapter, Index 15	GATCGGAAGAGCACACGTCTGAACTCCAGTCACATGTCAGAATCTCGTATGCCGTCTTCTGCTTG
	TruSeq Adapter, Index 16	GATCGGAAGAGCACACGTCTGAACTCCAGTCACCCGTCCCGATCTCGTATGCCGTCTTCTGCTTG
	TruSeq Adapter, Index 18	GATCGGAAGAGCACACGTCTGAACTCCAGTCACGTCCGCACATCTCGTATGCCGTCTTCTGCTTG
	TruSeq Adapter, Index 19	GATCGGAAGAGCACACGTCTGAACTCCAGTCACGTGAAACGATCTCGTATGCCGTCTTCTGCTTG
	TruSeq Adapter, Index 20	GATCGGAAGAGCACACGTCTGAACTCCAGTCACGTGGCCTTATCTCGTATGCCGTCTTCTGCTTG
	TruSeq Adapter, Index 21	GATCGGAAGAGCACACGTCTGAACTCCAGTCACGTTTCGGAATCTCGTATGCCGTCTTCTGCTTG
	TruSeq Adapter, Index 22	GATCGGAAGAGCACACGTCTGAACTCCAGTCACCGTACGTAATCTCGTATGCCGTCTTCTGCTTG
	TruSeq Adapter, Index 23	GATCGGAAGAGCACACGTCTGAACTCCAGTCACGAGTGGATATCTCGTATGCCGTCTTCTGCTTG
	TruSeq Adapter, Index 25	GATCGGAAGAGCACACGTCTGAACTCCAGTCACACTGATATATCTCGTATGCCGTCTTCTGCTTG
	TruSeq Adapter, Index 27	GATCGGAAGAGCACACGTCTGAACTCCAGTCACATTCCTTTATCTCGTATGCCGTCTTCTGCTTG
qRT-PCR	GAPDH_fwd	CTGGCGTCTTCACCACCATGG
	GAPDH_rev	CATCACGCCACAGTTTCCCGG
	18S rRNA_fwd	GGCCCTGTAATTGGAATGAGTC
	18S rRNA_rev	CCAAGATCCAACTACGAGCTT
	ERVV-1_fwd	CTGATGGCCTCCTTGGAAAC
	ERVV-1_rev	TGGCTGGGCCTTGATAAGTT
	ERVV-2_fwd	CCCACTCGGTTCTGTCGTTC
	ERVV-2_rev	CCAGATGTTACCCAGAGGGG
	ZNF676_fwd	AAAAGTTCTGCCCATGACCAA
	ZNF676_rev	AGCAATACCCAGGAAGACCAG
	GBP1_fwd	TCAATGAGGAAATCCCAGCCC
	GBP1_rev	GGCTGTTCCCTTGTCTGTTCT
	IFIT2_fwd	ACTGCAACCATGAGTGAGAAC
	IFIT2_rev	GATAGGCCAGTAGGTTGCACA
	IFNL1_fwd	GGTGACTTTGGTGCTAGGCT
	IFNL1_rev	TGAGTGACTCTTCCAAGGCG
	ISG15_fwd	TGTCGGTGTCAGAGCTGAAG
	ISG15_rev	GCCCTTGTTATTCCTCACCA
	MX1_fwd	GTATCACAGAGCTGTTCTCCTG
	MX1_rev	CTCCCACTCCCTGAAATCTG
	RSAD2_fwd	CCCCAACCAGCGTCAACTAT
	RSAD2_rev	TGATCTTCTCCATACCAGCTTCC
